# Supplementary material for: Multiple myeloma immunoglobulin lambda translocations portend poor prognosis
Source: Nat Commun. 2019 Apr 23;10:1911. doi: 10.1038/s41467-019-09555-6 (PMC6478743; doi:10.1038/s41467-019-09555-6)
Supplement: Supplementary file 4 — Supplementary Data 2 [file 41467_2019_9555_MOESM4_ESM.xlsx]

## Sheet: k7.minFc1.MMRF_CoMMpass_IA11a_E
gene_id	chr	start	end	strand	symbol	gene_biotype	source	cds.start	cds.end	protein_id	exonSize	filter	k1.logFC	k1.logCPM	k1.PValue	k1.fdr	k1.logMedFc	k1.sig	k2.logFC	k2.logCPM	k2.PValue	k2.fdr	k2.logMedFc	k2.sig	k3.logFC	k3.logCPM	k3.PValue	k3.fdr	k3.logMedFc	k3.sig	k4.logFC	k4.logCPM	k4.PValue	k4.fdr	k4.logMedFc	k4.sig	k5.logFC	k5.logCPM	k5.PValue	k5.fdr	k5.logMedFc	k5.sig	k6.logFC	k6.logCPM	k6.PValue	k6.fdr	k6.logMedFc	k6.sig	k7.logFC
ENSG00000000003	X	99883667	99894988	-	TSPAN6	protein_coding	protein_coding|processed_transcript	99885798	99891691	ENSP00000362111	2968	TRUE	0.373455	2.08683	0.132448	0.191174	1.59606	FALSE	-0.882274	2.08683	2.96295e-05	6.73672e-05	-0.830493	TRUE	0.385442	2.08683	0.044052	0.0659054	0.266593	FALSE	0.105527	2.08683	0.608017	0.66481	-0.659809	FALSE	-0.398366	2.08683	0.346223	0.451888	-2.85393	FALSE	0.459558	2.08683	0.108477	0.210121	1.89867	FALSE	-0.184405
ENSG00000000005	X	99839799	99854882	+	TNMD	protein_coding	protein_coding|processed_transcript	99840016	99854711	ENSP00000362122	1610	FALSE	-1.06687	-4.73598	0.00915293				-0.045971	-4.73602	0.94091				-1.07441	-4.73601	0.000111692				0.112561	-4.73599	0.730775				-1.42954	-4.73597	0.0143698				2.35843	-4.73597	6.80231e-13				-0.37592
ENSG00000000419	20	49551404	49575092	-	DPM1	protein_coding	protein_coding|processed_transcript	49551669	49575060	ENSP00000360644|ENSP00000360638|ENSP00000360640|ENSP00000360639|ENSP00000394921	1207	TRUE	-0.185942	4.95828	0.00195114	0.0046662	0.0228345	FALSE	-0.292836	4.95828	3.28444e-11	1.53439e-10	-0.308496	TRUE	-0.0869561	4.95828	0.0511338	0.0752852	-0.0183967	FALSE	0.145729	4.95828	0.00268646	0.00515804	0.20871	TRUE	-0.110632	4.95828	0.196267	0.28639	-0.067166	FALSE	-0.00655924	4.95828	0.935586	0.960572	0.0146744	FALSE	0.493446
ENSG00000000457	1	169818772	169863408	-	SCYL3	protein_coding	protein_coding|processed_transcript	169822857	169857981	ENSP00000356745|ENSP00000356746|ENSP00000356744|ENSP00000407993	6876	TRUE	0.193665	3.67473	0.00272622	0.00627468	0.309546	TRUE	-0.355699	3.67473	7.46213e-13	4.19357e-12	-0.350633	TRUE	0.360967	3.67473	1.41639e-14	1.49366e-13	0.370497	TRUE	0.0999461	3.67473	0.0676327	0.0969447	0.171202	FALSE	0.461364	3.67473	1.36262e-07	1.16804e-06	0.38145	TRUE	-0.142601	3.67473	0.0730687	0.155593	-0.174117	FALSE	-0.61147
ENSG00000000460	1	169631245	169823221	+	C1orf112	protein_coding	processed_transcript|protein_coding	169764244	169822125	ENSP00000389257|ENSP00000352276|ENSP00000415583|ENSP00000286031	6354	TRUE	0.370572	1.92043	0.000424575	0.00117856	0.517265	TRUE	-0.93615	1.92043	5.48694e-30	2.18881e-28	-0.9763	TRUE	0.530521	1.92043	8.58258e-12	5.96704e-11	0.518089	TRUE	0.328253	1.92043	0.000214485	0.000499507	0.719665	TRUE	0.678829	1.92043	1.72178e-06	1.16544e-05	0.91666	TRUE	-0.115007	1.92043	0.393296	0.537341	0.0242348	FALSE	-1.02085
ENSG00000000938	1	27938575	27961788	-	FGR	protein_coding	protein_coding|processed_transcript	27939428	27950427	ENSP00000363117|ENSP00000445302|ENSP00000382126|ENSP00000363116|ENSP00000363115|ENSP00000407670	3474	TRUE	-1.67521	3.0625	6.70468e-08	4.04713e-07	-0.298769	TRUE	-2.11143	3.06249	1.04071e-20	1.43177e-19	-0.895028	TRUE	-1.25733	3.0625	7.10255e-09	3.20801e-08	-0.333192	TRUE	-1.42926	3.0625	1.00573e-08	4.58565e-08	-0.264749	TRUE	0.117373	3.0625	0.696419	0.773856	-0.787833	FALSE	3.67191	3.06251	9.43558e-77	1.70076e-74	4.50819	TRUE	0.106306
ENSG00000000971	1	196621008	196716634	+	CFH	protein_coding	protein_coding|processed_transcript|retained_intron	196621248	196716440	ENSP00000356399|ENSP00000402656|ENSP00000352658	8144	TRUE	0.717625	2.60267	0.00566354	0.0120864	1.71448	FALSE	-2.08843	2.60268	1.89993e-18	2.03779e-17	-1.05434	TRUE	-1.22059	2.60268	8.68775e-08	3.35764e-07	-1.67833	TRUE	1.30665	2.60267	5.69751e-10	3.12432e-09	0.136344	TRUE	-0.630313	2.60267	0.161775	0.245549	0.0102137	FALSE	1.11582	2.60267	0.000122981	0.000979972	2.82916	TRUE	-0.101755
ENSG00000001036	6	143815948	143832827	-	FUCA2	protein_coding	protein_coding|processed_transcript	143816847	143832771	ENSP00000002165|ENSP00000394151|ENSP00000398119	3119	TRUE	-0.0241415	5.09124	0.823009	0.864392	0.20097	FALSE	-0.514335	5.09124	1.01516e-11	5.01579e-11	-0.544746	TRUE	0.545847	5.09124	4.88605e-15	5.56431e-14	0.60142	TRUE	0.072611	5.09124	0.373231	0.438216	0.121563	FALSE	-0.371468	5.09124	0.011607	0.0272759	-0.253258	FALSE	0.189644	5.09124	0.0932954	0.187641	0.023622	FALSE	-0.282034
ENSG00000001084	6	53362139	53481768	-	GCLC	protein_coding	retained_intron|protein_coding|nonsense_mediated_decay	53363557	53409443	ENSP00000229416|ENSP00000426578|ENSP00000421228|ENSP00000421908|ENSP00000421629|ENSP00000424211|ENSP00000423615|ENSP00000427403	8463	TRUE	-0.0505711	4.37644	0.386725	0.472947	0.065513	FALSE	-0.161209	4.37644	0.0001968	0.000402724	-0.193103	TRUE	0.139876	4.37644	0.000930519	0.00191992	0.18458	TRUE	-0.0345272	4.37644	0.478314	0.542272	0.0313122	FALSE	0.342086	4.37644	8.69454e-06	5.01204e-05	0.298768	TRUE	0.22322	4.37644	0.000614887	0.00373479	0.158899	TRUE	-0.21845
ENSG00000001167	6	41040684	41067715	+	NFYA	protein_coding	protein_coding	41046829	41065146	ENSP00000345702|ENSP00000229418	3811	TRUE	0.0773174	5.15133	0.190313	0.260573	0.12149	FALSE	-0.201981	5.15133	8.0255e-06	1.96297e-05	-0.248588	TRUE	0.313433	5.15133	1.87536e-13	1.66246e-12	0.232016	TRUE	0.143324	5.15133	0.00362566	0.00679576	0.147588	TRUE	0.00651092	5.15133	0.924849	0.947229	-0.167881	FALSE	-0.0582077	5.15133	0.419314	0.562253	-0.0894661	FALSE	-0.477187
ENSG00000001460	1	24683489	24743424	-	STPG1	protein_coding	protein_coding|processed_transcript	24685036	24727878	ENSP00000363530|ENSP00000408712|ENSP00000003583|ENSP00000337461|ENSP00000416176|ENSP00000392225	8514	TRUE	-0.138397	1.62954	0.226762	0.302437	-0.0236405	FALSE	0.302302	1.62954	0.000192537	0.000394456	0.480916	TRUE	-0.216555	1.62954	0.0101651	0.0173325	-0.182707	FALSE	0.577835	1.62954	2.41839e-11	1.61561e-10	0.562688	TRUE	-0.756648	1.62954	6.67982e-06	3.95848e-05	-1.1642	TRUE	0.109559	1.62954	0.381057	0.525952	0.253734	FALSE	-0.809058
ENSG00000001461	1	24742284	24799466	+	NIPAL3	protein_coding	protein_coding|processed_transcript	24746038	24795672	ENSP00000363520|ENSP00000003912|ENSP00000350722|ENSP00000343549|ENSP00000406509|ENSP00000392170	9404	TRUE	0.27662	4.95114	0.000396147	0.00110802	0.281741	TRUE	0.326474	4.95114	2.41333e-08	8.10145e-08	0.259392	TRUE	0.270305	4.95114	4.3277e-06	1.30253e-05	0.26765	TRUE	-0.0163428	4.95114	0.81748	0.850964	-0.0512255	FALSE	-0.172499	4.95114	0.144327	0.223268	-0.431505	FALSE	-0.283993	4.95114	0.00370372	0.0157595	-0.231999	FALSE	-1.33017
ENSG00000001497	X	64732462	64754655	-	LAS1L	protein_coding	protein_coding|nonsense_mediated_decay	64732658	64754595	ENSP00000363940|ENSP00000363944|ENSP00000363937|ENSP00000473471|ENSP00000308649|ENSP00000473630	5589	TRUE	-0.037466	5.27328	0.352325	0.438021	0.0770643	FALSE	-0.0616296	5.27328	0.040548	0.0578404	-0.137555	FALSE	0.0260711	5.27328	0.379141	0.444222	0.0493631	FALSE	0.144197	5.27328	9.32674e-06	2.70023e-05	0.262308	TRUE	0.121939	5.27328	0.0271727	0.0559165	0.025565	FALSE	-0.279332	5.27328	3.21378e-09	7.04534e-08	-0.243005	TRUE	0.0068965
ENSG00000001561	6	46097730	46114436	+	ENPP4	protein_coding	protein_coding	46107321	46111374	ENSP00000318066	4651	TRUE	0.47478	4.65154	7.27723e-05	0.000238495	0.755011	TRUE	-0.746324	4.65154	1.51472e-14	1.03718e-13	-0.703065	TRUE	0.827502	4.65154	5.76166e-22	2.0029e-20	0.853647	TRUE	-0.327418	4.65154	0.00259978	0.00500692	-0.307485	TRUE	-0.755464	4.65154	9.24631e-05	0.000408436	-0.748358	TRUE	0.218273	4.65154	0.126132	0.23508	0.182583	FALSE	-0.512418
ENSG00000001617	3	50192478	50226508	+	SEMA3F	protein_coding	protein_coding|retained_intron	50197056	50225545	ENSP00000392588|ENSP00000398399|ENSP00000388931|ENSP00000002829|ENSP00000400549|ENSP00000409859|ENSP00000416356	4826	FALSE	-1.40531	-1.74577	3.26558e-08		-0.222769		-0.559336	-1.74583	0.00135921		0.0407065	FALSE	-1.76587	-1.74582	1.4006e-22		-1.04909		-1.08195	-1.74579	9.16389e-08		-0.367068		-1.53906	-1.74576	4.73788e-05		-0.574748		0.671596	-1.74576	0.00569632		0.895667		2.59978
ENSG00000001626	7	117105838	117356025	+	CFTR	protein_coding	processed_transcript|protein_coding	117120149	117355913	ENSP00000417012|ENSP00000003084|ENSP00000403677|ENSP00000389119|ENSP00000419254|ENSP00000470177	8099	FALSE	0.387174	-2.73171	0.157092		2.28431		0.351139	-2.73167	0.10153		0.750447		-0.928912	-2.73167	7.28768e-05		-1.33718		-0.428568	-2.7317	0.095301		-0.828479		1.93623	-2.73172	3.58518e-09		4.05531		-0.274244	-2.73172	0.478221		0.303071	FALSE	-0.778044
ENSG00000001629	7	91875548	92030698	+	ANKIB1	protein_coding	protein_coding|nonsense_mediated_decay|processed_transcript|retained_intron	91924293	92028260	ENSP00000265742|ENSP00000407002|ENSP00000407913|ENSP00000406644|ENSP00000396406	7130	TRUE	-0.121606	6.08986	0.0383497	0.0655043	-0.0329514	FALSE	0.135367	6.08986	0.0015897	0.00286279	0.126433	TRUE	0.350453	6.08986	4.84106e-18	8.9067e-17	0.384172	TRUE	-0.187997	6.08986	0.00011588	0.000280647	-0.131654	TRUE	0.0370072	6.08986	0.63765	0.72422	0.0191844	FALSE	-0.220866	6.08986	0.00143869	0.00740989	-0.264705	TRUE	-0.374664
ENSG00000001630	7	91741465	91772266	-	CYP51A1	protein_coding	protein_coding|retained_intron	91742979	91771800	ENSP00000003100|ENSP00000406757|ENSP00000394268|ENSP00000412536	4074	TRUE	-0.270294	1.56489	0.00140546	0.00348048	-0.0704167	TRUE	0.00149823	1.56489	0.971085	0.976906	0.0692167	FALSE	0.216476	1.56489	0.00034074	0.000759902	0.282948	TRUE	-0.349558	1.56489	5.93049e-07	2.06898e-06	-0.257153	TRUE	0.54995	1.56489	3.47924e-07	2.72776e-06	0.377107	TRUE	-0.205556	1.56489	0.0381148	0.0953539	-0.232449	FALSE	0.0995543
ENSG00000001631	7	91828283	91875480	-	KRIT1	protein_coding	protein_coding|retained_intron|processed_transcript	91830053	91871449	ENSP00000378015|ENSP00000344668|ENSP00000410909|ENSP00000378013|ENSP00000378011|ENSP00000404084|ENSP00000391675|ENSP00000410104|ENSP00000405835|ENSP00000396042|ENSP00000391540|ENSP00000410467|ENSP00000396352|ENSP00000395346|ENSP00000414694|ENSP00000388076|ENSP00000395604|ENSP00000404790	6204	TRUE	-0.0623171	5.14233	0.319766	0.40392	-0.0230989	FALSE	0.0692834	5.14233	0.130641	0.167834	0.0372034	FALSE	0.260823	5.14233	3.99872e-09	1.87303e-08	0.23999	TRUE	0.176849	5.14233	0.000432923	0.000957802	0.190511	TRUE	-0.122755	5.14233	0.167917	0.252733	-0.1186	FALSE	-0.0981609	5.14233	0.18153	0.307835	-0.251416	FALSE	-0.689604
ENSG00000002016	12	1021243	1099219	-	RAD52	protein_coding	protein_coding|retained_intron|nonsense_mediated_decay|processed_transcript	1022560	1042224	ENSP00000351284|ENSP00000434703|ENSP00000387901|ENSP00000445245|ENSP00000439583|ENSP00000436008|ENSP00000440486|ENSP00000440268|ENSP00000441073|ENSP00000380407|ENSP00000443254|ENSP00000438965	4190	TRUE	-0.0465868	2.83244	0.509035	0.590337	0.11128	FALSE	-0.213327	2.83244	3.5505e-05	7.99787e-05	-0.244857	TRUE	-0.0396239	2.83244	0.44592	0.511775	-0.0226843	FALSE	0.525513	2.83244	1.99002e-24	7.67124e-23	0.55259	TRUE	0.432836	2.83244	1.72442e-06	1.16681e-05	0.412759	TRUE	-0.14177	2.83244	0.0823301	0.170448	-0.0706367	FALSE	-0.495045
ENSG00000002079	7	98836417	98908753	+	MYH16	pseudogene	unitary_pseudogene|processed_transcript|retained_intron				6387	FALSE	0.437295	-3.0136	0.0230354		0.873513		-0.773191	-3.01347	1.96884e-06		-0.375949		1.53635	-3.0135	1.48345e-32		0.779641		-0.836354	-3.01356	4.68268e-06		-0.0888029		-0.386308	-3.01363	0.227851		-0.0305308		-0.801237	-3.01364	0.00245527		-0.442337		-1.37784
ENSG00000002330	11	64037302	64052176	-	BAD	protein_coding	protein_coding|retained_intron	64037526	64051840	ENSP00000378040|ENSP00000309103|ENSP00000440575|ENSP00000378039|ENSP00000438975|ENSP00000439202	1708	TRUE	-0.330147	2.53773	1.40951e-06	6.61656e-06	-0.205921	TRUE	0.23415	2.53773	1.8209e-06	4.85249e-06	0.299613	TRUE	-0.206157	2.53773	4.36145e-05	0.000112367	-0.174908	TRUE	-0.186112	2.53773	0.00103608	0.00214454	-0.115532	TRUE	-0.0999417	2.53773	0.308345	0.411359	-0.122055	FALSE	0.0583545	2.53773	0.446695	0.588429	-0.0147431	FALSE	0.37271
ENSG00000002549	4	17578815	17609595	+	LAP3	protein_coding	protein_coding|retained_intron|nonsense_mediated_decay|processed_transcript	17579089	17609209	ENSP00000226299|ENSP00000476028|ENSP00000423350|ENSP00000424724	3785	TRUE	-0.0594756	6.94718	0.521172	0.602403	0.163213	FALSE	0.00255364	6.94718	0.963114	0.970191	0.148376	FALSE	-0.121249	6.94718	0.0751855	0.106369	-0.288338	FALSE	-0.480561	6.94718	3.33112e-10	1.88728e-09	-0.400961	TRUE	0.158507	6.94718	0.195281	0.285336	0.0986442	FALSE	0.118568	6.94718	0.247455	0.386706	0.212428	FALSE	0.523863
ENSG00000002586	X	2609220	2659350	+	CD99	protein_coding	protein_coding|processed_transcript|nonsense_mediated_decay	2609402	2658842	ENSP00000370588|ENSP00000370582|ENSP00000370579|ENSP00000370573|ENSP00000405544|ENSP00000370570	3284	TRUE	1.07199	4.24923	2.3872e-06	1.0666e-05	3.68026	TRUE	-3.43337	4.24923	1.58595e-54	9.95925e-52	-2.75838	TRUE	-1.80041	4.24923	9.00692e-18	1.58533e-16	-2.61248	TRUE	1.30265	4.24923	6.39655e-12	4.65154e-11	3.14627	TRUE	1.21588	4.24923	8.05908e-05	0.000361822	3.76973	TRUE	-0.0426291	4.24923	0.933536	0.959258	1.71298	FALSE	0.304702
ENSG00000002587	4	11394774	11431389	-	HS3ST1	protein_coding	protein_coding	11400709	11401629	ENSP00000002596|ENSP00000425673|ENSP00000422629	8166	FALSE	-0.0222606	-0.78763	0.950008		0.87066	FALSE	-0.593642	-0.787618	0.000595594		-0.193224		-0.831279	-0.787621	1.50432e-06		-0.588544		-0.677217	-0.787627	0.000490235		0.119909	FALSE	2.96972	-0.787632	8.26326e-48		3.21197		0.345181	-0.787634	0.152338		0.67803		-0.962667
ENSG00000002726	7	150521715	150558592	+	AOC1	protein_coding	protein_coding|processed_transcript	150553559	150558294	ENSP00000418614|ENSP00000418328|ENSP00000418557|ENSP00000354193|ENSP00000411613|ENSP00000417392	3824	TRUE	2.8547	1.66997	1.32514e-24	9.62555e-23	5.55653	TRUE	-3.81108	1.66996	1.05503e-28	3.7006e-27	-1.6791	TRUE	0.471467	1.66996	0.0732766	0.10391	0.0419652	FALSE	-3.60339	1.66997	3.97487e-20	8.81308e-19	-1.27463	TRUE	-1.90821	1.66997	0.00318506	0.00899777	-0.43614	TRUE	-0.169795	1.66997	0.763964	0.845643	2.21708	FALSE	-0.29198
ENSG00000002745	7	120965421	120981158	+	WNT16	protein_coding	protein_coding	120965470	120979396	ENSP00000355065|ENSP00000222462	3261	TRUE	-1.37931	2.01801	3.63307e-09	2.79767e-08	-0.424523	TRUE	-0.42076	2.01802	0.0096317	0.0153916	0.220523	FALSE	-1.42113	2.01801	1.94015e-17	3.26157e-16	-0.249097	TRUE	0.771205	2.01801	2.12194e-06	6.78177e-06	0.661709	TRUE	-2.35683	2.01801	1.05269e-10	1.52135e-09	-1.2724	TRUE	-0.27335	2.01801	0.299761	0.444268	-0.341662	FALSE	1.72545
ENSG00000002746	7	43152198	43605600	+	HECW1	protein_coding	protein_coding|processed_transcript	43283505	43601522	ENSP00000379228|ENSP00000407774|ENSP00000413336	13965	FALSE	-0.334186	-0.91571	0.408537		1.53659	FALSE	0.338137	-0.915628	0.194722		-0.0121466	FALSE	-2.4512	-0.915646	4.93624e-15		-0.0980523		1.56464	-0.915687	4.468e-09		-0.405756	FALSE	-1.19589	-0.915728	0.049918		-0.577351		-2.21029	-0.915737	3.17688e-05		-0.480784		0.393072
ENSG00000002822	7	1855429	2272878	-	MAD1L1	protein_coding	processed_transcript|protein_coding	1855709	2269768	ENSP00000384155|ENSP00000382562|ENSP00000385334|ENSP00000265854|ENSP00000394886|ENSP00000394069|ENSP00000414877|ENSP00000393037|ENSP00000397417|ENSP00000401901|ENSP00000413139|ENSP00000390099|ENSP00000395457	6955	TRUE	-0.132089	3.44515	0.030122	0.0529754	-0.067865	FALSE	0.13667	3.44515	0.00210084	0.00371218	0.0930798	TRUE	0.2441	3.44515	1.89519e-08	8.00643e-08	0.253428	TRUE	-0.108562	3.44515	0.0323554	0.049705	-0.0524104	FALSE	0.321874	3.44515	6.85506e-05	0.000315106	0.30161	TRUE	0.0584137	3.44515	0.395555	0.539461	0.0212123	FALSE	-0.642027
ENSG00000002834	17	37026112	37078023	+	LASP1	protein_coding	protein_coding|nonsense_mediated_decay|retained_intron	37026443	37075028	ENSP00000325240|ENSP00000468664|ENSP00000401048|ENSP00000414803|ENSP00000392853|ENSP00000391897|ENSP00000462564	7061	TRUE	0.373405	6.2013	7.79696e-08	4.65165e-07	0.51865	TRUE	-0.444614	6.2013	3.94415e-16	3.25756e-15	-0.375991	TRUE	-0.327828	6.2013	2.46814e-09	1.19759e-08	-0.279393	TRUE	-0.196758	6.2013	0.00152034	0.00305717	0.0232505	FALSE	0.541863	6.2013	1.44486e-08	1.48663e-07	0.431292	TRUE	0.251051	6.2013	0.00250808	0.011548	0.206853	FALSE	0.455418
ENSG00000002919	17	46180719	46200436	+	SNX11	protein_coding	protein_coding|processed_transcript|retained_intron|nonsense_mediated_decay	46189406	46198867	ENSP00000464136|ENSP00000462188|ENSP00000396790|ENSP00000377059|ENSP00000464410|ENSP00000407369|ENSP00000352175|ENSP00000463250|ENSP00000463948|ENSP00000463726|ENSP00000463076	3606	TRUE	-0.208913	4.00208	0.000496915	0.00135939	0.00605457	FALSE	0.0170541	4.00208	0.696515	0.738941	-0.0154392	FALSE	0.167039	4.00208	0.00011784	0.000283313	0.150022	TRUE	-0.101106	4.00208	0.0427178	0.0640323	-0.00234341	FALSE	0.397017	4.00208	4.24556e-07	3.25772e-06	0.299389	TRUE	0.245683	4.00208	0.000238199	0.00170291	0.149841	TRUE	-0.387034
ENSG00000002933	7	150497491	150502208	+	TMEM176A	protein_coding	protein_coding|retained_intron	150498639	150501953	ENSP00000417626|ENSP00000004103|ENSP00000420818|ENSP00000417834|ENSP00000420081	3479	TRUE	1.86848	1.51677	7.07007e-14	1.16737e-12	2.4318	TRUE	-3.07239	1.51676	8.76371e-31	3.87734e-29	-0.90688	TRUE	-2.12523	1.51676	8.20966e-17	1.24178e-15	-1.02883	TRUE	-0.14585	1.51677	0.595101	0.653292	-0.308156	FALSE	0.0968402	1.51677	0.751388	0.817715	-0.929873	FALSE	1.47965	1.51677	7.97401e-07	1.22036e-05	3.30485	TRUE	0.554986
ENSG00000003056	12	9092959	9102551	-	M6PR	protein_coding	protein_coding|nonsense_mediated_decay|retained_intron	9093319	9099000	ENSP00000439070|ENSP00000442100|ENSP00000000412|ENSP00000441040|ENSP00000437595|ENSP00000444684|ENSP00000442983|ENSP00000439968|ENSP00000440962|ENSP00000441030	3777	TRUE	-0.0607308	5.6516	0.313819	0.397315	0.0920511	FALSE	-0.188115	5.6516	2.59972e-05	5.95749e-05	-0.223539	TRUE	0.230984	5.6516	7.61468e-08	2.96707e-07	0.188119	TRUE	0.168946	5.6516	0.000493817	0.00108378	0.27987	TRUE	0.524694	5.6516	8.07297e-12	1.34552e-10	0.477347	TRUE	0.0871126	5.6516	0.201806	0.333268	0.0781433	FALSE	-0.678108
ENSG00000003096	X	117031776	117251303	-	KLHL13	protein_coding	protein_coding	117032874	117162436	ENSP00000360949|ENSP00000360943|ENSP00000360945|ENSP00000412640|ENSP00000444450|ENSP00000441029|ENSP00000443191|ENSP00000262820|ENSP00000440707|ENSP00000419803|ENSP00000393807	6983	FALSE	2.85239	-1.15041	1.27143e-33		5.40012		-3.16262	-1.15041	7.27808e-29		-2.62523		-0.458354	-1.15041	0.0693606		0.0560356	FALSE	0.0511571	-1.15041	0.819252		0.861222		-1.89743	-1.15041	0.000694604		-0.122878		-0.249752	-1.15041	0.567755		1.49058	FALSE	-1.27301
ENSG00000003137	2	72356367	72375167	-	CYP26B1	protein_coding	protein_coding	72359359	72374963	ENSP00000001146|ENSP00000401465|ENSP00000443304|ENSP00000430888|ENSP00000430871	5015	FALSE	-0.517554	-2.28914	0.0145281		0.0240008	FALSE	0.106518	-2.28917	0.476		0.147527		-0.235675	-2.28916	0.125942		-0.184765		-1.42808	-2.28914	4.07572e-15		-1.06581		-1.89721	-2.28913	3.69417e-08		-2.07098		1.46077	-2.28912	1.17975e-13		0.922707		0.749744
ENSG00000003147	7	8152814	8302317	-	ICA1	protein_coding	protein_coding|nonsense_mediated_decay|processed_transcript|retained_intron	8153556	8275556	ENSP00000385570|ENSP00000385651|ENSP00000265577|ENSP00000379908|ENSP00000410341|ENSP00000341603|ENSP00000385305|ENSP00000403982|ENSP00000386021|ENSP00000316074|ENSP00000398435|ENSP00000397496|ENSP00000393314|ENSP00000406722	4891	TRUE	0.175594	3.48875	0.310222	0.393554	0.511548	FALSE	0.227106	3.48875	0.0883464	0.117967	0.656967	FALSE	0.365802	3.48875	0.00553639	0.00994435	0.065889	TRUE	-1.59452	3.48875	3.22104e-22	9.3588e-21	-3.13053	TRUE	0.78615	3.48875	0.000675483	0.00232285	1.13194	TRUE	-0.341448	3.48875	0.131454	0.242653	-0.430686	FALSE	-0.0185994
ENSG00000003249	16	90071273	90086536	-	DBNDD1	protein_coding	protein_coding|retained_intron|nonsense_mediated_decay	90072746	90086526	ENSP00000306407|ENSP00000002501|ENSP00000376699|ENSP00000457625|ENSP00000456573	3522	TRUE	0.294576	0.289329	0.0799968	0.124186	0.806939	FALSE	-0.406319	0.289325	0.00284222	0.00491425	-0.565148	TRUE	0.181526	0.289326	0.159469	0.207873	-0.125886	FALSE	0.1044	0.289327	0.460439	0.525034	-0.0519403	FALSE	-0.527534	0.289329	0.0502053	0.0934098	-0.322801	FALSE	-0.261765	0.28933	0.231957	0.368642	0.0981587	FALSE	0.205832
ENSG00000003393	2	202565277	202645912	-	ALS2	protein_coding	protein_coding|nonsense_mediated_decay|processed_transcript|retained_intron	202566577	202633608	ENSP00000264276|ENSP00000403832|ENSP00000394823|ENSP00000429223|ENSP00000386384|ENSP00000386948	10381	TRUE	0.11379	4.21275	0.142536	0.203547	0.245379	FALSE	-0.466583	4.21275	3.54453e-15	2.62263e-14	-0.380288	TRUE	0.0885154	4.21275	0.131749	0.175632	0.156337	FALSE	0.664408	4.21275	6.16428e-30	4.56274e-28	0.742425	TRUE	-0.0942859	4.21275	0.417998	0.523357	-0.0435952	FALSE	-0.343936	4.21275	0.000340125	0.00229505	-0.303983	TRUE	-0.323354
ENSG00000003400	2	202047604	202094129	+	CASP10	protein_coding	protein_coding|retained_intron|nonsense_mediated_decay|processed_transcript	202050501	202093803	ENSP00000286186|ENSP00000353250|ENSP00000272879|ENSP00000401914|ENSP00000363781|ENSP00000237865|ENSP00000314599|ENSP00000396835	7598	TRUE	0.247277	7.47454	0.000494775	0.00135392	0.323573	TRUE	-0.177296	7.47454	0.00143924	0.00260849	-0.209791	TRUE	0.116404	7.47454	0.0320322	0.0494622	0.187391	FALSE	0.0836139	7.47454	0.167148	0.217118	0.151955	FALSE	-0.598708	7.47454	3.44678e-08	3.3086e-07	-0.755658	TRUE	-0.218577	7.47454	0.0133121	0.0428933	-0.366269	FALSE	0.0854147
ENSG00000003402	2	201980827	202041410	+	CFLAR	protein_coding	protein_coding|processed_transcript|nonsense_mediated_decay|retained_intron	201994589	202028693	ENSP00000312455|ENSP00000413270|ENSP00000339335|ENSP00000347757|ENSP00000339326|ENSP00000345807|ENSP00000342809|ENSP00000378580|ENSP00000411897|ENSP00000391029|ENSP00000399420|ENSP00000398551|ENSP00000409570|ENSP00000412882|ENSP00000406775|ENSP00000411535|ENSP00000469608|ENSP00000471749|ENSP00000469917|ENSP00000471805	22528	TRUE	0.216601	8.67911	0.0108554	0.0215503	0.295775	FALSE	-0.236886	8.67911	0.000372436	0.000736885	-0.185461	TRUE	0.027414	8.67911	0.669577	0.721424	-0.145886	FALSE	-0.439174	8.67911	3.55682e-09	1.73015e-08	-0.323205	TRUE	0.262154	8.67911	0.0271621	0.0559067	0.362008	FALSE	-0.258386	8.67911	0.0147388	0.0463388	0.00383577	FALSE	0.531778
ENSG00000003436	2	188328957	188430487	-	TFPI	protein_coding	protein_coding|retained_intron	188331666	188368495	ENSP00000376172|ENSP00000233156|ENSP00000397248|ENSP00000409177|ENSP00000386344|ENSP00000342306|ENSP00000388159|ENSP00000408170|ENSP00000394185|ENSP00000400179|ENSP00000402954	11714	TRUE	-1.3818	1.06518	2.81242e-07	1.51955e-06	-1.17412	TRUE	-0.28078	1.06518	0.13032	0.167454	-0.925073	FALSE	-0.170152	1.06518	0.358871	0.423146	0.459742	FALSE	-1.33933	1.06518	9.94423e-10	5.24945e-09	-1.14125	TRUE	0.791529	1.06518	0.00870293	0.0213079	0.844411	FALSE	1.40926	1.06518	3.39465e-09	7.43348e-08	2.03661	TRUE	0.747633
ENSG00000003509	2	37458774	37480546	+	NDUFAF7	protein_coding	nonsense_mediated_decay|retained_intron|protein_coding|processed_transcript	37458849	37475493	ENSP00000416594|ENSP00000002125|ENSP00000337431|ENSP00000399207|ENSP00000410181|ENSP00000394436|ENSP00000402959|ENSP00000412942	3651	TRUE	-0.0614564	3.58648	0.311023	0.394334	0.0590137	FALSE	-0.186231	3.58648	3.25127e-05	7.35789e-05	-0.225899	TRUE	0.188412	3.58648	1.41215e-05	3.93392e-05	0.162216	TRUE	0.419524	3.58648	3.41556e-20	7.63382e-19	0.487004	TRUE	-0.000738941	3.58648	0.99331	0.997152	0.00856201	FALSE	-0.0313708	3.58648	0.661725	0.767825	-0.0583603	FALSE	-0.595714
ENSG00000003756	3	50126341	50156454	+	RBM5	protein_coding	protein_coding|retained_intron|nonsense_mediated_decay|processed_transcript	50127868	50155886	ENSP00000343054|ENSP00000419534|ENSP00000384872|ENSP00000390711|ENSP00000414218|ENSP00000394622|ENSP00000406119|ENSP00000378603	10368	TRUE	-0.229155	6.65145	7.22452e-06	2.91965e-05	-0.110157	TRUE	0.147086	6.65145	8.10724e-05	0.000174333	0.103042	TRUE	-0.183613	6.65145	1.21189e-06	3.96436e-06	-0.185468	TRUE	0.0904328	6.65145	0.0304944	0.0471363	0.17563	FALSE	-0.117919	6.65145	0.105861	0.173013	-0.165098	FALSE	-0.127804	6.65145	0.0340809	0.087596	-0.0953826	FALSE	0.222396
ENSG00000003987	8	17155539	17271037	-	MTMR7	protein_coding	protein_coding|retained_intron|processed_transcript|nonsense_mediated_decay	17157374	17270801	ENSP00000180173|ENSP00000381171|ENSP00000429733|ENSP00000431000	5692	FALSE	0.104157	0.843689	0.163177		0.244435		-0.000823918	0.843692	0.990344		0.00231395	FALSE	-0.355801	0.843691	4.52542e-10		-0.376659		0.354074	0.84369	4.74154e-09		0.484461		-0.192838	0.843689	0.079696		-0.196564		-0.156173	0.843689	0.0865471		-0.149567		0.112903
ENSG00000003989	8	17354597	17428082	+	SLC7A2	protein_coding	protein_coding	17396334	17422652	ENSP00000419140|ENSP00000430464|ENSP00000419873|ENSP00000004531|ENSP00000381164	7905	FALSE	1.69168	-0.35429	1.03443e-08		4.84312		-2.3351	-0.354289	1.05825e-14		-1.61018		-0.784463	-0.354289	0.00498446		-2.64742		-0.80569	-0.354289	0.0111724		0.0582713	FALSE	0.654741	-0.35429	0.13042		-1.01143	FALSE	1.43808	-0.35429	3.78482e-05		2.42812		0.0619419
ENSG00000004059	7	127228399	127231759	+	ARF5	protein_coding	protein_coding|retained_intron|processed_transcript	127228553	127231350	ENSP00000000233|ENSP00000412701	1871	TRUE	-0.258976	4.75976	8.29948e-05	0.000269636	-0.0837421	TRUE	-0.279583	4.75976	9.18872e-09	3.23349e-08	-0.199685	TRUE	0.00564731	4.75976	0.90392	0.923658	0.1449	FALSE	-0.297381	4.75976	4.77375e-08	1.97683e-07	-0.151037	TRUE	-0.0391043	4.75976	0.684023	0.763963	0.103776	FALSE	0.0845167	4.75976	0.254654	0.395291	0.0566998	FALSE	0.741407
ENSG00000004139	17	26691378	26728065	+	SARM1	protein_coding	processed_transcript|protein_coding|retained_intron|nonsense_mediated_decay	26699154	26723305	ENSP00000406738|ENSP00000464166|ENSP00000462479|ENSP00000462228	8132	TRUE	-0.389578	1.69017	0.000540936	0.00146683	-0.292189	TRUE	-0.176608	1.69018	0.0338488	0.0490644	-0.151525	FALSE	-0.160485	1.69018	0.0524247	0.0769472	-0.108227	FALSE	0.766407	1.69017	7.45993e-21	1.84292e-19	0.920132	TRUE	0.217713	1.69017	0.1381	0.215295	-0.122137	FALSE	-0.0802263	1.69017	0.548455	0.67746	0.0305458	FALSE	-0.395548
ENSG00000004142	17	26673659	26684545	-	POLDIP2	protein_coding	protein_coding|processed_transcript	26675146	26684473	ENSP00000475924	2662	TRUE	0.114093	5.77717	0.0131034	0.0254753	0.262141	FALSE	-0.178117	5.77717	3.81602e-07	1.10365e-06	-0.183968	TRUE	0.232279	5.77717	4.52442e-12	3.27289e-11	0.255979	TRUE	-0.147831	5.77717	0.000168763	0.000398673	-0.0990803	TRUE	0.294351	5.77717	3.04994e-06	1.96795e-05	0.358549	TRUE	-0.199047	5.77717	0.000358744	0.00239988	-0.139753	TRUE	-0.0572518
ENSG00000004399	3	129274018	129325661	-	PLXND1	protein_coding	protein_coding|retained_intron|nonsense_mediated_decay	129274351	129325482	ENSP00000317128|ENSP00000376931|ENSP00000426162|ENSP00000426540|ENSP00000427696|ENSP00000423832|ENSP00000426241	9738	TRUE	-2.00947	2.99294	1.50598e-12	1.99979e-11	-0.723628	TRUE	-1.83924	2.99294	3.88591e-20	4.96698e-19	-0.482565	TRUE	-1.70268	2.99294	8.19107e-18	1.45621e-16	-1.12749	TRUE	-0.608658	2.99294	0.00446325	0.00820996	0.39351	FALSE	3.01326	2.99294	4.32426e-39	4.60002e-37	2.51656	TRUE	2.14924	2.99294	2.05539e-22	8.09963e-21	2.71438	TRUE	-0.302357
ENSG00000004455	1	33473585	33546597	-	AK2	protein_coding	protein_coding|retained_intron|processed_transcript|nonsense_mediated_decay	33476433	33502429	ENSP00000362548|ENSP00000449003|ENSP00000447082|ENSP00000450109|ENSP00000346921|ENSP00000450008|ENSP00000446849	5683	TRUE	0.142695	5.73569	0.00877736	0.0178883	0.214276	FALSE	-0.0689845	5.73569	0.101429	0.133675	-0.162945	FALSE	0.094032	5.73569	0.0224582	0.0358189	0.0893893	FALSE	0.179546	5.73569	7.43893e-05	0.000186184	0.212104	TRUE	0.297082	5.73569	7.54178e-05	0.000342468	0.20147	TRUE	0.118578	5.73569	0.0636833	0.140526	0.0116404	FALSE	-0.731566
ENSG00000004468	4	15779898	15854853	+	CD38	protein_coding	nonsense_mediated_decay|protein_coding|retained_intron	15780038	15850222	ENSP00000427277|ENSP00000226279|ENSP00000423047	6855	TRUE	0.30115	8.41604	7.57571e-05	0.000247693	0.396451	TRUE	0.272096	8.41604	2.44452e-06	6.4238e-06	0.328204	TRUE	-0.214264	8.41604	0.00034307	0.000764708	-0.239215	TRUE	0.124472	8.41604	0.0560773	0.0818394	0.25592	FALSE	-0.0134779	8.41604	0.922683	0.945511	0.0380995	FALSE	-0.211675	8.41604	0.0265757	0.0727534	-0.290912	FALSE	-0.474231
ENSG00000004478	12	2904119	2914576	+	FKBP4	protein_coding	protein_coding|nonsense_mediated_decay|processed_transcript|retained_intron	2904306	2914360	ENSP00000001008|ENSP00000439703|ENSP00000446368|ENSP00000438491|ENSP00000442193	3958	TRUE	0.171607	5.21785	0.011382	0.0224857	0.260028	FALSE	-0.397203	5.21785	1.73866e-14	1.18055e-13	-0.401233	TRUE	0.378938	5.21785	1.06273e-14	1.13984e-13	0.43204	TRUE	-0.0425423	5.21785	0.471425	0.535647	0.0710441	FALSE	0.452329	5.21785	8.4052e-07	6.06914e-06	0.395847	TRUE	-0.107596	5.21785	0.196793	0.326903	-0.139998	FALSE	-0.350227
ENSG00000004487	1	23345941	23410182	+	KDM1A	protein_coding	protein_coding|retained_intron	23346090	23409854	ENSP00000349049|ENSP00000383042|ENSP00000439072|ENSP00000473297|ENSP00000473294	5447	TRUE	0.216264	5.20006	1.9219e-07	1.06743e-06	0.321068	TRUE	-0.296648	5.20006	3.20976e-21	4.68399e-20	-0.288958	TRUE	-0.0676002	5.20006	0.0366608	0.0558782	-0.0257291	FALSE	0.114321	5.20006	0.0012439	0.0025396	0.227081	TRUE	0.116251	5.20006	0.0512597	0.0950265	0.0647619	FALSE	-0.252667	5.20006	8.0195e-07	1.22636e-05	-0.196176	TRUE	0.257897
ENSG00000004534	3	49977440	50137478	+	RBM6	protein_coding	protein_coding|nonsense_mediated_decay|processed_transcript|retained_intron	50000075	50114563	ENSP00000393530|ENSP00000266022|ENSP00000396466|ENSP00000396410|ENSP00000443165|ENSP00000392939|ENSP00000406548|ENSP00000408665|ENSP00000399942|ENSP00000389763|ENSP00000394336|ENSP00000403865|ENSP00000392475	7300	TRUE	-0.0424265	7.36797	0.444858	0.52902	-0.00817777	FALSE	0.0993163	7.36797	0.0144371	0.0223354	0.0919017	FALSE	0.0466519	7.36797	0.250427	0.309017	-0.00280193	FALSE	0.20084	7.36797	5.78962e-06	1.72863e-05	0.259538	TRUE	-0.371884	7.36797	2.64344e-06	1.72684e-05	-0.505072	TRUE	-0.0542326	7.36797	0.406764	0.54997	0.047385	FALSE	-0.286858
ENSG00000004660	17	3763609	3798185	-	CAMKK1	protein_coding	protein_coding|retained_intron	3765508	3794024	ENSP00000371188|ENSP00000323118|ENSP00000371190|ENSP00000158166	7424	TRUE	-0.537199	3.45588	1.11323e-06	5.33511e-06	-0.496518	TRUE	0.171054	3.45588	0.0292168	0.0428673	0.175147	FALSE	0.157598	3.45588	0.0439424	0.0657616	0.166829	FALSE	-0.495623	3.45588	4.87926e-08	2.01538e-07	-0.496576	TRUE	-0.298332	3.45588	0.0571471	0.104068	-0.0963804	FALSE	0.0347551	3.45588	0.759011	0.842783	0.128196	FALSE	0.456837
ENSG00000004700	12	21621845	21654603	-	RECQL	protein_coding	protein_coding	21623131	21652504	ENSP00000416739|ENSP00000395449|ENSP00000379400|ENSP00000318727|ENSP00000445555|ENSP00000439069|ENSP00000446036|ENSP00000440700	3778	TRUE	0.11891	4.41359	0.0621933	0.0997707	0.202891	FALSE	-0.320496	4.41359	4.45369e-11	2.05013e-10	-0.342495	TRUE	0.263379	4.41359	2.01588e-08	8.49417e-08	0.249848	TRUE	0.130118	4.41359	0.0148688	0.024609	0.271057	FALSE	0.255692	4.41359	0.00382479	0.0105218	0.219889	FALSE	-0.123506	4.41359	0.11289	0.216665	-0.180363	FALSE	-0.298724
ENSG00000004766	7	92861653	92988338	+	CCDC132	protein_coding	protein_coding|nonsense_mediated_decay|retained_intron|processed_transcript	92861781	92987745	ENSP00000251739|ENSP00000307666|ENSP00000395433|ENSP00000415809|ENSP00000443104|ENSP00000445766|ENSP00000405553|ENSP00000406787|ENSP00000446089|ENSP00000325582|ENSP00000414450|ENSP00000390584	7359	TRUE	-0.0990104	4.14484	0.0923573	0.140715	0.0180964	FALSE	-0.140718	4.14484	0.00132945	0.00242552	-0.199503	TRUE	0.268342	4.14484	1.06194e-10	6.24176e-10	0.307048	TRUE	0.269095	4.14484	6.78386e-09	3.16315e-08	0.29496	TRUE	0.00729893	4.14484	0.91644	0.940602	-0.0332427	FALSE	-0.0536478	4.14484	0.439602	0.581566	-0.173824	FALSE	-0.518757
ENSG00000004776	19	36245469	36248980	-	HSPB6	protein_coding	protein_coding	36246426	36247909	ENSP00000468057|ENSP00000004982|ENSP00000467169	1722	FALSE	-0.621752	-3.93071	0.0375065		0.31035	FALSE	-1.43049	-3.93054	7.91773e-10		#NAME?		0.339556	-3.93058	0.0870798		0.359687		1.00908	-3.93066	9.18942e-07		0.0649209		0.220284	-3.93075	0.528844		-0.239973	FALSE	-0.257026	-3.93077	0.500367		0.138098	FALSE	-0.0613802
ENSG00000004777	19	36265434	36279724	+	ARHGAP33	protein_coding	processed_transcript|protein_coding|nonsense_mediated_decay|retained_intron	36266561	36279684	ENSP00000368227|ENSP00000007510|ENSP00000465411|ENSP00000320038|ENSP00000467844|ENSP00000466443	5260	TRUE	-0.0825853	3.83929	0.282097	0.363633	0.0718869	FALSE	0.154506	3.83929	0.00557752	0.00924537	0.104032	TRUE	-0.229422	3.83929	5.36297e-05	0.000136063	-0.226531	TRUE	0.175648	3.83929	0.00439732	0.00810095	0.115802	TRUE	-0.055002	3.83929	0.624468	0.712157	-0.130504	FALSE	-0.129305	3.83929	0.153406	0.272353	0.0361379	FALSE	0.0392935
ENSG00000004779	16	23592323	23607677	-	NDUFAB1	protein_coding	protein_coding|nonsense_mediated_decay	23593605	23607611	ENSP00000007516|ENSP00000454891|ENSP00000454812|ENSP00000458770|ENSP00000461693	1600	TRUE	0.00499636	5.12913	0.921123	0.941435	0.106677	FALSE	0.0353394	5.12913	0.397753	0.454751	-0.101545	FALSE	0.221545	5.12913	4.79338e-08	1.91907e-07	0.238423	TRUE	-0.130934	5.12913	0.00557639	0.0100626	-0.0817459	FALSE	0.0897081	5.12913	0.245322	0.342613	0.0739049	FALSE	0.214458	5.12913	0.000761722	0.00445165	0.149001	TRUE	-0.486736
ENSG00000004799	7	95212811	95225803	-	PDK4	protein_coding	protein_coding|retained_intron	95214956	95225605	ENSP00000005178	4519	TRUE	-2.17721	4.4582	4.21636e-13	6.17606e-12	-1.98452	TRUE	-1.96122	4.4582	1.24292e-20	1.69202e-19	-1.21635	TRUE	-1.3983	4.4582	9.01491e-12	6.23865e-11	-0.935129	TRUE	-0.465957	4.4582	0.036127	0.0549399	0.943204	FALSE	3.46279	4.4582	1.81255e-53	3.32877e-51	1.84839	TRUE	0.958783	4.4582	0.000292126	0.00201803	1.89712	TRUE	0.224214
ENSG00000004809	6	110745890	110797844	-	SLC22A16	protein_coding	processed_transcript|protein_coding	110746079	110797777	ENSP00000395642|ENSP00000357915|ENSP00000328583|ENSP00000408799|ENSP00000409306|ENSP00000416310|ENSP00000402111|ENSP00000401007	3791	FALSE	-1.80474	-2.52335	3.394e-06		-0.540143		-1.32604	-2.52345	9.70413e-07		-0.0682168		-1.19782	-2.52343	6.48909e-06		-0.313129		-1.73094	-2.52338	2.62214e-08		-0.531378		0.0413864	-2.52332	0.869383		#NAME?	FALSE	3.49665	-2.52331	3.99553e-44		4.17995		0.162329
ENSG00000004838	3	50378541	50384283	-	ZMYND10	protein_coding	processed_transcript|protein_coding|retained_intron|nonsense_mediated_decay	50378844	50383010	ENSP00000231749|ENSP00000353289|ENSP00000393687|ENSP00000415661|ENSP00000391545	4009	TRUE	-0.940508	0.65238	4.44819e-11	4.72153e-10	-0.586918	TRUE	0.202381	0.652373	0.0409755	0.0583775	0.492643	FALSE	-0.411686	0.652375	6.03246e-05	0.000151821	0.054073	FALSE	-0.87773	0.652378	4.61573e-14	4.51077e-13	-0.601893	TRUE	-1.25869	0.652382	2.67878e-09	3.13012e-08	-0.97527	TRUE	-0.584389	0.652383	0.000456928	0.00291163	-0.260965	TRUE	1.65795
ENSG00000004846	7	20654830	20816658	+	ABCB5	protein_coding	protein_coding|processed_transcript|nonsense_mediated_decay	20662909	20802893	ENSP00000384881|ENSP00000406730|ENSP00000383899|ENSP00000258738|ENSP00000398692	9257	FALSE	0.407285	-4.52557	0.268724				-1.3366	-4.52566	2.25093e-05				-0.203289	-4.52564	0.498447				-1.31206	-4.5256	0.000167641				-0.0416364	-4.52556	1				2.66252	-4.52555	7.2422e-16		Inf		-0.819343
ENSG00000004848	X	25021811	25034065	-	ARX	protein_coding	protein_coding	25022790	25033854	ENSP00000368332	2876	TRUE	-3.83681	1.91964	2.11177e-14	3.80294e-13	-0.404966	TRUE	-3.22934	1.91964	1.72668e-21	2.61176e-20	-1.92827	TRUE	-0.202749	1.91964	0.496721	0.560756	-0.1722	FALSE	2.97094	1.91964	2.67328e-33	2.90731e-31	1.86719	TRUE	-1.59435	1.91964	0.0131681	0.0303617	0.303308	FALSE	-0.700279	1.91964	0.15978	0.28032	1.24868	FALSE	-0.987209
ENSG00000004864	7	95749532	95951459	-	SLC25A13	protein_coding	protein_coding|processed_transcript|nonsense_mediated_decay	95750506	95951268	ENSP00000265631|ENSP00000400101|ENSP00000440484|ENSP00000473505	3710	TRUE	-0.298187	3.56735	4.13028e-07	2.16315e-06	-0.156417	TRUE	-0.171137	3.56735	9.69094e-05	0.000206291	-0.15601	TRUE	0.385038	3.56735	9.40325e-22	3.12911e-20	0.428691	TRUE	-0.154721	3.56735	0.00162389	0.00324861	-0.0626133	TRUE	0.0804391	3.56735	0.313874	0.417163	0.122193	FALSE	-0.144535	3.56735	0.037829	0.0948589	-0.178255	FALSE	0.0867469
ENSG00000004866	7	116593292	116870157	+	ST7	protein_coding	protein_coding|nonsense_mediated_decay|processed_transcript|retained_intron	116593595	116870157	ENSP00000377092|ENSP00000265437|ENSP00000377097|ENSP00000390830|ENSP00000325673|ENSP00000377095|ENSP00000392876|ENSP00000391444|ENSP00000402934|ENSP00000416858|ENSP00000411118|ENSP00000414031|ENSP00000413601|ENSP00000393040|ENSP00000377089|ENSP00000420052|ENSP00000419715|ENSP00000377093|ENSP00000377090|ENSP00000388698|ENSP00000419516	6742	TRUE	-0.164684	4.88327	0.000892322	0.00231026	-0.0511005	TRUE	0.0985155	4.88327	0.00680314	0.011131	0.0780396	FALSE	0.091106	4.88327	0.0121287	0.0204087	0.144216	FALSE	0.00745071	4.88327	0.850738	0.878916	0.082567	FALSE	-0.160993	4.88327	0.0226856	0.0479658	-0.27659	FALSE	-0.118553	4.88327	0.0419943	0.102707	-0.114057	FALSE	-0.0301979
ENSG00000004897	17	45195069	45266788	-	CDC27	protein_coding	protein_coding|nonsense_mediated_decay|retained_intron|processed_transcript	45198304	45266538	ENSP00000066544|ENSP00000434614|ENSP00000460830|ENSP00000432211|ENSP00000392802|ENSP00000460279|ENSP00000437339|ENSP00000432105|ENSP00000460132|ENSP00000458904|ENSP00000459307|ENSP00000460424|ENSP00000460061|ENSP00000460454|ENSP00000466424	6824	TRUE	-0.0900929	5.59044	0.0547012	0.0892298	-0.0169417	FALSE	-0.0191276	5.59044	0.587627	0.637993	-0.0166425	FALSE	0.138491	5.59044	4.81611e-05	0.000123232	0.129497	TRUE	-0.126484	5.59044	0.00117296	0.00240333	-0.0505064	TRUE	0.156736	5.59044	0.014107	0.0321383	0.100986	FALSE	0.0934826	5.59044	0.0809437	0.16806	0.0725139	FALSE	-0.0934032
ENSG00000004939	17	42325753	42345509	-	SLC4A1	protein_coding	protein_coding|retained_intron|processed_transcript	42327829	42340234	ENSP00000262418	5287	TRUE	-1.64462	2.05441	1.02263e-06	4.93125e-06	-0.73995	TRUE	-1.21197	2.0544	3.01948e-07	8.82718e-07	-0.0644265	TRUE	-0.636147	2.0544	0.00548483	0.00986266	-0.469903	TRUE	-1.86201	2.0544	1.98107e-11	1.33954e-10	-0.407881	TRUE	0.624421	2.05441	0.088254	0.148774	-1.01229	FALSE	2.98128	2.05441	3.91977e-35	2.13743e-33	4.29724	TRUE	0.271744
ENSG00000004948	7	93053799	93204042	-	CALCR	protein_coding	protein_coding|nonsense_mediated_decay	93055671	93125243	ENSP00000352561|ENSP00000353385|ENSP00000399552|ENSP00000377959|ENSP00000389295|ENSP00000391369|ENSP00000413179	4036	FALSE	-1.69521	-3.43005	1.85848e-05		#NAME?		-1.23626	-3.42991	6.76588e-06		#NAME?		0.649762	-3.42994	0.00573024		Inf		0.573912	-3.43001	0.0274393		Inf		-0.500374	-3.43008	0.364995		#NAME?		1.54109	-3.43009	2.19711e-06		Inf		-1.16146
ENSG00000004961	X	11129421	11141198	+	HCCS	protein_coding	protein_coding	11130181	11139927	ENSP00000326579|ENSP00000370140|ENSP00000370139	2335	TRUE	0.120778	3.81057	0.0261968	0.0468467	0.219372	FALSE	-0.202413	3.81057	1.13042e-06	3.10029e-06	-0.172909	TRUE	0.0528072	3.81057	0.199025	0.252883	0.0506551	FALSE	-0.0865613	3.81057	0.0634185	0.0914427	0.0186864	FALSE	0.659019	3.81057	7.39547e-22	3.19928e-20	0.665852	TRUE	-0.0881654	3.81057	0.182801	0.309228	-0.0617043	FALSE	-0.085662
ENSG00000004975	17	7128660	7137864	-	DVL2	protein_coding	protein_coding|retained_intron|processed_transcript	7129187	7137581	ENSP00000005340|ENSP00000459797|ENSP00000458465|ENSP00000459991|ENSP00000458209	5350	TRUE	-0.0258054	4.51786	0.647599	0.717724	0.145926	FALSE	-0.345891	4.51786	8.04557e-18	8.02373e-17	-0.365504	TRUE	0.0675457	4.51786	0.0974479	0.13407	0.0865528	FALSE	0.345548	4.51786	6.32352e-16	7.82083e-15	0.422421	TRUE	0.340059	4.51786	3.61516e-06	2.28495e-05	0.31171	TRUE	-0.183273	4.51786	0.00514178	0.0204317	-0.0660509	FALSE	-0.106935
ENSG00000005001	16	2902728	2908171	-	PRSS22	protein_coding	protein_coding|retained_intron|nonsense_mediated_decay|processed_transcript	2903097	2908105	ENSP00000161006|ENSP00000458506|ENSP00000458562	2387	FALSE	1.82346	-4.4778	2.87277e-08				-1.58199	-4.47791	9.09684e-07				0.0558962	-4.47788	0.841423				-1.73392	-4.47783	2.24148e-06				-2.36551	-4.47778	0.000342194				0.419943	-4.47776	0.281138				0.720962
ENSG00000005007	19	18942747	18979045	+	UPF1	protein_coding	protein_coding|processed_transcript|retained_intron	18943019	18976969	ENSP00000262803|ENSP00000470142	8600	TRUE	-0.428142	6.72806	1.25537e-07	7.21321e-07	-0.229998	TRUE	0.0663704	6.72806	0.25949	0.311475	0.10535	FALSE	0.0843831	6.72806	0.149975	0.197122	0.1803	FALSE	-0.372631	6.72806	2.58969e-08	1.11583e-07	-0.458645	TRUE	-0.308974	6.72806	0.00765261	0.0190918	-0.295053	FALSE	-0.268814	6.72806	0.00488025	0.0196248	-0.0995303	FALSE	0.660458
ENSG00000005020	7	26706681	27034858	-	SKAP2	protein_coding	protein_coding|processed_transcript|retained_intron	26709722	26933479	ENSP00000005587|ENSP00000443593|ENSP00000408163	5520	TRUE	0.355577	4.51113	0.000673131	0.00178454	0.601077	TRUE	-0.0450979	4.51113	0.591415	0.641432	-0.249877	FALSE	0.165038	4.51113	0.0403237	0.0609362	0.208774	FALSE	-0.0530426	4.51113	0.572784	0.632359	0.0906494	FALSE	-0.0790961	4.51113	0.634097	0.721069	0.0537643	FALSE	0.686215	4.51113	4.74792e-09	1.0213e-07	0.636765	TRUE	-1.31184
ENSG00000005022	X	118602363	118605282	+	SLC25A5	protein_coding	protein_coding|processed_transcript	118602479	118605018	ENSP00000360671	1500	TRUE	-0.251809	7.15508	0.00099109	0.00253562	-0.0823294	TRUE	0.369584	7.15508	4.95564e-12	2.5414e-11	0.3672	TRUE	0.131547	7.15508	0.0175257	0.0285644	0.217133	FALSE	-0.545948	7.15508	2.55306e-18	4.38275e-17	-0.446772	TRUE	-0.214133	7.15508	0.0498803	0.0929206	-0.254188	FALSE	-0.0409648	7.15508	0.655385	0.763243	-0.0639833	FALSE	0.0939401
ENSG00000005059	4	110481361	110609874	+	CCDC109B	protein_coding	protein_coding|retained_intron|processed_transcript	110481494	110608745	ENSP00000378145|ENSP00000414591	3558	TRUE	-0.267626	4.27626	0.00276304	0.00635117	-0.0962761	TRUE	-0.50792	4.27626	1.05879e-14	7.37668e-14	-0.472812	TRUE	0.10306	4.27626	0.110556	0.15002	0.146273	FALSE	0.155452	4.27626	0.0299542	0.0463786	0.234832	FALSE	0.839046	4.27626	1.17691e-14	2.84607e-13	0.962282	TRUE	-0.0604261	4.27626	0.571326	0.696114	-0.086273	FALSE	0.112326
ENSG00000005073	7	27221129	27224842	-	HOXA11	protein_coding	protein_coding	27222415	27224842	ENSP00000448962|ENSP00000006015	2307	FALSE	-3.54061	-4.17957	7.22113e-10				1.45772	-4.17939	5.03758e-06				-0.830012	-4.17943	0.0279327				-2.68956	-4.17952	2.32498e-09				2.11477	-4.17961	3.18497e-05				0.461444	-4.17963	0.333896				-1.01476
ENSG00000005075	7	102113565	102119354	-	POLR2J	protein_coding	protein_coding	102114099	102119307	ENSP00000292614|ENSP00000377383	962	TRUE	-0.230768	4.77883	3.00329e-05	0.000106746	-0.0824762	TRUE	-0.0537865	4.77883	0.194476	0.240969	-0.0723915	FALSE	0.163232	4.77883	4.68919e-05	0.00012019	0.246992	TRUE	-0.214869	4.77883	2.83188e-06	8.86449e-06	-0.088613	TRUE	-0.102272	4.77883	0.195675	0.285826	-0.146668	FALSE	0.278148	4.77883	5.96206e-06	7.30878e-05	0.16689	TRUE	0.110366
ENSG00000005100	17	5344232	5372380	-	DHX33	protein_coding	protein_coding|retained_intron|nonsense_mediated_decay	5347525	5372179	ENSP00000225296|ENSP00000413779|ENSP00000458925|ENSP00000458203	5872	TRUE	-0.152019	4.51705	0.0319337	0.0557837	-0.0297904	FALSE	-0.0392137	4.51705	0.460054	0.516486	-0.0382936	FALSE	0.524112	4.51705	6.269e-29	7.01372e-27	0.480324	TRUE	0.047528	4.51705	0.406918	0.472163	0.118672	FALSE	0.153498	4.51705	0.107803	0.175703	0.0234184	FALSE	-0.298797	4.51705	0.00036628	0.00243357	-0.305371	TRUE	-0.783866
ENSG00000005102	17	41717756	41739322	-	MEOX1	protein_coding	protein_coding	41719281	41738902	ENSP00000321684|ENSP00000328678|ENSP00000449049|ENSP00000377271	2707	FALSE	1.13511	-4.59125	0.00106575				-1.07021	-4.59117	0.000718111				0.578154	-4.59118	0.0331372				-0.6777	-4.59122	0.0531806				-1.05123	-4.59126	0.0865776				0.742001	-4.59127	0.0655883				-0.600283
ENSG00000005108	7	11409984	11871824	-	THSD7A	protein_coding	protein_coding|retained_intron|processed_transcript	11415424	11871572	ENSP00000406482	10923	TRUE	-2.25958	0.732242	4.3947e-13	6.41797e-12	-2.88077	TRUE	0.847767	0.732244	4.41664e-06	1.12141e-05	1.667	TRUE	0.53474	0.732244	0.00438503	0.00802665	1.50636	TRUE	-0.733105	0.732243	0.00165891	0.00331492	-1.16625	TRUE	-2.42628	0.732242	1.85329e-07	1.53851e-06	-2.7158	TRUE	-0.281352	0.732241	0.406315	0.549516	0.514366	FALSE	0.134587
ENSG00000005156	17	33307513	33332083	+	LIG3	protein_coding	protein_coding|retained_intron|processed_transcript|nonsense_mediated_decay	33307594	33331522	ENSP00000367787|ENSP00000468479|ENSP00000262327|ENSP00000467063|ENSP00000467757|ENSP00000466278|ENSP00000465288	8240	TRUE	0.208402	4.88607	0.000100354	0.000319842	0.296631	TRUE	-0.196043	4.88607	2.37499e-06	6.25122e-06	-0.216524	TRUE	0.245106	4.88607	6.98176e-10	3.6674e-09	0.226412	TRUE	0.0170086	4.88607	0.7061	0.753764	0.0645443	FALSE	0.202464	4.88607	0.00739955	0.0185436	0.170306	FALSE	-0.331693	4.88607	5.06733e-07	8.04614e-06	-0.231573	TRUE	-0.230949
ENSG00000005175	12	48057070	48099844	-	RPAP3	protein_coding	protein_coding|processed_transcript|retained_intron	48057291	48096623	ENSP00000005386|ENSP00000401823|ENSP00000370024	3343	TRUE	-0.0807244	4.22127	0.187868	0.257914	-0.00257647	FALSE	0.0402818	4.22127	0.369881	0.426492	-0.0109381	FALSE	0.214213	4.22127	1.07024e-06	3.52825e-06	0.150055	TRUE	0.147821	4.22127	0.0028263	0.0053999	0.16132	TRUE	0.120205	4.22127	0.148202	0.228176	0.104688	FALSE	0.163741	4.22127	0.0178209	0.0538078	0.0814798	FALSE	-0.831022
ENSG00000005187	16	20621565	20808903	+	ACSM3	protein_coding	protein_coding|processed_transcript|retained_intron	20781357	20808294	ENSP00000457003|ENSP00000456055|ENSP00000457158|ENSP00000289416|ENSP00000394565|ENSP00000458068|ENSP00000456767|ENSP00000395297|ENSP00000457926|ENSP00000457608	5095	TRUE	0.321019	2.30889	0.00201241	0.00479261	0.590257	TRUE	0.446181	2.30889	9.11886e-09	3.21181e-08	0.4244	TRUE	0.192	2.30889	0.0158155	0.0260188	0.206877	FALSE	-0.26816	2.30889	0.0037063	0.00693289	-0.079528	TRUE	-0.756569	2.30889	3.88561e-06	2.43768e-05	-0.859686	TRUE	-0.115292	2.30889	0.381958	0.52686	-0.145051	FALSE	-0.856248
ENSG00000005189	16	20817751	20860987	+	AC004381.6	protein_coding	protein_coding|nonsense_mediated_decay|processed_transcript|retained_intron	20818276	20860799	ENSP00000457789|ENSP00000455233|ENSP00000456227|ENSP00000261377|ENSP00000261378|ENSP00000456643|ENSP00000454262|ENSP00000455677|ENSP00000456030|ENSP00000456182|ENSP00000457616|ENSP00000456666|ENSP00000458004|ENSP00000455867	4111	TRUE	0.120137	1.14588	0.293134	0.3753	0.261624	FALSE	-0.674341	1.14589	7.26548e-14	4.59659e-13	-0.612534	TRUE	0.39212	1.14588	4.12091e-06	1.24529e-05	0.155885	TRUE	0.500208	1.14588	7.96134e-08	3.18634e-07	0.657768	TRUE	0.178051	1.14587	0.260537	0.359478	0.301676	FALSE	-0.173965	1.14587	0.230025	0.366606	0.218501	FALSE	-0.600437
ENSG00000005194	16	57462081	57481440	-	CIAPIN1	protein_coding	protein_coding|nonsense_mediated_decay|retained_intron|processed_transcript	57463085	57474840	ENSP00000377914|ENSP00000456114|ENSP00000455309|ENSP00000457042|ENSP00000454480|ENSP00000458000|ENSP00000457622|ENSP00000457400|ENSP00000457318|ENSP00000455572	3509	TRUE	0.247369	4.12628	7.39016e-06	2.97917e-05	0.324597	TRUE	-0.108485	4.12628	0.0122982	0.0192389	-0.0905162	FALSE	0.141528	4.12628	0.000791814	0.0016507	0.105331	TRUE	-0.14778	4.12628	0.00218783	0.00427144	-0.0878304	TRUE	-0.117084	4.12628	0.156787	0.239405	-0.0871081	FALSE	0.0117962	4.12628	0.849308	0.905596	-0.00995565	FALSE	-0.0716025
ENSG00000005206	19	2328614	2355099	+	SPPL2B	processed_transcript	processed_transcript|retained_intron				7096	TRUE	-0.444959	6.26259	1.0707e-13	1.71975e-12	-0.355998	TRUE	-0.00695357	6.26259	0.881086	0.901413	-0.0404421	FALSE	0.247034	6.26259	9.04107e-09	4.02476e-08	0.311878	TRUE	-0.0674286	6.26259	0.180061	0.232044	-0.0320586	FALSE	-0.262684	6.26259	0.00235762	0.00692768	-0.259754	TRUE	-0.197279	6.26259	0.00561813	0.0218999	-0.0685158	FALSE	0.237303
ENSG00000005238	9	35104109	35116338	-	FAM214B	protein_coding	protein_coding|processed_transcript	35104622	35108271	ENSP00000367829|ENSP00000474335|ENSP00000475120|ENSP00000319897|ENSP00000474833|ENSP00000367823|ENSP00000367819|ENSP00000367816	6409	TRUE	-0.335088	4.39748	6.43577e-05	0.000213445	-0.105999	TRUE	-0.179606	4.39748	0.00384669	0.00652012	-0.117901	TRUE	-0.278101	4.39748	6.7195e-06	1.96232e-05	-0.168662	TRUE	-0.194669	4.39748	0.00501759	0.00914926	-0.0697539	TRUE	0.0843238	4.39748	0.447762	0.551473	0.185589	FALSE	0.200097	4.39748	0.0316569	0.0827201	0.33921	FALSE	0.799771
ENSG00000005243	17	46103533	46115392	-	COPZ2	protein_coding	retained_intron|nonsense_mediated_decay|protein_coding|processed_transcript	46103794	46115139	ENSP00000463413|ENSP00000463687|ENSP00000462035|ENSP00000006101|ENSP00000464484|ENSP00000463841|ENSP00000463581	1847	TRUE	0.559691	3.20539	0.000226171	0.000667101	0.722322	TRUE	-0.5485	3.20539	1.25279e-05	2.98106e-05	-0.601514	TRUE	0.230863	3.20539	0.0514112	0.0756766	0.397485	FALSE	0.382623	3.20539	0.00328684	0.00620671	0.360195	TRUE	-0.816501	3.20539	0.00112285	0.00363883	-0.766995	TRUE	-0.218318	3.20539	0.276928	0.419824	0.18099	FALSE	-0.309164
ENSG00000005249	7	106685094	106802256	+	PRKAR2B	protein_coding	protein_coding|processed_transcript	106685353	106800024	ENSP00000265717	4318	TRUE	-1.10942	1.66582	1.61216e-07	9.06789e-07	-0.441853	TRUE	-1.20385	1.66583	4.55169e-15	3.31368e-14	-0.536586	TRUE	-0.688339	1.66583	4.85117e-06	1.44799e-05	-1.11619	TRUE	0.210273	1.66582	0.178486	0.230211	0.312513	FALSE	0.964495	1.66582	6.42753e-05	0.000297845	-0.0765412	FALSE	1.319	1.66582	9.88026e-12	2.60269e-10	2.03186	TRUE	0.811383
ENSG00000005302	X	11776278	11793870	+	MSL3	protein_coding	protein_coding|nonsense_mediated_decay|retained_intron|processed_transcript	11776383	11793195	ENSP00000312244|ENSP00000338078|ENSP00000418673|ENSP00000354562|ENSP00000419976|ENSP00000401809|ENSP00000381538|ENSP00000370069|ENSP00000370068|ENSP00000370067	6494	TRUE	0.207796	5.91338	0.00257236	0.00595365	0.326117	TRUE	-0.138206	5.91338	0.0101418	0.0161221	-0.102376	FALSE	-0.376373	5.91338	1.05794e-12	8.33803e-12	-0.294499	TRUE	0.377889	5.91338	1.50663e-11	1.03675e-10	0.500923	TRUE	0.43493	5.91338	3.75621e-06	2.36641e-05	0.428782	TRUE	0.068208	5.91338	0.400326	0.543823	0.113055	FALSE	-0.22129
ENSG00000005339	16	3775055	3930727	-	CREBBP	protein_coding	protein_coding|retained_intron	3777722	3929917	ENSP00000262367|ENSP00000371502|ENSP00000460474|ENSP00000461002|ENSP00000459490|ENSP00000458254	15068	TRUE	0.0736114	6.36064	0.250564	0.329287	0.15418	FALSE	-0.254736	6.36064	2.09032e-07	6.23826e-07	-0.194543	TRUE	-0.432976	6.36064	1.31898e-19	3.06404e-18	-0.358086	TRUE	0.244447	6.36064	3.51859e-06	1.08312e-05	0.409716	TRUE	0.11781	6.36064	0.188244	0.277197	0.0670382	FALSE	-0.2589	6.36064	0.000943605	0.00529523	-0.119932	TRUE	0.58758
ENSG00000005379	17	56378592	56406152	-	BZRAP1	protein_coding	retained_intron|protein_coding	56379629	56405281	ENSP00000462518|ENSP00000268893|ENSP00000347929|ENSP00000345824|ENSP00000462822|ENSP00000462710	11382	TRUE	-0.202003	3.24008	0.201625	0.273712	-0.0914972	FALSE	-0.788563	3.24008	2.69463e-11	1.2726e-10	-0.854402	TRUE	-0.365864	3.24008	0.00173245	0.00341387	-0.477055	TRUE	0.855475	3.24008	1.78007e-13	1.61026e-12	1.54084	TRUE	0.101057	3.24008	0.603973	0.693743	0.300788	FALSE	-0.0450856	3.24008	0.831037	0.892224	0.366205	FALSE	0.380617
ENSG00000005381	17	56347217	56358296	-	MPO	protein_coding	protein_coding|processed_transcript|retained_intron	56348020	56358119	ENSP00000225275|ENSP00000344419|ENSP00000464668	3622	TRUE	-1.00133	2.71207	0.0029201	0.0066728	-0.375176	TRUE	-1.56252	2.71206	4.84867e-10	1.98213e-09	-0.692866	TRUE	-1.87702	2.71206	1.31971e-13	1.19715e-12	-0.896993	TRUE	-1.43569	2.71206	3.82657e-07	1.37566e-06	-0.311859	TRUE	-1.15371	2.71207	0.0205526	0.0442085	-0.725837	FALSE	3.46791	2.71207	1.82239e-48	1.27156e-46	4.28274	TRUE	0.674292
ENSG00000005421	7	94926988	95025673	-	PON1	protein_coding	protein_coding|retained_intron|nonsense_mediated_decay	94928259	95025662	ENSP00000222381|ENSP00000444854|ENSP00000407359	2988	FALSE	1.7954	-3.72054	9.70235e-10		Inf		-0.94065	-3.7204	0.00105418				-0.548619	-3.72043	0.0513889				-0.94296	-3.7205	0.00360923				0.146827	-3.72057	0.715595				-0.574939	-3.72059	0.225571				0.583488
ENSG00000005436	2	75879126	75938115	-	GCFC2	protein_coding	nonsense_mediated_decay|retained_intron|protein_coding	75891792	75937981	ENSP00000475130|ENSP00000318690|ENSP00000437767|ENSP00000475108|ENSP00000386552|ENSP00000409340|ENSP00000474136|ENSP00000415831|ENSP00000474481	5465	TRUE	0.0347127	3.64952	0.57355	0.65138	0.114902	FALSE	-0.15706	3.64952	0.00103024	0.00191098	-0.19839	TRUE	0.317458	3.64952	1.69826e-12	1.30004e-11	0.288033	TRUE	0.10285	3.64952	0.0479512	0.0710833	0.191481	FALSE	0.20147	3.64952	0.0197644	0.0427358	0.135248	FALSE	-0.141625	3.64952	0.0608657	0.135693	-0.23576	FALSE	-0.503784
ENSG00000005448	2	74648805	74652882	+	WDR54	protein_coding	processed_transcript|protein_coding|retained_intron	74648878	74652825	ENSP00000387236|ENSP00000406606|ENSP00000006526	2860	TRUE	0.317337	3.69175	8.41679e-07	4.13971e-06	0.441151	TRUE	-0.283125	3.69175	2.42778e-08	8.14716e-08	-0.351775	TRUE	0.100154	3.69175	0.0449889	0.067147	0.130573	FALSE	0.185148	3.69175	0.000768634	0.00162942	0.242352	TRUE	-0.359583	3.69175	0.000259922	0.00100534	-0.400162	TRUE	-0.203778	3.69175	0.0117526	0.0389162	-0.188282	FALSE	-0.0252544
ENSG00000005469	7	86974997	87029111	+	CROT	protein_coding	protein_coding|retained_intron	86978385	87027957	ENSP00000413575|ENSP00000404867|ENSP00000331981|ENSP00000411983	4979	TRUE	0.0430726	3.59123	0.563441	0.641921	0.136651	FALSE	-0.0435066	3.59123	0.458937	0.515351	-0.0502768	FALSE	0.549691	3.59123	5.17861e-26	3.65261e-24	0.501191	TRUE	0.0435535	3.59123	0.490426	0.554002	0.0471279	FALSE	-0.0660279	3.59123	0.561685	0.656874	-0.0992655	FALSE	-0.230538	3.59123	0.0127361	0.041523	-0.287848	FALSE	-1.00442
ENSG00000005471	7	87031013	87109751	-	ABCB4	protein_coding	protein_coding|retained_intron	87031238	87104781	ENSP00000395716|ENSP00000352135|ENSP00000351172|ENSP00000265723|ENSP00000392983|ENSP00000437465|ENSP00000394511	7494	TRUE	0.411862	1.20332	0.0482548	0.0800373	0.839503	FALSE	-0.976181	1.20332	2.89327e-08	9.60985e-08	-0.41373	TRUE	-1.65435	1.20332	2.19391e-20	5.81073e-19	-0.933079	TRUE	1.43274	1.20332	5.99288e-19	1.11961e-17	1.61448	TRUE	-1.34236	1.20332	0.000195312	0.000784685	-0.93342	TRUE	-0.0354972	1.20332	0.932101	0.95834	-0.101304	FALSE	0.57425
ENSG00000005483	7	104654626	104754808	+	KMT2E	protein_coding	protein_coding|nonsense_mediated_decay|processed_transcript|retained_intron	104681400	104753777	ENSP00000312379|ENSP00000335398|ENSP00000335599|ENSP00000257745|ENSP00000333986|ENSP00000419883|ENSP00000420415|ENSP00000417888|ENSP00000420206|ENSP00000417193|ENSP00000473963|ENSP00000419525|ENSP00000417156	9227	TRUE	-0.325898	6.88463	7.45603e-06	3.00138e-05	-0.115883	TRUE	-0.112434	6.88463	0.0376743	0.054086	-0.0141347	FALSE	-0.39564	6.88463	8.95254e-14	8.35871e-13	-0.267159	TRUE	-0.18418	6.88463	0.0022726	0.00442585	0.0216706	FALSE	-0.0605173	6.88463	0.564609	0.659264	-0.0301705	FALSE	-0.351781	6.88463	4.41229e-05	0.000407661	-0.176474	TRUE	1.08149
ENSG00000005486	7	75471920	75518244	+	RHBDD2	protein_coding	processed_transcript|protein_coding|nonsense_mediated_decay	75508401	75517664	ENSP00000006777|ENSP00000314144|ENSP00000403507|ENSP00000391232	2441	TRUE	-0.228672	5.5396	0.00141484	0.00350014	-0.171506	TRUE	-0.0480173	5.5396	0.369317	0.426069	0.135159	FALSE	-0.0697003	5.5396	0.189886	0.242777	-0.0671467	FALSE	-0.279026	5.5396	2.66132e-06	8.37773e-06	-0.076525	TRUE	-0.182094	5.5396	0.075089	0.130316	-0.196605	FALSE	-0.123253	5.5396	0.144368	0.260368	-0.0301749	FALSE	0.690259
ENSG00000005513	16	1031808	1036979	+	SOX8	protein_coding	protein_coding|retained_intron	1031923	1035383	ENSP00000293894	4432	FALSE	-1.57219	-1.16724	0.000451596		#NAME?		-3.40558	-1.16724	2.48683e-22		-1.22005		0.183015	-1.16724	0.497194		-0.595122	FALSE	2.37977	-1.16724	1.86344e-19		1.87223		-2.74972	-1.16724	0.000132534		-0.285808		-1.50962	-1.16724	0.00488145		1.73089	FALSE	-0.0909403
ENSG00000005700	6	82879700	82957471	-	IBTK	protein_coding	protein_coding|retained_intron|nonsense_mediated_decay	82881145	82950203	ENSP00000305721|ENSP00000422136|ENSP00000422762|ENSP00000426405|ENSP00000424634	8722	TRUE	0.0984884	5.8279	0.132044	0.190659	0.187579	FALSE	-0.413758	5.8279	5.15426e-17	4.66688e-16	-0.425709	TRUE	0.280909	5.8279	4.75167e-09	2.20345e-08	0.293402	TRUE	0.24279	5.8279	6.67816e-06	1.97544e-05	0.35151	TRUE	0.294814	5.8279	0.00106721	0.00348113	0.326223	TRUE	-0.147354	5.8279	0.0649008	0.142518	-0.184437	FALSE	-0.351831
ENSG00000005801	11	3360491	3400448	-	ZNF195	protein_coding	protein_coding|nonsense_mediated_decay|retained_intron|processed_transcript	3361042	3400270	ENSP00000432720|ENSP00000346613|ENSP00000382511|ENSP00000344483|ENSP00000387998|ENSP00000005082|ENSP00000435828|ENSP00000414353|ENSP00000431937|ENSP00000436384|ENSP00000435741|ENSP00000433911|ENSP00000434361|ENSP00000434715|ENSP00000390663|ENSP00000437265|ENSP00000435093|ENSP00000434006|ENSP00000432552|ENSP00000435153	5705	TRUE	-0.162025	4.55258	0.00273253	0.00628773	-0.0211004	TRUE	0.311367	4.55258	1.48886e-16	1.28531e-15	0.313005	TRUE	-0.0245391	4.55258	0.544217	0.606184	-0.0605114	FALSE	-0.113419	4.55258	0.0118893	0.0200702	-0.0227177	FALSE	-0.253938	4.55258	0.00102327	0.00335411	-0.232938	TRUE	-0.174809	4.55258	0.00616478	0.0235267	-0.160541	FALSE	0.0108492
ENSG00000005810	13	77618792	77901185	-	MYCBP2	protein_coding	protein_coding|processed_transcript	77619513	77900910	ENSP00000444596|ENSP00000384288|ENSP00000349892|ENSP00000413907|ENSP00000353197	15943	TRUE	-0.527872	6.85888	1.21596e-10	1.20097e-09	-0.378834	TRUE	0.538317	6.85888	1.38997e-22	2.38192e-21	0.592029	TRUE	-0.334392	6.85888	2.83803e-08	1.17125e-07	-0.327406	TRUE	0.379039	6.85888	2.50368e-09	1.24462e-08	0.554563	TRUE	-0.206794	6.85888	0.0766544	0.132501	-0.200496	FALSE	-0.29462	6.85888	0.00232403	0.0108833	-0.0419636	FALSE	-0.296836
ENSG00000005812	13	77566740	77601330	-	FBXL3	protein_coding	processed_transcript|protein_coding	77581283	77595995	ENSP00000347834|ENSP00000412183	4651	TRUE	-0.602533	4.89502	2.11926e-16	5.13768e-15	-0.53799	TRUE	-0.00254825	4.89502	0.967828	0.973982	0.0516057	FALSE	-0.372671	4.89502	4.88624e-12	3.51257e-11	-0.325878	TRUE	0.238127	4.89502	4.91678e-05	0.000126943	0.41167	TRUE	0.0203885	4.89502	0.825264	0.872693	0.016704	FALSE	-0.0459512	4.89502	0.602479	0.721484	-0.0104782	FALSE	0.582913
ENSG00000005844	16	30483979	30534506	+	ITGAL	protein_coding	protein_coding|nonsense_mediated_decay|processed_transcript|retained_intron	30484159	30532983	ENSP00000349252|ENSP00000456521|ENSP00000350886|ENSP00000457785|ENSP00000454908|ENSP00000454342|ENSP00000456888|ENSP00000408615|ENSP00000409377|ENSP00000461006|ENSP00000458739	6472	TRUE	0.45981	6.05441	0.0011519	0.00290429	0.761357	TRUE	0.113094	6.05441	0.304148	0.359275	0.259593	FALSE	-1.10926	6.05441	6.22416e-22	2.14074e-20	-1.34443	TRUE	0.467514	6.05441	8.7648e-05	0.000217079	0.374305	TRUE	0.663592	6.05441	0.000594954	0.00208025	0.703153	TRUE	-0.124311	6.05441	0.50568	0.64114	-0.0346087	FALSE	-0.193359
ENSG00000005882	17	48172101	48189516	+	PDK2	protein_coding	protein_coding|retained_intron|processed_transcript	48172800	48187458	ENSP00000007708|ENSP00000427682|ENSP00000420927|ENSP00000425265|ENSP00000425615|ENSP00000421178|ENSP00000423310	5481	TRUE	0.28008	3.65136	3.54385e-06	1.52629e-05	0.313114	TRUE	0.0214376	3.65136	0.644715	0.692107	-0.0865996	FALSE	0.110119	3.65136	0.0179247	0.0291464	0.117846	FALSE	0.12093	3.65136	0.0194901	0.0314423	0.202789	FALSE	-0.284859	3.65136	0.00186119	0.00563919	-0.257568	TRUE	-0.0815529	3.65135	0.278024	0.421009	-0.0271174	FALSE	-0.509162
ENSG00000005884	17	48133332	48167845	+	ITGA3	protein_coding	nonsense_mediated_decay|protein_coding|retained_intron	48133804	48167682	ENSP00000422826|ENSP00000446133|ENSP00000315190|ENSP00000007722|ENSP00000466652|ENSP00000425980|ENSP00000426142|ENSP00000467851	9802	TRUE	-0.00816122	5.19525	0.935765	0.952399	0.0936572	FALSE	0.300805	5.19525	1.19921e-06	3.27878e-06	0.260906	TRUE	0.326408	5.19525	1.09036e-07	4.14329e-07	0.339838	TRUE	-0.277284	5.19525	0.000127353	0.000306563	-0.209296	TRUE	-0.397452	5.19525	0.0015538	0.00482113	-0.509274	TRUE	-0.337413	5.19525	0.00108968	0.00595533	-0.272892	TRUE	-0.370846
ENSG00000005889	X	24167290	24234372	+	ZFX	protein_coding	processed_transcript|protein_coding	24190860	24229490	ENSP00000411637|ENSP00000438233|ENSP00000368486|ENSP00000416298|ENSP00000368475|ENSP00000304985|ENSP00000441382|ENSP00000343384	9037	TRUE	0.013271	4.93901	0.770206	0.822514	0.0987821	FALSE	-0.0957178	4.93901	0.00684017	0.0111888	-0.101962	FALSE	-0.076424	4.93901	0.0304883	0.0473261	-0.0306527	FALSE	0.191394	4.93901	4.8622e-07	1.72252e-06	0.222625	TRUE	0.204961	4.93901	0.00141682	0.00445073	0.129966	TRUE	-0.148157	4.93901	0.00811637	0.0291247	-0.159947	FALSE	-0.0048491
ENSG00000005893	X	119561682	119603220	-	LAMP2	protein_coding	protein_coding|nonsense_mediated_decay	119562342	119603024	ENSP00000408411|ENSP00000440506|ENSP00000200639|ENSP00000431526|ENSP00000360386|ENSP00000440479	5617	TRUE	0.0985556	7.0231	0.131152	0.189655	0.212291	FALSE	-0.0860676	7.0231	0.0877134	0.117234	-0.223867	FALSE	-0.119488	7.0231	0.0172223	0.0281146	-0.0502421	FALSE	-0.00711948	7.0231	0.904759	0.9234	0.0927007	FALSE	0.280887	7.0231	0.00182369	0.00553937	0.297774	TRUE	0.220545	7.0231	0.0035393	0.0151929	0.171506	FALSE	-0.049693
ENSG00000005955	17	34900737	34946278	+	GGNBP2	protein_coding	protein_coding|retained_intron	34901574	34945838	ENSP00000307617|ENSP00000465502|ENSP00000465989|ENSP00000467114	9729	TRUE	-0.232447	6.12471	0.00190779	0.00457489	0.00523156	FALSE	-0.489246	6.12471	2.44389e-19	2.88685e-18	-0.377367	TRUE	-0.387044	6.12471	1.63996e-12	1.25987e-11	-0.165834	TRUE	-0.107405	6.12471	0.0840439	0.117704	0.204719	FALSE	-0.105403	6.12471	0.325209	0.429268	0.0407482	FALSE	-0.2472	6.12471	0.00522306	0.0206619	-0.0803666	FALSE	1.26159
ENSG00000005961	17	42449548	42466873	-	ITGA2B	protein_coding	protein_coding|retained_intron	42449732	42466841	ENSP00000465534|ENSP00000467269|ENSP00000340536|ENSP00000262407|ENSP00000366268	5551	TRUE	-1.32345	0.665144	1.65693e-08	1.12782e-07	-0.219083	TRUE	-0.862212	0.66513	2.09925e-07	6.26107e-07	0.0280397	FALSE	-1.39486	0.665133	1.08954e-16	1.61225e-15	-0.50539	TRUE	-1.27732	0.66514	2.24924e-11	1.51195e-10	-0.868406	TRUE	-0.668499	0.665147	0.0409101	0.0789293	-0.656169	FALSE	2.59982	0.665149	2.27087e-50	1.66192e-48	1.83199	TRUE	1.19803
ENSG00000005981	7	95107756	95169544	+	ASB4	protein_coding	processed_transcript|protein_coding	95115284	95167068	ENSP00000397070|ENSP00000321388	4605	FALSE	1.87566	-3.39173	3.11782e-13		Inf		-1.4946	-3.39173	7.1152e-09		#NAME?		-0.036719	-3.39173	0.908232		-0.43425		-0.55417	-3.39173	0.0479339		#NAME?		0.585372	-3.39173	0.135398		0.929233		0.230024	-3.39173	0.492684		0.637513		-0.86278
ENSG00000006007	16	19513015	19533467	-	GDE1	protein_coding	protein_coding|nonsense_mediated_decay|retained_intron	19514795	19533286	ENSP00000261386|ENSP00000457431|ENSP00000456295|ENSP00000454755	4412	TRUE	-0.0847729	5.38032	0.0653091	0.104137	0.0251755	FALSE	0.0157811	5.38032	0.64121	0.688884	-0.00435488	FALSE	-0.00347561	5.38032	0.921992	0.938038	0.0267691	FALSE	-0.091592	5.38032	0.0166658	0.0272633	-0.00656223	FALSE	-0.00674684	5.38032	0.927767	0.949172	-0.0971683	FALSE	-0.098298	5.38032	0.0697295	0.150341	-0.116265	FALSE	0.209908
ENSG00000006015	19	18699495	18703146	+	C19orf60	protein_coding	retained_intron|protein_coding|nonsense_mediated_decay	18699612	18702987	ENSP00000351422|ENSP00000398467|ENSP00000471429|ENSP00000469859	3370	TRUE	-0.502931	6.12022	4.89735e-13	7.08296e-12	-0.513948	TRUE	0.258192	6.12022	2.26613e-07	6.73714e-07	0.257431	TRUE	0.102283	6.12022	0.0440046	0.0658446	0.198801	FALSE	-0.244266	6.12022	2.47427e-05	6.69632e-05	-0.153225	TRUE	-0.192766	6.12022	0.0530687	0.0978952	-0.27606	FALSE	0.0653827	6.12022	0.404946	0.548235	0.0747604	FALSE	0.121317
ENSG00000006016	19	18683030	18718551	-	CRLF1	protein_coding	processed_transcript|retained_intron|protein_coding	18704379	18717466	ENSP00000376188|ENSP00000470625	3018	FALSE	-0.751922	-1.44712	2.25191e-11		-0.650515		0.189299	-1.44711	0.0169305		0.346045		0.355143	-1.44711	5.3456e-06		0.185315		-0.634255	-1.44712	4.04177e-12		-0.605695		-0.334202	-1.44713	0.0394045		-0.365228		-0.0652834	-1.44713	0.618612		-0.144317		0.435389
ENSG00000006025	17	45884738	45899200	-	OSBPL7	protein_coding	protein_coding|retained_intron|nonsense_mediated_decay	45885660	45897644	ENSP00000007414|ENSP00000376295|ENSP00000463599|ENSP00000464624	6572	TRUE	-0.00408579	4.89185	0.955168	0.96709	0.061537	FALSE	-0.0184857	4.89185	0.688557	0.732187	-0.0698997	FALSE	-0.153264	4.89185	0.000734187	0.00154196	-0.170724	TRUE	0.321782	4.89185	1.65942e-11	1.13347e-10	0.452349	TRUE	-0.244264	4.89185	0.00525796	0.0138601	-0.27843	FALSE	-0.271389	4.89185	0.000173458	0.00131084	-0.184022	TRUE	0.084948
ENSG00000006042	17	31254928	31272124	+	TMEM98	protein_coding	protein_coding|retained_intron	31258547	31271896	ENSP00000378138|ENSP00000463245|ENSP00000398446|ENSP00000261713|ENSP00000464537|ENSP00000406394|ENSP00000463539	5187	TRUE	-1.12878	1.00137	0.00191521	0.00459099	1.08769	FALSE	-1.98476	1.00138	5.04004e-13	2.88405e-12	-1.01252	TRUE	2.48262	1.00138	5.69641e-34	1.38615e-31	2.30765	TRUE	-1.21029	1.00138	5.18831e-05	0.000133334	-1.88093	TRUE	-4.60599	1.00137	7.4483e-12	1.25321e-10	-2.48142	TRUE	-0.502374	1.00137	0.237658	0.375355	1.31925	FALSE	-0.269758
ENSG00000006047	17	7191571	7197934	-	YBX2	protein_coding	protein_coding|retained_intron|processed_transcript	7192107	7197819	ENSP00000007699|ENSP00000459587	4618	FALSE	1.13139	-2.94307	4.33337e-05		1.63467		-1.90736	-2.943	2.8423e-13		#NAME?		-0.0564267	-2.94302	0.834059		-0.151962		0.116173	-2.94305	0.623036		0.959138		-1.41896	-2.94308	0.00778395		-0.448382		-0.679234	-2.94309	0.0996974		0.85277	FALSE	1.00475
ENSG00000006059	17	39502344	39507064	-	KRT33A	protein_coding	protein_coding	39502374	39507019	ENSP00000007735	1287	FALSE	0.198736	-4.95419	0.619238				-0.255716	-4.95419	0.170025				-0.0742943	-4.95419	0.98587				-0.223089	-4.95419	0.431664				0.470659	-4.95419	0.125089				-0.134364	-4.95419	0.893455				0.372744
ENSG00000006062	17	43340488	43394414	-	MAP3K14	processed_transcript	processed_transcript|retained_intron				5132	TRUE	0.0932468	5.06182	0.482197	0.565512	0.105656	FALSE	0.138823	5.06182	0.175384	0.219323	-0.223321	FALSE	-0.0643689	5.06182	0.546419	0.608153	-0.169645	FALSE	-0.277429	5.06182	0.0198563	0.031994	0.21581	FALSE	-0.101462	5.06182	0.637357	0.724014	0.44444	FALSE	-0.72383	5.06182	3.29867e-05	0.000317268	-0.0513547	TRUE	0.461659
ENSG00000006071	11	17414432	17498449	-	ABCC8	protein_coding	retained_intron|nonsense_mediated_decay|protein_coding|processed_transcript	17414541	17498323	ENSP00000435378|ENSP00000374467|ENSP00000303960|ENSP00000437233|ENSP00000433638|ENSP00000431653|ENSP00000434893	6835	FALSE	-0.0710518	-3.32547	0.84148		0.178018	FALSE	-1.30038	-3.32544	1.85466e-08		-0.790532		0.839707	-3.32544	2.54237e-05		0.751652		-1.16375	-3.32546	6.52243e-06		#NAME?		0.259927	-3.32547	0.460655		-1.71078	FALSE	0.712066	-3.32548	0.0180026		1.37522		0.443071
ENSG00000006074	17	34391640	34399392	+	CCL18	protein_coding	protein_coding|retained_intron	34391703	34398398	ENSP00000004921	1397	TRUE	-1.68648	2.75579	5.11042e-06	2.1271e-05	-1.45729	TRUE	-1.40757	2.75579	7.33554e-08	2.3182e-07	0.48112	FALSE	-1.77832	2.75579	1.92956e-11	1.26858e-10	-1.06525	TRUE	-0.928535	2.75579	0.00126978	0.00258591	0.638365	FALSE	-2.26916	2.7558	6.06844e-05	0.000282483	-2.72623	TRUE	4.27659	2.7558	2.01193e-81	4.40071e-79	4.02919	TRUE	-1.40952
ENSG00000006075	17	34415602	34417515	-	CCL3	protein_coding	protein_coding|retained_intron	34416021	34417404	ENSP00000225245	1494	TRUE	0.117317	5.35928	0.626691	0.69965	1.68219	FALSE	-0.311159	5.35928	0.141169	0.179817	-1.13911	FALSE	-1.65988	5.35928	8.61477e-14	8.0588e-13	-2.82378	TRUE	-0.120062	5.35928	0.623679	0.679226	-0.589928	FALSE	1.26011	5.35928	0.000110119	0.000475953	1.85818	TRUE	-0.38921	5.35929	0.264061	0.405689	0.828711	FALSE	1.23443
ENSG00000006114	17	35874900	35969544	-	SYNRG	protein_coding	protein_coding|processed_transcript|retained_intron	35879046	35969403	ENSP00000343610|ENSP00000005279|ENSP00000315722|ENSP00000424893|ENSP00000377903|ENSP00000466741|ENSP00000468371|ENSP00000468227|ENSP00000467193|ENSP00000466456	14277	TRUE	0.166734	6.08292	0.00899044	0.0182747	0.190579	FALSE	0.26538	6.08292	2.12811e-08	7.19236e-08	0.226664	TRUE	-0.123605	6.08292	0.0121746	0.0204736	-0.232789	FALSE	0.318594	6.08292	9.41768e-10	4.98868e-09	0.408656	TRUE	0.100672	6.08292	0.261984	0.361091	0.0166873	FALSE	-0.153101	6.08292	0.0505107	0.118014	-0.133355	FALSE	-0.956565
ENSG00000006116	16	24266874	24374122	+	CACNG3	protein_coding	protein_coding	24268076	24373181	ENSP00000005284	3088	FALSE	0.0335813	-1.77235	0.875642		1.63792		1.75614	-1.77235	2.0605e-13		2.78085		-0.21853	-1.77235	0.444234		0.0886862	FALSE	-3.71723	-1.77235	7.93656e-23		#NAME?		0.107568	-1.77235	0.749354		#NAME?	FALSE	-0.853494	-1.77235	0.0767923		-0.779285		-0.99228
ENSG00000006118	11	60691935	60704631	+	TMEM132A	protein_coding	processed_transcript|protein_coding|retained_intron	60692106	60704376	ENSP00000442754|ENSP00000405823|ENSP00000005286|ENSP00000439717|ENSP00000437848|ENSP00000439716	7271	TRUE	-2.2464	0.951071	1.55215e-12	2.05131e-11	-1.52376	TRUE	-0.453375	0.951078	0.0298079	0.0436327	0.399417	FALSE	1.49385	0.951077	5.14663e-17	8.09939e-16	0.288266	TRUE	-0.239273	0.951073	0.307308	0.370242	-0.988624	FALSE	-1.29381	0.95107	0.00306101	0.00868766	-0.060485	TRUE	-0.376248	0.951069	0.272904	0.415275	0.916433	FALSE	-0.281499
ENSG00000006125	17	33905065	34053436	+	AP2B1	protein_coding	protein_coding|nonsense_mediated_decay|processed_transcript|retained_intron	33921050	34050715	ENSP00000468183|ENSP00000262325|ENSP00000468222|ENSP00000465316|ENSP00000440563|ENSP00000468813|ENSP00000465848|ENSP00000314414|ENSP00000467883|ENSP00000465357|ENSP00000437413|ENSP00000467382|ENSP00000466812|ENSP00000464966|ENSP00000466580	7797	TRUE	0.27322	6.22088	3.24156e-06	1.4095e-05	0.371479	TRUE	-0.172149	6.22088	0.000193231	0.000395711	-0.293061	TRUE	0.246799	6.22088	2.33849e-08	9.77735e-08	0.230976	TRUE	0.049562	6.22088	0.326681	0.390297	0.0897113	FALSE	0.449569	6.22088	2.33548e-08	2.30669e-07	0.467886	TRUE	-0.06073	6.22088	0.408213	0.551432	-0.126409	FALSE	-0.768862
ENSG00000006128	7	97361220	97369784	+	TAC1	protein_coding	protein_coding|retained_intron	97361925	97369229	ENSP00000321106|ENSP00000289576|ENSP00000289574	1888	FALSE	1.60464	-1.60739	0.00143544				-4.88606	-1.60743	6.56312e-16				-2.47728	-1.60742	3.03071e-06				-2.67638	-1.6074	1.4643e-05				-2.42701	-1.60738	0.0363372				-2.63901	-1.60738	0.00466795				3.31842
ENSG00000006194	16	3313743	3351401	+	ZNF263	protein_coding	processed_transcript|protein_coding	3333819	3349110	ENSP00000444497|ENSP00000219069|ENSP00000461861|ENSP00000460278|ENSP00000459998|ENSP00000458214|ENSP00000461146|ENSP00000461755	9329	TRUE	-0.0877903	4.97659	0.0390898	0.06657	0.0420641	FALSE	0.0246686	4.97659	0.432759	0.489513	-0.00151542	FALSE	0.0148262	4.97659	0.635742	0.690778	-0.00213127	FALSE	0.089209	4.97659	0.0104502	0.0178388	0.172047	FALSE	-0.218806	4.97659	0.00031075	0.00117236	-0.212607	TRUE	-0.154135	4.97659	0.00212645	0.0101634	-0.150167	FALSE	0.0784727
ENSG00000006210	16	57406370	57418960	+	CX3CL1	protein_coding	protein_coding	57406481	57416941	ENSP00000006053|ENSP00000456830|ENSP00000457996|ENSP00000464114	5983	FALSE	-2.57066	-3.95436	3.0136e-07				0.00231367	-3.95443	0.963618				-2.32029	-3.95442	2.11544e-11				-0.436681	-3.95438	0.245521				-2.0882	-3.95435	0.00401735				2.29654	-3.95434	7.56612e-10		Inf		1.18299
ENSG00000006282	17	48620419	48633213	+	SPATA20	protein_coding	nonsense_mediated_decay|protein_coding|retained_intron|processed_transcript	48624570	48633020	ENSP00000424215|ENSP00000006658|ENSP00000348878|ENSP00000426228|ENSP00000427374|ENSP00000422378|ENSP00000376935|ENSP00000423643|ENSP00000426608|ENSP00000426025|ENSP00000424538|ENSP00000425271	5237	TRUE	-0.0390564	6.0836	0.540069	0.620194	0.0968204	FALSE	-0.153572	6.0836	0.00112252	0.0020709	-0.160208	TRUE	0.00144368	6.0836	0.970461	0.976582	-0.0592062	FALSE	0.224024	6.0836	9.3091e-06	2.69601e-05	0.349567	TRUE	-0.120073	6.0836	0.183514	0.271609	-0.267772	FALSE	-0.148712	6.0836	0.0461945	0.11057	-0.148616	FALSE	0.101863
ENSG00000006283	17	48638429	48704835	+	CACNA1G	protein_coding	protein_coding|nonsense_mediated_decay	48638821	48704109	ENSP00000353990|ENSP00000339302|ENSP00000347078|ENSP00000409759|ENSP00000392390|ENSP00000425522|ENSP00000426261|ENSP00000425451|ENSP00000422407|ENSP00000426814|ENSP00000427238|ENSP00000423112|ENSP00000427247|ENSP00000420918|ENSP00000426313|ENSP00000425153|ENSP00000426172|ENSP00000423045|ENSP00000427231|ENSP00000427173|ENSP00000426098|ENSP00000425698|ENSP00000426232|ENSP00000423317|ENSP00000421518…	9709	FALSE	-0.377138	-3.94169	0.137154		#NAME?		0.00809661	-3.94172	1		0.141646		-0.519196	-3.94171	0.00349642		-0.157253		-0.789522	-3.9417	9.1095e-05		-0.552825		-1.40245	-3.94169	0.000343495		#NAME?		0.206909	-3.94169	0.418747		0.0386035		1.47112
ENSG00000006327	16	3068446	3072384	+	TNFRSF12A	protein_coding	protein_coding|nonsense_mediated_decay|retained_intron	3070399	3071952	ENSP00000458898|ENSP00000326737|ENSP00000343894|ENSP00000458305|ENSP00000460610|ENSP00000461756	1848	TRUE	-1.47098	0.795467	4.19515e-11	4.47982e-10	-0.894537	TRUE	-1.37537	0.795451	5.45259e-18	5.53995e-17	-0.471395	TRUE	-1.18062	0.795455	6.38568e-14	6.09961e-13	-0.139508	TRUE	-0.889091	0.795463	5.10311e-07	1.79903e-06	-0.309884	TRUE	-1.04286	0.795471	0.000970733	0.00320184	-0.648394	TRUE	0.0446878	0.795473	0.807806	0.876125	0.575874	FALSE	2.87975
ENSG00000006377	7	96634860	96640351	+	DLX6	protein_coding	protein_coding|processed_transcript	96635290	96639356	ENSP00000428480|ENSP00000007660|ENSP00000451635	3449	FALSE	4.69113	-3.53136	3.34191e-61		Inf		-3.86028	-3.53125	7.47363e-19				-3.68878	-3.53127	3.60015e-18				-1.91645	-3.53133	2.40336e-05				-3.89717	-3.53139	3.86901e-05				-0.687207	-3.5314	0.300255				-0.677558
ENSG00000006432	14	71189243	71276251	-	MAP3K9	protein_coding	protein_coding|retained_intron	71197100	71275888	ENSP00000451612|ENSP00000451263|ENSP00000451038|ENSP00000370649|ENSP00000451921	12386	TRUE	-0.624855	3.99558	2.84624e-09	2.23779e-08	-0.430122	TRUE	-0.35529	3.99558	4.06915e-06	1.03724e-05	-0.213675	TRUE	-0.511996	3.99558	2.20967e-11	1.43913e-10	-0.291893	TRUE	0.277782	3.99558	0.000705339	0.0015059	0.50888	TRUE	0.224362	3.99558	0.101133	0.166787	0.595626	FALSE	-0.700923	3.99558	2.20186e-08	4.39626e-07	-0.495949	TRUE	1.16043
ENSG00000006451	7	39663082	39747723	+	RALA	protein_coding	protein_coding|processed_transcript|nonsense_mediated_decay	39726267	39745841	ENSP00000005257|ENSP00000388975|ENSP00000413227	3665	TRUE	0.0502408	4.53362	0.361819	0.447806	0.11993	FALSE	-0.194847	4.53362	3.62982e-06	9.31967e-06	-0.170032	TRUE	0.113801	4.53362	0.00593471	0.0105943	0.15676	FALSE	-0.0665298	4.53362	0.158233	0.206919	0.0410107	FALSE	-2.37735e-05	4.53362	0.986985	0.992645	-0.115721	FALSE	0.0675237	4.53362	0.29424	0.438839	-0.0306702	FALSE	0.0964348
ENSG00000006453	7	97920963	98030380	-	BAIAP2L1	protein_coding	protein_coding|retained_intron|processed_transcript	97922836	98030164	ENSP00000005260	4798	TRUE	1.85914	0.432824	4.21337e-23	2.50831e-21	3.46334	TRUE	-1.14321	0.43283	6.50705e-10	2.62588e-09	-0.867141	TRUE	-1.53196	0.432828	2.2215e-16	3.12245e-15	-0.913092	TRUE	-0.277652	0.432825	0.168934	0.219184	-0.0734198	FALSE	-0.323823	0.432823	0.374278	0.479599	-0.0953619	FALSE	-0.9817	0.432822	0.00114625	0.00621386	0.442254	FALSE	1.0979
ENSG00000006459	7	139784546	139876835	-	JHDM1D	protein_coding	protein_coding|nonsense_mediated_decay|retained_intron	139790897	139876737	ENSP00000380692|ENSP00000420143|ENSP00000006967	9430	TRUE	-0.524918	5.52735	2.56825e-08	1.68963e-07	-0.475209	TRUE	-0.287187	5.52735	3.52981e-05	7.9531e-05	-0.200598	TRUE	-0.0199206	5.52735	0.777927	0.816383	0.0592121	FALSE	-0.231932	5.52735	0.00281298	0.00537656	-0.0705978	TRUE	0.940744	5.52735	4.07706e-17	1.26989e-15	0.880715	TRUE	-0.272168	5.52735	0.0138936	0.0443388	-0.279485	FALSE	0.60546
ENSG00000006468	7	13930853	14031050	-	ETV1	protein_coding	protein_coding|nonsense_mediated_decay|retained_intron|processed_transcript	13935494	14028677	ENSP00000405327|ENSP00000242066|ENSP00000340853|ENSP00000411626|ENSP00000382293|ENSP00000385381|ENSP00000384085|ENSP00000384138|ENSP00000385551|ENSP00000413836|ENSP00000385686|ENSP00000393078|ENSP00000394710|ENSP00000391043|ENSP00000410819|ENSP00000406931	9686	TRUE	0.870971	4.50551	0.00130098	0.00324529	3.17642	TRUE	-1.31736	4.50551	6.86308e-08	2.17667e-07	-1.98371	TRUE	-0.307299	4.50551	0.187444	0.24008	-2.17827	FALSE	1.15573	4.50551	3.16196e-07	1.15313e-06	2.04775	TRUE	-0.216333	4.50551	0.679553	0.760497	0.433654	FALSE	-0.396694	4.50551	0.308119	0.453067	-0.738638	FALSE	-0.536433
ENSG00000006530	7	141250989	141355044	+	AGK	protein_coding	protein_coding|processed_transcript|nonsense_mediated_decay|retained_intron	141255267	141352721	ENSP00000347581|ENSP00000420776|ENSP00000444349|ENSP00000420540|ENSP00000418789|ENSP00000418101	6547	TRUE	0.0587001	4.48675	0.288854	0.370792	0.138132	FALSE	-0.144241	4.48675	0.000658254	0.00125482	-0.137084	TRUE	0.357049	4.48675	4.41302e-20	1.10849e-18	0.331439	TRUE	-0.184547	4.48675	9.17823e-05	0.000226598	-0.0795671	TRUE	0.409895	4.48675	3.17799e-08	3.07791e-07	0.430043	TRUE	-0.21857	4.48675	0.00110481	0.00602108	-0.173041	TRUE	-0.293247
ENSG00000006534	11	67776048	67796744	+	ALDH3B1	protein_coding	processed_transcript|protein_coding|retained_intron	67782768	67795604	ENSP00000474034|ENSP00000474202|ENSP00000474644|ENSP00000473990	6621	TRUE	0.347493	3.70932	0.0108977	0.0216231	0.685485	FALSE	-0.0999443	3.70932	0.361645	0.418359	-0.0891303	FALSE	-0.303834	3.70932	0.00536083	0.00965574	-0.491421	TRUE	-0.319125	3.70932	0.00933337	0.0160947	-0.0232998	FALSE	1.15568	3.70932	2.44249e-11	3.85003e-10	1.50372	TRUE	0.623258	3.70932	5.80665e-05	0.000517811	0.693029	TRUE	-0.650477
ENSG00000006555	1	55245385	55266940	-	TTC22	protein_coding	protein_coding|retained_intron	55246919	55266836	ENSP00000360323|ENSP00000360321|ENSP00000390300	6055	TRUE	0.124332	2.90283	0.203267	0.275672	0.202693	FALSE	-0.202348	2.90283	0.00820161	0.0132521	-0.181844	FALSE	-0.125018	2.90283	0.100842	0.138177	-0.0978783	FALSE	0.610349	2.90283	2.986e-15	3.4294e-14	0.637429	TRUE	0.815698	2.90283	1.12122e-10	1.61799e-09	0.937985	TRUE	-0.315337	2.90283	0.00974157	0.0336299	-0.1743	FALSE	-0.954637
ENSG00000006576	7	77428122	77586818	+	PHTF2	protein_coding	protein_coding|processed_transcript|retained_intron	77469573	77584192	ENSP00000403042|ENSP00000307699|ENSP00000403620|ENSP00000408035|ENSP00000275575|ENSP00000387355|ENSP00000400958|ENSP00000248550	8631	TRUE	0.0871489	4.48579	0.27038	0.351028	0.178091	FALSE	-0.0751464	4.48579	0.221232	0.27024	0.0607022	FALSE	0.357244	4.48579	6.33283e-10	3.35094e-09	0.411554	TRUE	-0.405976	4.48579	2.81518e-09	1.38918e-08	-0.361326	TRUE	0.75734	4.48579	8.58929e-14	1.87243e-12	0.58211	TRUE	0.0713513	4.48579	0.437422	0.579508	0.0546901	FALSE	-0.640412
ENSG00000006606	7	75398851	75419214	-	CCL26	protein_coding	protein_coding	75399014	75401494	ENSP00000005180|ENSP00000378365	706	FALSE	-0.129276	-4.87264	0.843901				-0.892815	-4.87266	0.00296145				-0.799301	-4.87265	0.00503403				-0.910487	-4.87265	0.00430603				-0.954532	-4.87264	0.190926				0.409047	-4.87264	0.346254				2.0578
ENSG00000006607	2	242295658	242434256	+	FARP2	protein_coding	protein_coding|processed_transcript|retained_intron	242312523	242433540	ENSP00000264042|ENSP00000443876|ENSP00000362384|ENSP00000393376|ENSP00000388167|ENSP00000412772|ENSP00000411353|ENSP00000415474|ENSP00000403437	14413	TRUE	-0.267312	5.31617	0.000167686	0.000508762	-0.138845	TRUE	0.189272	5.31617	0.000226423	0.000459144	0.215995	TRUE	-0.215051	5.31617	4.20458e-05	0.000108714	-0.273609	TRUE	-0.19196	5.31617	0.00113006	0.00232203	-0.102233	TRUE	0.405336	5.31617	1.27302e-05	7.09271e-05	0.472647	TRUE	-0.519581	5.31617	7.00718e-10	1.6356e-08	-0.487818	TRUE	0.470353
ENSG00000006611	11	17515442	17565963	-	USH1C	protein_coding	nonsense_mediated_decay|protein_coding|processed_transcript|retained_intron	17515882	17565854	ENSP00000432236|ENSP00000317018|ENSP00000432944|ENSP00000436934|ENSP00000005226|ENSP00000437128	4187	FALSE	-1.79305	-4.44237	9.40318e-05				0.752687	-4.44232	0.00742656				0.31127	-4.44233	0.266595				-0.802068	-4.44236	0.0269456				-2.07781	-4.44238	0.00380105				0.780035	-4.44239	0.0639404				-0.168044
ENSG00000006625	7	30536237	30591095	-	GGCT	protein_coding	nonsense_mediated_decay|protein_coding	30536711	30544325	ENSP00000408015|ENSP00000275428|ENSP00000005374|ENSP00000386610|ENSP00000390094|ENSP00000387809|ENSP00000387235|ENSP00000470615|ENSP00000386686	1905	TRUE	-0.462195	3.30911	1.33481e-07	7.6291e-07	-0.387919	TRUE	0.14633	3.30911	0.0203584	0.0306509	0.254956	FALSE	0.589095	3.30911	3.56679e-24	1.8035e-22	0.638207	TRUE	-0.447552	3.30911	5.96855e-10	3.25918e-09	-0.378857	TRUE	0.239164	3.30911	0.0388854	0.0756983	0.138013	FALSE	0.0175894	3.30911	0.844092	0.901457	0.0365314	FALSE	-0.57216
ENSG00000006634	7	87505531	87538856	+	DBF4	protein_coding	nonsense_mediated_decay|protein_coding|retained_intron	87506048	87537475	ENSP00000414083|ENSP00000265728|ENSP00000407116|ENSP00000389397	4583	TRUE	-0.42735	4.85747	4.39769e-08	2.76161e-07	-0.280212	TRUE	0.0827885	4.85747	0.145336	0.184702	0.175295	FALSE	-0.0399585	4.85747	0.490395	0.554804	0.0294666	FALSE	-0.561624	4.85747	1.20511e-18	2.15821e-17	-0.405008	TRUE	-0.0911688	4.85747	0.415269	0.52061	-0.0809857	FALSE	-0.185423	4.85747	0.0435877	0.105643	-0.23414	FALSE	0.816271
ENSG00000006638	19	3594504	3606838	-	TBXA2R	protein_coding	protein_coding|processed_transcript	3594837	3600632	ENSP00000364336|ENSP00000468145|ENSP00000393333	2793	FALSE	0.1984	-2.16796	0.407192		-1.32185	FALSE	-1.22606	-2.168	2.79868e-09		-0.902155		-0.622419	-2.16799	0.00181197		-0.578417		-0.0666463	-2.16797	0.788212		0.152877	FALSE	2.19928	-2.16796	1.17485e-15		2.72984		0.353563	-2.16795	0.20456		1.38848		0.0614521
ENSG00000006652	7	112063023	112121072	+	IFRD1	protein_coding	protein_coding|processed_transcript|retained_intron	112090744	112120932	ENSP00000391379|ENSP00000005558|ENSP00000397592|ENSP00000402453|ENSP00000413893|ENSP00000384477|ENSP00000397314|ENSP00000437250|ENSP00000402177|ENSP00000439188|ENSP00000403203|ENSP00000435635	6481	TRUE	-0.394702	6.79435	0.00156017	0.00382131	-0.0418558	TRUE	-0.258231	6.79435	0.0050384	0.00839604	-0.185721	TRUE	-0.603268	6.79435	4.62643e-11	2.86095e-10	-0.35403	TRUE	-0.353523	6.79435	0.000612876	0.00132227	-0.228397	TRUE	-0.528407	6.79435	0.00343627	0.00959191	-0.359241	TRUE	-0.130025	6.79435	0.378188	0.523614	0.181882	FALSE	1.50811
ENSG00000006659	19	40194946	40200084	+	LGALS14	protein_coding	protein_coding	40195142	40199953	ENSP00000375905|ENSP00000353893|ENSP00000471660	1079	TRUE	0.583939	-0.162753	0.055242	0.0899687	2.04827	FALSE	-1.38024	-0.162738	3.76731e-07	1.09021e-06	-1.36035	TRUE	0.540179	-0.162741	0.0224588	0.0358189	1.06155	FALSE	0.321609	-0.162749	0.218512	0.275253	-3.14037	FALSE	0.919709	-0.162756	0.0236841	0.0497366	3.04957	FALSE	-0.302465	-0.162758	0.498367	0.634573	-0.756347	FALSE	-0.874178
ENSG00000006695	17	13972813	14111994	+	COX10	protein_coding	protein_coding|nonsense_mediated_decay	13972923	14110527	ENSP00000397750|ENSP00000261643|ENSP00000462512|ENSP00000462190|ENSP00000439494|ENSP00000443354	3172	TRUE	-0.0546367	3.68255	0.372365	0.458729	0.0976296	FALSE	-0.100181	3.68255	0.0278065	0.0409555	-0.124735	FALSE	0.214808	3.68255	8.68726e-07	2.90675e-06	0.212497	TRUE	0.165221	3.68255	0.000770923	0.00163347	0.0837289	TRUE	0.167681	3.68255	0.0418152	0.0804364	0.174407	FALSE	-0.208959	3.68255	0.0036618	0.0156223	-0.173613	FALSE	-0.332939
ENSG00000006704	7	73868120	74016931	+	GTF2IRD1	protein_coding	protein_coding|processed_transcript|retained_intron	73922411	74016757	ENSP00000265755|ENSP00000397566|ENSP00000408477|ENSP00000418383|ENSP00000417909	6498	FALSE	0.728552	-0.0590316	0.00322606		2.69613		-1.52896	-0.059027	3.79106e-12		-2.12747		-0.0524163	-0.059028	0.816505		-1.649		-0.177648	-0.0590303	0.458031		0.477341	FALSE	1.23292	-0.0590326	0.000147704		3.07418		0.105531	-0.0590331	0.690672		1.40479		0.3221
ENSG00000006712	19	39876492	39881835	-	PAF1	protein_coding	protein_coding|nonsense_mediated_decay|retained_intron	39876558	39881504	ENSP00000221265|ENSP00000468874|ENSP00000221266|ENSP00000469742|ENSP00000396412	2668	TRUE	-0.213628	5.86801	2.12493e-05	7.78712e-05	-0.125496	TRUE	0.207813	5.86801	9.13124e-09	3.21559e-08	0.238314	TRUE	-0.132163	5.86801	0.000404932	0.000891171	-0.0972025	TRUE	-0.307085	5.86801	8.86384e-14	8.31979e-13	-0.205319	TRUE	-0.0205828	5.86801	0.78182	0.839661	-0.00939556	FALSE	0.0122998	5.86801	0.824752	0.887385	0.0825164	FALSE	0.355436
ENSG00000006715	7	38762563	38971994	-	VPS41	protein_coding	protein_coding|retained_intron|nonsense_mediated_decay|processed_transcript	38765849	38948774	ENSP00000309457|ENSP00000379297|ENSP00000391980|ENSP00000395410|ENSP00000412974|ENSP00000265745|ENSP00000411919|ENSP00000407835|ENSP00000398584	7801	TRUE	0.109381	5.09898	0.13058	0.188926	0.242044	FALSE	-0.147814	5.09898	0.00829093	0.0133864	-0.202048	FALSE	0.0979479	5.09898	0.0730933	0.103693	0.214404	FALSE	0.361395	5.09898	6.95106e-10	3.75983e-09	0.487566	TRUE	0.577437	5.09898	1.54461e-09	1.86648e-08	0.333577	TRUE	-0.0738846	5.09898	0.406571	0.549786	-0.0905903	FALSE	-0.963622
ENSG00000006740	17	12692856	12894960	+	ARHGAP44	protein_coding	protein_coding|nonsense_mediated_decay|retained_intron|processed_transcript	12693156	12893485	ENSP00000368994|ENSP00000342566|ENSP00000462141|ENSP00000262444|ENSP00000437542|ENSP00000463905|ENSP00000465509	9281	TRUE	0.28705	2.75017	0.186696	0.256671	2.32564	FALSE	-0.0117044	2.75017	0.963572	0.970552	-0.753312	FALSE	-0.299427	2.75017	0.0926629	0.128252	-1.53498	FALSE	0.825995	2.75017	3.7805e-06	1.16044e-05	2.08026	TRUE	-3.98363	2.75017	6.63854e-19	2.39319e-17	-3.15898	TRUE	-0.190136	2.75017	0.524454	0.65707	-0.330072	FALSE	-0.322536
ENSG00000006744	17	12895708	12921504	-	ELAC2	protein_coding	retained_intron|protein_coding|nonsense_mediated_decay|processed_transcript	12896135	12921264	ENSP00000337445|ENSP00000379291|ENSP00000405223|ENSP00000463740|ENSP00000406192|ENSP00000463884|ENSP00000477044|ENSP00000463594|ENSP00000463321|ENSP00000477093|ENSP00000464358|ENSP00000477482	6345	TRUE	0.142786	5.84743	0.00369038	0.00823129	0.273234	TRUE	-0.095584	5.84743	0.0118224	0.0185652	-0.108157	FALSE	0.188841	5.84743	2.36319e-07	8.58286e-07	0.17096	TRUE	-0.183667	5.84743	1.31428e-05	3.71768e-05	-0.105892	TRUE	0.478675	5.84743	1.86479e-13	3.86601e-12	0.471231	TRUE	-0.352285	5.84743	3.76058e-09	8.17957e-08	-0.25726	TRUE	-0.110686
ENSG00000006747	7	12610203	12693228	+	SCIN	protein_coding	nonsense_mediated_decay|protein_coding|processed_transcript|retained_intron	12610413	12692337	ENSP00000341375|ENSP00000297029|ENSP00000404380|ENSP00000411149|ENSP00000429598|ENSP00000428555|ENSP00000430997|ENSP00000390189	5048	TRUE	-0.865334	1.15355	0.00179529	0.00433556	0.635128	FALSE	0.307646	1.15356	0.0955596	0.126676	1.08455	FALSE	-1.51453	1.15356	2.19208e-13	1.92308e-12	-1.66353	TRUE	1.78442	1.15355	3.15145e-23	1.03108e-21	2.61093	TRUE	-1.96561	1.15355	6.61116e-06	3.92496e-05	-3.05419	TRUE	-1.0963	1.15355	0.00107889	0.00591629	0.0986017	FALSE	-0.318557
ENSG00000006756	X	2822011	2847392	-	ARSD	protein_coding	protein_coding|processed_transcript|retained_intron|nonsense_mediated_decay	2823059	2847316	ENSP00000370546|ENSP00000409180|ENSP00000453789	7030	TRUE	1.56255	0.865391	9.57607e-11	9.63397e-10	3.84202	TRUE	-3.49809	0.865388	1.48847e-44	3.49108e-42	-1.76665	TRUE	-1.91013	0.865389	5.64677e-16	7.45765e-15	-1.92151	TRUE	1.77677	0.86539	1.91223e-18	3.3416e-17	3.05087	TRUE	-1.63534	0.865391	0.000642118	0.00222343	-0.263459	TRUE	0.467672	0.865392	0.125121	0.23371	2.65385	FALSE	-0.533735
ENSG00000006757	X	7866288	7895780	-	PNPLA4	protein_coding	protein_coding	7868730	7894160	ENSP00000370430|ENSP00000415245|ENSP00000443157|ENSP00000406698	3441	TRUE	-0.124814	3.52304	0.126059	0.183284	-0.0471694	FALSE	-0.0459738	3.52304	0.452247	0.50869	-0.171304	FALSE	0.294955	3.52304	3.31011e-07	1.17867e-06	0.355416	TRUE	0.215092	3.52304	0.000956491	0.00199529	0.207089	TRUE	-0.484329	3.52304	4.10266e-05	0.00020067	-0.448486	TRUE	0.195291	3.52304	0.031946	0.0833191	0.137837	FALSE	-0.608213
ENSG00000006788	17	10201401	10276447	-	MYH13	protein_coding	protein_coding	10204271	10267847	ENSP00000404570|ENSP00000252172	6347	FALSE	-3.62009	-2.07161	2.32724e-12		#NAME?		1.02265	-2.07154	0.000183563		Inf		0.856629	-2.07156	0.00185454		Inf		-1.87135	-2.07159	7.0825e-07		#NAME?		-0.58322	-2.07162	0.38204				-0.533675	-2.07163	0.31688		Inf	FALSE	-0.111689
ENSG00000006831	12	1797740	1897844	+	ADIPOR2	protein_coding	processed_transcript|protein_coding	1863510	1895235	ENSP00000349616	5878	TRUE	-0.16213	5.09287	0.00396585	0.00878407	-0.123621	TRUE	0.131747	5.09287	0.00135495	0.00246836	0.106126	TRUE	0.220863	5.09287	3.97939e-08	1.6092e-07	0.250529	TRUE	0.0812284	5.09287	0.0766786	0.108552	0.175378	FALSE	0.020387	5.09287	0.782978	0.840487	-0.0745667	FALSE	-0.0375886	5.09287	0.574714	0.698898	-0.111858	FALSE	-0.582539
ENSG00000006837	5	133541305	133706738	-	CDKL3	protein_coding	protein_coding|nonsense_mediated_decay|processed_transcript	133541562	133702214	ENSP00000477164|ENSP00000477366|ENSP00000441545|ENSP00000430777|ENSP00000399807|ENSP00000427738|ENSP00000265334|ENSP00000427836|ENSP00000428500|ENSP00000428689|ENSP00000428498|ENSP00000430496|ENSP00000427964|ENSP00000395559	3681	FALSE	-0.113979	-0.994343	0.212605		-0.0153086		0.131367	-0.994332	0.0386777		0.129369		0.0638126	-0.994335	0.294301		0.203733		-0.0194042	-0.99434	0.800679		-0.0213605		-0.128393	-0.994345	0.296337		-0.323794		-0.0878433	-0.994347	0.362962		-0.0747121		-0.0791905
ENSG00000007001	2	158733214	158992666	+	UPP2	protein_coding	protein_coding|processed_transcript	158851711	158991399	ENSP00000474090|ENSP00000387230|ENSP00000005756	2957	FALSE	-0.580556	-2.09682	0.0221153		0.130756	FALSE	-1.80276	-2.09678	1.25621e-20		-1.05087		0.993998	-2.09679	9.55879e-10		0.949438		0.801986	-2.09681	1.10476e-05		0.802071		-0.160027	-2.09683	0.682864		-0.512275		-0.178686	-2.09683	0.555429		-0.102881		-0.577376
ENSG00000007038	16	2867164	2876305	+	PRSS21	protein_coding	protein_coding|nonsense_mediated_decay|retained_intron|processed_transcript	2867270	2871606	ENSP00000400632|ENSP00000407741|ENSP00000005995|ENSP00000460417|ENSP00000459664|ENSP00000458341|ENSP00000460351	1984	TRUE	-0.0949424	1.02868	0.891297	0.918961	0.10184	FALSE	0.277526	1.02867	0.367873	0.424604	-0.303172	FALSE	0.599068	1.02867	0.0523875	0.0769159	-0.984302	FALSE	-0.845467	1.02868	0.0343731	0.0524899	-0.923699	FALSE	-5.48209	1.02868	1.60306e-08	1.63643e-07	-2.75667	TRUE	0.233228	1.02869	0.572533	0.696998	2.92301	FALSE	-0.0450892
ENSG00000007047	19	45582546	45808541	+	MARK4	protein_coding	protein_coding|nonsense_mediated_decay|retained_intron	45754847	45805965	ENSP00000465414|ENSP00000262891|ENSP00000300843|ENSP00000466702|ENSP00000465613|ENSP00000466843	6668	TRUE	-0.222777	4.21061	3.14073e-05	0.000111408	-0.0788046	TRUE	0.276935	4.21061	2.2257e-13	1.32663e-12	0.219794	TRUE	-0.259478	4.21061	3.56777e-11	2.25134e-10	-0.182697	TRUE	-0.108004	4.21061	0.0152992	0.0252612	-0.0273685	FALSE	-0.0194849	4.21061	0.806673	0.858725	-0.106406	FALSE	-0.114969	4.21061	0.0689906	0.149276	0.00965386	FALSE	0.294923
ENSG00000007062	4	15964699	16086001	-	PROM1	protein_coding	nonsense_mediated_decay|protein_coding|retained_intron|processed_transcript	15972690	16077529	ENSP00000423860|ENSP00000415481|ENSP00000438045|ENSP00000443620|ENSP00000426090|ENSP00000427346|ENSP00000426809|ENSP00000424738|ENSP00000445526|ENSP00000424569|ENSP00000425927|ENSP00000422704|ENSP00000423793	7465	FALSE	1.14735	-2.07466	1.75259e-08		1.73427		-0.875543	-2.0746	1.63882e-06		-0.382797		0.990567	-2.07461	5.3006e-10		0.500875		-1.75705	-2.07464	2.63385e-16		-2.17626		-1.54059	-2.07467	6.35459e-05		-1.39804		-0.189106	-2.07468	0.540807		0.877841	FALSE	-0.0468282
ENSG00000007080	19	18043825	18054800	+	CCDC124	protein_coding	protein_coding|retained_intron	18047230	18054521	ENSP00000408730|ENSP00000471455|ENSP00000472520	1660	TRUE	-0.130476	4.74462	0.0170699	0.0321127	-0.0793868	FALSE	0.0932658	4.74462	0.0203233	0.0306099	0.104745	FALSE	0.230054	4.74462	3.69645e-09	1.7385e-08	0.240916	TRUE	-0.300408	4.74462	2.34184e-11	1.56986e-10	-0.270507	TRUE	-0.051344	4.74462	0.514834	0.613508	-0.0363207	FALSE	-0.0287749	4.74462	0.661588	0.767758	0.00257124	FALSE	-0.0189316
ENSG00000007129	19	42055886	42093197	+	CEACAM21	protein_coding	processed_transcript|protein_coding|nonsense_mediated_decay	42082627	42092221	ENSP00000384380|ENSP00000390697|ENSP00000187608|ENSP00000385739	1926	TRUE	0.3861	4.39229	0.000196557	0.000587139	0.613508	TRUE	-0.104386	4.39229	0.208518	0.256022	0.0434944	FALSE	-0.865889	4.39229	1.67944e-26	1.28715e-24	-0.798153	TRUE	0.545995	4.39229	1.4675e-10	8.73901e-10	0.65959	TRUE	-0.390262	4.39229	0.0156224	0.0350775	-0.438164	FALSE	0.0542375	4.39229	0.651489	0.760526	0.173889	FALSE	0.237326
ENSG00000007168	17	2496504	2588909	+	PAFAH1B1	protein_coding	protein_coding|processed_transcript|nonsense_mediated_decay|retained_intron	2541583	2585096	ENSP00000461087|ENSP00000380378|ENSP00000460258|ENSP00000460591|ENSP00000395628	8127	TRUE	0.0453925	6.23301	0.328533	0.413069	0.201984	FALSE	-0.259476	6.23301	9.61536e-14	5.98218e-13	-0.298581	TRUE	0.0345519	6.23301	0.323667	0.387528	0.0807573	FALSE	0.0420021	6.23301	0.281508	0.34315	0.163337	FALSE	0.0886743	6.23301	0.173503	0.259467	0.0960127	FALSE	-0.169297	6.23301	0.00253376	0.0116304	-0.134619	FALSE	0.267035
ENSG00000007171	17	26083792	26127525	-	NOS2	protein_coding	protein_coding	26084275	26125835	ENSP00000327251	4176	FALSE	0.806932	-2.78815	6.51469e-07		1.2812		-0.545253	-2.78817	6.10864e-05		-0.45828		-0.0992447	-2.78816	0.487416		-0.0368656		0.301928	-2.78816	0.0356341		0.114322		-0.878085	-2.78815	0.00202303		-1.01888		-0.280071	-2.78815	0.213618		-0.122809		0.0871075
ENSG00000007174	17	11501748	11873065	+	DNAH9	protein_coding	protein_coding|processed_transcript|retained_intron	11501816	11872841	ENSP00000262442|ENSP00000463782|ENSP00000414874|ENSP00000466691|ENSP00000467192|ENSP00000463622|ENSP00000476951	16980	FALSE	-1.00355	-2.65244	0.00405918		0.362272	FALSE	-0.266374	-2.6523	0.287556		-0.0886313		1.48155	-2.65233	2.23583e-12		0.733416		-1.78997	-2.6524	2.30673e-09		-0.0820362		-2.65705	-2.65247	4.48252e-06		-1.024		-0.522915	-2.65249	0.202067		-0.0456415		0.431753
ENSG00000007202	17	26941458	26972472	-	KIAA0100	protein_coding	protein_coding|retained_intron|processed_transcript|nonsense_mediated_decay	26942085	26972074	ENSP00000436773|ENSP00000446443|ENSP00000467716|ENSP00000467944|ENSP00000466636|ENSP00000463618	9235	TRUE	-0.0220954	6.8585	0.673455	0.741063	0.107515	FALSE	0.12094	6.8585	0.001413	0.0025645	0.026145	TRUE	0.236421	6.8585	1.19939e-10	6.99268e-10	0.208162	TRUE	-0.0121027	6.8585	0.782693	0.821252	0.0593541	FALSE	0.223165	6.8585	0.00137814	0.00434887	0.0816256	TRUE	-0.304467	6.8585	5.81073e-07	9.09304e-06	-0.251027	TRUE	-0.517082
ENSG00000007216	17	26800311	26824799	+	SLC13A2	protein_coding	protein_coding|nonsense_mediated_decay|retained_intron	26800731	26824284	ENSP00000392411|ENSP00000316202|ENSP00000441935|ENSP00000463457|ENSP00000463421|ENSP00000464074|ENSP00000440802	3226	FALSE	0.504305	-4.82755	0.154852				0.121138	-4.82754	0.670789				-0.311845	-4.82754	0.303271				-0.100678	-4.82754	0.910103				-0.00393097	-4.82755	1				-0.0224399	-4.82755	1				-0.0821113
ENSG00000007237	17	9813926	10101868	-	GAS7	protein_coding	protein_coding|processed_transcript|retained_intron	9820286	10101707	ENSP00000410108|ENSP00000322608|ENSP00000407552|ENSP00000446214|ENSP00000464240|ENSP00000463873|ENSP00000464088|ENSP00000443265|ENSP00000379421|ENSP00000463527|ENSP00000462304|ENSP00000464494|ENSP00000462897|ENSP00000463551	10100	TRUE	-1.64537	2.35544	5.49478e-07	2.80679e-06	-0.297425	TRUE	-2.66473	2.35543	2.05475e-27	6.10683e-26	-0.884006	TRUE	-2.11879	2.35544	8.12813e-19	1.66734e-17	-0.980403	TRUE	-0.859756	2.35544	0.000786719	0.00166486	-0.0515965	TRUE	2.8318	2.35544	1.32087e-23	6.52364e-22	1.1118	TRUE	2.04314	2.35544	1.28711e-14	3.98984e-13	3.29052	TRUE	0.787878
ENSG00000007255	19	45666186	45681495	-	TRAPPC6A	protein_coding	protein_coding|retained_intron	45666453	45681476	ENSP00000006275|ENSP00000468363|ENSP00000468612|ENSP00000468182	933	TRUE	-0.289974	4.15975	1.74633e-05	6.50638e-05	-0.153109	TRUE	0.0466256	4.15975	0.345018	0.401654	-0.0166313	FALSE	0.117014	4.15975	0.0171135	0.027944	0.191743	FALSE	0.123684	4.15975	0.0234903	0.0372504	0.186339	FALSE	-0.0866028	4.15975	0.370923	0.476241	-0.17306	FALSE	-0.0649754	4.15975	0.416897	0.559976	-0.0476663	FALSE	-0.105128
ENSG00000007264	19	3777971	3802127	-	MATK	protein_coding	protein_coding|processed_transcript	3778184	3789345	ENSP00000378481|ENSP00000308734|ENSP00000468030|ENSP00000378485|ENSP00000468576|ENSP00000465761|ENSP00000468465|ENSP00000467006|ENSP00000467992|ENSP00000465556|ENSP00000467472	4138	FALSE	-0.744921	-1.91553	0.0128458		-0.453341		-0.739369	-1.91554	0.000745063		-0.662886		-0.686673	-1.91553	0.00150946		-0.3692		-1.05779	-1.91553	2.3869e-05		-0.731918		-0.414274	-1.91552	0.348125		-1.07123		2.20725	-1.91552	1.00384e-18		3.21627		0.835278
ENSG00000007306	19	42177235	42210895	-	CEACAM7	protein_coding	protein_coding|processed_transcript	42181343	42192094	ENSP00000006724|ENSP00000385932|ENSP00000343286|ENSP00000469597	2649	FALSE	-0.551487	-4.90312	0.100442				0.38421	-4.90313	0.0820637				-0.216967	-4.90313	0.401851				-0.792269	-4.90312	0.00118555				0.821865	-4.90312	0.0458858				0.401252	-4.90312	0.234754				0.182979
ENSG00000007312	17	62006100	62009714	-	CD79B	protein_coding	protein_coding|retained_intron	62006589	62009621	ENSP00000376544|ENSP00000006750|ENSP00000245862	2080	TRUE	0.110294	6.25666	0.147969	0.210196	0.205751	FALSE	0.1152	6.25666	0.0462835	0.0652285	0.159767	FALSE	-0.332483	6.25666	1.31916e-08	5.70161e-08	-0.206006	TRUE	0.304492	6.25666	1.14602e-06	3.83788e-06	0.245685	TRUE	-0.446078	6.25666	9.99561e-05	0.000437012	-0.483296	TRUE	0.0694119	6.25666	0.433946	0.576629	-0.122705	FALSE	-0.0766388
ENSG00000007314	17	62015914	62050278	-	SCN4A	protein_coding	protein_coding|retained_intron	62018134	62050201	ENSP00000463963|ENSP00000396320	8247	FALSE	-0.582711	-0.415848	0.000957284		-0.0634544		-0.417985	-0.415833	0.00120329		-0.110539		-0.155599	-0.415837	0.224615		-0.325902		1.04146	-0.415844	5.14043e-17		0.744531		-1.20365	-0.415851	5.77823e-06		-0.800173		-0.0761098	-0.415853	0.730762		0.269017	FALSE	0.0564025
ENSG00000007341	1	113066140	113163447	-	ST7L	protein_coding	nonsense_mediated_decay|protein_coding|processed_transcript	113068638	113161735	ENSP00000436499|ENSP00000353972|ENSP00000350734|ENSP00000436544|ENSP00000445499|ENSP00000358683|ENSP00000417140|ENSP00000358682|ENSP00000345312|ENSP00000358680|ENSP00000444021|ENSP00000413718|ENSP00000444088|ENSP00000358678	8111	TRUE	-0.0657024	3.16458	0.252532	0.331537	-0.00839134	FALSE	-0.0294769	3.16458	0.490481	0.545767	-0.0286606	FALSE	-0.0537004	3.16458	0.205806	0.260275	0.0115556	FALSE	0.322999	3.16458	2.88711e-13	2.53969e-12	0.384628	TRUE	-0.163406	3.16458	0.0445609	0.0845979	-0.306136	FALSE	0.022308	3.16458	0.727217	0.819208	-0.0686598	FALSE	-0.199221
ENSG00000007350	X	153524024	153558700	+	TKTL1	protein_coding	protein_coding|nonsense_mediated_decay|processed_transcript	153524213	153558035	ENSP00000358931|ENSP00000399763|ENSP00000217905|ENSP00000401111|ENSP00000416552|ENSP00000358928	3650	FALSE	-1.5732	-2.1247	6.92856e-07		-0.395722		-1.61175	-2.12463	1.21223e-12		-0.610031		-0.779211	-2.12465	0.000332537		-0.509559		1.19382	-2.12468	8.44428e-09		0.0130993		-0.416472	-2.12471	0.348536		0.0175621	FALSE	0.30026	-2.12472	0.304605		1.6457		1.26229
ENSG00000007372	11	31806340	31839509	-	PAX6	protein_coding	protein_coding|retained_intron|processed_transcript	31811484	31827959	ENSP00000404100|ENSP00000368427|ENSP00000368424|ENSP00000368401|ENSP00000241001|ENSP00000368410|ENSP00000368406|ENSP00000368418|ENSP00000368403|ENSP00000397384|ENSP00000431585|ENSP00000388132|ENSP00000404356|ENSP00000436365	14776	FALSE	-0.235536	2.1043	0.0203		-0.0828785		0.832897	2.1043	5.03486e-38		0.573226		-0.167011	2.1043	0.0259591		-0.0880842		-0.160932	2.1043	0.0557439		-0.0161286		-0.715875	2.1043	1.58522e-06		-0.732818		0.240373	2.1043	0.0319444		0.0394388		-0.919207
ENSG00000007376	16	834974	838397	-	RPUSD1	protein_coding	protein_coding|nonsense_mediated_decay	835953	837737	ENSP00000455026|ENSP00000007264|ENSP00000457722|ENSP00000455862|ENSP00000454616|ENSP00000456692|ENSP00000457527|ENSP00000458059|ENSP00000456545|ENSP00000456231	2769	TRUE	-0.244722	4.17146	3.43908e-05	0.000120977	-0.114907	TRUE	0.0107893	4.17146	0.799356	0.830198	0.0518802	FALSE	0.101792	4.17146	0.0184864	0.0299771	0.0982255	FALSE	-0.00847	4.17146	0.868008	0.893339	0.075053	FALSE	-0.179734	4.17146	0.0330753	0.0659373	-0.223588	FALSE	-0.150951	4.17146	0.0304398	0.0803933	-0.0984916	FALSE	0.18335
ENSG00000007384	16	108058	126354	-	RHBDF1	protein_coding	protein_coding|nonsense_mediated_decay|retained_intron	108339	115013	ENSP00000262316|ENSP00000411508|ENSP00000406397|ENSP00000392133|ENSP00000412218|ENSP00000408915|ENSP00000394427	5104	TRUE	-1.16997	0.888102	3.39519e-11	3.67538e-10	-0.553365	TRUE	-0.874169	0.888106	4.77477e-12	2.45576e-11	-0.2561	TRUE	-0.225998	0.888105	0.0681751	0.0974638	-0.101169	FALSE	0.572092	0.888103	7.71198e-06	2.26098e-05	0.220791	TRUE	0.706875	0.888102	0.000688488	0.00236298	0.461217	TRUE	-0.0710217	0.888101	0.738521	0.827204	0.0573153	FALSE	0.834107
ENSG00000007392	16	238968	279462	-	LUC7L	protein_coding	nonsense_mediated_decay|protein_coding|retained_intron|processed_transcript	239197	279338	ENSP00000390953|ENSP00000293872|ENSP00000337507|ENSP00000380885|ENSP00000413033|ENSP00000407781|ENSP00000380882|ENSP00000414860|ENSP00000393551|ENSP00000406695|ENSP00000414508|ENSP00000409977	6176	TRUE	-0.368142	5.96976	8.39836e-08	4.97689e-07	-0.245631	TRUE	0.0082884	5.96976	0.865653	0.888473	0.040925	FALSE	-0.364931	5.96976	3.58239e-13	3.04269e-12	-0.314043	TRUE	0.427425	5.96976	3.7848e-16	4.83139e-15	0.53502	TRUE	-0.427775	5.96976	1.52789e-05	8.31601e-05	-0.446278	TRUE	-0.199822	5.96976	0.0136623	0.0438091	-0.129811	FALSE	0.436985
ENSG00000007402	3	50400233	50541675	-	CACNA2D2	protein_coding	protein_coding|retained_intron|processed_transcript	50402100	50540854	ENSP00000407393|ENSP00000404631|ENSP00000266039|ENSP00000354228|ENSP00000390526|ENSP00000378519|ENSP00000390329|ENSP00000418081	6319	TRUE	-0.389084	1.74448	7.27968e-05	0.000238535	-0.132081	TRUE	0.486241	1.74448	5.43367e-13	3.10106e-12	0.354162	TRUE	0.0171853	1.74448	0.803551	0.837893	-0.0342878	FALSE	-0.238198	1.74448	0.00335168	0.00631811	-0.194912	TRUE	-0.310758	1.74448	0.0268987	0.0554349	-0.133718	FALSE	-0.231978	1.74448	0.0431357	0.104808	-0.130191	FALSE	0.00364811
ENSG00000007516	16	1383602	1399439	+	BAIAP3	protein_coding	protein_coding|retained_intron|processed_transcript	1384663	1399393	ENSP00000407242|ENSP00000380625|ENSP00000458134|ENSP00000457644|ENSP00000324510|ENSP00000380626|ENSP00000409533|ENSP00000457947|ENSP00000455414	6143	TRUE	-1.61194	1.85888	3.72075e-14	6.43267e-13	-0.688209	TRUE	-1.58401	1.85888	8.08718e-26	1.95569e-24	-0.654793	TRUE	-1.12765	1.85888	3.87602e-14	3.83213e-13	-0.743884	TRUE	1.24906	1.85888	2.49007e-19	4.8816e-18	1.2819	TRUE	-0.236579	1.85888	0.41868	0.524009	-0.197297	FALSE	-0.754496	1.85888	0.00175676	0.0086843	0.0729296	FALSE	1.67322
ENSG00000007520	16	1399241	1401912	-	TSR3	protein_coding	protein_coding|nonsense_mediated_decay	1399441	1401805	ENSP00000007390|ENSP00000455722	1243	TRUE	0.112957	4.18634	0.0267743	0.0477792	0.200287	FALSE	-0.169736	4.18634	1.38104e-05	3.26946e-05	-0.232653	TRUE	-0.0384473	4.18634	0.324518	0.388428	-0.063572	FALSE	0.144341	4.18634	0.000685559	0.00146754	0.207663	TRUE	0.139941	4.18634	0.0502452	0.0934661	0.153346	FALSE	-0.0683235	4.18634	0.270952	0.413145	-0.107508	FALSE	0.00289496
ENSG00000007541	16	616995	634136	+	PIGQ	protein_coding	protein_coding|nonsense_mediated_decay|processed_transcript|retained_intron	622569	633631	ENSP00000293874|ENSP00000386760|ENSP00000386554|ENSP00000413753|ENSP00000326674|ENSP00000387820|ENSP00000026218|ENSP00000439650|ENSP00000410434|ENSP00000409341|ENSP00000439374	6869	TRUE	-0.252611	4.9503	9.37558e-06	3.68195e-05	-0.182401	TRUE	-0.123396	4.9503	0.00374914	0.00636585	-0.128862	TRUE	0.0832812	4.9503	0.0462488	0.0688428	0.0394239	FALSE	0.133857	4.9503	0.00381691	0.00712541	0.227441	TRUE	-0.359291	4.9503	1.1259e-05	6.34933e-05	-0.265411	TRUE	-0.0419514	4.9503	0.536421	0.667509	-0.00226284	FALSE	0.23274
ENSG00000007545	16	1662326	1727909	+	CRAMP1L	protein_coding	protein_coding|retained_intron	1664641	1724043	ENSP00000380559|ENSP00000293925|ENSP00000413634|ENSP00000262317|ENSP00000399172	8427	TRUE	-0.200308	3.40676	0.00177924	0.0043032	-0.0469517	TRUE	-0.152353	3.40676	0.00139795	0.00254027	-0.136715	TRUE	-0.0245638	3.40676	0.607294	0.664878	-0.0329107	FALSE	0.431119	3.40676	6.86647e-19	1.27304e-17	0.423625	TRUE	-0.130151	3.40675	0.155005	0.237087	-0.135504	FALSE	-0.16811	3.40675	0.026427	0.0724583	-0.0715723	FALSE	-0.00455036
ENSG00000007866	6	35441374	35464853	-	TEAD3	protein_coding	protein_coding	35442824	35454439	ENSP00000384577|ENSP00000345772|ENSP00000416400	3046	TRUE	0.375378	0.692509	0.0349339	0.0603316	0.82482	FALSE	-0.663493	0.692514	5.92799e-06	1.47703e-05	-0.408687	TRUE	0.459501	0.692513	0.000683402	0.00144387	0.844647	TRUE	-0.633323	0.692511	0.000118267	0.00028593	-1.07884	TRUE	-0.277992	0.692509	0.333084	0.437733	-0.292607	FALSE	-0.0765945	0.692508	0.763423	0.845222	-0.0642356	FALSE	0.509273
ENSG00000007908	1	169691781	169733846	-	SELE	protein_coding	protein_coding|retained_intron	169694888	169702753	ENSP00000356755|ENSP00000356756|ENSP00000356754|ENSP00000356753|ENSP00000356749|ENSP00000356751|ENSP00000356750|ENSP00000331736|ENSP00000356748|ENSP00000476784	4586	FALSE	-3.31924	-3.23926	8.41741e-09				0.538532	-3.23934	0.0886092				-2.01501	-3.23932	7.98588e-08				-0.448158	-3.23928	0.267198				-3.06606	-3.23925	0.000299003				2.474	-3.23924	3.96114e-10		Inf		0.35335
ENSG00000007923	1	6694228	6761984	-	DNAJC11	protein_coding	processed_transcript|protein_coding	6694586	6761860	ENSP00000415871|ENSP00000366800|ENSP00000326304|ENSP00000294401|ENSP00000444020|ENSP00000366796|ENSP00000410194	5147	TRUE	0.114352	4.32161	0.00524771	0.0112844	0.227328	FALSE	-0.125934	4.32161	5.87093e-05	0.000128473	-0.209168	TRUE	0.01266	4.32161	0.681966	0.73254	-0.00948316	FALSE	0.10819	4.32161	0.00159032	0.003188	0.195609	TRUE	0.17838	4.32161	0.00184211	0.00558659	0.0736875	TRUE	-0.268028	4.32161	5.651e-08	1.07116e-06	-0.244652	TRUE	0.00259171
ENSG00000007933	1	171060018	171086959	+	FMO3	protein_coding	protein_coding|processed_transcript|nonsense_mediated_decay	171061800	171086579	ENSP00000356729|ENSP00000375935|ENSP00000444073|ENSP00000439500|ENSP00000476963|ENSP00000477451	3463	TRUE	-1.06684	0.0952763	0.000454174	0.00125268	-1.58803	TRUE	0.718246	0.095286	0.000229847	0.000465602	0.605757	TRUE	-0.0115465	0.0952838	0.975062	0.980248	0.170986	FALSE	-1.67604	0.0952789	7.04605e-11	4.37669e-10	-1.69877	TRUE	0.0693863	0.0952741	0.796077	0.850641	0.167388	FALSE	1.23164	0.095273	9.82359e-06	0.000113024	2.08938	TRUE	-0.293726
ENSG00000007944	6	16129356	16148479	+	MYLIP	protein_coding	protein_coding	16129554	16146979	ENSP00000349298|ENSP00000008686	3033	TRUE	-0.508741	4.51692	0.000483068	0.00132468	-0.09832	TRUE	-0.610296	4.51692	1.34878e-08	4.65792e-08	-0.299149	TRUE	-0.50795	4.51692	1.9909e-06	6.28864e-06	-0.279817	TRUE	-0.0816703	4.51692	0.496646	0.559924	-0.00764775	FALSE	1.68462	4.51692	5.92545e-28	3.88387e-26	1.72195	TRUE	0.112931	4.51692	0.464504	0.605457	0.264562	FALSE	0.590049
ENSG00000007952	X	100098313	100129334	-	NOX1	protein_coding	protein_coding	100098337	100129128	ENSP00000362057|ENSP00000362055|ENSP00000396992|ENSP00000217885|ENSP00000362051	2529	FALSE	0.175331	-1.26928	0.176236		0.509313		-0.074905	-1.26928	0.456369		-0.229186		0.0833708	-1.26928	0.397857		0.163196		-0.134417	-1.26928	0.247379		0.239383	FALSE	-0.70509	-1.26928	0.000557582		-0.62177		-0.105854	-1.26928	0.516071		0.245999	FALSE	0.272501
ENSG00000007968	1	23832922	23857712	-	E2F2	protein_coding	protein_coding|processed_transcript	23836375	23857285	ENSP00000355249	5457	TRUE	0.744164	4.26689	8.89898e-07	4.36034e-06	1.11178	TRUE	-1.3656	4.26689	3.49049e-26	8.8246e-25	-0.941852	TRUE	1.07583	4.26689	2.83048e-22	1.03768e-20	1.01818	TRUE	-0.349343	4.26689	0.014138	0.0235175	-0.369312	FALSE	0.365261	4.26689	0.0929849	0.155466	0.710969	FALSE	-0.0504304	4.26689	0.825028	0.887397	0.167582	FALSE	-1.25867
ENSG00000008018	6	170844205	170862429	-	PSMB1	protein_coding	protein_coding|processed_transcript	170844311	170862330	ENSP00000262193	2256	TRUE	0.0263762	6.74722	0.650261	0.720223	0.212141	FALSE	-0.27903	6.74722	4.24992e-10	1.74579e-09	-0.263189	TRUE	0.0627328	6.74722	0.15749	0.205597	0.0889872	FALSE	-0.00123316	6.74722	0.986493	0.989441	0.056918	FALSE	0.142947	6.74722	0.0819265	0.139937	0.13508	FALSE	0.161855	6.74722	0.0179966	0.0542491	0.00880723	FALSE	0.107255
ENSG00000008056	X	47431303	47479252	-	SYN1	protein_coding	protein_coding	47432266	47479127	ENSP00000295987|ENSP00000343206	3203	FALSE	0.437776	-2.85825	0.0297078		1.04772		-0.495841	-2.85829	0.00274652		-0.570448		-0.845937	-2.85828	2.31891e-07		-0.583175		-0.892737	-2.85826	1.90293e-06		-0.499687		-0.805678	-2.85824	0.0146407		-0.663777		0.0299189	-2.85824	0.844016		0.46447		1.69024
ENSG00000008083	6	15246527	15522252	+	JARID2	protein_coding	protein_coding|processed_transcript	15246771	15520479	ENSP00000341280|ENSP00000380478|ENSP00000444623	6490	TRUE	-0.257443	5.17171	0.000423371	0.0011754	-0.0642302	TRUE	-0.0181824	5.17171	0.740451	0.778228	0.0478587	FALSE	-0.189045	5.17171	0.000468345	0.00101926	-0.0516566	TRUE	-0.303595	5.17171	5.24234e-07	1.84577e-06	-0.108514	TRUE	-0.273253	5.17171	0.0089109	0.0217515	-0.236175	FALSE	-0.168929	5.17171	0.050103	0.117414	-0.0345733	FALSE	0.854054
ENSG00000008086	X	18443703	18671749	+	CDKL5	protein_coding	protein_coding|processed_transcript	18525217	18671661	ENSP00000369332|ENSP00000369325	3576	TRUE	0.516285	1.62247	2.1293e-07	1.17325e-06	0.600389	TRUE	-0.437303	1.62247	6.99596e-08	2.21772e-07	-0.468721	TRUE	-0.0924228	1.62247	0.253585	0.31242	0.0809951	FALSE	0.56184	1.62247	1.21046e-11	8.455e-11	0.757115	TRUE	0.253609	1.62247	0.0769708	0.132954	0.284502	FALSE	-0.284926	1.62247	0.027359	0.0742193	-0.283304	FALSE	-0.565381
ENSG00000008118	1	209757062	209787283	+	CAMK1G	protein_coding	protein_coding|processed_transcript	209768329	209786217	ENSP00000009105|ENSP00000392173|ENSP00000354861	2676	FALSE	-0.596419	-4.27694	0.172895				-1.62774	-4.27701	1.08704e-06				-0.448939	-4.27699	0.145801				-1.89415	-4.27696	2.39035e-07				-0.58291	-4.27693	0.390625				0.67003	-4.27692	0.103306				2.4377
ENSG00000008128	1	1634169	1655766	-	CDK11A	protein_coding	protein_coding|retained_intron|nonsense_mediated_decay|processed_transcript	1634349	1654257	ENSP00000348529|ENSP00000367905|ENSP00000422149|ENSP00000384442|ENSP00000462289|ENSP00000350403|ENSP00000351629|ENSP00000367900|ENSP00000367902|ENSP00000423900|ENSP00000383874	4707	TRUE	-0.162435	0.825786	0.0731408	0.115094	0.0218019	FALSE	-0.117553	0.825784	0.0799979	0.107818	-0.050062	FALSE	-0.500754	0.825784	4.33258e-14	4.24899e-13	-0.479816	TRUE	0.0436788	0.825785	0.548288	0.609394	0.225301	FALSE	-0.167412	0.825786	0.198035	0.288494	-0.138626	FALSE	-0.312245	0.825786	0.00402726	0.0168781	-0.329709	FALSE	0.937757
ENSG00000008130	1	1682671	1711896	-	NADK	protein_coding	protein_coding|nonsense_mediated_decay|retained_intron|processed_transcript	1684346	1696845	ENSP00000341679|ENSP00000344340|ENSP00000367890|ENSP00000340925|ENSP00000339727|ENSP00000464137|ENSP00000462589|ENSP00000462999|ENSP00000464096|ENSP00000383713	5637	TRUE	-0.0329595	5.92535	0.550119	0.629581	0.103236	FALSE	-0.105605	5.92535	0.00986749	0.0157309	-0.0950126	FALSE	-0.011065	5.92535	0.789018	0.825663	0.0960821	FALSE	-0.122872	5.92535	0.00706372	0.0125031	-0.0127965	FALSE	0.954597	5.92535	5.10101e-58	1.18216e-55	0.891741	TRUE	0.157832	5.92535	0.0109076	0.0367877	0.030603	FALSE	-0.331592
ENSG00000008196	6	50786436	50815326	+	TFAP2B	protein_coding	protein_coding|processed_transcript	50786605	50811102	ENSP00000342252|ENSP00000377265|ENSP00000263046	6149	FALSE	1.79442	-4.8412	3.64742e-10				-0.159347	-4.8412	0.549822				-0.561373	-4.8412	0.054995				-0.788718	-4.8412	0.00799625				-0.740946	-4.8412	0.284421				-0.201635	-4.8412	0.805346				-0.16626
ENSG00000008197	6	50681541	50740701	+	TFAP2D	protein_coding	protein_coding|processed_transcript	50681769	50740574	ENSP00000008391	1856	FALSE	0.767216	-4.85037	0.0346849				-0.164143	-4.85041	0.663352				-0.41631	-4.8504	0.163912				0.0568518	-4.85038	0.849774				-0.499771	-4.85037	0.582476				0.466643	-4.85036	0.272457				-0.178378
ENSG00000008226	3	38080696	38165516	+	DLEC1	protein_coding	retained_intron|protein_coding|nonsense_mediated_decay|processed_transcript	38080717	38164093	ENSP00000308597|ENSP00000315914|ENSP00000410427|ENSP00000404261	8338	TRUE	-0.047265	3.55427	0.798008	0.844421	0.524964	FALSE	-1.85744	3.55427	3.60891e-48	1.15172e-45	-1.98115	TRUE	-0.257883	3.55427	0.040616	0.0613018	-0.113822	FALSE	1.46102	3.55427	4.24732e-37	7.007e-35	1.74813	TRUE	0.566476	3.55427	0.00817922	0.0202345	0.982613	FALSE	-0.253298	3.55427	0.213713	0.347681	-0.121648	FALSE	-0.238518
ENSG00000008256	7	6201407	6312275	-	CYTH3	protein_coding	protein_coding|processed_transcript|retained_intron	6204578	6312138	ENSP00000297044|ENSP00000379967	5805	TRUE	1.094	1.76207	2.10393e-14	3.79233e-13	1.88943	TRUE	-0.923829	1.76206	3.92818e-13	2.27656e-12	-0.775265	TRUE	0.292452	1.76206	0.0139184	0.0231461	0.526523	FALSE	-1.81187	1.76207	2.42892e-35	3.37741e-33	-1.73348	TRUE	0.650221	1.76207	0.00203068	0.00608079	-0.173441	FALSE	-0.232821	1.76207	0.24937	0.388888	0.346032	FALSE	0.573117
ENSG00000008277	7	87563458	87832204	+	ADAM22	protein_coding	protein_coding|processed_transcript	87563781	87825806	ENSP00000381262|ENSP00000391334|ENSP00000413899|ENSP00000381260|ENSP00000265727|ENSP00000315900|ENSP00000381267|ENSP00000381261|ENSP00000396233|ENSP00000412085	12217	TRUE	-0.265038	2.79597	0.129836	0.188018	0.399701	FALSE	-0.36447	2.79598	0.00488082	0.008146	0.0558069	FALSE	1.50035	2.79597	7.00315e-46	8.01943e-43	1.56095	TRUE	-1.03204	2.79597	4.02986e-12	3.02309e-11	-0.7572	TRUE	0.159145	2.79597	0.464174	0.566845	0.157905	FALSE	-0.671648	2.79597	0.00149959	0.00765606	-0.637051	TRUE	-1.1261
ENSG00000008282	7	105730949	105753022	-	SYPL1	protein_coding	protein_coding|retained_intron	105732254	105752975	ENSP00000388336|ENSP00000011473|ENSP00000417473|ENSP00000419070	2794	TRUE	-0.013282	5.23975	0.945311	0.959656	0.195658	FALSE	-0.926721	5.23975	1.75102e-17	1.67258e-16	-1.07263	TRUE	0.295741	5.23975	0.00405616	0.00746326	0.50766	TRUE	0.739427	5.23975	1.07014e-11	7.53158e-11	0.803432	TRUE	-0.756422	5.23975	0.000467293	0.00168023	-1.39397	TRUE	0.0659071	5.23975	0.665285	0.770828	-0.116827	FALSE	-0.155871
ENSG00000008283	17	61509665	61523739	-	CYB561	protein_coding	protein_coding|processed_transcript|retained_intron	61510710	61517560	ENSP00000376701|ENSP00000354028|ENSP00000463162|ENSP00000376702|ENSP00000464470|ENSP00000462325|ENSP00000400350|ENSP00000464012|ENSP00000464520|ENSP00000442773|ENSP00000462545|ENSP00000464215|ENSP00000462543|ENSP00000464193|ENSP00000463680	5320	TRUE	-0.0416325	5.71328	0.665427	0.733623	0.112962	FALSE	-0.679262	5.71328	6.35333e-23	1.1326e-21	-0.793432	TRUE	-0.134055	5.71328	0.0552262	0.0806578	-0.0688465	FALSE	0.418463	5.71328	1.14537e-08	5.18173e-08	0.546992	TRUE	0.675425	5.71328	1.26676e-08	1.31801e-07	0.808021	TRUE	-0.26158	5.71328	0.0193407	0.0572457	-0.273625	FALSE	0.326358
ENSG00000008294	17	49039535	49198226	-	SPAG9	protein_coding	protein_coding|processed_transcript|retained_intron|nonsense_mediated_decay	49043636	49198017	ENSP00000262013|ENSP00000423165|ENSP00000426900|ENSP00000349636|ENSP00000423346|ENSP00000430205|ENSP00000429343|ENSP00000426061	11948	TRUE	-0.312177	5.9436	2.16854e-05	7.93068e-05	-0.0444138	TRUE	-0.560446	5.9436	1.85704e-26	4.87211e-25	-0.446369	TRUE	-0.232352	5.9436	1.86695e-05	5.10162e-05	-0.0782009	TRUE	0.137984	5.9436	0.0198244	0.0319525	0.335607	FALSE	0.0619771	5.9436	0.52616	0.62452	0.0682891	FALSE	-0.190566	5.9436	0.0277886	0.0751961	-0.0542904	FALSE	0.976603
ENSG00000008300	3	48673902	48700348	-	CELSR3	protein_coding	protein_coding|retained_intron	48675641	48700067	ENSP00000164024|ENSP00000445694	13888	TRUE	-0.718067	4.7506	6.63644e-05	0.000219266	-0.791639	TRUE	0.602456	4.7506	6.00505e-07	1.69987e-06	0.923213	TRUE	0.595919	4.7506	7.32739e-07	2.4803e-06	0.985607	TRUE	-1.21897	4.7506	6.24997e-16	7.74463e-15	-1.35823	TRUE	-0.466414	4.7506	0.0692464	0.121805	-0.675058	FALSE	-0.398116	4.7506	0.0579597	0.131031	-0.407166	FALSE	-0.00357298
ENSG00000008311	7	121715701	121784334	-	AASS	protein_coding	retained_intron|protein_coding|processed_transcript|nonsense_mediated_decay	121716546	121773780	ENSP00000377040|ENSP00000403768|ENSP00000414001|ENSP00000351834|ENSP00000394180	4591	TRUE	-0.0473195	3.54805	0.715809	0.776867	0.212542	FALSE	0.178375	3.54805	0.0474725	0.066764	0.13912	FALSE	-0.244929	3.54805	0.00833381	0.0144401	-0.218548	FALSE	0.031473	3.54805	0.745313	0.788019	0.18249	FALSE	0.535023	3.54805	0.000825161	0.00277051	0.398464	TRUE	-0.409566	3.54805	0.00620087	0.023632	-0.422587	FALSE	0.0319985
ENSG00000008323	12	6419602	6437672	+	PLEKHG6	protein_coding	protein_coding|processed_transcript	6421393	6437308	ENSP00000011684|ENSP00000442836|ENSP00000380185|ENSP00000393194|ENSP00000304640	4260	FALSE	-0.633263	-3.06424	0.0105675		0.16495	FALSE	-0.616113	-3.06429	0.000650161		-0.876916		-0.821832	-3.06428	3.64733e-06		-0.792292		-0.782238	-3.06425	0.000133654		-0.626988		0.281033	-3.06423	0.342112		0.564508		1.85208	-3.06422	8.38864e-18		1.82994		0.877315
ENSG00000008324	3	42623332	42636606	+	SS18L2	protein_coding	protein_coding|retained_intron	42632390	42635998	ENSP00000401115|ENSP00000011691	1301	TRUE	-0.162238	4.06816	0.0109652	0.0217461	0.0172338	FALSE	0.0242051	4.06816	0.604445	0.65407	0.0873783	FALSE	-0.0611194	4.06816	0.19629	0.249897	-0.0444727	FALSE	-0.220324	4.06816	3.16922e-05	8.43058e-05	-0.165572	TRUE	0.386284	4.06816	3.95983e-06	2.47786e-05	0.338989	TRUE	0.236053	4.06816	0.000923395	0.0051923	0.150474	TRUE	0.0966873
ENSG00000008382	19	4343524	4360083	+	MPND	protein_coding	protein_coding|nonsense_mediated_decay	4343591	4359999	ENSP00000262966|ENSP00000353015|ENSP00000471735|ENSP00000470987|ENSP00000471715|ENSP00000471189|ENSP00000469230|ENSP00000469057	2049	TRUE	-0.341914	3.06305	3.94196e-08	2.50124e-07	-0.268803	TRUE	0.365515	3.06305	2.20737e-17	2.07939e-16	0.381459	TRUE	0.0053262	3.06305	0.906714	0.92559	0.0213719	FALSE	-0.0175037	3.06305	0.736466	0.781099	-0.0254723	FALSE	-0.163084	3.06305	0.067479	0.11929	-0.206001	FALSE	-0.0459708	3.06305	0.53392	0.665374	0.0135973	FALSE	-0.225534
ENSG00000008394	12	16500076	16762193	+	MGST1	protein_coding	protein_coding|processed_transcript|retained_intron	16507187	16529095	ENSP00000442557|ENSP00000010404|ENSP00000442767|ENSP00000379513|ENSP00000438308|ENSP00000437988|ENSP00000379512|ENSP00000442970|ENSP00000440443|ENSP00000379510	6213	TRUE	0.880407	1.70244	0.00239639	0.00559157	0.265476	TRUE	-1.63327	1.70244	9.19534e-10	3.64722e-09	-1.48038	TRUE	0.940617	1.70244	2.78613e-05	7.41458e-05	0.672966	TRUE	0.172179	1.70244	0.489613	0.553245	-0.239681	FALSE	-1.31829	1.70244	0.013636	0.0312481	-0.640142	FALSE	0.0326966	1.70244	0.872088	0.920409	2.49789	FALSE	-0.915991
ENSG00000008405	12	107385142	107487607	-	CRY1	protein_coding	protein_coding|retained_intron|processed_transcript	107386565	107486739	ENSP00000008527|ENSP00000447738	5062	TRUE	0.0643782	3.74064	0.586083	0.662713	0.336718	FALSE	-0.577042	3.74064	1.21514e-09	4.74527e-09	-0.512587	TRUE	-0.0406162	3.74064	0.670649	0.722297	0.149708	FALSE	-0.0331866	3.74064	0.761224	0.802227	0.174406	FALSE	-0.31727	3.74064	0.0851795	0.144442	-0.313493	FALSE	-0.45904	3.74064	0.00265109	0.0120694	-0.330595	FALSE	0.940102
ENSG00000008438	19	46522411	46526323	-	PGLYRP1	protein_coding	protein_coding	46522499	46526279	ENSP00000008938	720	TRUE	-1.51606	1.60474	1.45397e-07	8.25201e-07	-0.263583	TRUE	-1.61651	1.60472	7.83607e-15	5.54305e-14	0.180905	FALSE	-1.7091	1.60472	1.84354e-16	2.62725e-15	-0.152352	TRUE	-1.34538	1.60473	7.68125e-09	3.55856e-08	-0.393162	TRUE	-0.86624	1.60474	0.0314303	0.0632079	-0.663224	FALSE	3.90971	1.60474	4.04286e-112	2.53879e-109	4.13897	TRUE	-0.121039
ENSG00000008441	19	13106422	13209610	+	NFIX	protein_coding	protein_coding|nonsense_mediated_decay|processed_transcript	13106652	13205460	ENSP00000380781|ENSP00000467512|ENSP00000465616|ENSP00000466605|ENSP00000466389|ENSP00000468794|ENSP00000353219|ENSP00000466735|ENSP00000467536|ENSP00000465094|ENSP00000468707|ENSP00000467785|ENSP00000351354	6302	TRUE	-1.36824	0.996104	4.95999e-10	4.42715e-09	-0.808707	TRUE	1.2695	0.996106	9.04571e-22	1.41554e-20	1.72462	TRUE	-0.705006	0.996105	4.72035e-06	1.41219e-05	-0.302914	TRUE	-0.589685	0.996104	0.000665114	0.00142628	-1.30391	TRUE	-1.04113	0.996103	0.00088165	0.00293737	-0.583673	TRUE	0.870063	0.996103	3.15239e-05	0.000306226	1.725	TRUE	-0.356821
ENSG00000008513	8	134467091	134584183	-	ST3GAL1	protein_coding	protein_coding|retained_intron|processed_transcript	134472010	134488267	ENSP00000318445|ENSP00000414073|ENSP00000428540|ENSP00000430515|ENSP00000429638|ENSP00000427720|ENSP00000429936|ENSP00000430135|ENSP00000427786	8730	TRUE	0.549406	5.08534	0.00327958	0.00740302	1.503	TRUE	-1.85583	5.08534	7.06523e-31	3.17642e-29	-1.84468	TRUE	-0.3163	5.08534	0.0395247	0.0598404	-1.04529	FALSE	0.326566	5.08534	0.0418663	0.0628818	1.43023	FALSE	2.16965	5.08534	1.07443e-24	5.76198e-23	2.83843	TRUE	-0.65433	5.08534	0.00972805	0.0335952	0.0692139	FALSE	-0.133803
ENSG00000008516	16	3096682	3110727	+	MMP25	protein_coding	protein_coding|processed_transcript|retained_intron	3096919	3109096	ENSP00000337816	4126	TRUE	-1.76104	1.96743	3.28924e-08	2.11955e-07	0.150076	FALSE	-2.26203	1.9674	2.31665e-22	3.88778e-21	-0.447564	TRUE	-1.92341	1.96741	3.55411e-17	5.71329e-16	-0.296573	TRUE	-1.73965	1.96742	1.89862e-11	1.2869e-10	-0.219865	TRUE	0.304662	1.96744	0.374131	0.479474	-0.860696	FALSE	3.98367	1.96744	5.45202e-95	1.92972e-92	4.05004	TRUE	0.0817358
ENSG00000008517	16	3115298	3131908	+	IL32	protein_coding	protein_coding|retained_intron	3115813	3131908	ENSP00000324742|ENSP00000431775|ENSP00000433177|ENSP00000380096|ENSP00000436937|ENSP00000450364|ENSP00000405063|ENSP00000437020|ENSP00000447496|ENSP00000432218|ENSP00000448354|ENSP00000432850|ENSP00000433747|ENSP00000411958|ENSP00000432917|ENSP00000008180|ENSP00000380099|ENSP00000431740|ENSP00000446624|ENSP00000433866|ENSP00000436929|ENSP00000447812|ENSP00000447033|ENSP00000449483|ENSP00000448683…	2924	TRUE	-1.38131	0.589361	5.02701e-05	0.000170906	-0.696274	TRUE	-2.1828	0.589396	1.13111e-17	1.10929e-16	-0.402274	TRUE	2.25636	0.589388	1.97211e-32	3.8391e-30	0.389144	TRUE	-1.88302	0.58937	4.99755e-11	3.17932e-10	-1.09081	TRUE	-1.11906	0.589353	0.0227488	0.0480681	-0.166168	FALSE	1.17879	0.589349	0.000119459	0.00095621	3.14269	TRUE	-1.03277
ENSG00000008710	16	2138711	2185899	-	PKD1	protein_coding	protein_coding|retained_intron|nonsense_mediated_decay|processed_transcript	2139731	2185690	ENSP00000262304|ENSP00000399501|ENSP00000461391|ENSP00000457132|ENSP00000455753|ENSP00000457984|ENSP00000457162|ENSP00000456670|ENSP00000456672	18532	TRUE	-0.267643	6.08004	2.65096e-05	9.54258e-05	-0.116045	TRUE	0.0611175	6.08005	0.191028	0.237089	0.0779969	FALSE	-0.00739069	6.08005	0.879918	0.903411	-0.06236	FALSE	0.348273	6.08004	1.94974e-12	1.52484e-11	0.431806	TRUE	-0.312124	6.08004	0.000627227	0.00217651	-0.370811	TRUE	-0.320034	6.08004	2.15888e-05	0.000223548	-0.189377	TRUE	-0.0266472
ENSG00000008735	22	51039114	51052409	+	MAPK8IP2	protein_coding	protein_coding	51039248	51049204	ENSP00000382796|ENSP00000330572|ENSP00000404914|ENSP00000340015|ENSP00000382792|ENSP00000008876	6107	FALSE	-0.759766	-0.130087	4.42312e-08		-0.388029		0.385994	-0.130084	5.30954e-05		0.248978		0.341062	-0.130085	0.000333996		0.483383		-0.758539	-0.130087	2.74355e-11		-0.425845		-0.729096	-0.130088	0.000290742		-0.829238		0.0410819	-0.130088	0.772363		0.016397		0.320253
ENSG00000008838	17	38175350	38217468	-	MED24	protein_coding	protein_coding|nonsense_mediated_decay|retained_intron|processed_transcript	38175782	38212880	ENSP00000377684|ENSP00000348610|ENSP00000377686|ENSP00000377685|ENSP00000435760|ENSP00000439148|ENSP00000393464|ENSP00000440100|ENSP00000443344|ENSP00000463751|ENSP00000463724|ENSP00000463484|ENSP00000392276|ENSP00000463043|ENSP00000438630|ENSP00000462646|ENSP00000438767|ENSP00000462539|ENSP00000463528|ENSP00000463480|ENSP00000464225	6962	TRUE	0.0178727	5.64513	0.705807	0.768748	0.146113	FALSE	-0.12417	5.64513	0.00071058	0.00134718	-0.276143	TRUE	0.0725222	5.64513	0.0446599	0.0667071	0.0697233	FALSE	0.0873485	5.64513	0.0296756	0.0460021	0.198928	FALSE	0.209223	5.64513	0.00165773	0.00509811	0.226479	TRUE	-0.289672	5.64513	5.77507e-07	9.04451e-06	-0.12289	TRUE	0.0159164
ENSG00000008853	8	22844930	22877712	+	RHOBTB2	protein_coding	protein_coding|processed_transcript|retained_intron	22852097	22874979	ENSP00000427926|ENSP00000430785|ENSP00000429141|ENSP00000251822	6580	TRUE	0.884542	4.02924	3.81061e-22	1.98877e-20	1.0381	TRUE	-0.744555	4.02924	2.64997e-21	3.89335e-20	-0.567017	TRUE	-0.00635381	4.02924	0.942874	0.954494	-0.0850314	FALSE	0.482441	4.02924	4.62231e-09	2.21577e-08	0.645391	TRUE	-0.411181	4.02924	0.00785158	0.0195107	-0.329772	FALSE	-0.376642	4.02924	0.00308934	0.0135971	-0.0371992	FALSE	-0.287135
ENSG00000008869	2	37195526	37311485	-	HEATR5B	protein_coding	protein_coding|retained_intron	37195611	37310557	ENSP00000408222|ENSP00000233099|ENSP00000346531	8206	TRUE	0.53431	5.59817	7.95323e-18	2.37099e-16	0.669294	TRUE	-0.309078	5.59817	1.68279e-09	6.4626e-09	-0.365288	TRUE	0.0215299	5.59817	0.66885	0.720918	0.0489051	FALSE	0.171908	5.59817	0.00209017	0.00409658	0.301525	TRUE	0.699168	5.59817	3.71036e-16	1.06691e-14	0.565513	TRUE	-0.463391	5.59817	1.86532e-08	3.77074e-07	-0.447603	TRUE	-0.520533
ENSG00000008952	3	169684423	169716161	+	SEC62	protein_coding	processed_transcript|protein_coding|nonsense_mediated_decay|retained_intron	169684611	169710848	ENSP00000337688|ENSP00000419319|ENSP00000420331|ENSP00000420304|ENSP00000418342	7928	TRUE	-0.162834	8.2415	0.0215019	0.0394512	-0.0271212	FALSE	0.228842	8.2415	7.07969e-06	1.7439e-05	0.233466	TRUE	-0.0777486	8.2415	0.13957	0.184893	0.0013575	FALSE	0.412892	8.2415	3.48101e-14	3.44158e-13	0.411307	TRUE	-0.547267	8.2415	9.50863e-08	8.41002e-07	-0.642677	TRUE	0.123291	8.2415	0.122705	0.230215	0.189373	FALSE	-0.631864
ENSG00000008988	8	56979854	56987069	-	RPS20	protein_coding	protein_coding|processed_transcript|retained_intron	56982300	56986942	ENSP00000429374|ENSP00000009589|ENSP00000429049|ENSP00000427788|ENSP00000427860|ENSP00000428104|ENSP00000429333|ENSP00000428146	2931	TRUE	-0.690525	9.33074	1.74089e-17	4.9609e-16	-0.547462	TRUE	0.204574	9.33074	0.000477036	0.000929762	0.186731	TRUE	-0.132292	9.33074	0.0279153	0.0436754	-0.000894381	FALSE	-0.188878	9.33074	0.00510992	0.00930105	-0.13013	TRUE	-0.313822	9.33074	0.00709769	0.0178908	-0.369576	FALSE	0.33972	9.33074	0.000139179	0.00108768	0.0747527	TRUE	0.423168
ENSG00000009307	1	115259534	115301297	-	CSDE1	protein_coding	protein_coding|processed_transcript|retained_intron	115260793	115284285	ENSP00000342408|ENSP00000407724|ENSP00000351329|ENSP00000261443|ENSP00000431297|ENSP00000358543|ENSP00000432958|ENSP00000437159|ENSP00000431770|ENSP00000435185|ENSP00000431562|ENSP00000432805	5755	TRUE	-0.327949	9.081	6.36202e-07	3.2019e-06	-0.158325	TRUE	0.144844	9.081	0.00252594	0.00440258	0.101158	TRUE	-0.0627924	9.081	0.199648	0.253576	-0.0218494	FALSE	0.116634	9.081	0.0288876	0.0449022	0.188732	FALSE	-0.271529	9.081	0.00397004	0.0108516	-0.266415	FALSE	-0.0260013	9.081	0.744508	0.831771	-0.0953064	FALSE	0.0994262
ENSG00000009335	7	156931607	157062066	+	UBE3C	protein_coding	protein_coding|nonsense_mediated_decay|retained_intron	156931967	157060446	ENSP00000309198|ENSP00000373755|ENSP00000397432	9218	TRUE	-0.0902296	6.0029	0.0980419	0.148067	-0.00416445	FALSE	0.0621064	6.0029	0.122117	0.157967	0.0278587	FALSE	0.34068	6.0029	8.85061e-20	2.11925e-18	0.369005	TRUE	-0.135052	6.0029	0.00291124	0.00554898	-0.0721228	TRUE	0.364033	6.0029	3.9235e-07	3.03814e-06	0.333534	TRUE	-0.165663	6.0029	0.00995673	0.0342089	-0.256384	FALSE	-0.555578
ENSG00000009413	6	111620234	111804918	-	REV3L	protein_coding	processed_transcript|nonsense_mediated_decay|protein_coding|retained_intron	111621222	111804091	ENSP00000391605|ENSP00000357792|ENSP00000357795|ENSP00000393184|ENSP00000351697|ENSP00000402003|ENSP00000400600	12417	TRUE	-0.283956	4.27775	2.59299e-05	9.34773e-05	-0.14484	TRUE	-0.139333	4.27775	0.00552289	0.00916261	-0.149763	TRUE	0.0975968	4.27775	0.0467462	0.0694981	0.102052	FALSE	0.141453	4.27775	0.00941179	0.0162227	0.273289	FALSE	0.349256	4.27775	8.77178e-05	0.0003903	0.203756	TRUE	-0.222511	4.27775	0.00518821	0.0205408	-0.220061	FALSE	0.0603281
ENSG00000009694	X	123509753	124097666	-	TENM1	protein_coding	protein_coding|processed_transcript	123514389	124097602	ENSP00000360171|ENSP00000403954	12896	TRUE	-2.46122	1.66934	5.61391e-11	5.87875e-10	-1.23611	TRUE	-0.795822	1.66935	0.00117053	0.00215505	-1.62175	TRUE	1.63353	1.66935	1.82042e-15	2.21073e-14	1.97992	TRUE	-1.05717	1.66934	0.000164837	0.00039047	-1.01899	TRUE	-0.880314	1.66934	0.0777129	0.133986	-0.448867	FALSE	0.527048	1.66934	0.108108	0.209614	2.10354	FALSE	-0.0781665
ENSG00000009709	1	18957500	19075360	+	PAX7	protein_coding	protein_coding	18958098	19071420	ENSP00000364524|ENSP00000403389|ENSP00000383502	6313	FALSE	0.940745	-4.88786	0.00528099				0.40001	-4.88789	0.147833				-0.889049	-4.88788	0.00078482				0.0225494	-4.88786	0.998479				-1.07321	-4.88785	0.0639479				-0.465382	-4.88785	0.296058				0.0701696
ENSG00000009724	1	11086580	11107290	-	MASP2	protein_coding	protein_coding|retained_intron	11086945	11107264	ENSP00000383690|ENSP00000383691	4251	TRUE	-0.211107	1.88845	0.0240273	0.04345	-0.131993	FALSE	-0.0489109	1.88845	0.481687	0.537302	-0.053927	FALSE	-0.347284	1.88845	5.25637e-07	1.81364e-06	-0.168009	TRUE	0.343185	1.88845	2.9376e-06	9.18066e-06	0.471534	TRUE	-0.638835	1.88845	3.03706e-06	1.96094e-05	-0.565361	TRUE	-0.424512	1.88845	0.00013924	0.00108771	-0.384399	TRUE	0.629002
ENSG00000009765	6	150690028	150727105	+	IYD	protein_coding	protein_coding|nonsense_mediated_decay|retained_intron	150690168	150719370	ENSP00000229447|ENSP00000343763|ENSP00000356304|ENSP00000376085|ENSP00000376084|ENSP00000441276|ENSP00000397342|ENSP00000390081	10362	FALSE	1.12586	-4.57029	0.000354631				0.805176	-4.57026	0.00120456				-0.584005	-4.57026	0.0481782				-1.26108	-4.57028	7.98749e-05				-1.01596	-4.5703	0.0930151				0.38594	-4.57031	0.334121				-0.874702
ENSG00000009780	1	28052490	28089633	+	FAM76A	protein_coding	protein_coding	28052592	28087089	ENSP00000363065|ENSP00000395150|ENSP00000436176|ENSP00000234549|ENSP00000363060|ENSP00000010299|ENSP00000393171	4034	TRUE	-0.0680032	3.28734	0.2679	0.34847	0.0866145	FALSE	-0.180541	3.28734	7.49573e-05	0.000161845	-0.14213	TRUE	-0.189982	3.28734	2.8676e-05	7.61472e-05	-0.131537	TRUE	-0.0825432	3.28734	0.105522	0.144299	0.0184693	FALSE	0.286137	3.28734	0.000470145	0.00168875	0.291917	TRUE	-0.15057	3.28734	0.0372819	0.0937198	-0.108559	FALSE	0.562023
ENSG00000009790	1	209929377	209955668	+	TRAF3IP3	protein_coding	protein_coding|nonsense_mediated_decay|processed_transcript|retained_intron	209933385	209955490	ENSP00000383743|ENSP00000355992|ENSP00000417665|ENSP00000419180|ENSP00000355993|ENSP00000355991|ENSP00000010338|ENSP00000355990|ENSP00000418906|ENSP00000417417|ENSP00000436982	7753	TRUE	1.01622	5.50433	2.88652e-13	4.34249e-12	1.44378	TRUE	-0.433298	5.50433	0.000355557	0.000705209	-0.0978558	TRUE	-0.382375	5.50433	0.00152263	0.00303046	-0.678942	TRUE	0.214002	5.50433	0.09349	0.129508	0.478126	FALSE	0.965501	5.50433	8.52338e-07	6.14991e-06	1.09574	TRUE	0.0620717	5.50433	0.708107	0.8049	0.04025	FALSE	-1.15164
ENSG00000009830	14	77741299	77787227	-	POMT2	protein_coding	protein_coding|retained_intron|processed_transcript|nonsense_mediated_decay	77743719	77787024	ENSP00000261534|ENSP00000451967|ENSP00000451730|ENSP00000451651|ENSP00000451115|ENSP00000450630|ENSP00000452060	10012	TRUE	-0.501144	4.3627	3.20586e-11	3.48651e-10	-0.493505	TRUE	-0.179781	4.3627	0.00134872	0.00245793	-0.14064	TRUE	-0.0179494	4.3627	0.7519	0.794207	0.0888029	FALSE	0.39473	4.3627	1.31391e-11	9.13823e-11	0.448298	TRUE	0.00961638	4.3627	0.908878	0.935452	0.157577	FALSE	-0.370492	4.3627	3.41874e-05	0.000327361	-0.212426	TRUE	0.309816
ENSG00000009844	6	142468367	142545826	+	VTA1	protein_coding	protein_coding|processed_transcript	142468425	142539777	ENSP00000356602|ENSP00000356593|ENSP00000395767	7194	TRUE	0.112776	4.27146	0.115207	0.169488	0.306338	FALSE	-0.318897	4.27146	6.80686e-09	2.42602e-08	-0.36437	TRUE	0.387132	4.27146	6.37265e-14	6.09015e-13	0.392471	TRUE	0.11406	4.27146	0.0578296	0.0841984	0.2251	FALSE	0.15685	4.27146	0.116871	0.187841	0.168867	FALSE	0.181947	4.27146	0.0290001	0.0775696	0.0925181	FALSE	-0.728191
ENSG00000009950	7	73007524	73038873	-	MLXIPL	protein_coding	protein_coding|nonsense_mediated_decay|retained_intron	73008198	73038822	ENSP00000412330|ENSP00000406296|ENSP00000343767|ENSP00000320886|ENSP00000346629|ENSP00000378616|ENSP00000392636|ENSP00000395172|ENSP00000402615	4815	FALSE	-0.0321512	-4.16771	0.880006		0.506696	FALSE	-0.870874	-4.16776	3.82721e-06		-0.52069		-1.0243	-4.16775	2.23796e-08		-0.550872		-0.824563	-4.16772	6.35626e-05		-0.389525		-1.04873	-4.1677	0.00555272		#NAME?		0.0787833	-4.16769	0.792544		0.101965		2.21624
ENSG00000009954	7	72854728	72936608	-	BAZ1B	protein_coding	protein_coding|retained_intron	72856529	72936263	ENSP00000342434|ENSP00000385442	7053	TRUE	-0.0709118	6.41443	0.191391	0.261692	0.0419765	FALSE	0.0585736	6.41443	0.143006	0.181942	0.0243325	FALSE	0.294012	6.41443	8.3906e-15	9.15069e-14	0.323469	TRUE	-0.0740383	6.41443	0.101419	0.139321	0.0183497	FALSE	0.0635427	6.41443	0.389218	0.494899	0.0599878	FALSE	-0.176648	6.41443	0.00573981	0.0222761	-0.177946	FALSE	-0.365064
ENSG00000010017	6	13621730	13711796	-	RANBP9	protein_coding	protein_coding|processed_transcript	13622597	13711737	ENSP00000011619|ENSP00000438162	3480	TRUE	-0.0162436	5.43693	0.751403	0.806771	0.0890519	FALSE	-0.257513	5.43693	2.71509e-12	1.43627e-11	-0.291524	TRUE	0.00563123	5.43693	0.876292	0.900437	0.0500896	FALSE	-0.020215	5.43693	0.631332	0.686216	0.0533476	FALSE	-0.152938	5.43693	0.0323939	0.0647845	-0.132921	FALSE	-0.0282384	5.43693	0.639163	0.750775	0.0141822	FALSE	0.425907
ENSG00000010030	6	36322419	36356164	-	ETV7	protein_coding	protein_coding	36322422	36355318	ENSP00000342260|ENSP00000341843|ENSP00000362842|ENSP00000362843|ENSP00000440592	2369	TRUE	-1.93102	1.12767	8.77391e-08	5.17895e-07	-2.11743	TRUE	-0.521134	1.12766	0.0305732	0.0446555	1.02185	FALSE	-0.164716	1.12766	0.494813	0.558926	-1.66411	FALSE	0.171282	1.12767	0.47366	0.537903	0.409355	FALSE	-2.17961	1.12768	5.33339e-05	0.00025121	-0.822847	TRUE	0.0734086	1.12768	0.782959	0.859496	1.75413	FALSE	1.52238
ENSG00000010072	1	231472850	231490769	+	SPRTN	protein_coding	protein_coding|processed_transcript	231474130	231489104	ENSP00000375731|ENSP00000295050|ENSP00000008440|ENSP00000355604	5906	TRUE	0.0462966	2.97254	0.483544	0.566647	0.168462	FALSE	-0.552427	2.97254	5.14068e-30	2.05913e-28	-0.524499	TRUE	0.112505	2.97254	0.0234942	0.0373417	0.160778	FALSE	-0.0764225	2.97254	0.17894	0.230705	0.0784431	FALSE	0.486476	2.97254	3.28744e-08	3.17108e-07	0.476936	TRUE	-0.124564	2.97254	0.124859	0.233324	-0.0800854	FALSE	0.405662
ENSG00000010165	1	171750788	171783163	+	METTL13	protein_coding	protein_coding|processed_transcript	171750919	171765893	ENSP00000401955|ENSP00000355393|ENSP00000356711|ENSP00000354920	3843	TRUE	0.393509	4.69489	4.72268e-06	1.97849e-05	0.508018	TRUE	-0.203467	4.69489	0.00311755	0.00536126	-0.193221	TRUE	0.57534	4.69489	2.90686e-20	7.52497e-19	0.497509	TRUE	-0.0369489	4.69489	0.634871	0.689409	0.072022	FALSE	0.443284	4.69489	0.000226234	0.000891339	0.413094	TRUE	-0.19767	4.69489	0.0706439	0.151707	-0.273973	FALSE	-1.67068
ENSG00000010219	12	4671370	4723325	+	DYRK4	protein_coding	protein_coding|nonsense_mediated_decay|retained_intron|processed_transcript	4671412	4722916	ENSP00000437534|ENSP00000441996|ENSP00000444842|ENSP00000439168|ENSP00000441755|ENSP00000010132|ENSP00000439697|ENSP00000446005|ENSP00000438769	5911	TRUE	0.451715	3.69284	2.3279e-11	2.57631e-10	0.519623	TRUE	-0.141686	3.69284	0.00978341	0.0156122	-0.218351	FALSE	-0.0598226	3.69284	0.275523	0.336319	0.0249749	FALSE	0.151342	3.69284	0.0109216	0.0185719	0.181593	FALSE	0.0353387	3.69284	0.713718	0.787282	0.0317596	FALSE	0.140626	3.69284	0.0902298	0.182665	0.082606	FALSE	-0.486721
ENSG00000010244	17	30677136	30708905	+	ZNF207	protein_coding	protein_coding|retained_intron|nonsense_mediated_decay|processed_transcript	30677305	30700425	ENSP00000378165|ENSP00000322777|ENSP00000378168|ENSP00000344913|ENSP00000463040|ENSP00000461914|ENSP00000340029|ENSP00000464366|ENSP00000378172|ENSP00000462193|ENSP00000464495|ENSP00000462284	15834	TRUE	-0.111189	6.96357	0.0109425	0.0217055	0.0270228	FALSE	-0.0414678	6.96357	0.20476	0.252011	-0.0536009	FALSE	0.02645	6.96357	0.4116	0.476913	0.00888217	FALSE	-0.0721731	6.96357	0.0476027	0.0706259	0.0321926	FALSE	0.0244535	6.96357	0.679249	0.760201	-0.0319361	FALSE	-0.111807	6.96357	0.0299915	0.0794604	-0.0941537	FALSE	0.239259
ENSG00000010256	3	48636435	48648409	-	UQCRC1	protein_coding	retained_intron|protein_coding|nonsense_mediated_decay|processed_transcript	48636564	48647053	ENSP00000203407|ENSP00000393696|ENSP00000388660	3236	TRUE	-0.0418819	6.13651	0.400958	0.486199	0.0263487	FALSE	0.204789	6.13651	1.02588e-08	3.59771e-08	0.150883	TRUE	0.136506	6.13651	0.000162237	0.00038087	0.174686	TRUE	-0.24331	6.13651	3.05746e-09	1.50037e-08	-0.194441	TRUE	-0.0251458	6.13651	0.729699	0.799654	-0.0538505	FALSE	0.0887296	6.13651	0.118094	0.22396	0.0657231	FALSE	-0.279437
ENSG00000010270	7	38217824	38270272	+	STARD3NL	protein_coding	protein_coding|retained_intron	38247106	38268452	ENSP00000009041|ENSP00000439436|ENSP00000394000|ENSP00000379334|ENSP00000411933|ENSP00000395455|ENSP00000402028	4348	TRUE	0.195358	4.28866	0.000236873	0.000695116	0.273259	TRUE	-0.107063	4.28866	0.00965549	0.0154258	-0.13229	FALSE	0.0623412	4.28866	0.125902	0.168669	0.070239	FALSE	-4.75495e-05	4.28866	0.995062	0.996649	0.076678	FALSE	-0.215699	4.28866	0.00637731	0.0163545	-0.365003	FALSE	0.361048	4.28866	2.27814e-09	5.08584e-08	0.217963	TRUE	-0.293831
ENSG00000010278	12	6308881	6347425	+	CD9	protein_coding	protein_coding|processed_transcript	6309666	6346991	ENSP00000371958|ENSP00000440985|ENSP00000371959|ENSP00000009180|ENSP00000371955	3218	TRUE	-0.383246	5.83148	0.14278	0.203865	0.235161	FALSE	-0.722644	5.83148	0.000193309	0.000395828	-1.94145	TRUE	0.798778	5.83148	3.9835e-06	1.20695e-05	1.26219	TRUE	-0.451648	5.83148	0.0360224	0.0547892	-2.19152	FALSE	-0.0243972	5.83148	0.998672	1	-0.128738	FALSE	-0.0289978	5.83148	0.964923	0.978424	0.799831	FALSE	0.33771
ENSG00000010282	3	42734155	42744319	-	HHATL	protein_coding	retained_intron|protein_coding	42734243	42742318	ENSP00000401568|ENSP00000310621|ENSP00000405423|ENSP00000403787|ENSP00000395779|ENSP00000415351|ENSP00000413810|ENSP00000408999	2891	FALSE	0.707071	-3.95455	0.00149788		1.36531		0.218208	-3.95454	0.240013		0.394423		0.427596	-3.95454	0.0122171		0.776213		-2.22463	-3.95454	8.34785e-22		#NAME?		-1.23813	-3.95455	0.00204711		#NAME?		-0.028325	-3.95455	0.992185		-0.587367		0.224129
ENSG00000010292	12	6602522	6641121	+	NCAPD2	protein_coding	processed_transcript|protein_coding|nonsense_mediated_decay|retained_intron	6604265	6640575	ENSP00000325017|ENSP00000444377|ENSP00000371895|ENSP00000438495|ENSP00000444417	6487	TRUE	0.133892	4.99314	0.102127	0.153275	0.220902	FALSE	-0.106418	4.99314	0.0949098	0.125885	-0.151217	FALSE	0.351317	4.99314	5.21156e-09	2.4007e-08	0.269572	TRUE	0.265711	4.99314	9.08624e-05	0.000224669	0.315449	TRUE	0.358613	4.99314	0.00143228	0.00449062	0.34433	TRUE	-0.172136	4.99314	0.088444	0.179816	-0.0282248	FALSE	-1.30577
ENSG00000010295	12	6647541	6665239	-	IFFO1	protein_coding	protein_coding|retained_intron|nonsense_mediated_decay	6649652	6665195	ENSP00000390721|ENSP00000436261|ENSP00000337593|ENSP00000432493|ENSP00000380052|ENSP00000349364	5193	TRUE	-0.290541	4.80433	1.51344e-05	5.72857e-05	-0.259498	TRUE	-0.0633173	4.80433	0.205827	0.253173	-0.106628	FALSE	-0.037257	4.80433	0.456647	0.522239	-0.10643	FALSE	0.383306	4.80433	1.33299e-13	1.22287e-12	0.435294	TRUE	0.13151	4.80433	0.146616	0.226144	0.150285	FALSE	0.152813	4.80433	0.043256	0.105022	0.260446	FALSE	-0.307221
ENSG00000010310	19	46171502	46186982	+	GIPR	protein_coding	protein_coding|nonsense_mediated_decay|retained_intron|processed_transcript	46172779	46185190	ENSP00000467494|ENSP00000263281|ENSP00000305321|ENSP00000467342|ENSP00000465385	4736	TRUE	0.633074	3.75249	0.000264857	0.000769434	1.27265	TRUE	-0.683373	3.75249	2.80426e-06	7.29917e-06	-0.843591	TRUE	-0.286548	3.75249	0.0457063	0.0680977	-0.135119	FALSE	0.547531	3.75249	0.000213966	0.000498477	0.945231	TRUE	-1.21877	3.75249	4.53217e-05	0.000218827	-1.19648	TRUE	0.0806733	3.75249	0.679317	0.782194	-0.137994	FALSE	0.213195
ENSG00000010318	3	52444673	52457657	+	PHF7	protein_coding	protein_coding|retained_intron|processed_transcript	52446896	52457333	ENSP00000333024|ENSP00000246282|ENSP00000417712|ENSP00000420521	3367	TRUE	-0.0557253	2.94668	0.364448	0.450429	-0.0215792	FALSE	-0.0955873	2.94668	0.0360161	0.051916	-0.15462	FALSE	0.0662282	2.94668	0.138216	0.183312	0.0643896	FALSE	0.120285	2.94668	0.0152613	0.0252094	0.206858	FALSE	0.0445453	2.94668	0.584924	0.677176	0.0952669	FALSE	-0.180884	2.94668	0.0119551	0.0395194	-0.255952	FALSE	0.0218059
ENSG00000010319	3	52467069	52479101	-	SEMA3G	protein_coding	protein_coding|nonsense_mediated_decay	52469622	52479043	ENSP00000231721|ENSP00000420291|ENSP00000419181	5011	TRUE	0.0456702	1.42614	0.812368	0.855665	-0.249759	FALSE	-1.72711	1.42615	1.20107e-19	1.46407e-18	-0.259112	TRUE	2.06312	1.42615	4.96612e-46	6.44504e-43	1.8913	TRUE	-2.28614	1.42614	8.43749e-25	3.43625e-23	-0.790332	TRUE	-0.887947	1.42614	0.0160459	0.0358958	-0.197976	FALSE	-1.18623	1.42614	0.000116262	0.000934854	-0.273505	TRUE	0.145257
ENSG00000010322	3	52489134	52527087	+	NISCH	protein_coding	protein_coding|retained_intron|processed_transcript	52489658	52526495	ENSP00000418232|ENSP00000339958|ENSP00000417812|ENSP00000392484	9161	TRUE	-0.227626	6.63997	2.80892e-06	1.23797e-05	-0.144606	TRUE	0.307931	6.63997	8.97997e-20	1.10781e-18	0.286955	TRUE	-0.120132	6.63997	0.000899664	0.00185901	-0.138674	TRUE	-0.0397465	6.63997	0.328217	0.391723	0.0872639	FALSE	-0.131653	6.63997	0.0577044	0.104867	-0.236373	FALSE	-0.105538	6.63997	0.0658424	0.144143	-0.0840896	FALSE	0.0350509
ENSG00000010327	3	52529354	52558511	+	STAB1	protein_coding	protein_coding|retained_intron	52529430	52558372	ENSP00000312946|ENSP00000418426	10588	TRUE	-2.18867	2.67997	9.34428e-13	1.28283e-11	-0.886919	TRUE	-1.6764	2.67996	3.09104e-15	2.31435e-14	-0.101581	TRUE	-1.72906	2.67996	3.28183e-16	4.49911e-15	-0.29073	TRUE	-1.63393	2.67996	1.26072e-11	8.78401e-11	-0.400821	TRUE	-1.16343	2.67997	0.00546386	0.0143272	-0.731245	FALSE	4.30374	2.67997	1.35559e-151	6.59734e-148	3.04591	TRUE	-0.53738
ENSG00000010361	19	50310126	50320633	-	FUZ	protein_coding	nonsense_mediated_decay|protein_coding|retained_intron|processed_transcript	50310341	50316363	ENSP00000433492|ENSP00000432148|ENSP00000435177|ENSP00000431731|ENSP00000431420|ENSP00000313309|ENSP00000366296|ENSP00000408018|ENSP00000431388|ENSP00000470863|ENSP00000471793|ENSP00000433164|ENSP00000471319|ENSP00000469856|ENSP00000470155	2951	TRUE	-0.250855	3.69395	2.0052e-05	7.37767e-05	-0.159638	TRUE	-0.133503	3.69395	0.00235776	0.00413203	-0.206862	TRUE	0.203646	3.69395	1.44923e-06	4.68098e-06	0.239848	TRUE	-0.0014377	3.69395	0.985134	0.988384	0.0453985	FALSE	-0.0137126	3.69395	0.884038	0.916915	0.0274208	FALSE	-0.175176	3.69395	0.0114921	0.0382358	-0.20396	FALSE	0.17539
ENSG00000010379	12	329789	372039	-	SLC6A13	protein_coding	protein_coding|processed_transcript|retained_intron|nonsense_mediated_decay	330117	369218	ENSP00000407104|ENSP00000339260|ENSP00000444606|ENSP00000437386|ENSP00000443466|ENSP00000389316	4241	FALSE	0.502764	-0.52755	0.000435165		0.865789		0.183847	-0.527565	0.100554		-0.0148798	FALSE	0.340928	-0.527562	0.001894		0.51148		-1.17555	-0.527554	1.13617e-18		-1.00079		-0.794323	-0.527546	0.000705603		-0.718254		-0.114591	-0.527545	0.544749		0.263756	FALSE	0.0902834
ENSG00000010404	X	148558521	148615470	-	IDS	protein_coding	protein_coding|nonsense_mediated_decay|processed_transcript	148564280	148586667	ENSP00000339801|ENSP00000440324|ENSP00000441261|ENSP00000418264|ENSP00000359470|ENSP00000428980|ENSP00000359472|ENSP00000390241|ENSP00000429745	10496	TRUE	0.149728	7.28962	0.0900415	0.13764	0.302996	FALSE	-0.0289112	7.28962	0.67801	0.722709	-0.201136	FALSE	-0.332987	7.28962	1.1667e-06	3.82425e-06	-0.513126	TRUE	0.117898	7.28962	0.113044	0.153397	0.375581	FALSE	-0.0516716	7.28962	0.707418	0.782461	0.115175	FALSE	-0.289227	7.28962	0.00841281	0.0300224	-0.197116	FALSE	0.380592
ENSG00000010438	9	33750515	33799230	+	PRSS3	protein_coding	protein_coding|processed_transcript	33750515	33799175	ENSP00000354280|ENSP00000401249|ENSP00000340889|ENSP00000401828|ENSP00000368715	1614	FALSE	0.467996	-4.4429	0.0428197				0.341601	-4.44287	0.0331464		Inf		-0.431612	-4.44288	0.0133351				-0.337631	-4.44289	0.0757231				-1.08849	-4.44291	0.00691138				-0.0302301	-4.44291	0.977222				0.354029
ENSG00000010539	16	3272325	3286221	-	ZNF200	protein_coding	protein_coding|retained_intron	3273895	3283755	ENSP00000380077|ENSP00000405786|ENSP00000380080|ENSP00000395723|ENSP00000380079|ENSP00000458508|ENSP00000458777	7498	TRUE	0.243669	2.31719	0.00321896	0.00727884	0.268624	TRUE	-0.122599	2.31719	0.0600053	0.0827987	-0.186209	FALSE	0.342426	2.31719	2.56475e-08	1.06502e-07	0.220195	TRUE	0.193297	2.31719	0.00564771	0.0101772	0.271072	FALSE	-0.163588	2.31719	0.189517	0.278777	-0.249622	FALSE	0.0834428	2.31719	0.391467	0.535464	0.0363456	FALSE	-1.08233
ENSG00000010610	12	6896024	6929974	+	CD4	protein_coding	processed_transcript|protein_coding|retained_intron	6909305	6928492	ENSP00000011653|ENSP00000445167|ENSP00000440720	4583	TRUE	-1.58407	4.40103	5.36381e-09	3.98843e-08	-1.35472	TRUE	-1.0077	4.40103	1.15744e-07	3.56009e-07	0.256174	FALSE	0.754946	4.40103	7.32995e-06	2.12973e-05	0.286379	TRUE	-0.597746	4.40103	0.0044193	0.00813758	-0.529197	TRUE	-2.15691	4.40103	1.80459e-07	1.50287e-06	-2.1365	TRUE	2.18607	4.40103	3.24762e-24	1.34801e-22	2.64995	TRUE	-0.623277
ENSG00000010626	12	6982733	7023407	+	LRRC23	protein_coding	protein_coding|processed_transcript|nonsense_mediated_decay|retained_intron	7014798	7023232	ENSP00000402554|ENSP00000007969|ENSP00000412744|ENSP00000394566|ENSP00000317464|ENSP00000392623|ENSP00000390932|ENSP00000408066|ENSP00000396049|ENSP00000397192	3054	TRUE	-0.194755	2.30042	0.0165926	0.0313418	-0.209088	FALSE	-0.271646	2.30041	6.3615e-06	1.57757e-05	-0.319937	TRUE	0.186201	2.30042	0.00142083	0.00284063	0.239088	TRUE	0.365882	2.30042	6.82224e-09	3.17952e-08	0.538003	TRUE	-0.0840679	2.30042	0.472557	0.574524	-0.0491158	FALSE	-0.207864	2.30042	0.0299216	0.0793319	-0.053595	FALSE	-0.0765627
ENSG00000010671	X	100604435	100641183	-	BTK	protein_coding	protein_coding|processed_transcript|retained_intron	100604876	100630272	ENSP00000361971|ENSP00000308176	4227	TRUE	-0.00283317	6.47572	0.982939	0.987912	0.139428	FALSE	0.304375	6.47572	1.05261e-07	3.2593e-07	0.112093	TRUE	0.146894	6.47572	0.011676	0.0197032	0.129086	FALSE	0.0132279	6.47572	0.833105	0.864179	0.12948	FALSE	0.363444	6.47572	0.000600627	0.00209729	0.292294	TRUE	-0.198339	6.47572	0.0370225	0.0932732	-0.185768	FALSE	-1.00742
ENSG00000010704	6	26087509	26098571	+	HFE	protein_coding	protein_coding|retained_intron	26087669	26094639	ENSP00000380217|ENSP00000312342|ENSP00000315936|ENSP00000259699|ENSP00000313776|ENSP00000417404|ENSP00000419725|ENSP00000337819|ENSP00000420802|ENSP00000420559|ENSP00000311698|ENSP00000417534	5675	TRUE	-0.418877	1.47461	0.00875994	0.0178565	-0.0827683	FALSE	-0.0698885	1.47461	0.554195	0.606233	0.316071	FALSE	0.854073	1.47461	4.52572e-16	6.08628e-15	1.00634	TRUE	-1.00455	1.47461	7.95436e-14	7.52052e-13	-1.43683	TRUE	-0.588797	1.47461	0.011432	0.0269165	-0.582114	FALSE	0.978427	1.47461	7.269e-10	1.69265e-08	1.14534	TRUE	-0.867855
ENSG00000010803	1	41492872	41707826	-	SCMH1	protein_coding	protein_coding|processed_transcript	41493869	41651805	ENSP00000354996|ENSP00000403974|ENSP00000386079|ENSP00000380359|ENSP00000380356|ENSP00000354656|ENSP00000318094|ENSP00000361676|ENSP00000337352|ENSP00000361678|ENSP00000361677	4447	TRUE	0.197407	5.09395	0.000216879	0.000642223	0.332533	TRUE	0.0457468	5.09395	0.26422	0.316644	0.051351	FALSE	-0.291675	5.09395	6.64585e-13	5.41499e-12	-0.328288	TRUE	0.31462	5.09395	3.77499e-13	3.26903e-12	0.326314	TRUE	-0.140371	5.09395	0.076665	0.132508	-0.254617	FALSE	-0.183326	5.09395	0.00517571	0.0205086	-0.112003	FALSE	-0.0757632
ENSG00000010810	6	111981535	112194655	-	FYN	protein_coding	protein_coding|processed_transcript|retained_intron	111982945	112041254	ENSP00000357671|ENSP00000346671|ENSP00000229471|ENSP00000357656|ENSP00000357667|ENSP00000229470|ENSP00000348295|ENSP00000440646|ENSP00000427993|ENSP00000429294|ENSP00000429866|ENSP00000428695|ENSP00000430364|ENSP00000428493|ENSP00000429992|ENSP00000429813|ENSP00000428045|ENSP00000428983|ENSP00000428042|ENSP00000429590|ENSP00000430455	7411	TRUE	0.232622	2.99514	0.213712	0.287594	1.2542	FALSE	-1.19959	2.99514	1.7763e-14	1.20276e-13	-1.19423	TRUE	-0.900587	2.99514	5.45643e-09	2.50224e-08	-1.80914	TRUE	1.18943	2.99514	3.79604e-16	4.84256e-15	1.38329	TRUE	0.891193	2.99514	0.000316144	0.00118971	1.28713	TRUE	0.20891	2.99514	0.332847	0.478491	0.668418	FALSE	-0.165116
ENSG00000010818	6	143072604	143266338	-	HIVEP2	protein_coding	protein_coding|processed_transcript	143074247	143095875	ENSP00000356576|ENSP00000356575|ENSP00000012134	9774	TRUE	-0.279995	5.36532	0.00110433	0.00279484	-0.0629722	TRUE	-0.0544555	5.36532	0.393872	0.450871	0.00994303	FALSE	-0.167862	5.36532	0.00814511	0.0141462	-0.0858717	FALSE	0.317172	5.36532	2.55042e-06	8.04958e-06	0.485953	TRUE	-0.518902	5.36532	2.96319e-05	0.000150377	-0.450636	TRUE	-0.362022	5.36532	0.000371386	0.00246329	-0.231355	TRUE	0.46358
ENSG00000010932	1	171217638	171255117	+	FMO1	protein_coding	protein_coding|processed_transcript	171227227	171254680	ENSP00000406982|ENSP00000356724|ENSP00000385543|ENSP00000346901	3574	FALSE	-1.69796	-1.79328	1.40013e-07		-0.467455		-1.21443	-1.79321	5.67656e-08		-0.450769		1.79853	-1.79322	2.63543e-23		1.46739		-1.37291	-1.79326	1.06762e-07		-0.100838		-0.890343	-1.79329	0.0467049		0.627425	FALSE	0.123287	-1.7933	0.658074		0.418513		0.264417
ENSG00000011007	1	24069645	24088549	+	TCEB3	protein_coding	protein_coding|processed_transcript	24069916	24086060	ENSP00000395574|ENSP00000476781	5391	TRUE	0.0852571	5.2349	0.106168	0.158362	0.267075	FALSE	-0.152685	5.2349	0.00015498	0.000320956	-0.15543	TRUE	-0.0818106	5.2349	0.0426248	0.0640196	0.0373951	FALSE	-0.156215	5.2349	0.000524405	0.00114472	-0.0976837	TRUE	0.137032	5.2349	0.0634146	0.113329	0.186931	FALSE	-0.209415	5.2349	0.00106216	0.00584264	-0.183593	TRUE	0.455914
ENSG00000011009	1	24117460	24122029	+	LYPLA2	protein_coding	protein_coding|processed_transcript	24119173	24121219	ENSP00000363638|ENSP00000382934|ENSP00000409004|ENSP00000363629|ENSP00000363627|ENSP00000363626|ENSP00000388003|ENSP00000363625	2196	TRUE	0.226256	4.90047	7.61043e-08	4.55126e-07	0.32097	TRUE	-0.0944807	4.90047	0.00415022	0.0069944	-0.109742	TRUE	-0.0806429	4.90047	0.013909	0.0231345	-0.0438473	FALSE	0.012224	4.90047	0.734198	0.77923	0.113514	FALSE	0.163204	4.90047	0.00670323	0.0170578	0.144179	FALSE	0.0720349	4.90047	0.1527	0.271273	0.0800195	FALSE	-0.0793974
ENSG00000011021	1	11866207	11903201	+	CLCN6	protein_coding	protein_coding|processed_transcript	11866320	11900277	ENSP00000308367|ENSP00000234488|ENSP00000365680|ENSP00000365670|ENSP00000365679	6884	TRUE	-0.324065	4.01668	5.80886e-05	0.000194714	-0.13973	TRUE	-0.573696	4.01668	5.51898e-23	9.87481e-22	-0.489231	TRUE	-0.41298	4.01668	2.36824e-12	1.77728e-11	-0.246034	TRUE	0.380425	4.01668	1.159e-09	6.06349e-09	0.59831	TRUE	0.268553	4.01668	0.0119689	0.0279955	0.37352	FALSE	-0.223826	4.01668	0.0184391	0.0551558	-0.00222297	FALSE	0.881099
ENSG00000011028	17	60704762	60770958	+	MRC2	protein_coding	protein_coding|retained_intron|nonsense_mediated_decay|processed_transcript	60705164	60769809	ENSP00000307513|ENSP00000461968|ENSP00000463968|ENSP00000400445	6860	FALSE	-1.33129	0.403847	3.44339e-07		-0.397155		-0.994011	0.403847	8.64861e-08		0.0434534	FALSE	-1.34243	0.403847	7.06308e-13		-0.785585		-0.0381127	0.403847	0.867854		-0.698351		0.507936	0.403847	0.089924		-1.44304	FALSE	2.41914	0.403847	6.74391e-33		2.6226		0.397912
ENSG00000011052	17	49230951	49249105	+	NME2	protein_coding	protein_coding	49231735	49248962	ENSP00000376889|ENSP00000365572|ENSP00000451932	1241	FALSE	0	-4.97941	1				0	-4.97941	1				0	-4.97941	1				0	-4.97941	1				0	-4.97941	1				0	-4.97941	1				0
ENSG00000011083	5	149569520	149602351	+	SLC6A7	protein_coding	protein_coding|retained_intron	149569891	149602161	ENSP00000230671|ENSP00000428200	4391	FALSE	-0.13753	-4.8374	0.827898				0.21883	-4.83742	0.459181				0.00877091	-4.83742	1				-1.23928	-4.83741	0.000116373				-0.409201	-4.8374	0.681335				0.826233	-4.8374	0.0471732				0.376239
ENSG00000011105	12	3186521	3395730	+	TSPAN9	protein_coding	protein_coding|nonsense_mediated_decay|retained_intron|processed_transcript	3310360	3392279	ENSP00000444799|ENSP00000412908|ENSP00000011898|ENSP00000384488	5714	FALSE	1.39361	-1.28887	2.04978e-10		3.00845		-1.73839	-1.28888	6.36566e-17		-1.17658		-0.893197	-1.28888	8.10322e-06		-1.54669		-0.507513	-1.28888	0.0237989		-0.870114		-0.425535	-1.28887	0.290751		0.165343	FALSE	1.6463	-1.28887	2.54015e-11		2.46901		0.300331
ENSG00000011114	14	93703896	93799438	-	BTBD7	protein_coding	nonsense_mediated_decay|protein_coding|retained_intron	93708619	93799274	ENSP00000347246|ENSP00000335615|ENSP00000451010|ENSP00000450778|ENSP00000376874|ENSP00000298896|ENSP00000451408|ENSP00000450704	11333	TRUE	-0.0481109	4.55406	0.380268	0.466575	0.0701335	FALSE	-0.145008	4.55406	0.000371764	0.000735631	-0.161639	TRUE	-0.171491	4.55406	2.30488e-05	6.21371e-05	-0.126471	TRUE	0.314029	4.55406	1.47072e-13	1.34227e-12	0.415644	TRUE	0.550615	4.55406	1.28435e-15	3.51653e-14	0.537645	TRUE	-0.100581	4.55406	0.117892	0.223702	-0.0631902	FALSE	-0.128417
ENSG00000011132	19	3750817	3761697	-	APBA3	protein_coding	retained_intron|protein_coding	3751027	3760262	ENSP00000315136	5556	TRUE	-0.346262	4.53432	8.3915e-10	7.2314e-09	-0.254952	TRUE	0.288648	4.53432	4.97976e-13	2.85289e-12	0.282998	TRUE	0.22717	4.53432	2.00125e-08	8.4362e-08	0.281548	TRUE	-0.245216	4.53432	1.722e-07	6.55034e-07	-0.283037	TRUE	0.0505755	4.53432	0.508288	0.607717	-0.0559113	FALSE	-0.0526328	4.53432	0.432275	0.575234	-0.0392877	FALSE	-0.272175
ENSG00000011143	17	56282803	56296966	-	MKS1	protein_coding	protein_coding|nonsense_mediated_decay|retained_intron	56282915	56296872	ENSP00000376827|ENSP00000316631|ENSP00000338407|ENSP00000442096|ENSP00000376828|ENSP00000443012|ENSP00000462179|ENSP00000462460|ENSP00000463826|ENSP00000462129|ENSP00000462423|ENSP00000462411	4073	TRUE	0.16517	2.24736	0.079863	0.124058	0.245081	FALSE	-0.328232	2.24736	8.58432e-06	2.09098e-05	-0.371364	TRUE	0.522269	2.24736	1.33247e-14	1.40974e-13	0.513708	TRUE	0.198887	2.24736	0.0117588	0.0198705	0.290892	FALSE	0.169653	2.24735	0.195991	0.286159	0.308973	FALSE	-0.0548465	2.24735	0.646396	0.756531	-0.0656372	FALSE	-1.12271
ENSG00000011198	3	43731605	43775863	+	ABHD5	protein_coding	protein_coding|retained_intron|nonsense_mediated_decay|processed_transcript	43732485	43760041	ENSP00000391582|ENSP00000390849|ENSP00000013894|ENSP00000412014|ENSP00000392159	3172	TRUE	-0.148461	3.32763	0.0844847	0.13026	0.148425	FALSE	-0.284162	3.32763	8.90322e-06	2.16297e-05	-0.310456	TRUE	0.113925	3.32763	0.0680775	0.0973385	0.331441	FALSE	-0.890196	3.32763	2.16134e-38	4.29334e-36	-0.798514	TRUE	-0.0455233	3.32763	0.721679	0.79368	-0.123416	FALSE	0.433374	3.32763	3.38938e-06	4.4164e-05	0.281955	TRUE	0.774102
ENSG00000011201	X	8496915	8700227	-	KAL1	protein_coding	protein_coding|processed_transcript	8501039	8700077	ENSP00000262648	7131	FALSE	0.56637	-2.37093	0.0804724		1.83805		-2.28975	-2.37084	3.37253e-14		-0.759331		-0.917282	-2.37086	0.00102479		#NAME?		0.195828	-2.37091	0.47322		0.824052		2.12953	-2.37095	2.75277e-08		-0.328216	FALSE	1.61569	-2.37096	2.67116e-06		1.96311		-1.22294
ENSG00000011243	19	15490859	15529952	-	AKAP8L	protein_coding	protein_coding|nonsense_mediated_decay|retained_intron|processed_transcript	15490936	15529734	ENSP00000380557|ENSP00000477434|ENSP00000470952|ENSP00000470906|ENSP00000471958|ENSP00000470067|ENSP00000472188|ENSP00000470912	5081	TRUE	-0.332892	5.93554	1.43624e-09	1.18622e-08	-0.268639	TRUE	0.220548	5.93554	2.77611e-08	9.24911e-08	0.299913	TRUE	-0.152707	5.93554	0.000198175	0.000458833	-0.0578672	TRUE	-0.236429	5.93554	2.39652e-07	8.93225e-07	-0.191019	TRUE	-0.353948	5.93554	7.8992e-06	4.58536e-05	-0.381702	TRUE	-0.095423	5.93554	0.143331	0.258978	-0.0232802	FALSE	0.525909
ENSG00000011258	17	49254786	49337524	-	MBTD1	protein_coding	protein_coding|nonsense_mediated_decay|retained_intron|processed_transcript	49257940	49302522	ENSP00000468304|ENSP00000403946|ENSP00000386072|ENSP00000467622|ENSP00000365561	7201	TRUE	-0.226779	4.79251	3.66489e-05	0.000128051	-0.043062	TRUE	-0.216774	4.79251	1.00836e-07	3.13173e-07	-0.173491	TRUE	-0.087416	4.79251	0.032715	0.0504287	-0.0729558	FALSE	0.316479	4.79251	1.30169e-13	1.19585e-12	0.415764	TRUE	-0.0877506	4.79251	0.26354	0.362901	-0.047097	FALSE	-0.188079	4.79251	0.00371925	0.015805	-0.0615225	FALSE	0.326611
ENSG00000011260	17	49337889	49375297	+	UTP18	protein_coding	protein_coding|nonsense_mediated_decay|retained_intron	49337946	49375175	ENSP00000225298|ENSP00000441335|ENSP00000462614|ENSP00000464095|ENSP00000464194|ENSP00000463499	2721	TRUE	-0.24654	4.76479	9.96447e-07	4.81934e-06	-0.116162	TRUE	-0.0703725	4.76479	0.0631507	0.0868249	-0.0963371	FALSE	0.26132	4.76479	2.19485e-13	1.92465e-12	0.279719	TRUE	-0.125132	4.76479	0.00296338	0.00563856	-0.023401	TRUE	-0.0697999	4.76479	0.333556	0.438235	-0.0753424	FALSE	0.176585	4.76479	0.00199874	0.00967654	0.112786	TRUE	-0.0527695
ENSG00000011275	7	5659678	5821370	-	RNF216	protein_coding	protein_coding|nonsense_mediated_decay|processed_transcript|retained_intron	5662494	5800700	ENSP00000404602|ENSP00000374552|ENSP00000374550|ENSP00000409837|ENSP00000396829	7619	TRUE	-0.386244	5.46503	6.87036e-10	6.02456e-09	-0.248499	TRUE	-0.0706467	5.46503	0.131778	0.169105	-0.0318377	FALSE	-0.00663367	5.46503	0.890707	0.912455	0.0807565	FALSE	-0.0844835	5.46503	0.105832	0.144619	0.0122489	FALSE	-0.133889	5.46503	0.134778	0.21108	-0.224403	FALSE	-0.273397	5.46503	0.000229724	0.00165508	-0.205388	TRUE	0.616057
ENSG00000011295	17	15902694	15948329	+	TTC19	protein_coding	protein_coding|nonsense_mediated_decay|retained_intron|processed_transcript	15902800	15947869	ENSP00000261647|ENSP00000436056|ENSP00000466261|ENSP00000465754|ENSP00000465082|ENSP00000465627|ENSP00000468372	5966	TRUE	-0.0110486	5.2395	0.821818	0.863467	0.120571	FALSE	-0.165244	5.2395	3.38726e-06	8.72682e-06	-0.219953	TRUE	0.209116	5.2395	9.8562e-10	5.06656e-09	0.181552	TRUE	-0.0320233	5.2395	0.424047	0.489326	0.0751249	FALSE	0.0891616	5.2395	0.173466	0.259439	0.0681419	FALSE	-0.142954	5.2395	0.011259	0.0376272	-0.138373	FALSE	0.00463204
ENSG00000011304	19	797075	812327	+	PTBP1	protein_coding	protein_coding|retained_intron	797427	810823	ENSP00000349428|ENSP00000342332|ENSP00000014112|ENSP00000468565|ENSP00000466250|ENSP00000408096|ENSP00000465652|ENSP00000465825|ENSP00000465451	6969	TRUE	-0.0448209	7.45658	0.259611	0.339366	0.0591015	FALSE	0.0988938	7.45658	0.000705437	0.00133821	0.0749376	TRUE	0.118982	7.45658	4.01359e-05	0.000104121	0.122552	TRUE	-0.215232	7.45658	4.45049e-11	2.84805e-10	-0.144325	TRUE	0.0483359	7.45658	0.376208	0.481533	-0.0348516	FALSE	-0.144402	7.45658	0.00203229	0.00979755	-0.0765301	TRUE	0.0154735
ENSG00000011332	19	38701646	38720354	-	DPF1	protein_coding	protein_coding|nonsense_mediated_decay|retained_intron	38702706	38720230	ENSP00000397354|ENSP00000412098|ENSP00000390223|ENSP00000408201|ENSP00000391884|ENSP00000347716|ENSP00000411569|ENSP00000416347|ENSP00000399015|ENSP00000465123	4800	FALSE	0.0822588	-0.942007	0.488993		0.410535		-0.0513237	-0.941983	0.610862		0.186871	FALSE	0.31385	-0.941988	0.000603789		-0.13006	FALSE	-0.360835	-0.942	0.000713881		-0.329855		-0.371762	-0.942012	0.0494008		-0.215133		-0.0962661	-0.942015	0.545439		0.00674436	FALSE	0.0997036
ENSG00000011347	11	61282785	61348620	-	SYT7	protein_coding	protein_coding|nonsense_mediated_decay|processed_transcript	61286102	61348292	ENSP00000263846|ENSP00000444201|ENSP00000438171|ENSP00000441184|ENSP00000439694|ENSP00000444568|ENSP00000444019|ENSP00000437720|ENSP00000443576	5953	FALSE	0.395546	-3.53486	0.0676627		0.68108		0.513738	-3.53488	0.00130664		0.527741		-0.0274325	-3.53487	0.901988		0.115683	FALSE	-1.34122	-3.53486	3.0487e-11		#NAME?		0.0261696	-3.53486	0.865813		0.188422		0.0700433	-3.53485	0.77656		0.434906		-0.0277412
ENSG00000011376	3	45429998	45590913	+	LARS2	protein_coding	protein_coding|processed_transcript	45435946	45589019	ENSP00000265537|ENSP00000408576|ENSP00000406611|ENSP00000412893|ENSP00000401388	5393	TRUE	0.122775	3.11804	0.0625588	0.100299	0.199791	FALSE	0.0337507	3.11804	0.496292	0.551382	-0.0474296	FALSE	0.270319	3.11804	2.52478e-08	1.05021e-07	0.229715	TRUE	0.114938	3.11804	0.0377023	0.0571435	0.240354	FALSE	0.101901	3.11804	0.269113	0.369191	0.094299	FALSE	-0.230057	3.11804	0.00438346	0.0180332	-0.209289	FALSE	-0.782544
ENSG00000011405	11	17099277	17229530	-	PIK3C2A	protein_coding	processed_transcript|protein_coding|nonsense_mediated_decay	17111288	17191288	ENSP00000265970|ENSP00000438687|ENSP00000436244|ENSP00000436969	9204	TRUE	-0.169345	6.15585	0.0107097	0.0213011	-0.151931	FALSE	0.164929	6.15585	0.000622963	0.00119163	0.212449	TRUE	-0.0310855	6.15585	0.530486	0.593197	-0.0240711	FALSE	-0.0522956	6.15585	0.344322	0.408515	-0.0570837	FALSE	-0.130884	6.15585	0.166722	0.251476	-0.227131	FALSE	-0.291867	6.15585	0.000201463	0.00148051	-0.243483	TRUE	0.199146
ENSG00000011422	19	44150247	44174699	-	PLAUR	protein_coding	protein_coding|retained_intron|nonsense_mediated_decay	44150612	44174272	ENSP00000342049|ENSP00000470050|ENSP00000471881|ENSP00000339328|ENSP00000221264|ENSP00000473055|ENSP00000471525|ENSP00000470029|ENSP00000471307|ENSP00000471241|ENSP00000472511|ENSP00000468863	4457	TRUE	0.0877234	2.52019	0.695723	0.76011	2.09564	FALSE	-2.17846	2.52017	2.69689e-24	5.50895e-23	-1.48409	TRUE	-2.7293	2.52017	1.81683e-36	6.43059e-34	-2.20806	TRUE	-0.964525	2.52019	2.78751e-05	7.48371e-05	0.163207	FALSE	-1.27291	2.5202	0.00229037	0.0067484	-1.28524	TRUE	3.37459	2.5202	2.27385e-67	2.8375e-65	2.9523	TRUE	0.638626
ENSG00000011426	7	36429415	36493400	+	ANLN	protein_coding	protein_coding|processed_transcript|nonsense_mediated_decay|retained_intron	36429636	36492206	ENSP00000265748|ENSP00000379380|ENSP00000404979|ENSP00000406584|ENSP00000398712|ENSP00000397465|ENSP00000413441|ENSP00000413522|ENSP00000400777|ENSP00000399553	6012	TRUE	0.0412087	2.18605	0.766193	0.819037	0.121091	FALSE	-0.445984	2.18606	0.000158301	0.000327383	-0.295837	TRUE	0.70862	2.18605	3.90256e-11	2.44202e-10	0.46592	TRUE	-0.233427	2.18605	0.0755295	0.10712	-0.119088	FALSE	0.311108	2.18605	0.124958	0.198349	0.712043	FALSE	0.229591	2.18605	0.17838	0.303781	0.308735	FALSE	-0.809384
ENSG00000011451	19	15532319	15560762	-	WIZ	protein_coding	protein_coding|retained_intron	15533890	15559118	ENSP00000373933|ENSP00000469022|ENSP00000263381|ENSP00000469534|ENSP00000445824|ENSP00000469138	8155	TRUE	-0.233603	5.55325	1.08271e-05	4.20535e-05	-0.10306	TRUE	0.342615	5.55325	6.82184e-21	9.56778e-20	0.375026	TRUE	0.213595	5.55325	1.95948e-08	8.26909e-08	0.288367	TRUE	-0.445651	5.55325	7.71382e-26	3.50035e-24	-0.395855	TRUE	-0.177913	5.55325	0.0190061	0.0413352	-0.19741	FALSE	-0.265566	5.55325	2.29348e-05	0.000234492	-0.0807137	TRUE	0.0141225
ENSG00000011454	9	125703112	125867145	+	RABGAP1	protein_coding	nonsense_mediated_decay|protein_coding|processed_transcript|retained_intron	125719339	125865489	ENSP00000414386|ENSP00000362751|ENSP00000384119|ENSP00000416327|ENSP00000362747	8181	TRUE	-0.500756	5.21657	2.16964e-24	1.54442e-22	-0.417734	TRUE	0.31983	5.21657	6.21915e-20	7.80581e-19	0.312389	TRUE	0.0594936	5.21657	0.109253	0.148501	0.122771	FALSE	-0.0146988	5.21657	0.730462	0.77573	0.0394983	FALSE	0.139116	5.21657	0.0435756	0.0830514	0.00280715	FALSE	-0.149126	5.21657	0.0123098	0.0404273	-0.131294	FALSE	-0.192202
ENSG00000011465	12	91539025	91576900	-	DCN	protein_coding	protein_coding|processed_transcript	91539502	91572329	ENSP00000052754|ENSP00000228329|ENSP00000302031|ENSP00000376862|ENSP00000401021|ENSP00000448853|ENSP00000447654|ENSP00000413723|ENSP00000399815|ENSP00000447674|ENSP00000446530|ENSP00000398514|ENSP00000449408|ENSP00000449782|ENSP00000447886|ENSP00000449014|ENSP00000449438|ENSP00000446527|ENSP00000448857|ENSP00000448057|ENSP00000448274	8083	FALSE	-3.37417	0.187816	1.04375e-15		-1.72684		-1.72245	0.187815	1.99115e-10		-0.114456		-1.65608	0.187815	6.6376e-10		-1.09259		-1.4785	0.187816	1.09618e-06		-0.33362		-1.34298	0.187817	0.0133864		-0.532944		3.50644	0.187817	7.70066e-44		3.8932		1.03042
ENSG00000011478	19	46195741	46207247	+	QPCTL	protein_coding	protein_coding|nonsense_mediated_decay|retained_intron	46195962	46206304	ENSP00000012049|ENSP00000387944|ENSP00000467813	2396	TRUE	0.0282871	5.36292	0.645445	0.715862	0.0554589	FALSE	0.324731	5.36292	7.16469e-13	4.03457e-12	0.275401	TRUE	-0.0013353	5.36292	0.981908	0.985592	-0.0134869	FALSE	0.0491806	5.36292	0.347471	0.411799	0.0881327	FALSE	-0.581375	5.36292	3.98643e-10	5.29358e-09	-0.727267	TRUE	-0.0631563	5.36292	0.406671	0.549882	-0.0296983	FALSE	-0.388303
ENSG00000011485	19	46850251	46896238	+	PPP5C	protein_coding	protein_coding|nonsense_mediated_decay|retained_intron	46850354	46894431	ENSP00000012443|ENSP00000434329|ENSP00000375786	7059	TRUE	0.102313	5.49235	0.106614	0.158907	0.181449	FALSE	0.246103	5.49235	1.59112e-07	4.81865e-07	0.191392	TRUE	0.32012	5.49235	3.3362e-12	2.45728e-11	0.27719	TRUE	-0.402704	5.49235	7.40478e-14	7.03508e-13	-0.420901	TRUE	0.0245731	5.49235	0.771711	0.832432	-0.115551	FALSE	0.00393821	5.49235	0.947647	0.967889	-0.0509394	FALSE	-0.653998
ENSG00000011523	2	65283500	65314138	+	CEP68	protein_coding	processed_transcript|protein_coding	65296579	65309836	ENSP00000367229|ENSP00000438306|ENSP00000443357|ENSP00000260569	8623	TRUE	-0.864357	3.89379	2.24978e-19	8.31054e-18	-0.691647	TRUE	0.0377607	3.8938	0.581399	0.632286	0.0822772	FALSE	-0.134463	3.8938	0.0558888	0.0815277	-0.0247851	FALSE	0.0737313	3.89379	0.333668	0.397328	0.305813	FALSE	0.53239	3.89379	1.27827e-05	7.11311e-05	0.196543	TRUE	-0.410268	3.89379	0.000296211	0.00204046	-0.347656	TRUE	0.514735
ENSG00000011566	2	39476407	39664453	-	MAP4K3	protein_coding	protein_coding|retained_intron|processed_transcript|nonsense_mediated_decay	39477762	39664128	ENSP00000263881|ENSP00000416958|ENSP00000345434|ENSP00000440580|ENSP00000399228|ENSP00000405137|ENSP00000410183|ENSP00000476533	6067	TRUE	-0.482281	5.52394	1.11986e-07	6.48816e-07	-0.26782	TRUE	-0.3072	5.52394	4.55142e-06	1.15413e-05	-0.152614	TRUE	-0.321135	5.52394	1.4753e-06	4.75965e-06	-0.147134	TRUE	-0.206242	5.52394	0.00592608	0.0106394	0.120332	FALSE	-0.0603757	5.52394	0.648848	0.734245	0.0259582	FALSE	-0.378325	5.52394	0.00042147	0.00272131	-0.131735	TRUE	1.27134
ENSG00000011590	19	36195429	36207940	+	ZBTB32	protein_coding	protein_coding|processed_transcript|nonsense_mediated_decay	36205529	36207651	ENSP00000376035|ENSP00000466524|ENSP00000262630|ENSP00000433657	2770	TRUE	-0.156353	0.942362	0.464272	0.548322	0.553007	FALSE	-1.6325	0.94237	4.47859e-24	8.94202e-23	-0.357094	TRUE	1.30959	0.942369	1.17277e-22	4.57522e-21	0.249944	TRUE	-1.02669	0.942364	1.09786e-08	4.9772e-08	-0.55757	TRUE	0.445418	0.942361	0.0881283	0.148635	-0.230466	FALSE	-0.0926676	0.94236	0.734277	0.824014	0.143633	FALSE	0.240866
ENSG00000011600	19	36395303	36399197	-	TYROBP	protein_coding	nonsense_mediated_decay|protein_coding|retained_intron	36395474	36399130	ENSP00000465081|ENSP00000402371|ENSP00000468608|ENSP00000445332|ENSP00000262629|ENSP00000465656|ENSP00000468447	907	TRUE	-1.82464	3.29865	3.85448e-10	3.50796e-09	-1.31971	TRUE	-1.4517	3.29865	1.35747e-12	7.40842e-12	0.100642	FALSE	-1.7966	3.29865	3.2368e-18	6.05873e-17	-1.1098	TRUE	-1.06596	3.29865	2.80009e-06	8.77766e-06	-0.17477	TRUE	-1.29154	3.29866	0.00165902	0.00509967	-2.09664	TRUE	3.97944	3.29866	1.83764e-122	1.43093e-119	3.97941	TRUE	-0.348414
ENSG00000011638	16	21169698	21191937	+	TMEM159	protein_coding	nonsense_mediated_decay|protein_coding|processed_transcript	21172504	21190874	ENSP00000461828|ENSP00000233047|ENSP00000459481|ENSP00000261388|ENSP00000409879|ENSP00000460687|ENSP00000461826|ENSP00000460102	2558	TRUE	-0.276103	1.88255	0.00458725	0.00999553	-0.128186	TRUE	0.0662077	1.88255	0.348153	0.404892	0.126679	FALSE	0.132241	1.88255	0.0595392	0.0862324	0.210964	FALSE	-0.392505	1.88255	1.14565e-06	3.83731e-06	-0.299878	TRUE	0.261687	1.88255	0.0411799	0.0793633	0.201001	FALSE	-0.142515	1.88255	0.217386	0.35201	-0.128199	FALSE	0.287506
ENSG00000011677	X	151334706	151619830	-	GABRA3	protein_coding	protein_coding|processed_transcript	151336703	151533042	ENSP00000359337|ENSP00000443527	4193	TRUE	-1.1693	0.313479	0.0048246	0.0104612	-2.66875	FALSE	-0.725624	0.313501	0.0132705	0.0206636	0.00738872	FALSE	2.01591	0.313496	3.99255e-17	6.38644e-16	3.91389	TRUE	-1.03701	0.313485	0.00204717	0.00401819	-2.077	TRUE	-0.531124	0.313474	0.388914	0.494599	#NAME?	FALSE	-0.185784	0.313472	0.735746	0.825092	-0.188343	FALSE	-1.37494
ENSG00000012048	17	41196312	41277500	-	BRCA1	protein_coding	protein_coding|nonsense_mediated_decay|retained_intron|non_stop_decay	41197698	41277202	ENSP00000350283|ENSP00000326002|ENSP00000312236|ENSP00000246907|ENSP00000338007|ENSP00000310938|ENSP00000417148|ENSP00000465818|ENSP00000467329|ENSP00000465347|ENSP00000418775|ENSP00000418960|ENSP00000418548|ENSP00000420705|ENSP00000419481|ENSP00000420412|ENSP00000418819|ENSP00000418212|ENSP00000417241|ENSP00000397145|ENSP00000419274|ENSP00000419988|ENSP00000420253|ENSP00000418986|ENSP00000419103…	8278	TRUE	0.220692	3.15984	0.0514113	0.0845362	0.249262	FALSE	-0.622988	3.15984	3.26804e-12	1.71157e-11	-0.546418	TRUE	0.560857	3.15984	1.05361e-11	7.21192e-11	0.504202	TRUE	0.526122	3.15984	1.13291e-08	5.12775e-08	0.763048	TRUE	0.266314	3.15984	0.0905746	0.152041	0.441434	FALSE	-0.270209	3.15984	0.0586414	0.132004	-0.0745389	FALSE	-1.42962
ENSG00000012061	19	45910591	45982086	-	ERCC1	protein_coding	protein_coding|processed_transcript|nonsense_mediated_decay|retained_intron	45912936	45926632	ENSP00000300853|ENSP00000394875|ENSP00000345203|ENSP00000466644|ENSP00000468119|ENSP00000468035|ENSP00000013807|ENSP00000465354|ENSP00000465225|ENSP00000468548|ENSP00000467183|ENSP00000468158|ENSP00000465524	5576	TRUE	-0.48813	5.29757	8.34951e-15	1.58708e-13	-0.39627	TRUE	0.52756	5.29757	1.79192e-37	1.72689e-35	0.494635	TRUE	-0.144029	5.29757	0.00219315	0.00424393	-0.090238	TRUE	-0.109657	5.29757	0.0375371	0.0569153	-0.0586719	FALSE	-0.524153	5.29757	9.66343e-09	1.02684e-07	-0.554305	TRUE	0.0710205	5.29757	0.322637	0.467981	0.123899	FALSE	-0.0180115
ENSG00000012124	19	35810164	35838258	+	CD22	protein_coding	protein_coding|processed_transcript|nonsense_mediated_decay|retained_intron	35822944	35837597	ENSP00000469980|ENSP00000470681|ENSP00000339349|ENSP00000469503|ENSP00000270311|ENSP00000472664|ENSP00000472762|ENSP00000471972|ENSP00000471399|ENSP00000469523|ENSP00000470193|ENSP00000442279|ENSP00000085219|ENSP00000441237|ENSP00000403822|ENSP00000469984|ENSP00000470724|ENSP00000473221	5839	FALSE	-0.318115	0.500095	0.317594		0.87871	FALSE	-2.14799	0.500077	6.06329e-18		-0.578128		-2.61201	0.500081	2.98346e-25		-1.20848		2.66273	0.50009	1.23575e-43		-0.189551	FALSE	-1.8657	0.500099	0.000219332		-1.59577		0.733116	0.500101	0.0185801		2.97486		-0.519775
ENSG00000012171	3	50304990	50314977	+	SEMA3B	processed_transcript	processed_transcript|retained_intron				5767	TRUE	0.10411	1.45748	0.403072	0.488353	0.230601	FALSE	-0.246965	1.45748	0.0122162	0.0191245	-0.317225	FALSE	0.501322	1.45748	4.83359e-08	1.93334e-07	0.583318	TRUE	-1.16014	1.45748	1.5631e-25	6.88438e-24	-1.01898	TRUE	-1.20621	1.45748	2.48115e-09	2.91318e-08	-1.13892	TRUE	-0.468408	1.45748	0.00322907	0.0140943	-0.224723	FALSE	0.892282
ENSG00000012174	X	21857754	21903542	+	MBTPS2	protein_coding	processed_transcript|protein_coding	21857853	21900770	ENSP00000368798|ENSP00000368796	8927	TRUE	0.41107	4.28704	1.80368e-09	1.46484e-08	0.541947	TRUE	-0.357134	4.28704	5.99691e-11	2.72634e-10	-0.424758	TRUE	0.340676	4.28704	5.15963e-11	3.17153e-10	0.269272	TRUE	0.262288	4.28704	7.97785e-06	2.33541e-05	0.347249	TRUE	0.16246	4.28704	0.102458	0.168615	0.126959	FALSE	-0.238745	4.28704	0.00632683	0.0240321	-0.292521	FALSE	-0.889322
ENSG00000012211	X	49031151	49042845	-	PRICKLE3	protein_coding	protein_coding	49032022	49042750	ENSP00000365494|ENSP00000441385|ENSP00000446051|ENSP00000388599|ENSP00000441743|ENSP00000390620|ENSP00000365487|ENSP00000401337	3396	TRUE	-0.105609	2.55056	0.0827276	0.127763	0.00502126	FALSE	0.150877	2.55056	0.000631058	0.0012064	0.0579878	TRUE	0.0518339	2.55056	0.243314	0.301137	0.0272437	FALSE	0.0492587	2.55056	0.318578	0.381578	0.138486	FALSE	0.243455	2.55056	0.00278757	0.00801206	0.225024	TRUE	-0.0984286	2.55056	0.168718	0.291329	-0.0479833	FALSE	-0.370339
ENSG00000012223	3	46477136	46526724	-	LTF	protein_coding	protein_coding|processed_transcript|retained_intron	46477689	46509745	ENSP00000231751|ENSP00000405719|ENSP00000405546|ENSP00000397427|ENSP00000395234|ENSP00000400254	4247	TRUE	-1.73653	4.87827	2.55662e-06	1.13578e-05	-1.1625	TRUE	-2.08361	4.87827	1.00364e-14	7.00785e-14	-0.596564	TRUE	-2.02106	4.87827	3.72697e-14	3.69039e-13	-0.982235	TRUE	-1.65753	4.87827	3.08553e-08	1.31579e-07	-0.647445	TRUE	-0.914548	4.87827	0.0757746	0.131284	-1.23561	FALSE	3.92821	4.87827	1.25557e-62	1.34298e-60	5.07676	TRUE	0.490228
ENSG00000012232	8	28457986	28613116	+	EXTL3	protein_coding	processed_transcript|protein_coding|nonsense_mediated_decay|retained_intron	28567979	28608380	ENSP00000428691|ENSP00000220562|ENSP00000431013|ENSP00000428352|ENSP00000429627|ENSP00000430652	13220	TRUE	-0.0473566	4.53596	0.474233	0.557785	0.0545415	FALSE	0.0480239	4.53596	0.319196	0.37498	0.00559799	FALSE	0.1782	4.53596	0.000177704	0.000414495	0.186693	TRUE	0.205634	4.53596	9.68234e-05	0.000238108	0.200862	TRUE	-0.0441212	4.53596	0.644619	0.730685	-0.0746367	FALSE	-0.127461	4.53596	0.100698	0.198813	-0.0971879	FALSE	-0.547764
ENSG00000012504	12	100867486	100958191	+	NR1H4	protein_coding	protein_coding|nonsense_mediated_decay	100887102	100957264	ENSP00000448506|ENSP00000376712|ENSP00000315442|ENSP00000448978|ENSP00000446760|ENSP00000446584|ENSP00000447149|ENSP00000188403|ENSP00000446861	3460	FALSE	-0.210515	-4.6811	0.803538				-1.71378	-4.6811	4.57682e-05				1.67684	-4.6811	1.407e-06				0.536102	-4.6811	0.172167				-2.07043	-4.6811	0.0166172				-0.887062	-4.6811	0.309618				-1.77606
ENSG00000012660	6	53132196	53213947	-	ELOVL5	protein_coding	protein_coding|processed_transcript	53133928	53160497	ENSP00000359956|ENSP00000306640|ENSP00000440728|ENSP00000438095|ENSP00000359951	4223	TRUE	0.115686	5.6888	0.162699	0.228254	0.162412	FALSE	0.266698	5.6888	1.64742e-05	3.86762e-05	0.281118	TRUE	0.121761	5.6888	0.051864	0.0762565	0.0814257	FALSE	-0.738384	5.6888	1.17423e-25	5.20701e-24	-0.70069	TRUE	-0.487802	5.6888	0.000100457	0.000438867	-0.594829	TRUE	0.0139409	5.6888	0.872903	0.92072	-0.0134899	FALSE	0.201775
ENSG00000012779	10	45869661	45941561	+	ALOX5	protein_coding	protein_coding|processed_transcript	45869728	45941132	ENSP00000437634|ENSP00000363512	3685	TRUE	-0.356034	6.81	0.0279668	0.0496516	-0.15753	FALSE	0.357395	6.81	0.00160078	0.00288167	0.386422	TRUE	-0.719792	6.81	2.07774e-09	1.01985e-08	-0.801597	TRUE	0.485433	6.81	8.7308e-05	0.000216292	0.613872	TRUE	-1.00943	6.81	3.31072e-05	0.000165569	-1.02107	TRUE	0.45165	6.81	0.00848301	0.0302286	0.414085	FALSE	-0.0120296
ENSG00000012817	Y	21865751	21906825	-	KDM5D	protein_coding	retained_intron|protein_coding	21867884	21906420	ENSP00000322408|ENSP00000444293|ENSP00000372256|ENSP00000398543|ENSP00000389433|ENSP00000416377	9463	TRUE	-0.369346	6.63421	0.32588	0.41029	-1.13299	FALSE	0.625866	6.63421	0.0104186	0.016527	5.01966	FALSE	-0.703865	6.63421	0.00946323	0.0162366	-4.73093	FALSE	0.58746	6.63421	0.0285095	0.0443746	3.54097	FALSE	-1.59145	6.63421	0.00646654	0.0165506	-4.9674	FALSE	0.312228	6.63421	0.379589	0.524564	4.70857	FALSE	-0.491187
ENSG00000012822	12	54104903	54121529	-	CALCOCO1	protein_coding	protein_coding|retained_intron|processed_transcript	54105728	54119026	ENSP00000456437|ENSP00000397189|ENSP00000262059|ENSP00000447647|ENSP00000449960|ENSP00000450083|ENSP00000448621|ENSP00000447117|ENSP00000449058|ENSP00000446820|ENSP00000448026|ENSP00000450012|ENSP00000449796	6296	TRUE	-0.09487	7.11183	0.17671	0.244963	0.187141	FALSE	-0.341532	7.11183	4.2293e-11	1.95192e-10	-0.286046	TRUE	-0.185339	7.11183	0.00037099	0.000821435	-0.0952841	TRUE	0.244579	7.11183	1.22845e-05	3.49214e-05	0.433461	TRUE	-0.128966	7.11183	0.198626	0.289116	-0.0958647	FALSE	-0.227924	7.11183	0.00603112	0.0231118	-0.0702768	FALSE	0.598972
ENSG00000012963	14	93673401	93695561	+	UBR7	protein_coding	protein_coding|nonsense_mediated_decay	93673637	93693381	ENSP00000013070|ENSP00000391706|ENSP00000450645|ENSP00000451022|ENSP00000450470|ENSP00000451051|ENSP00000451785|ENSP00000452488	3694	TRUE	0.106361	4.46931	0.0943799	0.143315	0.196857	FALSE	-0.0406066	4.46931	0.409632	0.466552	-0.0707875	FALSE	0.0475338	4.46931	0.322134	0.385883	0.0686624	FALSE	0.000452399	4.46931	0.986641	0.989539	0.0271947	FALSE	0.331959	4.46931	0.000136979	0.00057668	0.407589	TRUE	-0.0739642	4.46931	0.340389	0.486105	-0.0332867	FALSE	-0.22965
ENSG00000012983	14	50885219	51027844	-	MAP4K5	protein_coding	retained_intron|protein_coding|nonsense_mediated_decay|processed_transcript	50886740	50998767	ENSP00000013125|ENSP00000451926|ENSP00000452289|ENSP00000451980|ENSP00000451452	7620	TRUE	-0.396409	4.97467	1.78014e-11	2.01477e-10	-0.318027	TRUE	-0.0877991	4.97467	0.0473244	0.0665894	-0.0467469	FALSE	-0.256779	4.97467	3.94421e-09	1.85106e-08	-0.235342	TRUE	0.227824	4.97467	1.45808e-06	4.8028e-06	0.31312	TRUE	-0.0719911	4.97467	0.396748	0.502309	-0.0284598	FALSE	-0.130492	4.97467	0.0618303	0.137309	-0.117693	FALSE	0.537735
ENSG00000013016	2	31456880	31492313	+	EHD3	protein_coding	protein_coding	31457488	31489567	ENSP00000440685|ENSP00000327116	4959	TRUE	-0.197051	4.66502	0.406139	0.491227	0.990058	FALSE	-1.34908	4.66502	5.39824e-14	3.45796e-13	-1.45252	TRUE	0.136003	4.66502	0.398543	0.463744	-0.211753	FALSE	0.264093	4.66502	0.139423	0.185039	1.1117	FALSE	2.5089	4.66502	1.56367e-28	1.07183e-26	3.35177	TRUE	-1.10178	4.66502	0.000160927	0.00123095	-0.714176	TRUE	-0.852397
ENSG00000013275	19	40476912	40487348	+	PSMC4	protein_coding	protein_coding|retained_intron	40477110	40487209	ENSP00000157812|ENSP00000413869	2387	TRUE	0.0543645	5.96741	0.243808	0.321842	0.173411	FALSE	0.0530178	5.96741	0.132494	0.169911	0.0174571	FALSE	0.128116	5.96741	0.000229655	0.000525532	0.145962	TRUE	-0.227406	5.96741	8.01846e-09	3.70861e-08	-0.200796	TRUE	0.0993733	5.96741	0.128153	0.202284	0.109212	FALSE	0.0650657	5.96741	0.232884	0.369669	0.106811	FALSE	-0.153097
ENSG00000013288	4	6576902	6625089	+	MAN2B2	protein_coding	protein_coding|processed_transcript	6576938	6623009	ENSP00000285599|ENSP00000423129|ENSP00000426273	8898	TRUE	0.0273947	5.75036	0.628513	0.701282	0.130717	FALSE	-0.0566514	5.75036	0.197915	0.244748	-0.0985433	FALSE	-0.0374774	5.75036	0.393289	0.458398	-0.195316	FALSE	0.260496	5.75036	2.23917e-08	9.73642e-08	0.317409	TRUE	0.237758	5.75036	0.00263257	0.00763303	0.236608	TRUE	-0.0539865	5.75036	0.438546	0.580602	0.0693611	FALSE	-0.317766
ENSG00000013293	3	170177372	170303863	-	SLC7A14	protein_coding	protein_coding|processed_transcript	170184846	170244725	ENSP00000231706	10459	FALSE	-4.73638	-2.39563	6.66706e-09				-4.57145	-2.39546	5.39963e-16				5.15706	-2.3955	1.34476e-52				-1.77313	-2.39559	0.00153167				-4.59992	-2.39567	0.000140911				-5.1304	-2.39569	2.7462e-07				-4.21618
ENSG00000013297	3	170136653	170578169	+	CLDN11	protein_coding	protein_coding|retained_intron|processed_transcript	170136855	170425936	ENSP00000064724|ENSP00000417434|ENSP00000410185	6032	FALSE	0.251684	-1.10405	0.0139975		0.319612		0.477839	-1.10404	2.38669e-10		0.531296		-0.0810547	-1.10404	0.319407		-0.0409675		-0.142929	-1.10405	0.119186		-0.107926		-0.52629	-1.10405	0.000873778		-0.759303		-0.0334186	-1.10405	0.786212		0.0825321	FALSE	-0.587018
ENSG00000013306	17	42396993	42402238	-	SLC25A39	protein_coding	protein_coding|retained_intron|nonsense_mediated_decay	42397369	42400930	ENSP00000225308|ENSP00000366299|ENSP00000467681|ENSP00000466676|ENSP00000467964|ENSP00000444540|ENSP00000466615|ENSP00000465182|ENSP00000465554|ENSP00000465594|ENSP00000467956|ENSP00000466144	3526	TRUE	0.19408	6.67825	2.14663e-05	7.86088e-05	0.314034	TRUE	-0.0898184	6.67825	0.0114995	0.0180942	-0.167479	FALSE	0.102058	6.67825	0.003384	0.00631846	0.108711	TRUE	-0.178017	6.67825	6.4968e-06	1.9253e-05	-0.147741	TRUE	0.0242779	6.67825	0.704062	0.7799	-0.0211203	FALSE	-0.0638454	6.67825	0.255439	0.396131	-0.0230827	FALSE	0.0364229
ENSG00000013364	16	29831715	29859355	+	MVP	protein_coding	protein_coding|nonsense_mediated_decay|retained_intron|processed_transcript	29841871	29859307	ENSP00000455819|ENSP00000349977|ENSP00000455741|ENSP00000387916|ENSP00000378760|ENSP00000455186|ENSP00000457734|ENSP00000454825|ENSP00000455532|ENSP00000454819|ENSP00000456291|ENSP00000457685|ENSP00000458583	6136	TRUE	0.295859	6.4777	5.31943e-06	2.20702e-05	0.48747	TRUE	-0.278718	6.4777	4.7316e-08	1.52778e-07	-0.289329	TRUE	0.107568	6.4777	0.0320503	0.0494863	0.151591	FALSE	-0.391329	6.4777	5.64977e-12	4.14096e-11	-0.316216	TRUE	0.470294	6.4777	1.37497e-07	1.17759e-06	0.424674	TRUE	0.116849	6.4777	0.132885	0.244321	0.00921694	FALSE	0.0824705
ENSG00000013374	7	151038785	151075535	+	NUB1	protein_coding	protein_coding|nonsense_mediated_decay|retained_intron|processed_transcript	151038863	151074311	ENSP00000398644|ENSP00000454264|ENSP00000348110|ENSP00000457628|ENSP00000420638|ENSP00000418234|ENSP00000420086|ENSP00000420023|ENSP00000420344|ENSP00000419679	5411	TRUE	-0.315124	4.65277	0.00588873	0.0125066	-0.262449	FALSE	0.00982449	4.65277	0.897863	0.915259	-0.0166869	FALSE	0.190869	4.65277	0.0192364	0.0310922	0.222192	FALSE	0.248017	4.65277	0.00597646	0.0107191	0.361897	FALSE	-0.499539	4.65277	0.00258275	0.00750585	-0.48965	TRUE	0.239477	4.65277	0.055937	0.127628	0.232789	FALSE	-0.398265
ENSG00000013375	6	83870869	83903655	-	PGM3	protein_coding	nonsense_mediated_decay|protein_coding|retained_intron	83876109	83900987	ENSP00000421154|ENSP00000424874|ENSP00000421565|ENSP00000283977|ENSP00000425809|ENSP00000423389|ENSP00000427420|ENSP00000423769|ENSP00000425558|ENSP00000474029|ENSP00000424865|ENSP00000422362	7331	TRUE	0.0761097	6.35822	0.289389	0.371287	0.241114	FALSE	-0.512807	6.35822	2.58039e-21	3.80837e-20	-0.501652	TRUE	-0.0563896	6.35822	0.309531	0.372666	0.0783478	FALSE	0.27347	6.35822	3.79549e-06	1.16467e-05	0.428199	TRUE	-0.341357	6.35822	0.00146099	0.00456079	-0.326127	TRUE	-0.184647	6.35822	0.0360673	0.0914937	-0.16196	FALSE	0.522392
ENSG00000013392	6	83903098	83908651	+	RWDD2A	protein_coding	protein_coding	83904171	83905988	ENSP00000358739|ENSP00000442731	4686	TRUE	0.0177984	4.47961	0.802467	0.847892	0.241504	FALSE	-0.452087	4.47961	1.43731e-15	1.11787e-14	-0.388587	TRUE	0.254654	4.47961	3.91895e-06	1.18906e-05	0.271285	TRUE	0.380882	4.47961	2.3403e-10	1.3547e-09	0.47674	TRUE	-0.339958	4.47961	0.00222554	0.00659423	-0.342209	TRUE	-0.0942951	4.47961	0.301871	0.446612	-0.0581447	FALSE	-0.118455
ENSG00000013441	2	201717732	201729422	-	CLK1	protein_coding	protein_coding|retained_intron|nonsense_mediated_decay|processed_transcript	201718032	201728949	ENSP00000326830|ENSP00000400487|ENSP00000386358|ENSP00000386875|ENSP00000394734	5125	TRUE	-0.315804	8.02482	0.000948769	0.00243827	-0.0877819	TRUE	-0.162622	8.02482	0.0215428	0.0323217	-0.0298887	FALSE	-0.689974	8.02482	1.77459e-23	7.99673e-22	-0.586806	TRUE	-0.200614	8.02482	0.0111718	0.0189625	0.118072	FALSE	0.0758188	8.02482	0.542605	0.639363	0.180467	FALSE	-0.27657	8.02482	0.0141927	0.0450715	-0.0279401	FALSE	1.28592
ENSG00000013503	12	106751436	106903976	+	POLR3B	protein_coding	protein_coding|processed_transcript	106751658	106903324	ENSP00000228347|ENSP00000445721|ENSP00000448398	4858	TRUE	0.17009	3.17203	0.00611944	0.012936	0.22954	FALSE	-0.0364185	3.17203	0.45305	0.509504	-0.0852656	FALSE	0.343107	3.17203	2.20397e-14	2.26632e-13	0.308101	TRUE	-0.137087	3.17203	0.0106565	0.0181694	-0.110049	FALSE	0.377994	3.17203	8.40795e-06	4.8569e-05	0.326012	TRUE	-0.221086	3.17203	0.0037167	0.0157976	-0.205383	FALSE	-0.633189
ENSG00000013523	14	77253588	77292589	-	ANGEL1	protein_coding	protein_coding|nonsense_mediated_decay|processed_transcript	77255574	77279170	ENSP00000251089|ENSP00000451534|ENSP00000452287|ENSP00000451568	5347	TRUE	-0.0420136	5.01725	0.613334	0.687774	-0.0512708	FALSE	0.140006	5.01725	0.0188169	0.0285176	0.118374	FALSE	0.0880085	5.01725	0.139454	0.184765	0.0583581	FALSE	0.402201	5.01725	2.57805e-10	1.48526e-09	0.521454	TRUE	0.125056	5.01725	0.254695	0.353094	0.0703494	FALSE	-0.293328	5.01725	0.00254077	0.0116544	-0.198726	FALSE	-0.93312
ENSG00000013561	5	141337893	141369856	+	RNF14	protein_coding	protein_coding|processed_transcript|nonsense_mediated_decay	141353154	141367352	ENSP00000423420|ENSP00000423273|ENSP00000421780|ENSP00000348462|ENSP00000378028|ENSP00000324956|ENSP00000442490|ENSP00000420837|ENSP00000378022|ENSP00000426832|ENSP00000378023|ENSP00000422650|ENSP00000422527|ENSP00000378027|ENSP00000425361|ENSP00000423294	4834	TRUE	-0.180553	5.26023	0.0347302	0.0600117	-0.0823794	FALSE	0.439289	5.26023	1.31948e-13	8.06731e-13	0.427054	TRUE	0.528483	5.26023	6.62687e-20	1.61864e-18	0.550387	TRUE	-0.421579	5.26023	2.86019e-09	1.4096e-08	-0.348542	TRUE	-0.372422	5.26023	0.00250251	0.00729615	-0.350099	TRUE	0.0503379	5.26023	0.593822	0.714635	0.0110313	FALSE	-1.16583
ENSG00000013563	X	153629579	153640449	-	DNASE1L1	protein_coding	protein_coding|retained_intron	153631051	153633909	ENSP00000358824|ENSP00000377255|ENSP00000358822|ENSP00000358823|ENSP00000014935|ENSP00000309168|ENSP00000395591|ENSP00000393346|ENSP00000416881|ENSP00000393000|ENSP00000410281	4130	TRUE	-0.0643418	3.4282	0.416104	0.501473	0.17217	FALSE	-0.0752793	3.4282	0.198495	0.245355	-0.211126	FALSE	-0.0910571	3.4282	0.119251	0.160643	-0.0916183	FALSE	0.088571	3.4282	0.164028	0.213473	0.165047	FALSE	0.330539	3.4282	0.00148429	0.00462612	0.322881	TRUE	-0.0453003	3.4282	0.633622	0.746654	-0.0148398	FALSE	0.0606988
ENSG00000013573	12	31226779	31257725	+	DDX11	protein_coding	protein_coding|nonsense_mediated_decay|retained_intron|processed_transcript	31231119	31256964	ENSP00000443426|ENSP00000384703|ENSP00000251758|ENSP00000442466|ENSP00000228264|ENSP00000407646|ENSP00000406799|ENSP00000443578|ENSP00000445568|ENSP00000406457|ENSP00000440402|ENSP00000309965|ENSP00000439298|ENSP00000441425|ENSP00000440171|ENSP00000473610|ENSP00000445219|ENSP00000443750|ENSP00000441015	8374	TRUE	-0.301668	6.05687	0.000116309	0.000365544	-0.239899	TRUE	0.00781917	6.05687	0.886293	0.905503	-0.0668294	FALSE	0.055096	6.05687	0.33202	0.396093	0.108572	FALSE	0.0581739	6.05687	0.35647	0.421081	0.146931	FALSE	0.518664	6.05687	2.39317e-07	1.94766e-06	0.481246	TRUE	-0.346961	6.05687	0.000180806	0.00135532	-0.29987	TRUE	0.00212618
ENSG00000013583	12	13127798	13153207	-	HEBP1	protein_coding	protein_coding|processed_transcript	13128245	13153048	ENSP00000014930|ENSP00000442020|ENSP00000441678	3442	TRUE	0.0309392	2.921	0.749585	0.805113	0.253814	FALSE	-0.307475	2.921	0.000100297	0.000213036	-0.25252	TRUE	0.0317896	2.921	0.675527	0.726947	0.186432	FALSE	0.0289721	2.921	0.727956	0.77366	0.0853225	FALSE	0.537118	2.921	7.87097e-05	0.000354604	0.586974	TRUE	0.7907	2.921	3.78344e-13	1.07836e-11	0.57735	TRUE	-0.660436
ENSG00000013588	12	13043716	13070871	+	GPRC5A	protein_coding	protein_coding|retained_intron|processed_transcript	13061184	13065470	ENSP00000014914|ENSP00000441627|ENSP00000439430	8440	FALSE	-1.24321	-1.81863	0.00122279		1.00289	FALSE	-2.63845	-1.81874	3.55598e-19		-0.792436		-2.45379	-1.81871	3.51141e-17		-0.922729		-2.339	-1.81866	1.78188e-12		#NAME?		-1.65204	-1.81861	0.00470324		-0.564212		-0.512367	-1.8186	0.261378		1.23646	FALSE	4.21368
ENSG00000013619	X	149529689	149682448	+	MAMLD1	protein_coding	processed_transcript|protein_coding|retained_intron	149613783	149681340	ENSP00000359428|ENSP00000414517|ENSP00000351765|ENSP00000262858|ENSP00000397438|ENSP00000389106	5958	TRUE	-0.957698	1.95576	0.00236803	0.00553359	-0.348918	TRUE	-1.04338	1.95576	5.68016e-06	1.42019e-05	-1.09304	TRUE	-2.32373	1.95576	7.18382e-22	2.43213e-20	-2.2751	TRUE	1.75185	1.95576	1.16433e-17	1.80462e-16	4.24508	TRUE	0.745518	1.95576	0.0372897	0.0730517	1.80714	FALSE	0.421736	1.95576	0.169105	0.291763	1.33441	FALSE	0.340026
ENSG00000013725	11	60739115	60787849	+	CD6	protein_coding	protein_coding|nonsense_mediated_decay|processed_transcript|retained_intron	60739338	60786787	ENSP00000344108|ENSP00000345566|ENSP00000323280|ENSP00000443748|ENSP00000340334|ENSP00000440055|ENSP00000410638|ENSP00000390676|ENSP00000340628|ENSP00000443747	5995	TRUE	0.149504	0.648255	0.445281	0.529296	0.568724	FALSE	-1.72402	0.648258	1.12371e-24	2.43059e-23	-2.27364	TRUE	0.224158	0.648257	0.139834	0.185206	0.0106573	FALSE	-0.245156	0.648256	0.174659	0.225815	0.0947409	FALSE	0.278001	0.648255	0.301082	0.403951	0.863777	FALSE	0.647201	0.648254	0.00396293	0.0166623	1.06839	FALSE	0.79689
ENSG00000013810	4	1723227	1746898	+	TACC3	protein_coding	protein_coding|retained_intron|nonsense_mediated_decay	1725149	1746737	ENSP00000419210|ENSP00000418727|ENSP00000326550|ENSP00000418095|ENSP00000415914|ENSP00000420838	4682	TRUE	-0.0189834	3.36917	0.879084	0.909692	-0.0995419	FALSE	-0.113578	3.36917	0.180962	0.225632	0.0143265	FALSE	0.282048	3.36917	0.000502709	0.001087	0.182839	TRUE	-0.0595399	3.36917	0.533327	0.595076	0.173172	FALSE	0.319526	3.36916	0.0321862	0.0644485	0.324751	FALSE	0.336391	3.36916	0.00687492	0.0256251	0.405986	FALSE	-0.679136
ENSG00000014123	6	96969471	97003152	+	UFL1	protein_coding	processed_transcript|protein_coding	96969750	97001376	ENSP00000358283	4539	TRUE	0.1471	6.19206	0.029431	0.051929	0.278058	FALSE	-0.439956	6.19206	8.01948e-18	8.0018e-17	-0.4425	TRUE	0.247058	6.19206	8.31383e-07	2.78996e-06	0.275853	TRUE	0.309631	6.19206	2.09921e-08	9.15237e-08	0.455018	TRUE	0.0552767	6.19206	0.555238	0.651016	0.045987	FALSE	-0.194984	6.19206	0.0186519	0.0556641	-0.234248	FALSE	-0.24304
ENSG00000014138	11	65029233	65073060	+	POLA2	protein_coding	protein_coding|nonsense_mediated_decay|retained_intron|processed_transcript	65029764	65072972	ENSP00000265465|ENSP00000432536|ENSP00000443222|ENSP00000433952|ENSP00000434173	5726	TRUE	0.0393317	3.67121	0.59899	0.675034	0.193957	FALSE	0.12074	3.67121	0.0344139	0.0498204	0.0971833	FALSE	0.0468198	3.67121	0.412209	0.477401	-0.0485448	FALSE	0.300884	3.67121	1.15998e-06	3.87929e-06	0.42711	TRUE	0.0662898	3.67121	0.524394	0.622766	0.0381271	FALSE	-0.145811	3.67121	0.115104	0.219644	-0.0785396	FALSE	-0.75242
ENSG00000014164	8	144519825	144623623	-	ZC3H3	protein_coding	protein_coding	144520229	144623591	ENSP00000262577|ENSP00000436834	3731	TRUE	-0.253204	3.86726	0.000291017	0.000838424	-0.111409	TRUE	-0.241332	3.86726	3.27666e-06	8.4553e-06	-0.190686	TRUE	-0.146969	3.86726	0.00452596	0.00825821	-0.0989678	TRUE	0.013256	3.86726	0.810793	0.845103	0.268235	FALSE	1.03553	3.86726	1.04671e-39	1.17782e-37	1.02619	TRUE	-0.0584009	3.86726	0.490358	0.6276	-0.132179	FALSE	0.162222
ENSG00000014216	11	64948037	64979477	+	CAPN1	protein_coding	protein_coding|retained_intron|processed_transcript|nonsense_mediated_decay	64950173	64978754	ENSP00000435847|ENSP00000432512|ENSP00000435272|ENSP00000433823|ENSP00000431528|ENSP00000431686|ENSP00000434176|ENSP00000279247|ENSP00000436693|ENSP00000431793|ENSP00000436002|ENSP00000435092|ENSP00000431172|ENSP00000435198|ENSP00000431984|ENSP00000433366	7553	TRUE	0.0828801	6.39256	0.110317	0.163311	0.181534	FALSE	0.184601	6.39256	1.67071e-06	4.47678e-06	0.143325	TRUE	-0.103384	6.39256	0.00909055	0.0156496	-0.0902005	FALSE	-0.057113	6.39256	0.19849	0.252969	-0.0461032	FALSE	0.13932	6.39256	0.0548321	0.10051	0.0649631	FALSE	0.00887534	6.39256	0.875539	0.9224	0.0996162	FALSE	-0.214386
ENSG00000014257	3	132036211	132087142	+	ACPP	protein_coding	protein_coding|processed_transcript|retained_intron	132036301	132086663	ENSP00000337471|ENSP00000418366|ENSP00000417744|ENSP00000323036|ENSP00000422036	4193	TRUE	-0.380402	0.256728	0.277194	0.35831	1.63013	FALSE	-0.94009	0.256754	0.000254276	0.000512635	-1.1854	TRUE	1.44333	0.256748	2.79424e-11	1.79287e-10	-0.160061	FALSE	-2.88076	0.256735	4.57042e-19	8.67177e-18	-1.40308	TRUE	-0.724266	0.256722	0.162942	0.247034	0.540719	FALSE	1.21094	0.256719	0.000199533	0.00146966	3.21302	TRUE	-0.300542
ENSG00000014641	2	63815743	63834331	+	MDH1	protein_coding	retained_intron|protein_coding|processed_transcript|nonsense_mediated_decay	63816178	63834118	ENSP00000233114|ENSP00000386743|ENSP00000399004|ENSP00000386719|ENSP00000394504|ENSP00000409027|ENSP00000410073|ENSP00000438144|ENSP00000400937|ENSP00000446395|ENSP00000377945	4993	TRUE	0.182896	6.5064	0.0101879	0.0203874	0.395074	FALSE	-0.171224	6.5064	0.00198163	0.00351462	-0.164137	TRUE	0.341929	6.5064	5.53038e-11	3.38553e-10	0.305652	TRUE	0.038437	6.5064	0.521626	0.583998	0.10109	FALSE	-0.267107	6.5064	0.0121326	0.0283263	-0.243958	FALSE	0.316701	6.5064	0.000112764	0.000910488	0.0794746	TRUE	-0.748161
ENSG00000014824	4	41992489	42092474	+	SLC30A9	protein_coding	protein_coding|nonsense_mediated_decay|retained_intron	41992669	42088140	ENSP00000264451|ENSP00000423529	7225	TRUE	-0.011777	5.68219	0.820611	0.862619	0.106527	FALSE	-0.0252777	5.68219	0.50222	0.556983	-0.116331	FALSE	0.0469854	5.68219	0.202512	0.256728	0.0422178	FALSE	0.240438	5.68219	1.46809e-09	7.55106e-09	0.319701	TRUE	0.0991639	5.68219	0.147932	0.227844	0.0926746	FALSE	0.0797556	5.68219	0.163945	0.285569	-0.0104198	FALSE	-0.478642
ENSG00000014914	1	149900543	149908791	-	MTMR11	protein_coding	processed_transcript|protein_coding|retained_intron	149900762	149908540	ENSP00000358136|ENSP00000391668|ENSP00000354941|ENSP00000383948	4591	TRUE	0.911064	1.37637	2.6044e-07	1.41265e-06	1.1763	TRUE	-1.92882	1.37638	9.30371e-35	6.51494e-33	-1.04476	TRUE	1.3622	1.37637	4.5763e-26	3.27525e-24	1.13599	TRUE	-0.885685	1.37637	3.53965e-07	1.28031e-06	-0.738192	TRUE	-0.632841	1.37636	0.0361125	0.0710032	-0.451424	FALSE	-0.563845	1.37636	0.0223797	0.0641627	0.466463	FALSE	-0.216179
ENSG00000014919	10	101471601	101491857	-	COX15	protein_coding	protein_coding|processed_transcript	101473174	101491806	ENSP00000359514|ENSP00000016171	4177	TRUE	0.192435	4.46368	0.00139093	0.00344933	0.265374	TRUE	-0.127145	4.46368	0.00664138	0.0108837	-0.216532	FALSE	0.279066	4.46368	3.22373e-10	1.7783e-09	0.260935	TRUE	0.180959	4.46368	0.000339538	0.000764315	0.22618	TRUE	0.354342	4.46368	1.91556e-05	0.000101872	0.296787	TRUE	-0.0990026	4.46368	0.181279	0.307515	-0.142277	FALSE	-0.98314
ENSG00000015133	14	91737667	91884188	-	CCDC88C	protein_coding	nonsense_mediated_decay|protein_coding|retained_intron|processed_transcript	91738972	91884034	ENSP00000452406|ENSP00000374507|ENSP00000330332|ENSP00000374506|ENSP00000451392	12426	TRUE	-0.578351	7.54619	7.65009e-13	1.06679e-11	-0.453187	TRUE	0.404478	7.54619	5.51364e-13	3.14486e-12	0.430671	TRUE	-0.361798	7.54619	1.02354e-09	5.24071e-09	-0.318131	TRUE	-0.217884	7.54619	0.00112732	0.00231688	-0.0928015	TRUE	-0.350402	7.54619	0.00247509	0.00722701	-0.297119	TRUE	-0.368088	7.54619	0.000118197	0.00094804	-0.393952	TRUE	0.722221
ENSG00000015153	12	42550906	42632151	-	YAF2	protein_coding	protein_coding|retained_intron|nonsense_mediated_decay|processed_transcript	42554394	42631982	ENSP00000328004|ENSP00000401859|ENSP00000439256|ENSP00000370167|ENSP00000448533|ENSP00000370165|ENSP00000450394|ENSP00000448291|ENSP00000447217|ENSP00000447863|ENSP00000450097|ENSP00000447686|ENSP00000448312|ENSP00000451626	10840	TRUE	-0.303965	4.46332	1.76391e-05	6.56809e-05	-0.143087	TRUE	0.0212326	4.46332	0.68096	0.725217	0.0326308	FALSE	-0.348352	4.46332	1.86286e-11	1.22763e-10	-0.205889	TRUE	-0.0404191	4.46332	0.494305	0.55764	0.0393123	FALSE	-0.0472617	4.46332	0.644932	0.730913	-0.332181	FALSE	0.0331129	4.46332	0.672057	0.776069	0.0361252	FALSE	0.634585
ENSG00000015171	10	180405	300577	+	ZMYND11	protein_coding	protein_coding|retained_intron|processed_transcript	225953	298407	ENSP00000397072|ENSP00000381053|ENSP00000309992|ENSP00000371015|ENSP00000424205|ENSP00000381050|ENSP00000371003|ENSP00000385484|ENSP00000371020|ENSP00000386010|ENSP00000473321|ENSP00000371017|ENSP00000381046|ENSP00000370996|ENSP00000452959|ENSP00000438461|ENSP00000439587	5300	TRUE	0.205044	5.77049	0.000405475	0.00113134	0.358595	TRUE	-0.164742	5.77049	0.000259188	0.000521956	-0.184888	TRUE	-0.0638189	5.77049	0.157049	0.205131	-0.00174441	FALSE	0.484089	5.77049	2.93372e-27	1.54771e-25	0.575878	TRUE	0.118093	5.77049	0.150797	0.231529	0.0575171	FALSE	-0.152339	5.77049	0.0328023	0.085043	-0.120303	FALSE	-0.530369
ENSG00000015285	X	48534985	48549818	+	WAS	protein_coding	protein_coding|processed_transcript	48542243	48549550	ENSP00000410537|ENSP00000365891	2381	TRUE	0.336212	5.12861	5.3423e-10	4.74229e-09	0.495829	TRUE	-0.0830041	5.12861	0.055679	0.0772837	-0.0631391	FALSE	-0.278936	5.12861	5.47391e-11	3.35413e-10	-0.265181	TRUE	0.0345034	5.12861	0.466772	0.531042	0.0666252	FALSE	-0.0366228	5.12861	0.663295	0.746768	-0.0361068	FALSE	0.36052	5.12861	1.31267e-08	2.69555e-07	0.189617	TRUE	-0.0646664
ENSG00000015413	16	89679716	89704839	+	DPEP1	protein_coding	protein_coding|retained_intron	89696819	89704627	ENSP00000455916|ENSP00000397313|ENSP00000455142|ENSP00000376807|ENSP00000261615	2712	TRUE	0.595329	6.49246	0.0145546	0.0279449	0.865478	FALSE	-0.0666529	6.49246	0.75612	0.792131	0.0492633	FALSE	-0.149282	6.49246	0.46756	0.532872	-0.408869	FALSE	-0.542498	6.49246	0.0192905	0.0311499	0.0668013	FALSE	-3.49744	6.49246	3.22218e-12	5.77589e-11	-4.48271	TRUE	0.592341	6.49246	0.0358601	0.0911102	0.664072	FALSE	0.411916
ENSG00000015475	22	18216906	18257536	-	BID	protein_coding	protein_coding|retained_intron|processed_transcript	18218349	18256455	ENSP00000318822|ENSP00000382669|ENSP00000382674|ENSP00000382667|ENSP00000344594|ENSP00000449236	4418	TRUE	-0.262404	4.30213	0.000211369	0.000627345	-0.0696826	TRUE	-0.000454089	4.30213	0.99805	0.998923	0.00321308	FALSE	-0.125075	4.30213	0.0170479	0.0278533	-0.0231419	FALSE	-0.0352319	4.30213	0.55079	0.611755	0.0302764	FALSE	-0.244478	4.30213	0.0156557	0.0351361	-0.288261	FALSE	0.439834	4.30213	8.52484e-09	1.7768e-07	0.160804	TRUE	0.211219
ENSG00000015479	5	138609441	138667360	+	MATR3	protein_coding	protein_coding|processed_transcript|retained_intron|nonsense_mediated_decay	138611828	138665081	ENSP00000423533|ENSP00000423521|ENSP00000423695|ENSP00000354346|ENSP00000422233|ENSP00000421218|ENSP00000422319|ENSP00000378279|ENSP00000421666|ENSP00000424431|ENSP00000427168|ENSP00000378284|ENSP00000425150|ENSP00000424646|ENSP00000423290|ENSP00000422700|ENSP00000426030|ENSP00000426743|ENSP00000422649|ENSP00000423587|ENSP00000425167|ENSP00000422137|ENSP00000427557|ENSP00000426801|ENSP00000422590…	14669	TRUE	-0.341283	8.16713	1.78984e-14	3.24723e-13	-0.140912	TRUE	0.142459	8.16713	1.45016e-05	3.42309e-05	0.165672	TRUE	-0.106916	8.16713	0.0014119	0.00282424	-0.0555617	TRUE	-0.185554	8.16713	6.724e-07	2.32704e-06	-0.0552449	TRUE	-0.0586057	8.16713	0.361923	0.466964	-0.0808762	FALSE	-0.0173266	8.16713	0.749172	0.835411	-0.076954	FALSE	0.408137
ENSG00000015520	7	44552134	44580914	-	NPC1L1	protein_coding	protein_coding	44553049	44580858	ENSP00000289547|ENSP00000370552|ENSP00000438033|ENSP00000404670	5252	FALSE	-0.157862	-2.48742	0.505061		0.0508218	FALSE	-0.265357	-2.48736	0.138435		0.381333	FALSE	0.36078	-2.48737	0.0310733		-0.288228	FALSE	-1.42292	-2.4874	9.6383e-12		-1.04346		-1.17249	-2.48743	0.00162368		-1.05873		-0.644134	-2.48744	0.0274897		-0.301849		1.34152
ENSG00000015532	17	48423453	48440499	+	XYLT2	protein_coding	protein_coding|nonsense_mediated_decay|retained_intron	48423502	48440426	ENSP00000017003|ENSP00000425511|ENSP00000426501|ENSP00000365733|ENSP00000428350|ENSP00000460517	5472	TRUE	0.117193	4.34494	0.0615462	0.0988569	0.137939	FALSE	0.177068	4.34494	0.000164594	0.000339639	0.127384	TRUE	0.328499	4.34494	4.32513e-13	3.63703e-12	0.36773	TRUE	-0.0682617	4.34494	0.206287	0.261837	-0.00601782	FALSE	-0.172294	4.34494	0.062608	0.112073	-0.201367	FALSE	-0.22321	4.34494	0.00354174	0.0152	-0.176541	FALSE	-0.752998
ENSG00000015568	2	110550335	110615272	+	RGPD5	protein_coding	protein_coding|retained_intron|nonsense_mediated_decay|processed_transcript	110552043	110613470	ENSP00000376962|ENSP00000272454|ENSP00000392556|ENSP00000016946|ENSP00000411548|ENSP00000400797|ENSP00000409406	14175	FALSE	-0.476589	-2.99543	0.0068108		0.059599	FALSE	-0.706189	-2.99546	3.50898e-08		-0.585044		-0.933139	-2.99546	1.85193e-13		-0.782109		0.311427	-2.99544	0.0191124		0.722388		0.095285	-2.99542	0.642534		0.306801		-0.750337	-2.99542	0.000388185		-0.819346		1.63833
ENSG00000015592	8	27092840	27115937	-	STMN4	protein_coding	protein_coding|retained_intron	27094366	27101240	ENSP00000342538|ENSP00000428474|ENSP00000265770|ENSP00000428428|ENSP00000430699|ENSP00000430389	3294	FALSE	-0.00139828	-3.69795	0.949681		0.0230993	FALSE	0.133414	-3.69794	0.379503		0.330998		-0.449676	-3.69794	0.00263903		-0.648774		-0.473271	-3.69795	0.00426045		-0.58482		-0.0603562	-3.69795	0.905726		0.0446337	FALSE	-0.153521	-3.69795	0.511461		-0.413032		0.871783
ENSG00000015676	7	44418720	44530479	-	NUDCD3	protein_coding	protein_coding|processed_transcript|retained_intron	44425613	44530199	ENSP00000347626	10113	TRUE	-0.0333781	5.78659	0.496087	0.57811	0.0950047	FALSE	0.0480334	5.78659	0.181788	0.226532	-0.0445202	FALSE	0.274874	5.78659	8.45181e-16	1.08745e-14	0.241721	TRUE	0.00241955	5.78659	0.946687	0.957408	0.0841233	FALSE	0.0937301	5.78659	0.159825	0.242982	0.0519608	FALSE	-0.167045	5.78659	0.00364146	0.0155662	-0.190796	FALSE	-0.480725
ENSG00000016082	5	50678921	50690564	+	ISL1	protein_coding	protein_coding|processed_transcript	50679506	50689441	ENSP00000230658|ENSP00000422676	3216	FALSE	2.96022	-4.7398	2.56263e-18				-1.44385	-4.7398	0.000109183				-0.969208	-4.7398	0.00840872				-0.517038	-4.7398	0.266718				-1.34088	-4.73981	0.11415				-0.74581	-4.73981	0.229421				-0.788104
ENSG00000016391	3	53846362	53880417	-	CHDH	protein_coding	protein_coding	53851807	53858035	ENSP00000319851|ENSP00000418273|ENSP00000419863	7758	TRUE	-1.38257	2.71774	6.35017e-08	3.85105e-07	-1.32541	TRUE	-0.696197	2.71774	0.000100466	0.000213372	-1.403	TRUE	0.000954623	2.71774	0.978444	0.98309	0.607132	FALSE	0.559867	2.71774	0.00187345	0.00370372	1.18941	TRUE	1.99318	2.71774	1.68688e-15	4.52946e-14	2.91791	TRUE	-0.399216	2.71774	0.165467	0.287474	-0.433745	FALSE	-0.468274
ENSG00000016402	6	137321108	137366298	-	IL20RA	protein_coding	protein_coding|processed_transcript	137322698	137365865	ENSP00000314976|ENSP00000356722|ENSP00000437843|ENSP00000356720	4673	FALSE	0.528777	-4.71888	0.152089				-0.773943	-4.71894	0.0135628				-1.19266	-4.71893	3.06744e-05				0.000124331	-4.7189	1				2.87914	-4.71887	1.34646e-14				-0.770884	-4.71886	0.112764				-0.665465
ENSG00000016490	1	86934051	86965972	+	CLCA1	protein_coding	protein_coding	86934655	86965725	ENSP00000234701|ENSP00000378200	3340	FALSE	-0.438936	-4.47962	0.265318				-0.119848	-4.47964	0.688566				0.0925005	-4.47963	0.650755				0.441764	-4.47962	0.096608				-1.0855	-4.47962	0.0647455				-0.145533	-4.47961	0.742509				0.162983
ENSG00000016602	1	87012761	87046437	+	CLCA4	protein_coding	protein_coding|processed_transcript	87012803	87046025	ENSP00000359594|ENSP00000263723	3649	TRUE	0.56701	-0.682992	0.0185296	0.0345547	0.870667	FALSE	-0.601913	-0.683001	0.00312433	0.00537196	-0.776197	TRUE	0.208318	-0.682999	0.265786	0.325617	0.536053	FALSE	0.0388	-0.682995	0.833793	0.864542	-0.0592152	FALSE	-0.290874	-0.68299	0.489247	0.590098	-1.14579	FALSE	-0.455609	-0.682989	0.166472	0.288757	0.229775	FALSE	0.211573
ENSG00000016864	3	52728505	52740048	-	GLT8D1	protein_coding	protein_coding|nonsense_mediated_decay|retained_intron|processed_transcript	52728864	52734476	ENSP00000419612|ENSP00000378263|ENSP00000385730|ENSP00000266014|ENSP00000418853|ENSP00000418300|ENSP00000417713|ENSP00000417551|ENSP00000420286|ENSP00000419094|ENSP00000420462|ENSP00000417858	3783	TRUE	0.453215	6.24534	4.43036e-14	7.55217e-13	0.537863	TRUE	-0.0220077	6.24534	0.657174	0.703426	-0.0734571	FALSE	0.0306677	6.24534	0.523251	0.585982	0.0671034	FALSE	0.129335	6.24534	0.0153759	0.0253706	0.184992	FALSE	-0.104978	6.24534	0.26489	0.364348	-0.206557	FALSE	-0.118018	6.24534	0.128787	0.238957	-0.152708	FALSE	-0.571338
ENSG00000017260	3	130569439	130735556	+	ATP2C1	protein_coding	protein_coding|processed_transcript|retained_intron|nonsense_mediated_decay	130569665	130735091	ENSP00000423774|ENSP00000425320|ENSP00000421326|ENSP00000376914|ENSP00000432956|ENSP00000427461|ENSP00000424783|ENSP00000423330|ENSP00000422872|ENSP00000427625|ENSP00000426849|ENSP00000329664|ENSP00000395809|ENSP00000352665|ENSP00000402677|ENSP00000421261|ENSP00000425228|ENSP00000422890|ENSP00000422489|ENSP00000424930|ENSP00000427087	8533	TRUE	0.291299	5.83834	2.32932e-07	1.27195e-06	0.359455	TRUE	-0.141791	5.83834	0.00146348	0.00264971	-0.145444	TRUE	0.223786	5.83834	1.67345e-07	6.19805e-07	0.291441	TRUE	-0.156678	5.83834	0.00161819	0.0032382	-0.081662	TRUE	0.384067	5.83834	9.91586e-07	7.04496e-06	0.346581	TRUE	-0.150492	5.83834	0.0328036	0.085043	-0.223184	FALSE	-0.354283
ENSG00000017373	17	36686251	36762183	-	SRCIN1	protein_coding	protein_coding|retained_intron|processed_transcript	36689535	36761958	ENSP00000264659|ENSP00000462070|ENSP00000445368|ENSP00000462788	11025	FALSE	1.22099	-0.348692	7.71141e-28		1.42033		-0.368522	-0.348687	0.000306015		-0.175212		0.339375	-0.348688	0.000431462		0.400321		-1.03786	-0.348691	2.39983e-19		-0.941011		-0.356411	-0.348693	0.0713425		-0.465302		-0.464607	-0.348694	0.00464432		-0.361013		-0.0818253
ENSG00000017427	12	102789645	102874423	-	IGF1	protein_coding	protein_coding|processed_transcript	102796288	102874159	ENSP00000394999|ENSP00000337612|ENSP00000376637|ENSP00000416811|ENSP00000376638|ENSP00000302665	8087	TRUE	-0.341384	6.45612	0.000373398	0.00104951	-0.123467	TRUE	-0.145401	6.45612	0.0405101	0.0577986	-0.0638533	FALSE	-0.201495	6.45612	0.0043754	0.00800977	0.0133012	FALSE	-0.455451	6.45612	1.01266e-08	4.61567e-08	-0.342279	TRUE	0.809182	6.45612	5.43581e-12	9.39777e-11	0.977928	TRUE	-0.0971335	6.45612	0.391224	0.535355	-0.0256874	FALSE	0.731844
ENSG00000017483	X	48316920	48328644	-	SLC38A5	protein_coding	protein_coding|processed_transcript	48317322	48326311	ENSP00000366073|ENSP00000366071|ENSP00000313740|ENSP00000402988|ENSP00000407258|ENSP00000403976|ENSP00000389644|ENSP00000416948	4016	TRUE	0.351098	6.55223	3.14626e-05	0.000111584	0.583584	TRUE	-0.142994	6.55223	0.0330966	0.0480706	-0.0791403	FALSE	0.0770029	6.55223	0.238379	0.295801	0.0478556	FALSE	-0.306338	6.55223	4.47199e-05	0.000116361	-0.456328	TRUE	0.124026	6.55223	0.301202	0.403961	0.174621	FALSE	-0.421664	6.55223	8.81434e-05	0.000738021	-0.537385	TRUE	0.264248
ENSG00000017621	X	49019061	49024822	+	MAGIX	protein_coding	protein_coding|processed_transcript	49019212	49022735	ENSP00000365517|ENSP00000403515|ENSP00000405887|ENSP00000387928|ENSP00000416219|ENSP00000365516|ENSP00000411713|ENSP00000400147	4948	TRUE	0.571061	0.899111	7.927e-16	1.76562e-14	0.566068	TRUE	-0.514281	0.89911	5.06356e-19	5.79838e-18	-0.449952	TRUE	-0.0609078	0.89911	0.300598	0.363034	0.062123	FALSE	-0.03794	0.899111	0.567798	0.627887	0.0022611	FALSE	0.434181	0.899111	2.53811e-05	0.000131094	0.291515	TRUE	0.0363748	0.899111	0.68543	0.786888	0.110652	FALSE	0.0339659
ENSG00000017797	18	9475007	9538114	+	RALBP1	protein_coding	protein_coding	9513044	9535932	ENSP00000019317|ENSP00000463693|ENSP00000372924|ENSP00000411556|ENSP00000462549	4979	TRUE	0.212842	5.32632	0.00311295	0.00706292	0.210806	TRUE	-0.121832	5.32632	0.0303102	0.0443045	-0.169004	FALSE	0.310944	5.32632	5.41527e-09	2.48513e-08	0.278562	TRUE	0.0151754	5.32632	0.79932	0.835311	0.0222125	FALSE	0.295363	5.32632	0.00321278	0.00906292	0.363429	TRUE	-0.0545739	5.32632	0.544014	0.67377	-0.161429	FALSE	-0.767063
ENSG00000018189	4	71569921	71673032	+	RUFY3	protein_coding	protein_coding|nonsense_mediated_decay|processed_transcript|retained_intron	71570654	71672373	ENSP00000426165|ENSP00000426734|ENSP00000399771|ENSP00000370394|ENSP00000226328|ENSP00000443652|ENSP00000425574|ENSP00000425400|ENSP00000421120|ENSP00000420980	8070	TRUE	-0.0109542	5.54667	0.932813	0.950538	0.0363461	FALSE	0.309956	5.54667	6.18777e-05	0.000134981	0.390984	TRUE	-0.258585	5.54667	0.00133024	0.00267298	-0.379187	TRUE	0.36921	5.54667	1.43993e-05	4.04199e-05	0.563725	TRUE	-0.958461	5.54667	3.68374e-09	4.21088e-08	-1.14271	TRUE	-0.291723	5.54667	0.0238335	0.0672416	-0.0231536	FALSE	-0.129777
ENSG00000018236	12	41086244	41466220	+	CNTN1	protein_coding	protein_coding|processed_transcript|nonsense_mediated_decay	41302235	41463834	ENSP00000448004|ENSP00000450412|ENSP00000447006|ENSP00000447862|ENSP00000447860|ENSP00000448653|ENSP00000449706|ENSP00000325660|ENSP00000353213|ENSP00000261160|ENSP00000449517	7492	TRUE	-0.256178	5.08352	0.289742	0.371647	0.908666	FALSE	0.919557	5.08352	8.26769e-09	2.92525e-08	1.05065	TRUE	-0.680509	5.08352	0.000135611	0.00032277	-1.59759	TRUE	0.0531035	5.08352	0.75746	0.799169	0.496573	FALSE	0.665429	5.08352	0.0221549	0.0470276	0.810761	FALSE	-0.0705346	5.08352	0.833968	0.894046	-0.201195	FALSE	-1.18125
ENSG00000018280	2	219246752	219261617	+	SLC11A1	protein_coding	retained_intron|protein_coding|processed_transcript|nonsense_mediated_decay	219247092	219259755	ENSP00000233202|ENSP00000346320|ENSP00000443435	8676	TRUE	-1.93075	2.47866	3.29496e-10	3.0414e-09	-0.803789	TRUE	-2.33728	2.47865	6.21872e-26	1.52661e-24	-1.03416	TRUE	-1.95659	2.47865	2.54019e-19	5.6257e-18	-0.827041	TRUE	-1.33074	2.47866	3.67481e-08	1.54609e-07	0.403336	FALSE	0.761458	2.47866	0.0212145	0.0453428	-0.333586	FALSE	3.28561	2.47866	4.11978e-58	3.76525e-56	3.83674	TRUE	0.941704
ENSG00000018408	3	149235022	149454501	-	WWTR1	protein_coding	protein_coding|nonsense_mediated_decay|retained_intron|processed_transcript	149238595	149375093	ENSP00000419465|ENSP00000353847|ENSP00000419234|ENSP00000418621|ENSP00000417862|ENSP00000417339|ENSP00000418580|ENSP00000420120|ENSP00000420159|ENSP00000417984	8413	TRUE	0.250927	1.58249	0.0743342	0.116614	0.783917	FALSE	-0.320084	1.58249	0.00442323	0.0074243	-0.457831	TRUE	-0.272437	1.58249	0.0147184	0.0243705	-0.381559	FALSE	0.570213	1.58249	7.55447e-07	2.60012e-06	0.726803	TRUE	0.554417	1.58249	0.00373317	0.0103039	0.462903	FALSE	-0.0528688	1.58249	0.785994	0.861037	0.168903	FALSE	-0.471148
ENSG00000018510	2	178257372	178408564	+	AGPS	protein_coding	protein_coding|retained_intron	178257518	178402920	ENSP00000264167|ENSP00000386688	8197	TRUE	-0.175828	4.79064	0.000689049	0.00182375	-0.0459639	TRUE	-0.104181	4.79064	0.00717654	0.0116997	-0.14678	FALSE	0.2321	4.79064	2.98676e-10	1.65462e-09	0.186611	TRUE	-0.0433315	4.79064	0.316755	0.379861	0.0318664	FALSE	0.348092	4.79064	3.57028e-07	2.79127e-06	0.291924	TRUE	-0.00335988	4.79064	0.966126	0.978944	0.00769429	FALSE	-0.189911
ENSG00000018607	2	133066882	133076309	+	ZNF806	pseudogene	unprocessed_pseudogene				1774	FALSE	1.81776	-4.83672	1.46854e-10				-0.840653	-4.83669	0.00381879				0.0551347	-4.8367	0.8618				-0.544576	-4.83671	0.0859449				-0.67045	-4.83672	0.258969				-0.157728	-4.83673	0.755519				-0.639766
ENSG00000018610	X	118672112	118699397	-	CXorf56	protein_coding	protein_coding|processed_transcript	118673693	118699318	ENSP00000320345|ENSP00000360652|ENSP00000441786	2606	TRUE	-0.0888847	3.97613	0.155638	0.219646	0.0702542	FALSE	-0.0325951	3.97613	0.485958	0.541353	-0.181053	FALSE	-0.00271597	3.97613	0.956746	0.965375	-0.00112581	FALSE	-0.0761499	3.97613	0.144395	0.190922	0.115118	FALSE	-0.112158	3.97613	0.209682	0.302092	-0.0792874	FALSE	-0.0884488	3.97613	0.231204	0.367746	-0.119688	FALSE	0.292548
ENSG00000018625	1	160085549	160113381	+	ATP1A2	protein_coding	retained_intron|protein_coding|processed_transcript	160085652	160111112	ENSP00000354490|ENSP00000376066|ENSP00000411705	6298	FALSE	-0.671633	-3.46005	0.094149				-1.83311	-3.45981	1.38844e-09				0.685253	-3.45987	0.00677928				0.581251	-3.45999	0.0376239				-2.44068	-3.4601	0.000217697				1.13705	-3.46013	0.00184146		Inf		-0.119777
ENSG00000018699	2	32853099	33046118	+	TTC27	protein_coding	protein_coding|nonsense_mediated_decay	32853360	33046002	ENSP00000393327|ENSP00000313953|ENSP00000392883|ENSP00000409230|ENSP00000410642|ENSP00000398820	3185	TRUE	0.133216	3.8434	0.0527369	0.0864093	0.198156	FALSE	-0.153412	3.8434	0.00399991	0.00675687	-0.289316	TRUE	0.215325	3.8434	2.7004e-05	7.2002e-05	0.132917	TRUE	0.366678	3.8434	4.12847e-11	2.65244e-10	0.445858	TRUE	0.308474	3.8434	0.00114832	0.00370779	0.2634	TRUE	-0.243206	3.8434	0.00399211	0.0167596	-0.240785	FALSE	-0.903648
ENSG00000018869	19	56887413	56904914	-	ZNF582	protein_coding	protein_coding|non_stop_decay	56887413	56903121	ENSP00000468679|ENSP00000301310|ENSP00000465619|ENSP00000466875|ENSP00000466452|ENSP00000465639	3152	TRUE	-0.224908	1.07499	0.252209	0.331226	0.360869	FALSE	-0.139867	1.075	0.331804	0.388082	-0.762704	FALSE	0.415849	1.075	0.00208166	0.00404346	0.614589	TRUE	0.145418	1.075	0.333415	0.397076	0.315617	FALSE	0.799728	1.07499	0.000751048	0.00255249	1.19679	TRUE	-0.385599	1.07499	0.0990318	0.196199	-0.71396	FALSE	-0.872602
ENSG00000019102	11	124617368	124622134	-	VSIG2	protein_coding	protein_coding	124617434	124622033	ENSP00000318684|ENSP00000385013	1432	FALSE	-0.321172	-2.46636	0.272337		1.12447	FALSE	-1.03258	-2.46628	1.81118e-06		-1.37047		-0.138307	-2.4663	0.498136		-1.11676		0.0258071	-2.46634	0.886997		-0.946338	FALSE	-0.525248	-2.46638	0.223946		0.164014	FALSE	1.52993	-2.46639	9.15378e-09		1.71062		0.371581
ENSG00000019144	11	118477155	118528741	+	PHLDB1	protein_coding	protein_coding|nonsense_mediated_decay|processed_transcript|retained_intron	118484552	118527530	ENSP00000354498|ENSP00000431508|ENSP00000435520|ENSP00000348359|ENSP00000432059|ENSP00000435388|ENSP00000434905	21988	FALSE	-0.897937	-1.00338	2.04835e-05		-0.875773		-0.334761	-1.00336	0.025497		-0.149374		0.170482	-1.00336	0.232979		-0.636916	FALSE	-0.266018	-1.00338	0.11275		0.0016803	FALSE	-0.577348	-1.00339	0.0534266		-1.2738		0.727351	-1.00339	0.000463684		0.999326		0.642249
ENSG00000019169	2	119699742	119752236	+	MARCO	protein_coding	protein_coding|retained_intron	119699877	119752093	ENSP00000318916|ENSP00000441769|ENSP00000409192	2079	TRUE	-1.91513	-0.38113	1.21194e-07	6.97601e-07	0.0539218	FALSE	-1.68054	-0.381165	4.49464e-11	2.06751e-10	-1.34237	TRUE	-0.429931	-0.381158	0.0737573	0.104523	-0.0056656	FALSE	-1.37164	-0.38114	1.51268e-06	4.96708e-06	-0.807137	TRUE	-2.04696	-0.381123	0.000140759	0.00059106	-2.30202	TRUE	3.6365	-0.381119	3.92991e-56	3.34077e-54	3.42577	TRUE	-0.391112
ENSG00000019186	20	52769988	52790512	-	CYP24A1	protein_coding	protein_coding|processed_transcript	52773721	52790118	ENSP00000216862|ENSP00000379285|ENSP00000379284	3972	FALSE	0.247095	-4.86639	0.475937				0.0190182	-4.86639	1				0.432538	-4.86639	0.0261684				-0.402982	-4.86639	0.18727				0.140332	-4.86639	0.790631				-0.194839	-4.86639	0.716377				-0.53803
ENSG00000019485	11	45115564	45247734	+	PRDM11	protein_coding	protein_coding|processed_transcript	45117357	45246456	ENSP00000263765|ENSP00000435976|ENSP00000431898|ENSP00000394314|ENSP00000456942	5527	TRUE	0.367393	1.47555	0.000109948	0.000347642	0.583182	TRUE	-0.0345813	1.47555	0.65251	0.699125	0.00272907	FALSE	-0.430668	1.47555	1.06218e-08	4.66549e-08	-0.480346	TRUE	0.692615	1.47555	3.13157e-20	7.0314e-19	0.87097	TRUE	-0.299424	1.47555	0.0411855	0.0793663	-0.406125	FALSE	-0.175997	1.47555	0.14307	0.258698	-0.00549838	FALSE	-0.512592
ENSG00000019505	11	45261852	45307870	-	SYT13	protein_coding	protein_coding|nonsense_mediated_decay	45265606	45307758	ENSP00000020926|ENSP00000434967|ENSP00000432975	5424	FALSE	0.652193	-0.421381	0.0626521		1.76967		-1.09633	-0.421415	0.0004699		0.835987	FALSE	-0.077989	-0.421407	0.814763		1.89243	FALSE	0.751006	-0.42139	0.0119184		#NAME?	FALSE	-3.95539	-0.421374	3.57578e-07		#NAME?		0.646938	-0.42137	0.107807		0.562964		-0.190128
ENSG00000019549	8	49830249	49834299	-	SNAI2	protein_coding	protein_coding	49831369	49833824	ENSP00000020945|ENSP00000380034	2282	TRUE	0.415257	-1.08196	0.0911226	0.139128	2.05385	FALSE	-1.43646	-1.08193	1.8277e-11	8.79602e-11	-1.01169	TRUE	-0.524393	-1.08194	0.0103302	0.0175969	-1.31847	FALSE	-0.279158	-1.08195	0.22539	0.28288	-0.664644	FALSE	0.805521	-1.08196	0.0146566	0.0332396	0.491282	FALSE	1.38781	-1.08197	1.29332e-07	2.30982e-06	2.10087	TRUE	0.453638
ENSG00000019582	5	149781200	149792492	-	CD74	protein_coding	protein_coding|nonsense_mediated_decay|retained_intron	149781553	149792312	ENSP00000367026|ENSP00000230685|ENSP00000430614|ENSP00000429024|ENSP00000009530|ENSP00000430654|ENSP00000429641|ENSP00000429478	3184	TRUE	-0.524135	10.1794	0.000770782	0.00202276	-0.141151	TRUE	0.597505	10.1794	1.5957e-08	5.46029e-08	0.511601	TRUE	-0.365883	10.1794	0.00130094	0.00261789	-0.247345	TRUE	-0.211573	10.1794	0.0969159	0.133863	-0.30297	FALSE	-0.433193	10.1794	0.0527777	0.0973861	0.000735577	FALSE	0.184749	10.1794	0.265424	0.407172	0.34176	FALSE	0.182695
ENSG00000019991	7	81328322	81399754	-	HGF	protein_coding	protein_coding|retained_intron	81331900	81399287	ENSP00000222390|ENSP00000391238|ENSP00000389854|ENSP00000408270|ENSP00000413829|ENSP00000346164|ENSP00000395468|ENSP00000396307|ENSP00000388592	8897	TRUE	-1.42388	7.04976	2.10576e-09	1.69252e-08	-1.20911	TRUE	0.631428	7.04976	3.10218e-05	7.03603e-05	1.14995	TRUE	-0.13901	7.04976	0.396347	0.461508	-0.336306	FALSE	-0.736799	7.04976	8.56906e-05	0.000212448	-0.710146	TRUE	0.470154	7.04976	0.0866974	0.146531	1.27546	FALSE	0.275419	7.04976	0.235589	0.372923	0.771905	FALSE	0.286732
ENSG00000019995	10	126630692	126676758	+	ZRANB1	protein_coding	protein_coding|processed_transcript	126631063	126673558	ENSP00000352676	5993	TRUE	-0.164884	5.02028	0.0014965	0.00368205	-0.0424892	TRUE	-0.277236	5.02028	2.96188e-13	1.74302e-12	-0.288909	TRUE	-0.249044	5.02028	5.77179e-11	3.52113e-10	-0.146594	TRUE	0.208615	5.02028	5.03691e-07	1.77859e-06	0.369931	TRUE	-0.0122783	5.02028	0.877549	0.912225	-0.0103749	FALSE	-0.0630887	5.02028	0.3038	0.448648	-0.0191113	FALSE	0.573538
ENSG00000020129	1	36023074	36032875	+	NCDN	protein_coding	protein_coding|processed_transcript	36023792	36032470	ENSP00000362350|ENSP00000348394|ENSP00000362340|ENSP00000406511|ENSP00000407339	4917	TRUE	0.0868101	5.14201	0.200031	0.2717	0.198467	FALSE	0.358506	5.14201	2.95027e-13	1.73671e-12	0.305473	TRUE	0.258398	5.14201	2.38836e-07	8.66296e-07	0.324274	TRUE	-0.274038	5.14201	2.57166e-06	8.11254e-06	-0.33307	TRUE	0.00672512	5.14201	0.929444	0.950381	-0.0206671	FALSE	-0.162736	5.14201	0.0493234	0.115992	-0.182932	FALSE	-0.797648
ENSG00000020181	8	37641709	37702414	+	GPR124	protein_coding	protein_coding	37641709	37699870	ENSP00000400860|ENSP00000323508|ENSP00000406367	7061	FALSE	-1.01493	-1.44157	4.80668e-05		-0.0176877		-0.867655	-1.44155	1.56602e-06		-0.614032		-0.730867	-1.44156	4.11428e-05		-0.0372387		-1.10368	-1.44156	8.25855e-08		-0.243538		-0.972098	-1.44157	0.00776767		-0.658052		2.51933	-1.44157	5.02292e-39		2.15801		0.789624
ENSG00000020219	7	152142562	152144235	+	CCT8L1P	pseudogene	processed_pseudogene				1674	FALSE	0.082492	-3.93797	0.740125		0.2791		0.155916	-3.93802	0.458718		0.945959		-1.47626	-3.93801	1.0607e-11		#NAME?		-1.06768	-3.93799	1.63479e-05		#NAME?		-1.47157	-3.93796	0.00169877		#NAME?		-0.911277	-3.93796	0.00901289		#NAME?		2.06282
ENSG00000020256	20	50668202	50820847	-	ZFP64	protein_coding	protein_coding|processed_transcript	50668655	50808175	ENSP00000360573|ENSP00000360578|ENSP00000355179|ENSP00000403424|ENSP00000379312|ENSP00000379303|ENSP00000344615|ENSP00000360570|ENSP00000216923	6997	TRUE	0.268285	3.71966	0.000644189	0.00171411	0.37214	TRUE	0.0365264	3.71966	0.543479	0.596051	-0.062871	FALSE	0.482581	3.71966	1.72036e-17	2.91982e-16	0.463954	TRUE	-0.0235167	3.71966	0.737613	0.781619	-0.0606071	FALSE	-0.122143	3.71966	0.305816	0.408966	-0.229707	FALSE	-0.367512	3.71966	0.000197439	0.00145755	-0.527697	TRUE	-1.061
ENSG00000020426	14	61201460	61436671	+	MNAT1	protein_coding	processed_transcript|protein_coding|retained_intron	61201581	61435304	ENSP00000261245|ENSP00000446437|ENSP00000451379|ENSP00000451017	3865	TRUE	-0.12847	2.82098	0.0799146	0.124108	0.0223828	FALSE	0.392251	2.82098	1.62041e-14	1.1045e-13	0.352884	TRUE	-0.137428	2.82098	0.0116599	0.0196813	-0.141674	FALSE	0.0141779	2.82098	0.804232	0.839283	0.079801	FALSE	-0.227468	2.82098	0.0304414	0.0616012	-0.175544	FALSE	0.178115	2.82098	0.0310603	0.0815964	0.150065	FALSE	-0.403528
ENSG00000020577	14	55033815	55260033	+	SAMD4A	protein_coding	protein_coding|processed_transcript|retained_intron	55034635	55255659	ENSP00000452535|ENSP00000251091|ENSP00000375919|ENSP00000350261|ENSP00000450808	12170	TRUE	-0.365025	2.31539	0.024994	0.0449694	-0.205439	FALSE	-0.251295	2.31539	0.0362335	0.0522061	-0.247233	FALSE	-0.0314738	2.31539	0.799437	0.834458	-0.0552566	FALSE	0.261063	2.31539	0.0390462	0.0589874	0.304241	FALSE	-1.36462	2.31539	5.18487e-08	4.81095e-07	-1.90406	TRUE	0.54722	2.31539	0.00136645	0.00711842	0.904882	TRUE	0.315199
ENSG00000020633	1	25226002	25291612	-	RUNX3	protein_coding	protein_coding|processed_transcript	25228616	25291062	ENSP00000382800|ENSP00000308051|ENSP00000343477|ENSP00000444872	4605	TRUE	0.0508904	5.40968	0.597815	0.673827	0.205738	FALSE	-0.110841	5.40968	0.146945	0.186612	-0.0519546	FALSE	-0.606496	5.40968	9.92828e-16	1.25911e-14	-0.500794	TRUE	0.0155964	5.40968	0.842387	0.871903	0.0980959	FALSE	0.613229	5.40968	2.57614e-06	1.68684e-05	0.814575	TRUE	-0.381043	5.40968	0.00186167	0.00912185	-0.244336	TRUE	0.678319
ENSG00000020922	11	94152895	94227074	-	MRE11A	protein_coding	protein_coding|retained_intron|processed_transcript	94153294	94225967	ENSP00000325863|ENSP00000385614|ENSP00000326094|ENSP00000376933|ENSP00000440986|ENSP00000439511|ENSP00000442809	3538	TRUE	-0.252149	4.03825	0.000654704	0.00173876	-0.132678	TRUE	0.20035	4.03825	0.000173424	0.000357065	0.275499	TRUE	0.106941	4.03825	0.0465688	0.0692766	0.0346388	FALSE	0.16921	4.03825	0.00440556	0.00811535	0.279405	TRUE	0.116565	4.03825	0.240979	0.33789	0.0417162	FALSE	-0.133173	4.03825	0.12646	0.235557	-0.161421	FALSE	-0.52647
ENSG00000021300	11	73357223	73373864	+	PLEKHB1	protein_coding	protein_coding|processed_transcript|retained_intron	73357654	73372644	ENSP00000346127|ENSP00000381505|ENSP00000440122|ENSP00000227214|ENSP00000381507|ENSP00000441224|ENSP00000443899|ENSP00000445990|ENSP00000439714|ENSP00000438809|ENSP00000445807|ENSP00000444453|ENSP00000442136|ENSP00000442616|ENSP00000440102|ENSP00000441558	4933	TRUE	-0.064386	2.82872	0.685378	0.750873	0.170163	FALSE	0.130829	2.82872	0.232	0.282095	0.383122	FALSE	0.00794946	2.82872	0.931782	0.945873	-0.124272	FALSE	-0.169271	2.82872	0.184648	0.237279	-0.326447	FALSE	0.373362	2.82872	0.0578817	0.10511	0.203445	FALSE	0.386321	2.82872	0.0193156	0.0571887	0.510921	FALSE	-0.454411
ENSG00000021355	6	2832566	2842240	-	SERPINB1	protein_coding	protein_coding|processed_transcript	2833845	2840820	ENSP00000370115|ENSP00000444543	3226	TRUE	-0.0981739	5.72138	0.283364	0.364856	0.231234	FALSE	-0.601096	5.72138	2.75638e-19	3.22661e-18	-0.45087	TRUE	-0.0845529	5.72138	0.212081	0.267305	0.151691	FALSE	-0.440906	5.72138	6.7099e-09	3.13467e-08	-0.199574	TRUE	0.166489	5.72138	0.171336	0.256807	0.228315	FALSE	0.780952	5.72138	5.54017e-17	1.89878e-15	0.484293	TRUE	0.680795
ENSG00000021461	7	99425636	99463718	+	CYP3A43	protein_coding	protein_coding|nonsense_mediated_decay|processed_transcript|retained_intron	99425739	99463621	ENSP00000346887|ENSP00000397332|ENSP00000415221|ENSP00000416581|ENSP00000345351|ENSP00000405557|ENSP00000401521|ENSP00000400316|ENSP00000411653|ENSP00000312110|ENSP00000222382	2630	TRUE	-0.0280544	-0.342513	0.855394	0.890029	0.0854468	FALSE	0.456313	-0.342518	1.70836e-06	4.57011e-06	0.546536	TRUE	0.303055	-0.342517	0.00157646	0.00312992	0.335196	TRUE	-0.237756	-0.342514	0.036385	0.0552932	-0.223141	FALSE	-0.732989	-0.342512	0.000296989	0.00112853	-0.994214	TRUE	-0.300858	-0.342511	0.0609948	0.13595	-0.263464	FALSE	-0.591663
ENSG00000021488	19	33321415	33360672	-	SLC7A9	protein_coding	protein_coding|nonsense_mediated_decay|retained_intron	33321529	33359440	ENSP00000464822|ENSP00000468076|ENSP00000023064|ENSP00000465563|ENSP00000468439	2597	FALSE	0.561847	-2.71971	4.0785e-05		0.83739		0.106288	-2.7197	0.346876		0.0964645		-0.0645716	-2.71971	0.606749		0.0724631	FALSE	-0.0437656	-2.71971	0.751844		-0.196957		-1.55711	-2.71971	6.14886e-10		-2.0308		0.235299	-2.71972	0.15549		0.240191		-0.325278
ENSG00000021574	2	32288680	32382706	+	SPAST	protein_coding	protein_coding	32288901	32379562	ENSP00000340817|ENSP00000320885	5213	TRUE	0.124002	4.02767	0.0339965	0.058927	0.193446	FALSE	-0.122695	4.02767	0.00654056	0.0107302	-0.219325	FALSE	0.262355	4.02767	9.51707e-10	4.91039e-09	0.1865	TRUE	0.079285	4.02767	0.107099	0.146145	0.152637	FALSE	0.301052	4.02767	0.000183966	0.000745319	0.270815	TRUE	0.0134787	4.02767	0.832649	0.893068	-0.0368073	FALSE	-0.706293
ENSG00000021645	14	78708734	80330762	+	NRXN3	protein_coding	nonsense_mediated_decay|retained_intron|protein_coding|processed_transcript	78709437	80328304	ENSP00000450683|ENSP00000451754|ENSP00000451947|ENSP00000451648|ENSP00000338349|ENSP00000450462|ENSP00000451672|ENSP00000281127|ENSP00000394426|ENSP00000451393	11335	FALSE	0.280582	-2.45301	0.340699		1.85655		-1.25029	-2.45295	1.64458e-06		-0.877176		-0.684922	-2.45296	0.0060203		-0.723673		-1.54393	-2.45299	2.30634e-07		-0.849916		2.11212	-2.45302	1.36085e-09		1.25521		1.17163	-2.45303	0.000327733		1.96528		0.552563
ENSG00000021762	11	3108346	3187969	-	OSBPL5	protein_coding	protein_coding|retained_intron|nonsense_mediated_decay|processed_transcript	3109435	3150378	ENSP00000437141|ENSP00000263650|ENSP00000374639|ENSP00000431412|ENSP00000433342|ENSP00000434265|ENSP00000441551|ENSP00000302872|ENSP00000436950|ENSP00000433754|ENSP00000435812|ENSP00000432507|ENSP00000433222	7466	TRUE	0.396588	2.60617	0.0172589	0.0324367	0.9575	FALSE	-0.195998	2.60617	0.146899	0.186566	-0.581249	FALSE	-0.364245	2.60617	0.00690929	0.0121777	-0.612586	FALSE	0.127349	2.60617	0.368468	0.433386	0.538116	FALSE	-0.536545	2.60617	0.0451936	0.0855738	-0.650398	FALSE	0.0704459	2.60617	0.70075	0.799197	0.242765	FALSE	0.372913
ENSG00000021776	15	35147732	35262040	-	AQR	protein_coding	protein_coding|nonsense_mediated_decay|retained_intron	35148996	35261814	ENSP00000156471|ENSP00000445700|ENSP00000453278	9779	TRUE	-0.204081	5.46729	1.38325e-05	5.26138e-05	-0.0934696	TRUE	0.340106	5.46729	3.69045e-26	9.29391e-25	0.318624	TRUE	0.0317977	5.46729	0.357457	0.42176	0.0698834	FALSE	-0.214635	5.46729	3.42035e-08	1.44685e-07	-0.0845441	TRUE	-0.140749	5.46729	0.0354624	0.0698872	-0.139665	FALSE	-0.174486	5.46729	0.00163757	0.00823947	-0.155049	TRUE	-0.0193326
ENSG00000021826	2	211342406	211543831	+	CPS1	protein_coding	protein_coding|retained_intron|processed_transcript	211342488	211542706	ENSP00000388496|ENSP00000430697|ENSP00000430644|ENSP00000402608|ENSP00000233072|ENSP00000406136	10444	TRUE	0.328154	1.94565	0.0817849	0.126639	0.771783	FALSE	0.0184145	1.94566	0.886462	0.905629	0.713387	FALSE	0.97988	1.94566	7.99683e-13	6.4408e-12	1.28462	TRUE	-1.15317	1.94566	1.03688e-10	6.28813e-10	-2.59733	TRUE	-1.61088	1.94565	8.87894e-07	6.38516e-06	-2.22072	TRUE	-0.271546	1.94565	0.275918	0.418716	-0.384778	FALSE	-0.473601
ENSG00000021852	1	57394883	57431813	-	C8B	protein_coding	protein_coding|retained_intron|processed_transcript	57395080	57431621	ENSP00000360281|ENSP00000442548|ENSP00000440113	2729	FALSE	-0.500407	-4.58639	0.0951149				0.63114	-4.58645	0.0038905				-0.200451	-4.58644	0.413268				-1.53263	-4.5864	7.11873e-08				-1.05356	-4.58637	0.0344333				-0.361358	-4.58636	0.388605				1.14539
ENSG00000022267	X	135229559	135293518	+	FHL1	protein_coding	protein_coding|processed_transcript	135278962	135292181	ENSP00000377710|ENSP00000359724|ENSP00000391779|ENSP00000389920|ENSP00000444815|ENSP00000408038|ENSP00000413798|ENSP00000443333|ENSP00000377709|ENSP00000412642|ENSP00000414604|ENSP00000071281|ENSP00000437673|ENSP00000359717|ENSP00000359710|ENSP00000359708	4945	TRUE	0.30716	5.49282	0.166609	0.233001	1.5298	FALSE	-0.318466	5.49282	0.081983	0.110333	-0.81279	FALSE	-0.718719	5.49282	0.000101804	0.000247234	-2.0597	TRUE	0.405619	5.49282	0.0311204	0.0479972	0.459493	FALSE	0.501534	5.49282	0.0974493	0.161712	1.42419	FALSE	-0.802876	5.49282	0.00826909	0.0296018	-0.852043	FALSE	0.606889
ENSG00000022277	20	55043647	55093943	+	RTFDC1	protein_coding	protein_coding|processed_transcript|retained_intron	55043754	55093318	ENSP00000023939|ENSP00000379220|ENSP00000349906|ENSP00000400322|ENSP00000407185	3501	TRUE	0.0396738	4.99385	0.375001	0.461304	0.199686	FALSE	-0.159153	4.99385	2.83631e-06	7.37668e-06	-0.190289	TRUE	-0.0509082	4.99385	0.134466	0.178911	-0.122158	FALSE	0.169429	4.99385	4.326e-06	1.31626e-05	0.260708	TRUE	0.312451	4.99385	2.7613e-07	2.21667e-06	0.285809	TRUE	0.22984	4.99385	7.17061e-06	8.60791e-05	0.151717	TRUE	-0.252744
ENSG00000022355	5	161274197	161326975	+	GABRA1	protein_coding	protein_coding|retained_intron	161276039	161324425	ENSP00000023897|ENSP00000393097|ENSP00000377517|ENSP00000415441|ENSP00000430895|ENSP00000408041|ENSP00000430507|ENSP00000414232|ENSP00000430435	5494	FALSE	0.703493	-2.83485	0.102837				-2.10627	-2.83456	4.60911e-07				2.25257	-2.83463	6.73923e-13		Inf		-1.60508	-2.83477	0.000523584				-3.62742	-2.83492	0.000132491				-1.08154	-2.83495	0.11069				-0.931305
ENSG00000022556	19	55464498	55512510	+	NLRP2	protein_coding	protein_coding|retained_intron|nonsense_mediated_decay|processed_transcript	55481384	55512263	ENSP00000466260|ENSP00000465069|ENSP00000443519|ENSP00000445135|ENSP00000375601|ENSP00000344074|ENSP00000442351|ENSP00000409370|ENSP00000440601|ENSP00000467349|ENSP00000402474|ENSP00000441133|ENSP00000263437|ENSP00000441363|ENSP00000466537|ENSP00000445846|ENSP00000469973	6313	TRUE	1.5616	1.58032	1.43922e-08	9.92111e-08	0.0588222	TRUE	-1.26282	1.58033	1.69569e-06	4.53807e-06	-0.701379	TRUE	-0.571806	1.58032	0.0244802	0.0387129	-0.952886	FALSE	0.971123	1.58032	8.88483e-05	0.0002198	0.446981	TRUE	-2.0261	1.58032	0.000340905	0.00127305	-1.1166	TRUE	-0.55497	1.58032	0.190073	0.318403	1.81347	FALSE	-0.462423
ENSG00000022567	8	142217265	142318404	-	SLC45A4	protein_coding	protein_coding|processed_transcript	142221544	142264328	ENSP00000429059|ENSP00000428137|ENSP00000400799|ENSP00000024061|ENSP00000429033|ENSP00000429974	8608	TRUE	-0.207414	3.78675	0.0018941	0.00454653	-0.0909116	TRUE	-0.236987	3.78675	1.72424e-06	4.60941e-06	-0.228634	TRUE	-0.12944	3.78675	0.0089902	0.0155043	-0.105552	FALSE	0.106267	3.78675	0.0499125	0.073643	0.292842	FALSE	0.3131	3.78675	0.000410409	0.00150149	0.264613	TRUE	0.194267	3.78675	0.0095346	0.0330502	0.213486	FALSE	0.270371
ENSG00000022840	12	120971283	121015397	+	RNF10	protein_coding	protein_coding|nonsense_mediated_decay|processed_transcript|retained_intron	120972615	121014469	ENSP00000438638|ENSP00000322242|ENSP00000444770|ENSP00000443000|ENSP00000415682|ENSP00000443790|ENSP00000443235|ENSP00000439510|ENSP00000437392|ENSP00000439221|ENSP00000439859|ENSP00000445160|ENSP00000441487	5911	TRUE	-0.155679	6.58725	0.00630913	0.0132994	0.0462119	FALSE	-0.364688	6.58725	9.49682e-19	1.05402e-17	-0.295957	TRUE	-0.220317	6.58725	1.61824e-07	6.00158e-07	-0.097305	TRUE	-0.0173249	6.58725	0.718395	0.764751	0.147804	FALSE	0.207721	6.58725	0.00696301	0.0176083	0.246434	FALSE	-0.017839	6.58725	0.799118	0.870171	-0.118347	FALSE	0.740537
ENSG00000022976	14	102783714	102809044	+	ZNF839	protein_coding	protein_coding|nonsense_mediated_decay|retained_intron|processed_transcript	102786103	102808516	ENSP00000453363|ENSP00000453109|ENSP00000399863|ENSP00000262236|ENSP00000453515|ENSP00000453137|ENSP00000452983|ENSP00000453415|ENSP00000452819|ENSP00000454159|ENSP00000453744	5595	TRUE	0.0534827	4.26251	0.341081	0.426012	0.219583	FALSE	-0.175853	4.26251	4.27043e-05	9.49761e-05	-0.262338	TRUE	-0.0826318	4.26251	0.0548862	0.0801973	-0.0214642	FALSE	0.140054	4.26251	0.00276091	0.0052894	0.222025	TRUE	-0.0288984	4.26251	0.734092	0.803247	-0.0290318	FALSE	-0.123659	4.26251	0.0693564	0.149823	-0.121851	FALSE	0.227202
ENSG00000023041	10	114190058	114206672	-	ZDHHC6	protein_coding	protein_coding|processed_transcript	114190565	114205194	ENSP00000358413|ENSP00000358412	2404	TRUE	-0.0629451	5.2008	0.120127	0.175709	0.0293029	FALSE	0.0636934	5.2008	0.0329119	0.0478166	0.00170902	FALSE	0.0115838	5.2008	0.693862	0.742696	0.00249882	FALSE	0.0977312	5.2008	0.0030966	0.00587139	0.193655	TRUE	0.186633	5.2008	0.000689923	0.00236707	0.158016	TRUE	-0.0570031	5.2008	0.23078	0.367342	-0.00204246	FALSE	-0.246426
ENSG00000023171	11	123396344	123498482	+	GRAMD1B	protein_coding	protein_coding|retained_intron	123396857	123493300	ENSP00000402457|ENSP00000325628|ENSP00000436500|ENSP00000432987|ENSP00000434214|ENSP00000388458	9770	TRUE	0.455403	1.04274	0.0595729	0.0960896	2.82808	FALSE	-0.557492	1.04275	0.00602447	0.00993127	-0.0792768	TRUE	-2.42246	1.04275	5.12441e-29	5.90278e-27	-2.22916	TRUE	1.59084	1.04275	1.75511e-17	2.66719e-16	-0.264378	FALSE	-2.67838	1.04274	1.01926e-08	1.07719e-07	-2.28728	TRUE	0.553159	1.04274	0.0470778	0.112202	2.34244	FALSE	0.0065324
ENSG00000023191	11	494512	507300	-	RNH1	protein_coding	protein_coding|retained_intron|nonsense_mediated_decay|processed_transcript	494694	502162	ENSP00000433999|ENSP00000380738|ENSP00000380739|ENSP00000380729|ENSP00000436022|ENSP00000432170|ENSP00000435594|ENSP00000416589|ENSP00000346402|ENSP00000348515|ENSP00000431201|ENSP00000433033|ENSP00000435748|ENSP00000435057|ENSP00000434947|ENSP00000435798|ENSP00000434971|ENSP00000432781	7367	TRUE	-0.175134	6.60721	0.00212203	0.00501696	-0.00722278	TRUE	-0.01117	6.60721	0.796386	0.827634	0.0523701	FALSE	-0.125254	6.60721	0.00310382	0.00583831	-0.121439	TRUE	0.0200188	6.60721	0.665312	0.717621	-0.0282809	FALSE	0.313832	6.60721	3.43508e-05	0.0001712	0.287989	TRUE	0.00772657	6.60721	0.896319	0.935791	0.00413984	FALSE	0.159479
ENSG00000023228	2	206979541	207024327	-	NDUFS1	protein_coding	protein_coding|retained_intron|nonsense_mediated_decay	206988912	207023857	ENSP00000233190|ENSP00000397760|ENSP00000400976|ENSP00000409766|ENSP00000392709|ENSP00000399912|ENSP00000409689|ENSP00000395553|ENSP00000389413	12268	TRUE	0.193292	5.62359	0.000476551	0.0013092	0.316375	TRUE	-0.178359	5.62359	3.21697e-05	7.28279e-05	-0.210779	TRUE	0.318196	5.62359	2.23532e-15	2.68115e-14	0.253101	TRUE	0.0539127	5.62359	0.25206	0.311783	0.0911573	FALSE	0.295603	5.62359	0.000120252	0.000513478	0.285547	TRUE	-0.0950954	5.62359	0.16186	0.282949	-0.1124	FALSE	-0.675889
ENSG00000023287	8	53535016	53658403	-	RB1CC1	protein_coding	protein_coding|processed_transcript|retained_intron|nonsense_mediated_decay	53536231	53626693	ENSP00000025008|ENSP00000396067|ENSP00000430809|ENSP00000445960|ENSP00000430792|ENSP00000429879|ENSP00000429918|ENSP00000429115|ENSP00000429611	7615	TRUE	-0.132661	6.08029	0.0825757	0.12759	0.192173	FALSE	-0.51311	6.08029	2.54815e-20	3.32919e-19	-0.382648	TRUE	-0.317573	6.08029	1.77246e-08	7.5206e-08	-0.162613	TRUE	0.0597815	6.08029	0.334028	0.397634	0.361264	FALSE	-0.253058	6.08029	0.0208194	0.044675	-0.215069	FALSE	-0.117201	6.08029	0.194212	0.323415	-0.173667	FALSE	1.04579
ENSG00000023318	9	102741461	102861322	-	ERP44	protein_coding	protein_coding	102744897	102861122	ENSP00000262455	4854	TRUE	-0.174744	6.96976	0.00237982	0.0055589	-0.0256333	TRUE	-0.0538037	6.96976	0.211249	0.259138	-0.0591785	FALSE	0.259286	6.96976	1.98965e-10	1.12923e-09	0.285496	TRUE	-0.0295533	6.96976	0.539348	0.600898	0.0289333	FALSE	-0.0452402	6.96976	0.585853	0.67805	-0.0945909	FALSE	0.108508	6.96976	0.0967295	0.192815	0.0984478	FALSE	-0.214127
ENSG00000023330	3	52232102	52248343	+	ALAS1	protein_coding	protein_coding	52233258	52248196	ENSP00000417719|ENSP00000378416|ENSP00000309259|ENSP00000418779|ENSP00000417352|ENSP00000419423	2536	TRUE	0.0410278	4.49425	0.513509	0.594922	0.205562	FALSE	0.0882467	4.49425	0.064566	0.0886394	0.128693	FALSE	0.396342	4.49425	7.63043e-19	1.57353e-17	0.412016	TRUE	-0.289361	4.49425	8.16313e-08	3.25973e-07	-0.218979	TRUE	-0.26824	4.49425	0.0040369	0.0110142	-0.288112	FALSE	0.0987079	4.49425	0.179568	0.305261	0.0786618	FALSE	-0.499471
ENSG00000023445	11	102188215	102210134	+	BIRC3	protein_coding	processed_transcript|protein_coding|retained_intron	102195241	102207830	ENSP00000263464|ENSP00000432907|ENSP00000431718	7484	TRUE	-0.566284	8.10733	0.0149277	0.0285432	-1.47791	FALSE	0.662459	8.10733	2.12647e-05	4.92282e-05	0.752711	TRUE	0.185333	8.10733	0.242998	0.300881	0.0929234	FALSE	-0.521568	8.10733	0.00641466	0.0114427	-0.535112	FALSE	0.456423	8.10733	0.105821	0.172995	1.19912	FALSE	-0.139148	8.10733	0.627319	0.741515	0.0144438	FALSE	-0.677796
ENSG00000023516	13	42846289	42897396	+	AKAP11	protein_coding	protein_coding	42860485	42893361	ENSP00000025301	9913	TRUE	-0.538279	5.55248	3.70684e-10	3.38308e-09	-0.479244	TRUE	0.54172	5.55248	7.08724e-21	9.9257e-20	0.62744	TRUE	-0.0402945	5.55248	0.526612	0.589238	0.000623032	FALSE	0.203206	5.55248	0.00291146	0.00554898	0.338899	TRUE	0.00756475	5.55248	0.929486	0.950381	0.0438989	FALSE	-0.24747	5.55248	0.0142608	0.0452288	-0.148848	FALSE	-0.655996
ENSG00000023572	1	193065598	193075244	-	GLRX2	protein_coding	protein_coding|processed_transcript	193065758	193074768	ENSP00000356409|ENSP00000356410	1299	TRUE	0.11201	2.59822	0.159072	0.223779	0.168746	FALSE	-0.334983	2.59822	5.1552e-08	1.65577e-07	-0.273533	TRUE	0.556124	2.59822	1.07296e-23	5.05745e-22	0.599871	TRUE	-0.390825	2.59822	1.3538e-08	6.06407e-08	-0.295984	TRUE	0.706468	2.59822	7.50885e-12	1.2623e-10	0.811798	TRUE	0.0517577	2.59822	0.572026	0.69671	0.0379011	FALSE	-0.617204
ENSG00000023608	14	62229075	62263146	+	SNAPC1	protein_coding	protein_coding	62229179	62261698	ENSP00000216294	2656	TRUE	0.166701	1.1713	0.0339675	0.0588873	0.337436	FALSE	-0.204394	1.17131	0.000899419	0.00168097	-0.21981	TRUE	0.0331003	1.1713	0.583487	0.642863	-0.0306031	FALSE	0.438914	1.1713	4.20937e-12	3.14806e-11	0.509343	TRUE	0.157472	1.1713	0.15495	0.237046	0.179964	FALSE	0.152354	1.1713	0.0984486	0.195402	0.0948993	FALSE	-0.807728
ENSG00000023697	12	16064106	16190220	+	DERA	protein_coding	protein_coding|nonsense_mediated_decay|retained_intron|processed_transcript	16064318	16189677	ENSP00000416583|ENSP00000435683|ENSP00000432633|ENSP00000433051|ENSP00000433801|ENSP00000436999|ENSP00000434973|ENSP00000431757	2848	TRUE	-0.260141	4.24027	0.000199201	0.000594305	-0.0803141	TRUE	-0.344876	4.24027	1.96772e-11	9.4349e-11	-0.335975	TRUE	0.216725	4.24027	1.50126e-05	4.16369e-05	0.222719	TRUE	0.278052	4.24027	4.80377e-07	1.70275e-06	0.467499	TRUE	0.201839	4.24027	0.0313778	0.0631125	0.307852	FALSE	0.31943	4.24027	3.34331e-05	0.000320779	0.190557	TRUE	-0.346552
ENSG00000023734	12	16035325	16056412	+	STRAP	protein_coding	nonsense_mediated_decay|protein_coding|retained_intron	16035642	16055912	ENSP00000445693|ENSP00000439761|ENSP00000025399|ENSP00000392270|ENSP00000445814	2211	TRUE	-0.282062	6.11115	2.96475e-06	1.2993e-05	-0.106763	TRUE	-0.311594	6.11115	2.09216e-12	1.12075e-11	-0.280739	TRUE	0.0491331	6.11115	0.26687	0.326801	0.106796	FALSE	-0.0660263	6.11115	0.189487	0.242795	0.0518135	FALSE	0.0346094	6.11115	0.667222	0.750191	0.00234582	FALSE	-0.149712	6.11115	0.0356259	0.0906338	-0.191635	FALSE	0.629316
ENSG00000023839	10	101542489	101611949	+	ABCC2	protein_coding	protein_coding|processed_transcript	101542602	101611385	ENSP00000359478|ENSP00000359463	6232	TRUE	0.153641	2.60318	0.0560224	0.0910417	0.20742	FALSE	-0.107168	2.60318	0.0857553	0.114854	-0.136645	FALSE	-0.101078	2.60318	0.105152	0.143448	-0.138085	FALSE	-0.353464	2.60318	3.87195e-07	1.39094e-06	-0.400225	TRUE	0.445007	2.60318	4.52576e-05	0.000218672	0.441825	TRUE	-0.262022	2.60318	0.00829247	0.0296527	-0.23191	FALSE	0.444128
ENSG00000023892	6	35265595	35289548	+	DEF6	protein_coding	protein_coding|processed_transcript	35265634	35289184	ENSP00000442166|ENSP00000319831|ENSP00000415357	2675	TRUE	0.13339	6.52739	0.0267615	0.0477688	0.262186	FALSE	-0.431886	6.52739	6.88386e-22	1.09394e-20	-0.408436	TRUE	0.0966641	6.52739	0.0337152	0.0518227	0.145454	FALSE	-0.21575	6.52739	3.07035e-05	8.18775e-05	-0.0935923	TRUE	0.641648	6.52739	1.26181e-16	3.80243e-15	0.538627	TRUE	-0.147533	6.52739	0.0447881	0.107907	-0.148278	FALSE	0.304011
ENSG00000023902	1	150121373	150136916	+	PLEKHO1	protein_coding	protein_coding|processed_transcript|retained_intron	150122448	150131715	ENSP00000358122|ENSP00000025469|ENSP00000358120|ENSP00000409060	6629	TRUE	0.335306	4.87048	0.0846464	0.130458	0.43435	FALSE	-0.212458	4.87049	0.180295	0.224886	-0.321021	FALSE	-0.0593614	4.87049	0.71458	0.761064	-0.931861	FALSE	-0.356241	4.87048	0.0456316	0.068002	-0.317955	FALSE	0.775365	4.87048	0.00292773	0.0083606	1.46719	TRUE	-0.0864989	4.87048	0.757273	0.841332	0.891854	FALSE	0.107672
ENSG00000023909	1	94350761	94374966	-	GCLM	protein_coding	protein_coding|processed_transcript	94354549	94374719	ENSP00000359258	5374	TRUE	0.166538	2.58676	0.0613396	0.0985554	0.400186	FALSE	-0.555293	2.58676	6.90114e-16	5.55372e-15	-0.583182	TRUE	0.228321	2.58676	0.000644886	0.00136873	0.331643	TRUE	0.256935	2.58676	0.000538223	0.00117278	0.363013	TRUE	0.0844695	2.58676	0.492139	0.592764	0.0176488	FALSE	0.64412	2.58676	4.66719e-11	1.17842e-09	0.564882	TRUE	-0.732048
ENSG00000024048	6	42531800	42661242	+	UBR2	protein_coding	protein_coding	42532058	42658908	ENSP00000361994|ENSP00000361990|ENSP00000361992|ENSP00000361974	8997	TRUE	-0.318847	6.26137	9.82559e-07	4.75926e-06	-0.0713728	TRUE	-0.212552	6.26137	1.11557e-05	2.67016e-05	-0.135687	TRUE	-0.254014	6.26137	1.2439e-07	4.6883e-07	-0.186177	TRUE	0.0409786	6.26137	0.438363	0.503756	0.273356	FALSE	-0.0387221	6.26137	0.68391	0.763881	-0.00824711	FALSE	-0.262485	6.26137	0.000650316	0.00390852	-0.170703	TRUE	0.840083
ENSG00000024422	19	48216600	48246391	+	EHD2	protein_coding	protein_coding|processed_transcript|nonsense_mediated_decay	48219870	48244686	ENSP00000263277|ENSP00000439036|ENSP00000471766	3923	FALSE	0.326241	-2.53812	0.222445		1.39179		-1.17147	-2.53817	4.18112e-07		-0.435167		-1.77847	-2.53815	3.58448e-14		-1.04954		-1.5111	-2.53813	1.44681e-08		-1.13716		-1.6898	-2.53811	0.000598286		-0.38491		2.68384	-2.5381	1.3199e-28		2.61102		0.989465
ENSG00000024526	1	68939835	68962904	-	DEPDC1	protein_coding	protein_coding|retained_intron|nonsense_mediated_decay	68942618	68962682	ENSP00000412292|ENSP00000360005|ENSP00000436464|ENSP00000431477	5904	TRUE	0.343427	1.76378	0.031306	0.0548299	0.469875	FALSE	-0.642396	1.76379	7.94299e-07	2.21591e-06	-0.32615	TRUE	0.743724	1.76379	2.24459e-10	1.26214e-09	0.51252	TRUE	0.244085	1.76378	0.07141	0.101894	0.443466	FALSE	0.203311	1.76378	0.353343	0.45863	0.538105	FALSE	0.0781795	1.76378	0.659505	0.7663	0.319345	FALSE	-1.9787
ENSG00000024862	6	139094657	139114456	+	CCDC28A	protein_coding	protein_coding	139094812	139113937	ENSP00000332716	1496	TRUE	-0.137191	4.41006	0.0724374	0.114098	-0.109344	FALSE	-0.281555	4.41006	6.68226e-07	1.88009e-06	-0.229011	TRUE	0.221831	4.41006	5.11809e-05	0.000130377	0.145237	TRUE	-0.05875	4.41006	0.355839	0.420437	0.0813781	FALSE	-0.0356463	4.41006	0.754398	0.81989	0.0400518	FALSE	-0.0360951	4.41006	0.69612	0.795642	0.00593968	FALSE	0.251855
ENSG00000025039	6	90074355	90121989	-	RRAGD	protein_coding	protein_coding|processed_transcript	90077778	90121712	ENSP00000358423|ENSP00000352131	5072	TRUE	0.098244	6.19235	0.357381	0.442991	0.171421	FALSE	0.509283	6.19235	7.99735e-11	3.58637e-10	0.502861	TRUE	0.475727	6.19235	1.31201e-09	6.63227e-09	0.498001	TRUE	-1.04212	6.19235	8.47695e-29	5.48242e-27	-1.16947	TRUE	-0.744686	6.19235	8.16848e-06	4.72839e-05	-1.06668	TRUE	-0.245685	6.19235	0.0667157	0.145617	-0.418378	FALSE	-0.351165
ENSG00000025156	6	122720691	122754264	+	HSF2	protein_coding	protein_coding	122720883	122753362	ENSP00000357440|ENSP00000400380|ENSP00000477405	2702	TRUE	-0.178378	3.54149	0.0178513	0.0334307	0.055751	FALSE	-0.28963	3.54149	2.09502e-07	6.25135e-07	-0.198058	TRUE	-0.0410895	3.54149	0.463545	0.528978	0.0993052	FALSE	-0.176866	3.54149	0.00472071	0.0086533	-0.0449122	TRUE	-0.286022	3.54149	0.00806511	0.0199801	-0.239597	FALSE	-0.166758	3.54149	0.0610425	0.136041	-0.100062	FALSE	0.83755
ENSG00000025293	20	34359896	34538303	+	PHF20	protein_coding	processed_transcript|protein_coding|retained_intron|nonsense_mediated_decay	34389445	34535546	ENSP00000363124|ENSP00000410373|ENSP00000404455|ENSP00000341900|ENSP00000363112|ENSP00000391915|ENSP00000413712	7812	TRUE	-0.321472	4.65571	4.1805e-10	3.78169e-09	-0.138903	TRUE	-0.0394761	4.65571	0.308893	0.364151	-0.0563409	FALSE	0.0823924	4.65571	0.0301808	0.0468824	0.0611027	FALSE	-0.0611329	4.65571	0.15706	0.2056	0.0543823	FALSE	0.388336	4.65571	1.02141e-08	1.07864e-07	0.434725	TRUE	-0.187554	4.65571	0.00214984	0.0102475	-0.115502	FALSE	0.169907
ENSG00000025423	12	57145945	57181574	+	HSD17B6	protein_coding	protein_coding|processed_transcript	57167637	57181123	ENSP00000450698|ENSP00000451753|ENSP00000451406|ENSP00000452103|ENSP00000452273|ENSP00000451497|ENSP00000318631	2272	TRUE	0.516745	-0.541623	5.88726e-05	0.000197055	0.934749	TRUE	-0.663731	-0.541613	3.11966e-10	1.30435e-09	-0.541555	TRUE	0.702852	-0.541615	1.67733e-13	1.50058e-12	0.598193	TRUE	-0.394903	-0.54162	0.000806611	0.00170436	-0.253191	TRUE	0.532826	-0.541625	0.0029851	0.00850359	0.642575	TRUE	-0.135224	-0.541626	0.420656	0.563702	-0.0652332	FALSE	-0.694016
ENSG00000025434	11	47269851	47290396	+	NR1H3	protein_coding	processed_transcript|protein_coding|retained_intron|nonsense_mediated_decay	47280768	47290244	ENSP00000378793|ENSP00000385073|ENSP00000433271|ENSP00000403798|ENSP00000434650|ENSP00000385801|ENSP00000391005|ENSP00000413095|ENSP00000412636|ENSP00000415591|ENSP00000407716|ENSP00000387946|ENSP00000396132|ENSP00000403696|ENSP00000420656|ENSP00000406692|ENSP00000384745|ENSP00000432073	4346	TRUE	-0.586642	2.15527	5.14137e-06	2.13816e-05	-0.26425	TRUE	0.127931	2.15527	0.159771	0.201545	0.433983	FALSE	-0.258065	2.15527	0.00585499	0.0104654	0.0151939	FALSE	-0.236088	2.15527	0.024686	0.0389277	-0.0152249	FALSE	-0.744515	2.15527	7.03223e-05	0.00032204	-0.811321	TRUE	1.82371	2.15527	3.65954e-70	5.31644e-68	1.09411	TRUE	-0.96968
ENSG00000025708	22	50964181	50968485	-	TYMP	protein_coding	protein_coding|retained_intron	50964202	50968138	ENSP00000379037|ENSP00000379038|ENSP00000252029|ENSP00000379036|ENSP00000395875	3320	TRUE	-0.968728	5.15965	1.43415e-08	9.89669e-08	-0.504214	TRUE	-0.697467	5.15965	1.54488e-08	5.29662e-08	-0.439891	TRUE	-0.669081	5.15965	4.89293e-08	1.95506e-07	-0.112471	TRUE	-0.337256	5.15965	0.0137069	0.0228568	0.0701702	FALSE	2.40633	5.15965	4.20616e-55	8.18813e-53	2.30804	TRUE	0.477489	5.15965	0.00627918	0.023879	0.72647	FALSE	0.286007
ENSG00000025770	22	50946645	50961901	+	NCAPH2	protein_coding	protein_coding|nonsense_mediated_decay|processed_transcript|retained_intron	50946767	50961804	ENSP00000410088|ENSP00000379050|ENSP00000379053|ENSP00000429060|ENSP00000429025|ENSP00000410480|ENSP00000299821|ENSP00000430944	3159	TRUE	-0.260991	5.4985	0.000305894	0.000876743	0.025987	FALSE	-0.301191	5.4985	1.73523e-08	5.92211e-08	-0.30011	TRUE	-0.402003	5.4985	2.37351e-14	2.42165e-13	-0.312105	TRUE	0.0626515	5.4985	0.284432	0.346108	0.274072	FALSE	-0.00660061	5.4985	0.964037	0.975766	0.0799702	FALSE	-0.255044	5.4985	0.00282348	0.0126735	-0.125229	FALSE	0.991917
ENSG00000025772	20	43570771	43589127	-	TOMM34	protein_coding	protein_coding	43571753	43588974	ENSP00000361900	2062	TRUE	-0.33208	4.00777	3.1493e-05	0.000111671	-0.133772	TRUE	-0.259479	4.00777	1.13075e-05	2.70305e-05	-0.194694	TRUE	-0.143369	4.00777	0.0150059	0.0248022	-0.0384569	FALSE	-0.156227	4.00777	0.0181069	0.0294155	0.0854087	FALSE	0.00711052	4.00777	0.930536	0.951055	0.12735	FALSE	-0.491664	4.00777	2.19338e-07	3.74548e-06	-0.29722	TRUE	1.00199
ENSG00000025796	6	108188960	108279393	-	SEC63	protein_coding	protein_coding|retained_intron|nonsense_mediated_decay|processed_transcript	108192911	108279213	ENSP00000357998|ENSP00000403144|ENSP00000410968	8587	TRUE	0.229783	7.65171	0.000407786	0.00113665	0.406293	TRUE	-0.492138	7.65171	1.24321e-23	2.37737e-22	-0.501735	TRUE	0.122304	7.65171	0.0136652	0.0227601	0.112769	FALSE	0.130791	7.65171	0.0177926	0.0289461	0.214598	FALSE	-0.206223	7.65171	0.0343157	0.0680157	-0.210214	FALSE	-0.119912	7.65171	0.136041	0.248832	-0.104187	FALSE	0.24504
ENSG00000025800	1	32573639	32642169	+	KPNA6	protein_coding	protein_coding|nonsense_mediated_decay|processed_transcript	32573732	32636492	ENSP00000362728|ENSP00000474234|ENSP00000444930|ENSP00000440609|ENSP00000415677	7687	TRUE	0.0752897	5.30107	0.116024	0.170438	0.122439	FALSE	-0.201978	5.30107	2.61904e-08	8.75578e-08	-0.226218	TRUE	0.0614166	5.30107	0.0884163	0.12304	0.103732	FALSE	-0.0554453	5.30107	0.174789	0.225967	0.00814679	FALSE	0.159918	5.30107	0.0166541	0.0369886	0.175751	FALSE	-0.229313	5.30107	7.40076e-05	0.000635793	-0.184559	TRUE	0.24234
ENSG00000026025	10	17270258	17279592	+	VIM	protein_coding	processed_transcript|protein_coding|nonsense_mediated_decay	17271422	17279267	ENSP00000446007|ENSP00000224237|ENSP00000435613|ENSP00000431702|ENSP00000391842	4965	TRUE	0.368486	9.44878	0.00164446	0.0040051	0.616453	TRUE	-0.655225	9.44878	2.84669e-12	1.50425e-11	-0.649341	TRUE	-0.491226	9.44878	1.50568e-07	5.6058e-07	-0.417248	TRUE	-0.0457861	9.44878	0.667595	0.719566	0.117679	FALSE	-0.584144	9.44878	0.00155832	0.0048321	-0.639768	TRUE	0.0421923	9.44878	0.747088	0.83392	0.160251	FALSE	1.09279
ENSG00000026036	20	62290653	62330037	+	RTEL1-TNFRSF6B	protein_coding	nonsense_mediated_decay|retained_intron	62290756	62328413	ENSP00000457428|ENSP00000457868	8738	TRUE	-0.122973	1.92145	0.150354	0.213132	-0.0560695	FALSE	-0.217993	1.92145	0.00060044	0.00115104	-0.224875	TRUE	-0.0993098	1.92145	0.116969	0.157974	-0.0796049	FALSE	0.214445	1.92145	0.00165632	0.00331043	0.362921	TRUE	-0.0422144	1.92145	0.742982	0.81106	0.0491801	FALSE	-0.42413	1.92145	2.91221e-05	0.000286178	-0.282212	TRUE	0.47492
ENSG00000026103	10	90750414	90775542	+	FAS	protein_coding	protein_coding|nonsense_mediated_decay|processed_transcript|retained_intron	90750634	90774204	ENSP00000347979|ENSP00000345601|ENSP00000420975|ENSP00000349896|ENSP00000425159|ENSP00000423755|ENSP00000424113|ENSP00000422453|ENSP00000347426	3562	TRUE	-0.725099	2.64457	0.00287786	0.00658556	0.859651	FALSE	-2.34807	2.64457	4.19564e-36	3.53578e-34	-1.39028	TRUE	-1.65443	2.64457	1.63e-19	3.73308e-18	-1.3143	TRUE	1.6044	2.64457	3.31465e-23	1.08266e-21	1.00748	TRUE	1.04537	2.64457	0.000179096	0.000728928	1.97315	TRUE	0.169872	2.64457	0.481491	0.619879	1.17068	FALSE	0.822476
ENSG00000026297	6	167342992	167370679	-	RNASET2	protein_coding	protein_coding|nonsense_mediated_decay|retained_intron|processed_transcript	167343079	167369670	ENSP00000424947|ENSP00000426455|ENSP00000390833|ENSP00000422846|ENSP00000028008|ENSP00000426059	7478	TRUE	-0.192723	6.33304	0.11093	0.164082	0.0596116	FALSE	-0.458147	6.33304	3.49029e-07	1.01366e-06	-0.321506	TRUE	-0.182344	6.33304	0.0412876	0.0621999	-0.024452	FALSE	-0.111985	6.33304	0.264607	0.325381	0.142805	FALSE	1.70691	6.33304	1.42087e-42	1.84401e-40	1.52332	TRUE	-0.228158	6.33304	0.111056	0.213936	-0.0107951	FALSE	0.067311
ENSG00000026508	11	35160417	35253949	+	CD44	protein_coding	protein_coding|processed_transcript|nonsense_mediated_decay|retained_intron	35160851	35250880	ENSP00000263398|ENSP00000435377|ENSP00000389830|ENSP00000414567|ENSP00000391008|ENSP00000403990|ENSP00000353280|ENSP00000398632|ENSP00000432704|ENSP00000395953|ENSP00000392331|ENSP00000278386|ENSP00000404447|ENSP00000309732|ENSP00000398099|ENSP00000432405|ENSP00000434465|ENSP00000279452|ENSP00000434530|ENSP00000432718|ENSP00000433189|ENSP00000436549|ENSP00000436623|ENSP00000436980|ENSP00000278385…	10060	TRUE	0.0613249	7.47034	0.756934	0.811456	0.609	FALSE	0.851877	7.47034	1.43636e-07	4.37379e-07	1.76215	TRUE	-1.20155	7.47034	6.38475e-11	3.876e-10	-3.14383	TRUE	-0.934449	7.47034	5.85685e-06	1.74736e-05	-1.21174	TRUE	-0.534596	7.47034	0.135545	0.211985	-0.333203	FALSE	0.232523	7.47034	0.350401	0.495946	0.48094	FALSE	0.700929
ENSG00000026559	20	49620193	49639666	-	KCNG1	protein_coding	protein_coding|processed_transcript	49620579	49626875	ENSP00000360626|ENSP00000379338|ENSP00000394075|ENSP00000394093|ENSP00000408116|ENSP00000396058	6320	FALSE	3.54943	-3.90173	1.80347e-38		Inf		-2.5522	-3.90176	1.67345e-12				-2.16814	-3.90176	1.86999e-10				-2.48149	-3.90174	5.8204e-10				-1.98455	-3.90173	0.00635301				1.23128	-3.90173	0.00325703				-0.743588
ENSG00000026652	6	161551011	161695093	-	AGPAT4	protein_coding	protein_coding|nonsense_mediated_decay	161557575	161653245	ENSP00000355878|ENSP00000314036|ENSP00000407007|ENSP00000400211|ENSP00000355875|ENSP00000413901|ENSP00000355873|ENSP00000355872	9419	TRUE	1.18031	1.27545	4.10964e-12	5.13164e-11	2.38892	TRUE	0.0954514	1.27546	0.500631	0.555632	-0.29191	FALSE	-0.0226218	1.27546	0.889527	0.911487	-0.326624	FALSE	-1.55326	1.27546	1.84648e-18	3.23832e-17	-1.31808	TRUE	-0.886101	1.27545	0.00360059	0.00998757	-1.15927	TRUE	0.376698	1.27545	0.0785265	0.164127	1.32774	FALSE	-0.145407
ENSG00000026751	1	160709037	160724611	+	SLAMF7	protein_coding	processed_transcript|protein_coding|retained_intron	160709092	160722964	ENSP00000416592|ENSP00000405605|ENSP00000357022|ENSP00000357021|ENSP00000409965|ENSP00000403294|ENSP00000352281|ENSP00000473590	4604	TRUE	0.305428	9.99677	8.52282e-05	0.000276385	0.343351	TRUE	0.0893919	9.99677	0.13741	0.175533	0.0730908	FALSE	0.193333	9.99677	0.00113986	0.00231721	0.0978751	TRUE	-0.0304347	9.99677	0.661277	0.713941	0.0962385	FALSE	-0.553193	9.99677	4.02051e-06	2.51018e-05	-0.636495	TRUE	-0.230706	9.99677	0.018134	0.0545464	-0.352958	FALSE	-0.386597
ENSG00000026950	6	26402465	26415444	+	BTN3A1	protein_coding	protein_coding|retained_intron	26405792	26413917	ENSP00000420010|ENSP00000289361|ENSP00000394937|ENSP00000396684|ENSP00000399393|ENSP00000427013|ENSP00000406667	5547	TRUE	0.103558	7.19718	0.17876	0.24733	0.224287	FALSE	-0.235656	7.19718	7.76147e-05	0.000167341	-0.279611	TRUE	0.0503883	7.19718	0.38686	0.451661	0.0199924	FALSE	0.502708	7.19718	1.24641e-16	1.68969e-15	0.611454	TRUE	0.0889909	7.19718	0.405642	0.511205	0.119371	FALSE	-0.104813	7.19718	0.268614	0.410609	0.0523481	FALSE	-0.559788
ENSG00000027001	13	24304328	24463558	-	MIPEP	protein_coding	processed_transcript|protein_coding	24304490	24463459	ENSP00000397404|ENSP00000371607	3407	TRUE	-0.377121	2.43454	5.48646e-07	2.80365e-06	-0.225855	TRUE	-0.0307153	2.43454	0.590075	0.640123	0.0193975	FALSE	0.206058	2.43454	0.000133603	0.000318419	0.164986	TRUE	0.493974	2.43454	2.76462e-18	4.72095e-17	0.631612	TRUE	-0.196639	2.43454	0.0667882	0.118304	-0.365137	FALSE	-0.0502583	2.43454	0.57666	0.700564	0.107616	FALSE	-0.643665
ENSG00000027075	14	61654277	62017694	+	PRKCH	protein_coding	protein_coding|processed_transcript	61788820	62016546	ENSP00000451871|ENSP00000452129|ENSP00000452055|ENSP00000451789|ENSP00000451205|ENSP00000329127|ENSP00000450981|ENSP00000452588|ENSP00000450959|ENSP00000451793|ENSP00000451933|ENSP00000452330|ENSP00000451930|ENSP00000452528	8809	FALSE	-0.00283679	-0.665447	0.978885		1.19632	FALSE	-0.694165	-0.665449	3.3166e-05		-0.735697		-0.992436	-0.665448	3.31628e-09		-0.821939		-0.822258	-0.665448	1.33147e-05		-0.601989		0.0100767	-0.665447	0.928712		-0.655395	FALSE	1.93233	-0.665447	9.10185e-23		2.48914		0.745135
ENSG00000027644	1	156809855	156828810	-	INSRR	protein_coding	protein_coding	156810668	156828413	ENSP00000357178	5101	FALSE	1.0697	-2.37707	1.45463e-05		1.36394		-1.38677	-2.37704	5.52687e-10		-0.751246		1.35672	-2.37705	3.00538e-13		0.929046		-2.96751	-2.37706	7.33949e-27		-2.04864		-0.736496	-2.37707	0.0954127		-0.618814		0.162597	-2.37708	0.573597		0.590823		-0.220869
ENSG00000027697	6	137518621	137540586	-	IFNGR1	protein_coding	protein_coding|processed_transcript	137519171	137540464	ENSP00000356713|ENSP00000443282|ENSP00000389249|ENSP00000356709|ENSP00000394230	2680	TRUE	0.371403	6.36241	0.000551913	0.00149286	0.57941	TRUE	0.194614	6.36241	0.0191713	0.029014	0.388671	FALSE	-0.255251	6.36241	0.00287998	0.00545588	-0.201473	TRUE	-1.20791	6.36241	6.18054e-37	9.94352e-35	-1.0309	TRUE	-0.696896	6.36241	4.27931e-05	0.000208419	-0.475456	TRUE	0.213308	6.36241	0.0937756	0.188413	0.2163	FALSE	0.757017
ENSG00000027847	5	177027101	177037348	+	B4GALT7	protein_coding	protein_coding|retained_intron|nonsense_mediated_decay	177027212	177036693	ENSP00000029410|ENSP00000425591|ENSP00000423438|ENSP00000420886|ENSP00000423868	4927	TRUE	-0.0586334	5.37129	0.212263	0.285921	-0.0593494	FALSE	0.184017	5.37129	5.53392e-08	1.77092e-07	0.152578	TRUE	-0.0583505	5.37129	0.0951093	0.131219	-0.04296	FALSE	0.032998	5.37129	0.390855	0.455861	0.0520215	FALSE	-0.274938	5.37129	4.02407e-05	0.00019747	-0.282906	TRUE	-0.131267	5.37129	0.0174333	0.0528785	-0.0522622	FALSE	-0.00417382
ENSG00000027869	1	156776035	156786654	-	SH2D2A	protein_coding	protein_coding|processed_transcript	156776973	156786500	ENSP00000357181|ENSP00000357182|ENSP00000376123	2512	TRUE	0.173749	0.0947007	0.398818	0.48448	0.749585	FALSE	-1.29333	0.0947194	1.7222e-13	1.03828e-12	-0.975534	TRUE	1.23736	0.0947152	5.29642e-17	8.30157e-16	1.87683	TRUE	-2.81869	0.0947058	1.92466e-41	5.67687e-39	-2.68615	TRUE	1.58157	0.0946966	4.39913e-10	5.80203e-09	1.95748	TRUE	0.0482652	0.0946944	0.808815	0.876584	1.05155	FALSE	-0.346803
ENSG00000028116	2	58134786	58387055	+	VRK2	protein_coding	protein_coding|processed_transcript|nonsense_mediated_decay	58275713	58386825	ENSP00000408002|ENSP00000402375|ENSP00000404156|ENSP00000342381|ENSP00000400006|ENSP00000398323|ENSP00000404961	3557	TRUE	-0.192932	4.14064	0.000306414	0.000877976	-0.05463	TRUE	0.147091	4.14064	0.000156697	0.000324203	0.0871483	TRUE	-0.0384143	4.14064	0.334556	0.398653	-0.00752169	FALSE	0.0548673	4.14064	0.209752	0.26568	0.149171	FALSE	0.30313	4.14064	2.00698e-05	0.000106255	0.371034	TRUE	-0.064141	4.14064	0.309347	0.454289	-0.0527203	FALSE	-0.192354
ENSG00000028137	1	12227060	12269285	+	TNFRSF1B	protein_coding	protein_coding|processed_transcript	12227149	12267074	ENSP00000365435|ENSP00000440425	3766	TRUE	-1.61245	2.95053	8.3015e-10	7.16413e-09	-0.467869	TRUE	-1.57163	2.95053	5.50819e-17	4.97347e-16	-0.477065	TRUE	-1.66337	2.95053	6.22292e-19	1.3012e-17	-1.41733	TRUE	-1.11471	2.95053	9.09776e-08	3.61073e-07	-0.385308	TRUE	1.48264	2.95053	4.43892e-08	4.18162e-07	1.23686	TRUE	2.85333	2.95053	1.12589e-52	8.76709e-51	3.40847	TRUE	0.561539
ENSG00000028203	12	95611522	95696566	+	VEZT	protein_coding	processed_transcript|nonsense_mediated_decay|protein_coding|retained_intron	95611627	95694446	ENSP00000449056|ENSP00000410083|ENSP00000447891|ENSP00000449346|ENSP00000449591|ENSP00000447080|ENSP00000448866|ENSP00000447010|ENSP00000261219|ENSP00000449701|ENSP00000447044|ENSP00000448019|ENSP00000448555|ENSP00000446666|ENSP00000447786|ENSP00000448738|ENSP00000448724|ENSP00000447633|ENSP00000447468|ENSP00000450009|ENSP00000447151|ENSP00000380894	8757	TRUE	0.0977571	5.44952	0.0973528	0.147129	0.162258	FALSE	0.0487339	5.44952	0.276157	0.32951	0.0431275	FALSE	-0.123988	5.44952	0.00608241	0.0108371	-0.120395	FALSE	0.0386114	5.44952	0.435711	0.501151	0.0877515	FALSE	-0.0133286	5.44952	0.889189	0.920198	-0.0128797	FALSE	0.0348085	5.44952	0.611229	0.72894	-0.0322854	FALSE	-0.039376
ENSG00000028277	19	42590263	42700737	-	POU2F2	protein_coding	protein_coding|nonsense_mediated_decay|retained_intron|processed_transcript	42595409	42636563	ENSP00000373992|ENSP00000339369|ENSP00000437221|ENSP00000452930|ENSP00000431603|ENSP00000437224|ENSP00000436100|ENSP00000453995|ENSP00000454179|ENSP00000453255|ENSP00000436988|ENSP00000471890|ENSP00000475664|ENSP00000476062|ENSP00000476240	8899	TRUE	0.205648	7.10185	0.0166097	0.0313619	0.427616	FALSE	0.103153	7.10185	0.115769	0.15063	0.155441	FALSE	0.490511	7.10185	2.42789e-15	2.89962e-14	0.606571	TRUE	-0.729462	7.10185	7.32875e-23	2.2974e-21	-0.724192	TRUE	-0.244328	7.10185	0.0590978	0.1069	-0.227688	FALSE	-0.010328	7.10185	0.936748	0.961391	0.00769007	FALSE	-0.327242
ENSG00000028310	5	850406	892939	-	BRD9	protein_coding	retained_intron|protein_coding|nonsense_mediated_decay|processed_transcript	864586	892772	ENSP00000323557|ENSP00000373542|ENSP00000417431|ENSP00000420080|ENSP00000419752|ENSP00000419845|ENSP00000419765|ENSP00000429353|ENSP00000430510|ENSP00000430170|ENSP00000428194|ENSP00000420397|ENSP00000402984|ENSP00000420722|ENSP00000420492	9577	TRUE	-0.320926	5.40615	4.24278e-11	4.52323e-10	-0.212894	TRUE	0.312592	5.40615	3.8391e-20	4.91683e-19	0.30982	TRUE	-0.0647026	5.40615	0.0765309	0.108068	-0.011775	FALSE	-0.219872	5.40615	5.88752e-08	2.40127e-07	-0.15874	TRUE	-0.13856	5.40615	0.0472127	0.088758	-0.212968	FALSE	-0.208367	5.40615	0.000312512	0.00213462	-0.235046	TRUE	0.262038
ENSG00000028528	15	64386322	64438289	+	SNX1	protein_coding	protein_coding|nonsense_mediated_decay|retained_intron|processed_transcript	64388213	64437902	ENSP00000452651|ENSP00000452652|ENSP00000326668|ENSP00000369638|ENSP00000261889|ENSP00000453785|ENSP00000452759|ENSP00000453567|ENSP00000452668|ENSP00000452852|ENSP00000452931	9796	TRUE	-0.223942	6.17816	8.76922e-05	0.000283478	-0.110689	TRUE	0.396121	6.17817	1.43422e-24	3.05137e-23	0.288488	TRUE	0.259319	6.17817	1.45506e-10	8.40277e-10	0.282488	TRUE	-0.158831	6.17817	0.000825948	0.00174201	-0.0919309	TRUE	-0.147383	6.17816	0.0702668	0.123344	-0.166131	FALSE	0.0341797	6.17816	0.595599	0.716049	-0.0341282	FALSE	-0.784849
ENSG00000028839	6	134273308	134311570	+	TBPL1	protein_coding	protein_coding|processed_transcript	134301264	134308175	ENSP00000402864|ENSP00000398186|ENSP00000356845|ENSP00000237264|ENSP00000356843	5039	TRUE	-0.0922584	3.87872	0.13912	0.19937	0.0561726	FALSE	-0.234778	3.87871	3.69895e-07	1.07138e-06	-0.246256	TRUE	0.0825871	3.87872	0.0696904	0.0993819	0.122859	FALSE	-0.0281282	3.87872	0.591427	0.649711	0.105368	FALSE	-0.0200769	3.87872	0.831221	0.87704	-0.0322892	FALSE	0.102228	3.87872	0.147469	0.264558	0.0345459	FALSE	0.246257
ENSG00000029153	12	27485787	27576241	+	ARNTL2	protein_coding	protein_coding|processed_transcript	27486006	27573465	ENSP00000442438|ENSP00000379238|ENSP00000438545|ENSP00000312247|ENSP00000261178|ENSP00000266503|ENSP00000400185|ENSP00000445836	5002	TRUE	-1.04646	0.97778	3.28615e-05	0.000116101	-0.676029	TRUE	-1.001	0.97779	4.39124e-08	1.42474e-07	-0.21824	TRUE	0.352996	0.977788	0.0338097	0.0519392	-0.595144	FALSE	-0.411767	0.977783	0.0398633	0.0601378	0.21387	FALSE	0.862669	0.977778	0.00276337	0.00795435	1.75743	TRUE	-1.28079	0.977777	2.71045e-05	0.000269618	-0.0640116	TRUE	1.34067
ENSG00000029363	6	136578001	136610989	-	BCLAF1	protein_coding	protein_coding|nonsense_mediated_decay|retained_intron|processed_transcript	136582248	136601004	ENSP00000435210|ENSP00000229446|ENSP00000437333|ENSP00000435441|ENSP00000436216|ENSP00000436501|ENSP00000434826|ENSP00000433822|ENSP00000031135|ENSP00000433505|ENSP00000436142|ENSP00000437018|ENSP00000376159|ENSP00000431734|ENSP00000436913	9297	TRUE	-0.078936	7.58025	0.284865	0.366497	0.116478	FALSE	-0.390555	7.58025	5.91669e-13	3.36292e-12	-0.36965	TRUE	-0.342221	7.58025	2.76578e-10	1.53965e-09	-0.27357	TRUE	0.295849	7.58025	3.75052e-07	1.34981e-06	0.416169	TRUE	-0.0339448	7.58025	0.757132	0.822173	0.0647391	FALSE	-0.104998	7.58025	0.227833	0.3642	0.00601331	FALSE	0.66319
ENSG00000029364	14	69864732	69929105	+	SLC39A9	protein_coding	processed_transcript|retained_intron|protein_coding|nonsense_mediated_decay	69866087	69928416	ENSP00000452385|ENSP00000336887|ENSP00000468864|ENSP00000450639|ENSP00000451833	7136	TRUE	-0.0152936	5.80988	0.835997	0.874871	0.0911207	FALSE	0.0380154	5.80988	0.461869	0.518135	-0.00622557	FALSE	0.180363	5.80988	0.000409235	0.000899671	0.208368	TRUE	0.252766	5.80988	6.98238e-06	2.05637e-05	0.253081	TRUE	0.11799	5.80988	0.215982	0.309133	0.193119	FALSE	-0.150839	5.80988	0.0705405	0.151602	-0.147442	FALSE	-0.737988
ENSG00000029534	8	41510739	41754280	-	ANK1	protein_coding	protein_coding|retained_intron|nonsense_mediated_decay|processed_transcript	41513248	41753998	ENSP00000339620|ENSP00000289734|ENSP00000369082|ENSP00000380149|ENSP00000403589|ENSP00000380147|ENSP00000309131|ENSP00000428750|ENSP00000430368|ENSP00000319123|ENSP00000430174|ENSP00000265709|ENSP00000297744|ENSP00000335031|ENSP00000428315	10799	TRUE	-1.60209	0.870731	1.89999e-08	1.27939e-07	-0.837881	TRUE	-1.10818	0.870733	3.17256e-08	1.04643e-07	-0.665682	TRUE	-0.859979	0.870732	1.28294e-05	3.59506e-05	-0.795679	TRUE	-0.132891	0.870732	0.548242	0.609394	0.379926	FALSE	0.893012	0.870731	0.00416065	0.011298	0.931753	FALSE	2.28563	0.870731	1.22424e-24	5.14735e-23	3.23622	TRUE	0.282122
ENSG00000029559	4	88720733	88733074	+	IBSP	protein_coding	protein_coding	88723514	88733059	ENSP00000226284	1033	TRUE	-0.744342	-2.25038	0.0735872	0.115688	#NAME?	FALSE	-2.14122	-2.25033	2.74509e-11	1.29517e-10	#NAME?	TRUE	0.828166	-2.25034	0.00181995	0.00357075	Inf	TRUE	-0.918718	-2.25036	0.00760183	0.0133657	#NAME?	FALSE	-0.799114	-2.25039	0.204586	0.296176	-0.241576	FALSE	2.15857	-2.25039	5.44893e-10	1.278e-08	1.34848	TRUE	-0.151555
ENSG00000029639	6	155578643	155635627	-	TFB1M	protein_coding	protein_coding|processed_transcript	155578973	155635562	ENSP00000356134	2736	TRUE	-0.142559	2.37902	0.0994171	0.149818	-0.0499139	FALSE	0.0016558	2.37902	0.972782	0.978108	-0.0632315	FALSE	0.36867	2.37902	1.0389e-09	5.31379e-09	0.368214	TRUE	0.238811	2.37902	0.000499906	0.00109554	0.294422	TRUE	0.193955	2.37902	0.0921679	0.154289	0.197535	FALSE	-0.00195669	2.37902	0.999544	1	0.0143458	FALSE	-1.17559
ENSG00000029725	17	5185558	5289129	+	RABEP1	protein_coding	protein_coding|retained_intron|processed_transcript	5185782	5286515	ENSP00000262477|ENSP00000386150|ENSP00000459550|ENSP00000445408|ENSP00000437701|ENSP00000339569|ENSP00000460980|ENSP00000466981	6555	TRUE	-0.00967257	5.32612	0.865601	0.898462	0.137367	FALSE	-0.049638	5.32612	0.223915	0.273151	-0.0769145	FALSE	0.150182	5.32612	0.000146692	0.00034715	0.120101	TRUE	0.0608465	5.32612	0.172097	0.222887	0.145364	FALSE	0.341659	5.32612	2.12812e-06	1.4149e-05	0.250381	TRUE	0.00532399	5.32612	0.923951	0.952866	-0.00687275	FALSE	-0.43523
ENSG00000029993	X	150148982	150159248	+	HMGB3	protein_coding	protein_coding	150154073	150156384	ENSP00000410354|ENSP00000359393|ENSP00000405601|ENSP00000442758|ENSP00000417027	3967	TRUE	0.107629	4.20878	0.461224	0.545317	0.313979	FALSE	-0.413823	4.20878	0.000458748	0.000896092	-0.863937	TRUE	-0.148345	4.20878	0.20506	0.259383	-0.362822	FALSE	-0.202964	4.20878	0.123062	0.1654	0.222034	FALSE	0.378661	4.20878	0.0617296	0.110785	-0.517345	FALSE	0.14393	4.20878	0.396953	0.540762	0.33418	FALSE	0.567444
ENSG00000030066	11	47799639	47870107	-	NUP160	protein_coding	protein_coding|processed_transcript	47800660	47869972	ENSP00000367721|ENSP00000433590|ENSP00000432367|ENSP00000433964|ENSP00000432437|ENSP00000431495	8471	TRUE	-0.0781668	5.76721	0.239214	0.316852	-0.000663597	FALSE	0.403511	5.76721	1.02044e-18	1.12805e-17	0.416384	TRUE	-0.212998	5.76721	1.44305e-05	4.01335e-05	-0.239645	TRUE	0.135504	5.76721	0.0115923	0.0196216	0.215364	FALSE	-0.282391	5.76721	0.00296667	0.00845814	-0.285618	TRUE	0.0512191	5.76721	0.493193	0.630152	0.0600091	FALSE	-0.405931
ENSG00000030110	6	33540329	33548019	-	BAK1	protein_coding	protein_coding	33541583	33545381	ENSP00000363591|ENSP00000391258|ENSP00000353878	2267	TRUE	0.240316	5.211	0.00319504	0.00722896	0.344766	TRUE	-0.333459	5.211	1.67357e-07	5.05499e-07	-0.309424	TRUE	0.219666	5.211	0.000361874	0.000802986	0.381639	TRUE	-0.892026	5.211	1.15459e-38	2.3911e-36	-0.825985	TRUE	0.479365	5.211	1.61405e-05	8.71346e-05	0.499115	TRUE	-0.0114659	5.211	0.923557	0.952691	-0.144221	FALSE	0.485642
ENSG00000030304	9	113431051	113563859	+	MUSK	protein_coding	protein_coding	113431185	113563265	ENSP00000189978|ENSP00000363571|ENSP00000363563|ENSP00000393608|ENSP00000363562|ENSP00000363561	4159	FALSE	-0.88937	-3.5817	0.0165187				-1.04776	-3.58158	0.000119404				0.816359	-3.58161	0.000525393		Inf		0.792741	-3.58167	0.00215372		Inf		0.504856	-3.58173	0.230062				-0.0102403	-3.58175	1		Inf	FALSE	-1.33914
ENSG00000030419	2	213864429	214017151	-	IKZF2	protein_coding	protein_coding|retained_intron|nonsense_mediated_decay	213872087	214014907	ENSP00000410447|ENSP00000342876|ENSP00000412869|ENSP00000363439|ENSP00000411444|ENSP00000413680|ENSP00000389548|ENSP00000363446|ENSP00000396253|ENSP00000395203|ENSP00000399574|ENSP00000363447|ENSP00000402334|ENSP00000406783|ENSP00000402132|ENSP00000390045	12220	TRUE	0.437375	2.16745	0.000598507	0.00160594	0.773687	TRUE	-0.624446	2.16745	1.62125e-09	6.23734e-09	-0.70998	TRUE	0.282899	2.16745	0.00390311	0.00720753	0.3486	TRUE	0.497486	2.16745	3.05264e-06	9.51269e-06	0.729963	TRUE	-0.785559	2.16745	0.000133348	0.000562609	-1.0743	TRUE	0.0339941	2.16745	0.80522	0.874587	-0.0298545	FALSE	-0.541408
ENSG00000030582	17	42422614	42430470	+	GRN	protein_coding	retained_intron|protein_coding|nonsense_mediated_decay|processed_transcript	42426533	42430163	ENSP00000466956|ENSP00000466271|ENSP00000465518|ENSP00000053867|ENSP00000465375|ENSP00000466405|ENSP00000467745|ENSP00000467022|ENSP00000467870|ENSP00000467431|ENSP00000466611|ENSP00000467616|ENSP00000468318|ENSP00000465673|ENSP00000467837	3520	TRUE	-0.110581	7.63041	0.291876	0.373862	-0.00742829	FALSE	-0.0526467	7.63041	0.500992	0.556001	-0.0683773	FALSE	0.392118	7.63041	9.4208e-08	3.62011e-07	0.492079	TRUE	-0.477144	7.63041	4.80113e-08	1.9868e-07	-0.747419	TRUE	-0.238884	7.63041	0.112443	0.181881	-0.263536	FALSE	0.493029	7.63041	1.17614e-05	0.000132576	0.337493	TRUE	-0.215494
ENSG00000031003	5	137273649	137387650	-	FAM13B	protein_coding	protein_coding|retained_intron	137275917	137354800	ENSP00000033079|ENSP00000394669|ENSP00000388521|ENSP00000425326|ENSP00000424785|ENSP00000422311|ENSP00000426863|ENSP00000422673	6808	TRUE	-0.575108	4.5602	1.39145e-22	7.76143e-21	-0.487609	TRUE	0.508669	4.5602	6.18842e-39	7.1284e-37	0.494405	TRUE	-0.144706	4.5602	0.00118211	0.00239535	-0.0870671	TRUE	0.00912351	4.5602	0.847866	0.876455	0.161611	FALSE	-0.0760915	4.5602	0.375375	0.48072	-0.0889437	FALSE	0.118445	4.5602	0.0820826	0.169971	0.17088	FALSE	-0.27624
ENSG00000031081	3	119013220	119139561	+	ARHGAP31	protein_coding	protein_coding	119013752	119135108	ENSP00000264245|ENSP00000418429	9384	TRUE	0.285307	4.4473	0.00947771	0.0191393	0.492019	FALSE	0.330602	4.4473	7.10299e-05	0.000153791	0.44347	TRUE	0.266221	4.4473	0.00141901	0.00283759	0.283096	TRUE	-0.694005	4.4473	1.51909e-12	1.20702e-11	-0.835374	TRUE	-0.103732	4.4473	0.546643	0.642972	0.0507316	FALSE	-0.0927946	4.4473	0.509239	0.644143	-0.0882243	FALSE	-0.441952
ENSG00000031544	15	72084977	72110600	+	NR2E3	processed_transcript	processed_transcript				3595	FALSE	-0.160448	-2.39279	0.226482		0.000544149	FALSE	0.619174	-2.39276	1.79886e-11		0.640493		-0.374806	-2.39277	0.000203543		-0.198107		-0.670882	-2.39278	2.37161e-09		-0.769476		-0.564615	-2.39279	0.00532966		-0.583444		-0.372488	-2.39279	0.0189668		-0.240842		0.632713
ENSG00000031691	6	49431091	49460820	+	CENPQ	protein_coding	protein_coding	49437890	49459985	ENSP00000337289	1733	TRUE	0.115654	1.74728	0.304732	0.387727	0.384317	FALSE	-0.479964	1.74728	7.20461e-08	2.27941e-07	-0.595831	TRUE	0.368283	1.74728	1.20461e-05	3.39219e-05	0.354045	TRUE	0.5579	1.74728	9.23492e-10	4.89853e-09	0.72881	TRUE	0.236439	1.74728	0.13138	0.206572	0.318439	FALSE	0.33157	1.74728	0.0110265	0.0370924	0.177742	FALSE	-1.79167
ENSG00000031698	1	109756540	109780791	+	SARS	protein_coding	protein_coding|processed_transcript	109756615	109780507	ENSP00000234677|ENSP00000358939	3836	TRUE	0.0784512	7.17424	0.304548	0.387651	0.274969	FALSE	-0.37875	7.17424	1.1527e-10	5.08374e-10	-0.288554	TRUE	-0.159507	7.17424	0.0068656	0.0121084	0.0289565	FALSE	0.388372	7.17424	3.31668e-10	1.87965e-09	0.373004	TRUE	-0.256832	7.17424	0.0242766	0.0508383	-0.220172	FALSE	-0.116441	7.17424	0.21523	0.34939	-0.0413347	FALSE	0.320362
ENSG00000031823	19	5916150	5978153	-	RANBP3	protein_coding	protein_coding|nonsense_mediated_decay|retained_intron|processed_transcript	5917624	5978093	ENSP00000404837|ENSP00000341483|ENSP00000466879|ENSP00000445071|ENSP00000465085|ENSP00000034275|ENSP00000464774|ENSP00000468815|ENSP00000466510|ENSP00000466761|ENSP00000465336|ENSP00000468211|ENSP00000466970|ENSP00000464705|ENSP00000467760|ENSP00000464986|ENSP00000467560|ENSP00000466638	7445	TRUE	-0.314345	5.52094	2.16228e-09	1.73222e-08	-0.230301	TRUE	0.222195	5.52094	4.40134e-09	1.60632e-08	0.22809	TRUE	0.000655154	5.52094	0.983427	0.986874	0.0913891	FALSE	-0.41459	5.52094	1.45563e-22	4.43455e-21	-0.344855	TRUE	-0.259706	5.52094	0.000585837	0.00205301	-0.319493	TRUE	-0.140683	5.52094	0.023944	0.0674751	-0.045055	FALSE	0.47657
ENSG00000032219	14	58765103	58840605	+	ARID4A	protein_coding	protein_coding|nonsense_mediated_decay|processed_transcript|retained_intron	58766573	58838704	ENSP00000347602|ENSP00000344556|ENSP00000378597|ENSP00000410417|ENSP00000392567|ENSP00000415872|ENSP00000397368|ENSP00000416053	7568	TRUE	-0.516873	4.56319	3.36847e-09	2.61043e-08	-0.21504	TRUE	-0.445245	4.56319	3.6535e-12	1.90269e-11	-0.324923	TRUE	-0.654683	4.56319	1.06361e-25	6.995e-24	-0.463613	TRUE	0.124605	4.56319	0.0746139	0.105984	0.453233	FALSE	0.288505	4.56319	0.0120927	0.0282433	0.552735	FALSE	-0.061847	4.56319	0.551906	0.680342	0.0268262	FALSE	1.20406
ENSG00000032389	2	3192696	3381653	-	TSSC1	protein_coding	processed_transcript|protein_coding|retained_intron|nonsense_mediated_decay	3193108	3381460	ENSP00000381652|ENSP00000371559|ENSP00000389228|ENSP00000393350|ENSP00000403043|ENSP00000389080|ENSP00000385756|ENSP00000400214	5775	TRUE	0.0633364	3.89211	0.310885	0.39419	0.194539	FALSE	-0.0847892	3.89211	0.0795372	0.107256	-0.141583	FALSE	0.0473502	3.89211	0.317824	0.381331	-0.0442163	FALSE	0.350676	3.89211	2.98265e-12	2.26721e-11	0.421003	TRUE	0.0991747	3.89211	0.256774	0.355419	-0.0171558	FALSE	-0.131596	3.89211	0.0847096	0.174207	-0.0981252	FALSE	-0.481217
ENSG00000032444	19	7598890	7626650	+	PNPLA6	protein_coding	protein_coding|retained_intron|processed_transcript	7600437	7626448	ENSP00000221249|ENSP00000470608|ENSP00000472631|ENSP00000443323|ENSP00000470461|ENSP00000407509|ENSP00000394348|ENSP00000472572|ENSP00000469794|ENSP00000473211|ENSP00000472456|ENSP00000470060|ENSP00000469171	7055	TRUE	-0.370653	5.76717	1.46002e-12	1.94406e-11	-0.324101	TRUE	0.0232142	5.76717	0.55224	0.604535	0.0708907	FALSE	0.188347	5.76717	7.72959e-07	2.60693e-06	0.274794	TRUE	-0.248821	5.76717	1.23363e-08	5.55263e-08	-0.230168	TRUE	-0.189678	5.76717	0.0120212	0.0281035	-0.301576	FALSE	0.229854	5.76717	0.000105194	0.00085718	0.25755	TRUE	0.157611
ENSG00000032742	13	21140585	21265503	+	IFT88	protein_coding	protein_coding|processed_transcript	21142116	21265311	ENSP00000372228|ENSP00000261632|ENSP00000323580|ENSP00000437719|ENSP00000374024	5480	TRUE	-0.367889	2.1236	2.94515e-05	0.000104872	-0.100857	TRUE	-0.353189	2.1236	5.46031e-08	1.74973e-07	-0.225029	TRUE	-0.0397687	2.1236	0.54109	0.603357	0.024835	FALSE	0.808874	2.1236	3.39007e-40	8.68348e-38	0.905852	TRUE	-0.330064	2.1236	0.00872156	0.0213429	-0.571025	FALSE	0.0683809	2.1236	0.481274	0.619682	0.246948	FALSE	-0.263645
ENSG00000033011	16	5083703	5137380	+	ALG1	protein_coding	retained_intron|protein_coding|nonsense_mediated_decay|processed_transcript	5121851	5134879	ENSP00000468118|ENSP00000262374|ENSP00000467538|ENSP00000467865|ENSP00000464700|ENSP00000440019	5786	TRUE	0.302351	4.70082	1.51174e-06	7.05227e-06	0.427795	TRUE	-0.267407	4.70082	6.37991e-08	2.02904e-07	-0.366043	TRUE	0.200287	4.70082	3.04032e-05	8.04594e-05	0.241772	TRUE	0.0633864	4.70082	0.242791	0.302027	0.136763	FALSE	0.154554	4.70082	0.0863669	0.146048	0.0888096	FALSE	-0.0559557	4.70082	0.479372	0.618295	-0.081169	FALSE	-0.354314
ENSG00000033030	12	122957417	122985518	-	ZCCHC8	protein_coding	protein_coding|retained_intron	122958047	122985387	ENSP00000441423|ENSP00000438993|ENSP00000337313|ENSP00000440028|ENSP00000443818|ENSP00000441112|ENSP00000437578|ENSP00000440234	7752	TRUE	-0.0419796	5.13848	0.531866	0.612436	-0.119001	FALSE	-0.15866	5.13848	0.00140946	0.00255855	-0.0759378	TRUE	-0.144291	5.13848	0.00357433	0.00664579	-0.102693	TRUE	0.131662	5.13848	0.0147848	0.0244762	0.234602	FALSE	-0.335598	5.13848	0.000460106	0.00165745	-0.259072	TRUE	0.0463395	5.13848	0.536605	0.667597	-0.0956861	FALSE	0.374476
ENSG00000033050	7	150904923	150924316	-	ABCF2	protein_coding	protein_coding|processed_transcript	150905160	150923544	ENSP00000222388|ENSP00000287844|ENSP00000419720|ENSP00000395785	4448	TRUE	-0.101117	5.49378	0.164382	0.230407	0.0182199	FALSE	0.167465	5.49378	0.00150766	0.00272362	0.177883	TRUE	0.607976	5.49378	1.8605e-38	9.27084e-36	0.581201	TRUE	-0.399998	5.49378	2.80399e-11	1.84972e-10	-0.33147	TRUE	0.214634	5.49378	0.0277586	0.0569657	0.198197	FALSE	-0.163651	5.49378	0.056524	0.128483	-0.190824	FALSE	-0.962132
ENSG00000033100	7	150929575	150935908	+	CHPF2	protein_coding	protein_coding|nonsense_mediated_decay	150929851	150935764	ENSP00000419769|ENSP00000418914|ENSP00000035307|ENSP00000420204	4200	TRUE	0.0810392	6.98977	0.230792	0.307138	0.27454	FALSE	-0.131398	6.98977	0.0118283	0.0185709	-0.0635925	FALSE	-0.00768167	6.98977	0.886911	0.909285	0.0870151	FALSE	-0.370651	6.98977	1.50935e-10	8.97177e-10	-0.26291	TRUE	-0.365718	6.98977	0.000282349	0.0010788	-0.341969	TRUE	-0.227486	6.98977	0.00599226	0.0229991	-0.159507	FALSE	0.686101
ENSG00000033122	1	70034081	70617628	+	LRRC7	protein_coding	protein_coding|nonsense_mediated_decay|processed_transcript|retained_intron	70034323	70594237	ENSP00000309245|ENSP00000359997|ENSP00000035383|ENSP00000394867|ENSP00000466082|ENSP00000476660|ENSP00000476307|ENSP00000477399	14652	FALSE	-0.282468	0.792583	0.0199829		0.108156	FALSE	-0.835385	0.792586	7.76413e-21		-0.601816		0.334043	0.792586	9.51235e-05		-0.0801002	FALSE	-0.186531	0.792584	0.0643237		0.00874344	FALSE	-0.450542	0.792582	0.0102862		-0.288359		-0.369838	0.792582	0.0104566		0.00917343	FALSE	1.03305
ENSG00000033170	14	65877310	66210839	+	FUT8	protein_coding	protein_coding|nonsense_mediated_decay|processed_transcript	66028282	66209125	ENSP00000353910|ENSP00000378087|ENSP00000452597|ENSP00000345865|ENSP00000452433|ENSP00000451689|ENSP00000378086|ENSP00000451577|ENSP00000351057|ENSP00000452105|ENSP00000452309|ENSP00000452147|ENSP00000396770	6889	TRUE	-0.0609719	6.26638	0.685432	0.750889	-0.0860851	FALSE	0.233126	6.26638	0.0244381	0.0363047	0.223377	FALSE	0.437181	6.26638	1.65853e-05	4.56928e-05	0.4609	TRUE	-0.450425	6.26638	0.000214836	0.000500235	-0.821373	TRUE	-0.296114	6.26638	0.160527	0.243797	-0.600568	FALSE	0.199118	6.26638	0.2076	0.340439	0.342895	FALSE	-0.646861
ENSG00000033178	4	68478370	68566897	-	UBA6	protein_coding	protein_coding|nonsense_mediated_decay|retained_intron	68484718	68566837	ENSP00000313454|ENSP00000425091|ENSP00000421984|ENSP00000399234	11432	TRUE	-0.0992741	5.52214	0.0717164	0.113076	0.0282407	FALSE	-0.0485033	5.52214	0.239216	0.289801	-0.0636096	FALSE	-0.216059	5.52214	1.04621e-07	3.98954e-07	-0.174791	TRUE	0.236542	5.52214	6.61891e-08	2.67953e-07	0.33704	TRUE	0.000231172	5.52214	0.985393	0.991624	-0.0277662	FALSE	-0.169575	5.52214	0.00904442	0.031764	-0.164773	FALSE	0.246742
ENSG00000033327	11	77926343	78129394	-	GAB2	protein_coding	protein_coding|processed_transcript|retained_intron	77930321	78128766	ENSP00000343959|ENSP00000354952|ENSP00000433762|ENSP00000431868	6771	TRUE	-0.836618	5.62005	1.14655e-10	1.13529e-09	-0.629316	TRUE	0.260567	5.62005	0.00391235	0.00662045	0.561746	TRUE	-0.465006	5.62005	7.34255e-07	2.48501e-06	-0.575262	TRUE	-0.349357	5.62005	0.000929405	0.00194253	-0.157067	TRUE	-1.6292	5.62005	1.09007e-16	3.30537e-15	-1.72942	TRUE	-0.0751971	5.62005	0.625133	0.739875	0.0862442	FALSE	1.23826
ENSG00000033627	17	40610862	40674629	+	ATP6V0A1	protein_coding	protein_coding|retained_intron|nonsense_mediated_decay|processed_transcript	40612913	40673148	ENSP00000377415|ENSP00000444676|ENSP00000468001|ENSP00000443991|ENSP00000264649|ENSP00000466878|ENSP00000342951|ENSP00000446377|ENSP00000467373|ENSP00000466328|ENSP00000466290|ENSP00000466767|ENSP00000468169|ENSP00000468177|ENSP00000466852	10968	TRUE	0.233829	5.69811	0.00263065	0.00607525	0.516552	TRUE	-0.276285	5.69811	5.44821e-06	1.3657e-05	-0.261854	TRUE	-0.291123	5.69811	1.47906e-06	4.77099e-06	-0.271346	TRUE	0.477005	5.69811	2.11245e-14	2.1463e-13	0.426272	TRUE	0.0440325	5.69811	0.678977	0.759984	0.247925	FALSE	-0.0293373	5.69811	0.770064	0.8504	0.142534	FALSE	-0.047904
ENSG00000033800	15	68346517	68483096	+	PIAS1	protein_coding	protein_coding|nonsense_mediated_decay|processed_transcript	68346665	68480170	ENSP00000249636|ENSP00000456721|ENSP00000457698|ENSP00000438574|ENSP00000456558	4524	TRUE	-0.370227	5.27383	3.75704e-09	2.88598e-08	-0.297406	TRUE	0.410286	5.27383	1.3426e-21	2.05152e-20	0.370478	TRUE	-0.0387762	5.27383	0.409153	0.474614	0.010134	FALSE	-0.0276907	5.27383	0.599273	0.656903	0.0924172	FALSE	-0.551608	5.27383	1.20426e-09	1.47907e-08	-0.521493	TRUE	-0.140653	5.27383	0.0579879	0.13107	-0.116186	FALSE	-0.00460001
ENSG00000033867	3	27414214	27525911	-	SLC4A7	protein_coding	protein_coding|nonsense_mediated_decay|retained_intron	27418255	27525617	ENSP00000411031|ENSP00000295736|ENSP00000416368|ENSP00000390394|ENSP00000414797|ENSP00000408323|ENSP00000407304|ENSP00000394252|ENSP00000406605|ENSP00000407382|ENSP00000406804|ENSP00000395336|ENSP00000373429|ENSP00000401949|ENSP00000409418|ENSP00000388703	9564	TRUE	0.691076	2.29774	0.000265924	0.000772188	1.53048	TRUE	-1.59968	2.29774	2.93239e-22	4.87488e-21	-2.33465	TRUE	0.396752	2.29774	0.0074702	0.0130811	-0.0418435	FALSE	-0.197799	2.29774	0.266237	0.327096	0.0750541	FALSE	0.254884	2.29774	0.335149	0.439631	-0.41562	FALSE	0.559662	2.29774	0.0120521	0.0397996	1.16298	FALSE	0.0622885
ENSG00000034053	15	29129629	29410518	+	APBA2	protein_coding	protein_coding|retained_intron	29346088	29409333	ENSP00000453144|ENSP00000453293|ENSP00000452722|ENSP00000452699|ENSP00000454001|ENSP00000454171|ENSP00000409312|ENSP00000453034|ENSP00000453981|ENSP00000453715	6869	TRUE	-0.31608	1.21873	0.41481	0.5001	0.284177	FALSE	-2.85211	1.21873	3.84814e-20	4.92516e-19	-0.976577	TRUE	-0.976966	1.21873	0.000506837	0.00109556	-0.824511	TRUE	-2.80449	1.21873	3.02492e-15	3.47001e-14	-1.07078	TRUE	4.50968	1.21873	2.79128e-57	6.17475e-55	6.01544	TRUE	-0.581528	1.21873	0.20911	0.342282	2.51651	FALSE	-0.481918
ENSG00000034063	19	4903092	4962165	+	UHRF1	processed_transcript	processed_transcript				5144	TRUE	-0.128367	1.9377	0.404346	0.489546	0.0610026	FALSE	-0.20631	1.9377	0.0691854	0.0944284	-0.251331	FALSE	0.457906	1.9377	1.66384e-05	4.58132e-05	0.389717	TRUE	0.0982623	1.9377	0.412111	0.477533	0.179222	FALSE	0.556579	1.9377	0.0039497	0.0108051	0.87001	FALSE	-0.197143	1.93769	0.281184	0.42442	0.234526	FALSE	-0.773988
ENSG00000034152	17	21187984	21218552	+	MAP2K3	protein_coding	nonsense_mediated_decay|protein_coding|processed_transcript|retained_intron	21188233	21217539	ENSP00000378869|ENSP00000345083|ENSP00000431203|ENSP00000463202|ENSP00000463417|ENSP00000464043|ENSP00000434068|ENSP00000355081|ENSP00000319139|ENSP00000462178	3783	TRUE	-0.29658	5.3106	0.0150619	0.0287658	0.202988	FALSE	-0.788059	5.3106	1.68845e-18	1.82404e-17	-0.35936	TRUE	-0.812665	5.3106	8.43703e-20	2.03272e-18	-0.308681	TRUE	-0.460078	5.3106	5.85922e-06	1.7478e-05	-0.0820049	TRUE	-0.121731	5.3106	0.493004	0.593563	0.311268	FALSE	0.154097	5.3106	0.247619	0.386901	0.153158	FALSE	1.81855
ENSG00000034239	8	49623348	49647870	-	EFCAB1	protein_coding	processed_transcript|protein_coding|nonsense_mediated_decay|retained_intron	49637301	49647710	ENSP00000429644|ENSP00000400873|ENSP00000430374|ENSP00000262103|ENSP00000430940|ENSP00000430765	5805	FALSE	-0.0738496	-3.96787	0.967016				-2.36089	-3.96767	9.03575e-10				-2.42449	-3.96771	1.22067e-10				0.603258	-3.96781	0.0797209				-3.22263	-3.96791	0.00020115				-0.160547	-3.96793	0.868181				2.50391
ENSG00000034510	2	85132749	85133795	+	TMSB10	protein_coding	protein_coding	85133142	85133544	ENSP00000233143	492	TRUE	0.443343	8.23389	4.30425e-08	2.70992e-07	0.428034	TRUE	-0.263917	8.23389	5.27854e-05	0.000116084	-0.19091	TRUE	-0.195321	8.23389	0.00267173	0.0050886	-0.187362	TRUE	-0.22662	8.23389	0.00190257	0.00375481	-0.231561	TRUE	0.0259624	8.23389	0.810728	0.862052	0.0548133	FALSE	0.307478	8.23389	0.00148488	0.00760489	0.198528	TRUE	0.259654
ENSG00000034533	3	130732719	130746493	-	ASTE1	protein_coding	protein_coding|nonsense_mediated_decay	130732904	130744150	ENSP00000426421|ENSP00000264992|ENSP00000421019|ENSP00000423347|ENSP00000426363|ENSP00000425683|ENSP00000422851|ENSP00000427303	3427	TRUE	0.13536	2.90641	0.0159924	0.0303436	0.267457	FALSE	-0.0628317	2.90641	0.149315	0.189425	-0.0840014	FALSE	-0.0246989	2.90641	0.569961	0.630422	0.000511066	FALSE	0.0118775	2.90641	0.801936	0.837426	0.0791402	FALSE	0.298057	2.90641	0.000120091	0.000512902	0.329574	TRUE	-0.143131	2.90641	0.0363613	0.0920543	-0.151092	FALSE	-0.0587344
ENSG00000034677	8	101269288	101348446	-	RNF19A	protein_coding	protein_coding|retained_intron|processed_transcript	101270787	101300402	ENSP00000428968|ENSP00000342667|ENSP00000431077|ENSP00000429549|ENSP00000429841|ENSP00000429161|ENSP00000397305|ENSP00000430553	6031	TRUE	-0.183911	6.77295	0.0189199	0.0351893	-0.00403265	FALSE	-0.193937	6.77295	0.00088301	0.00165252	-0.0385101	TRUE	-0.0513908	6.77295	0.377882	0.442906	-0.109031	FALSE	-0.275986	6.77295	2.25151e-05	6.13095e-05	-0.05848	TRUE	0.69323	6.77295	1.22004e-12	2.29253e-11	0.680928	TRUE	-0.39525	6.77295	2.20163e-05	0.000226911	-0.354261	TRUE	0.577614
ENSG00000034693	6	143771944	143811147	+	PEX3	protein_coding	protein_coding|retained_intron	143772180	143810360	ENSP00000356564|ENSP00000356563	2222	TRUE	0.297922	3.09249	0.000253568	0.000739609	0.374	TRUE	-0.24723	3.09249	0.000120423	0.00025327	-0.31024	TRUE	0.128634	3.09249	0.039545	0.0598618	0.0807171	FALSE	0.486447	3.09249	1.69081e-13	1.53164e-12	0.558811	TRUE	0.220082	3.09249	0.0559179	0.102144	0.102297	FALSE	0.0845522	3.09249	0.381857	0.526758	-0.0624549	FALSE	-1.28822
ENSG00000034713	16	75600249	75611779	+	GABARAPL2	protein_coding	protein_coding|processed_transcript	75600385	75611264	ENSP00000037243|ENSP00000456773|ENSP00000457448|ENSP00000455606	3034	TRUE	0.416522	5.36076	5.45564e-13	7.82069e-12	0.525089	TRUE	-0.316456	5.36076	8.06122e-12	4.03829e-11	-0.301778	TRUE	-0.226674	5.36076	1.09211e-06	3.59244e-06	-0.247816	TRUE	0.147076	5.36076	0.00386434	0.00720774	0.29601	TRUE	0.0567132	5.36076	0.503315	0.603372	0.155405	FALSE	0.295232	5.36076	2.28361e-05	0.000233605	0.330715	TRUE	-0.0291074
ENSG00000034971	1	171604557	171621823	-	MYOC	protein_coding	protein_coding	171605068	171621751	ENSP00000037502	2095	FALSE	-0.706769	-4.40085	0.119269				-1.09082	-4.40084	0.00138656				2.40764	-4.40084	2.36953e-20				-1.87918	-4.40084	2.0255e-06				-1.61975	-4.40085	0.0242648				-0.854596	-4.40085	0.177568				-0.791457
ENSG00000035115	2	217730	266398	-	SH3YL1	protein_coding	processed_transcript|protein_coding|nonsense_mediated_decay|retained_intron	218811	263984	ENSP00000384276|ENSP00000404143|ENSP00000385668|ENSP00000384269|ENSP00000348471|ENSP00000383928|ENSP00000441266|ENSP00000416312|ENSP00000399519|ENSP00000474411|ENSP00000415723|ENSP00000384910|ENSP00000410235	11165	TRUE	0.341919	4.34975	6.8423e-06	2.77672e-05	0.377793	TRUE	0.121426	4.34975	0.0398162	0.0569055	0.0871541	FALSE	0.401891	4.34975	1.01742e-12	8.048e-12	0.369642	TRUE	-0.375861	4.34975	2.4143e-08	1.04582e-07	-0.376304	TRUE	-0.0622975	4.34975	0.598349	0.688786	-0.05828	FALSE	-0.291601	4.34975	0.00242149	0.0112332	-0.175894	FALSE	-0.642939
ENSG00000035141	2	70523107	70529222	-	FAM136A	protein_coding	protein_coding|retained_intron	70524424	70529143	ENSP00000037869|ENSP00000391468|ENSP00000397269|ENSP00000390840	3086	TRUE	-0.242522	5.97208	1.98926e-06	9.02889e-06	-0.133885	TRUE	0.136076	5.97208	0.000268083	0.000539129	0.0352173	TRUE	0.100716	5.97208	0.00714087	0.0125495	0.0962441	FALSE	-0.0695476	5.97208	0.102731	0.140914	0.0282636	FALSE	0.0558762	5.97208	0.42255	0.52753	0.0747161	FALSE	-0.315525	5.97208	1.59943e-07	2.81013e-06	-0.26889	TRUE	0.0632888
ENSG00000035403	10	75757872	75879918	+	VCL	protein_coding	protein_coding|processed_transcript	75757966	75877927	ENSP00000361841|ENSP00000211998|ENSP00000411887|ENSP00000415489	5818	TRUE	0.131884	3.28457	0.251132	0.329966	0.379981	FALSE	-0.956611	3.28457	7.83419e-27	2.17248e-25	-0.915887	TRUE	-0.0801003	3.28457	0.375083	0.440023	-0.0431216	FALSE	-0.085425	3.28457	0.399644	0.464664	0.160623	FALSE	1.09359	3.28457	2.3745e-14	5.54249e-13	1.08934	TRUE	0.820135	3.28457	4.5552e-11	1.15164e-09	0.65855	TRUE	-0.0178352
ENSG00000035499	5	59892739	59996017	-	DEPDC1B	protein_coding	protein_coding|nonsense_mediated_decay|processed_transcript|retained_intron	59893583	59995920	ENSP00000265036|ENSP00000389101|ENSP00000427527|ENSP00000438320|ENSP00000426979	3806	TRUE	0.0562981	2.10882	0.67627	0.743405	0.1157	FALSE	0.199169	2.10882	0.0604318	0.0833163	0.486263	FALSE	0.699205	2.10882	4.28267e-12	3.11085e-11	0.645497	TRUE	-0.900805	2.10882	9.43347e-13	7.67731e-12	-0.789093	TRUE	-0.192239	2.10882	0.376512	0.48186	-0.352427	FALSE	0.180848	2.10882	0.262186	0.403828	0.307818	FALSE	-0.881075
ENSG00000035664	15	64199235	64364232	-	DAPK2	protein_coding	nonsense_mediated_decay|protein_coding|processed_transcript|retained_intron	64200722	64332460	ENSP00000453639|ENSP00000261891|ENSP00000408277|ENSP00000453101|ENSP00000453235|ENSP00000453284|ENSP00000452970	7041	TRUE	-1.93887	1.18803	2.37877e-14	4.23286e-13	-1.19817	TRUE	-0.00899757	1.18803	0.973293	0.978419	0.320337	FALSE	0.433259	1.18803	0.0062546	0.0111164	0.86262	FALSE	-1.15439	1.18803	5.96254e-09	2.8064e-08	-1.04259	TRUE	-1.56888	1.18803	1.54286e-05	8.38496e-05	-1.51829	TRUE	1.70272	1.18803	5.89154e-16	1.93082e-14	2.54637	TRUE	0.0733722
ENSG00000035681	8	59496063	59572403	-	NSMAF	protein_coding	protein_coding|retained_intron|processed_transcript|nonsense_mediated_decay	59496668	59572190	ENSP00000038176|ENSP00000411012|ENSP00000430195|ENSP00000430982	6165	TRUE	-0.301268	4.49756	0.0199102	0.0368469	-0.270533	FALSE	-0.0402767	4.49756	0.678662	0.723285	0.0498561	FALSE	-0.391049	4.49756	4.2586e-05	0.00010995	-0.279133	TRUE	0.705947	4.49756	2.14298e-13	1.91452e-12	0.732803	TRUE	0.259921	4.49756	0.121414	0.193831	0.235132	FALSE	-0.150631	4.49756	0.326239	0.471345	-0.109935	FALSE	-0.194249
ENSG00000035687	1	244571796	244615436	-	ADSS	protein_coding	protein_coding|processed_transcript	244572891	244615119	ENSP00000355493	3666	TRUE	0.264305	5.22676	2.18794e-05	7.99561e-05	0.370729	TRUE	-0.333951	5.22676	4.66402e-12	2.40134e-11	-0.304891	TRUE	0.325041	5.22676	1.58883e-12	1.22349e-11	0.369888	TRUE	-0.217906	5.22676	6.46179e-05	0.000163621	-0.0376069	TRUE	0.168228	5.22676	0.0578297	0.105026	0.00412471	FALSE	-0.0392165	5.22676	0.617318	0.734017	-0.0352973	FALSE	-0.0953596
ENSG00000035720	4	68424446	68473055	+	STAP1	protein_coding	protein_coding	68424528	68472072	ENSP00000265404|ENSP00000379527	1655	TRUE	-0.8911	5.5065	1.0501e-07	6.11497e-07	-0.596235	TRUE	0.51833	5.5065	3.96254e-06	1.01166e-05	0.96008	TRUE	-1.05802	5.5065	2.45377e-18	4.66936e-17	-0.840273	TRUE	0.707709	5.5065	5.77323e-09	2.72322e-08	0.921997	TRUE	-1.85554	5.5065	7.25916e-13	1.40054e-11	-2.1238	TRUE	1.01587	5.5065	3.4381e-10	8.20214e-09	0.155063	TRUE	-0.385638
ENSG00000035862	17	76849059	76921469	-	TIMP2	protein_coding	protein_coding|nonsense_mediated_decay	76851752	76921170	ENSP00000467584|ENSP00000441724|ENSP00000262768|ENSP00000468296|ENSP00000464930	5633	TRUE	0.443218	5.08277	0.00318707	0.00721343	0.542073	TRUE	-0.399275	5.08277	0.00110469	0.00204012	-0.0684506	TRUE	-0.411345	5.08277	0.000736751	0.00154701	-0.266561	TRUE	-0.714824	5.08277	2.63072e-07	9.74542e-07	-0.606412	TRUE	1.59139	5.08277	1.38907e-18	4.85478e-17	1.67827	TRUE	0.177952	5.08277	0.312954	0.458031	0.402291	FALSE	0.190821
ENSG00000035928	4	39289076	39367995	-	RFC1	protein_coding	protein_coding|processed_transcript|retained_intron|nonsense_mediated_decay	39290384	39367861	ENSP00000261424|ENSP00000371321|ENSP00000424713|ENSP00000422129|ENSP00000422475|ENSP00000422740	6713	TRUE	-0.0376402	5.67168	0.513195	0.594664	0.0476883	FALSE	-0.187398	5.67168	1.04349e-05	2.50755e-05	-0.18232	TRUE	-0.153561	5.67168	0.000296461	0.000667424	-0.112268	TRUE	0.241066	5.67168	1.152e-07	4.50052e-07	0.337387	TRUE	-0.0190033	5.67168	0.824494	0.872161	-0.0357771	FALSE	-0.174733	5.67168	0.00964235	0.0333406	-0.11448	FALSE	0.303588
ENSG00000036054	3	99979844	100044095	+	TBC1D23	protein_coding	protein_coding|processed_transcript|retained_intron	99979863	100042509	ENSP00000417487|ENSP00000340693|ENSP00000377700|ENSP00000418714|ENSP00000418059	5168	TRUE	-0.210369	5.23323	0.000979192	0.00250914	-0.0858253	TRUE	-0.216297	5.23323	4.95919e-06	1.25117e-05	-0.162349	TRUE	-0.0481143	5.23323	0.311169	0.374337	0.0443763	FALSE	-0.0499078	5.23323	0.347502	0.411811	0.104437	FALSE	-0.370885	5.23323	5.15011e-05	0.000244113	-0.427267	TRUE	-0.0329935	5.23323	0.666741	0.772035	-0.0467382	FALSE	0.654451
ENSG00000036257	2	225334867	225450110	-	CUL3	protein_coding	protein_coding|retained_intron|nonsense_mediated_decay|processed_transcript	225338962	225449726	ENSP00000264414|ENSP00000343601|ENSP00000400558|ENSP00000387200|ENSP00000386525|ENSP00000410575|ENSP00000400935	11501	TRUE	-0.133082	5.93409	0.00178802	0.00432024	0.00110999	FALSE	-0.186499	5.93409	3.21587e-09	1.19495e-08	-0.202424	TRUE	-0.0380101	5.93409	0.231557	0.28842	-0.0360985	FALSE	0.119861	5.93409	0.000551379	0.00119876	0.201271	TRUE	0.0224396	5.93409	0.697506	0.774799	0.0528388	FALSE	-0.0848533	5.93409	0.0914655	0.184744	-0.0572719	FALSE	0.302081
ENSG00000036448	8	1993155	2113475	+	MYOM2	protein_coding	protein_coding|processed_transcript|retained_intron	1998881	2092902	ENSP00000262113|ENSP00000428396	7062	TRUE	2.25521	0.241115	6.35798e-24	4.32765e-22	4.58273	TRUE	-1.18309	0.241133	2.91353e-07	8.54053e-07	-0.721425	TRUE	0.0631402	0.241129	0.74846	0.791175	-0.977504	FALSE	-1.49274	0.24112	1.83682e-08	8.08075e-08	-0.169975	TRUE	0.883312	0.24111	0.0126443	0.0293241	-0.897332	FALSE	-0.340543	0.241108	0.359795	0.505167	0.846043	FALSE	-1.45738
ENSG00000036473	X	38211798	38280703	+	OTC	protein_coding	protein_coding|processed_transcript	38211950	38280332	ENSP00000039007	1585	FALSE	0.528093	-4.61303	0.148568				-1.61952	-4.61292	2.6651e-07				-0.710396	-4.61294	0.0206103				1.52654	-4.613	5.00237e-08				-0.956763	-4.61305	0.122336				0.817054	-4.61306	0.0449452				-0.944312
ENSG00000036530	14	100150641	100193638	+	CYP46A1	protein_coding	nonsense_mediated_decay|protein_coding|retained_intron	100150755	100193064	ENSP00000451069|ENSP00000261835|ENSP00000405779|ENSP00000369577|ENSP00000450553|ENSP00000452151|ENSP00000451602	9354	TRUE	0.102312	1.51329	0.429634	0.514341	0.31628	FALSE	0.0415478	1.51329	0.672542	0.717729	-0.0502929	FALSE	-0.54256	1.51329	1.53702e-07	5.7156e-07	-0.621053	TRUE	0.295435	1.51329	0.00684741	0.0121556	0.298075	FALSE	-0.363725	1.51329	0.0720471	0.125822	-0.483776	FALSE	-0.150125	1.51329	0.363713	0.509199	-0.202097	FALSE	0.386686
ENSG00000036549	1	78028101	78149104	-	ZZZ3	protein_coding	processed_transcript|protein_coding	78031328	78105156	ENSP00000359837|ENSP00000359834|ENSP00000393779|ENSP00000392408	9008	TRUE	0.0076925	4.8405	0.875659	0.906883	0.157273	FALSE	-0.0663214	4.8405	0.0956544	0.126769	-0.12845	FALSE	0.0610016	4.8405	0.117733	0.158918	0.0500406	FALSE	0.235209	4.8405	2.50916e-08	1.08421e-07	0.307207	TRUE	0.115412	4.8405	0.111396	0.180457	-0.012035	FALSE	0.0185707	4.8405	0.754787	0.839366	0.00569193	FALSE	-0.40248
ENSG00000036565	8	20002366	20040717	-	SLC18A1	protein_coding	protein_coding|nonsense_mediated_decay|retained_intron|processed_transcript	20003277	20038475	ENSP00000265808|ENSP00000276373|ENSP00000387549|ENSP00000413361|ENSP00000428001|ENSP00000429664|ENSP00000371021|ENSP00000428999	3910	FALSE	0.0100887	-4.75694	1				-0.28954	-4.75692	0.347526				-0.972628	-4.75692	0.000811471				-0.297607	-4.75693	0.454285				-0.840939	-4.75694	0.200096				2.0611	-4.75694	1.34212e-09				-0.0348978
ENSG00000036672	11	119225925	119252436	-	USP2	protein_coding	protein_coding|retained_intron	119227548	119252227	ENSP00000407842|ENSP00000260187|ENSP00000436952|ENSP00000433977|ENSP00000431857	4538	TRUE	-2.10207	2.17493	2.24306e-07	1.23176e-06	0.996358	FALSE	-4.26357	2.17494	4.80355e-41	6.8256e-39	-0.783798	TRUE	-1.00783	2.17493	0.000210243	0.000484929	-0.535003	TRUE	0.855407	2.17493	0.00106192	0.00219312	-0.54565	FALSE	-3.15017	2.17493	9.60774e-07	6.85357e-06	-0.896591	TRUE	-2.03317	2.17493	2.70064e-05	0.000269055	1.15491	FALSE	2.85782
ENSG00000036828	3	121902530	122005342	+	CASR	protein_coding	protein_coding|retained_intron	121973037	122004035	ENSP00000418685|ENSP00000420194|ENSP00000296154	5390	FALSE	-0.441888	-4.09395	0.205127				-0.254599	-4.0941	0.32103				-1.66183	-4.09406	6.69928e-11				-0.216927	-4.09399	0.413426				0.0863732	-4.09392	0.772201				2.49458	-4.0939	2.81594e-21		Inf		-0.341888
ENSG00000037042	17	40811323	40819024	+	TUBG2	protein_coding	protein_coding|retained_intron	40811522	40818815	ENSP00000251412	2772	TRUE	-0.106773	4.77487	0.13908	0.199357	-0.0742236	FALSE	0.0666865	4.77487	0.20628	0.253577	0.0586218	FALSE	0.101748	4.77487	0.0528348	0.0774791	0.120075	FALSE	0.131262	4.77487	0.0243787	0.0384992	0.237835	FALSE	-0.613825	4.77487	4.65116e-09	5.22423e-08	-0.683406	TRUE	-0.157591	4.77487	0.0638611	0.140839	-0.267446	FALSE	-0.0246243
ENSG00000037241	5	172385732	172396774	+	RPL26L1	protein_coding	protein_coding	172386877	172396541	ENSP00000428177|ENSP00000428223|ENSP00000265100|ENSP00000430147|ENSP00000429783|ENSP00000430673	1164	TRUE	0.000787855	3.47655	0.981709	0.987084	0.123749	FALSE	0.105553	3.47655	0.020598	0.0309877	0.0967111	FALSE	0.126445	3.47655	0.00528747	0.00953685	0.216273	TRUE	-0.262109	3.47655	3.7399e-07	1.34649e-06	-0.216185	TRUE	-0.138278	3.47655	0.118862	0.19049	-0.143729	FALSE	0.338621	3.47655	7.45739e-07	1.15034e-05	0.0941408	TRUE	-0.245662
ENSG00000037280	5	180028506	180076624	-	FLT4	protein_coding	protein_coding|retained_intron|processed_transcript	180030195	180076545	ENSP00000261937|ENSP00000377016|ENSP00000426057|ENSP00000421535	8849	FALSE	0.543116	-1.79745	0.0611104		2.22092		-1.49989	-1.79744	5.41237e-09		-0.653902		-2.08398	-1.79744	2.15949e-15		-0.960964		-0.281453	-1.79745	0.313394		-1.37112		-0.589645	-1.79745	0.249698		0.445296	FALSE	2.4937	-1.79745	1.2457e-19		2.97015		0.544085
ENSG00000037474	5	6599352	6633404	-	NSUN2	protein_coding	protein_coding|nonsense_mediated_decay|retained_intron|processed_transcript	6600042	6633092	ENSP00000264670|ENSP00000421783|ENSP00000444338|ENSP00000420957|ENSP00000426459	5506	TRUE	-0.224996	6.28823	2.90788e-06	1.27595e-05	-0.158772	TRUE	0.3178	6.28823	1.56919e-21	2.3828e-20	0.276725	TRUE	0.118606	6.28823	0.000749643	0.00157188	0.121843	TRUE	-0.175145	6.28823	1.20512e-05	3.42933e-05	-0.137617	TRUE	-0.189568	6.28823	0.00578933	0.0150649	-0.342887	FALSE	-0.142427	6.28823	0.012206	0.0401714	-0.0746712	FALSE	-0.148652
ENSG00000037637	1	16573334	16678949	-	FBXO42	protein_coding	protein_coding|processed_transcript	16577168	16641913	ENSP00000364742|ENSP00000415663|ENSP00000412416	8984	TRUE	0.10891	4.48243	0.00584453	0.012429	0.174088	FALSE	-0.0872791	4.48243	0.00388205	0.0065726	-0.169441	TRUE	-0.110223	4.48243	0.000249379	0.000568062	-0.1184	TRUE	0.158826	4.48243	1.17856e-06	3.936e-06	0.220256	TRUE	0.104472	4.48243	0.0605359	0.109005	0.0219029	FALSE	-0.0645786	4.48243	0.1752	0.299834	-0.0400599	FALSE	-0.0101455
ENSG00000037749	5	153418466	153600038	+	MFAP3	protein_coding	protein_coding|processed_transcript	153429283	153433270	ENSP00000430852|ENSP00000414219|ENSP00000409933|ENSP00000322956|ENSP00000430602|ENSP00000430007	7213	TRUE	-0.300969	4.47893	8.79075e-05	0.000284079	-0.196754	TRUE	0.0226253	4.47893	0.682895	0.727	0.0178527	FALSE	0.480803	4.47893	2.04477e-20	5.4305e-19	0.444896	TRUE	-0.214203	4.47893	0.000759984	0.00161284	-0.119751	TRUE	0.156711	4.47893	0.12773	0.20187	0.147941	FALSE	-0.0820506	4.47893	0.365141	0.510573	-0.0647766	FALSE	-0.399904
ENSG00000037757	19	13875346	13885096	+	MRI1	protein_coding	retained_intron|protein_coding	13875403	13883092	ENSP00000314871|ENSP00000466369|ENSP00000040663	3456	TRUE	-0.269597	3.89199	0.00325488	0.00735238	-0.176625	TRUE	0.28671	3.89199	1.0925e-05	2.61886e-05	0.323625	TRUE	0.375094	3.89199	4.84346e-09	2.24281e-08	0.355679	TRUE	0.0132495	3.89199	0.849816	0.878144	0.0801439	FALSE	0.0475597	3.89199	0.685749	0.765408	-0.0128354	FALSE	-0.0962383	3.89199	0.37431	0.51981	-0.111573	FALSE	-1.08474
ENSG00000037897	12	58162254	58166576	-	METTL1	protein_coding	protein_coding|nonsense_mediated_decay|processed_transcript|retained_intron	58162782	58165866	ENSP00000314441|ENSP00000257848|ENSP00000447838|ENSP00000449397|ENSP00000447988|ENSP00000448342	2621	TRUE	-0.0664951	3.66392	0.314427	0.397956	0.109383	FALSE	-0.298658	3.66392	9.52621e-10	3.77385e-09	-0.287911	TRUE	0.0853688	3.66392	0.076864	0.108468	0.166007	FALSE	0.186998	3.66392	0.000425311	0.00094214	0.24379	TRUE	-0.00430871	3.66392	0.977333	0.985498	-0.00788876	FALSE	-0.224158	3.66392	0.00407841	0.0170301	-0.127713	FALSE	0.226156
ENSG00000037965	12	54402832	54407570	+	HOXC8	protein_coding	protein_coding	54403069	54405162	ENSP00000040584	3371	FALSE	-0.853974	-4.31595	0.0470981				-0.549376	-4.31589	0.083035				0.820421	-4.31591	0.00296584				-1.16469	-4.31593	0.00149546				-2.24029	-4.31596	0.00157395				1.54424	-4.31596	7.2131e-05				-0.0219376
ENSG00000038002	4	178351924	178363657	-	AGA	protein_coding	protein_coding|processed_transcript|retained_intron	178352865	178363529	ENSP00000264595|ENSP00000423798|ENSP00000421471	2675	TRUE	0.657211	5.73175	6.61242e-12	7.99031e-11	1.01875	TRUE	-1.04565	5.73175	2.57003e-42	4.42751e-40	-0.908226	TRUE	0.142232	5.73175	0.0648384	0.0930901	0.265434	FALSE	0.607407	5.73175	5.81586e-14	5.62151e-13	0.793602	TRUE	-0.585787	5.73175	0.000183635	0.000744133	-0.432917	TRUE	-0.00682256	5.73175	0.974754	0.985179	-0.257307	FALSE	-0.269071
ENSG00000038210	4	25162263	25280714	+	PI4K2B	protein_coding	processed_transcript|protein_coding	25235786	25278806	ENSP00000423373|ENSP00000264864	7332	TRUE	0.123738	5.53259	0.0504392	0.0831414	0.23803	FALSE	0.144245	5.53259	0.00250257	0.00436536	0.128428	TRUE	0.0894646	5.53259	0.0612896	0.0884386	0.0903394	FALSE	-0.0406925	5.53259	0.456991	0.521713	-0.00185065	FALSE	0.259754	5.53259	0.00303504	0.00862529	0.274004	TRUE	-0.0792905	5.53259	0.305441	0.45032	-0.133276	FALSE	-0.564887
ENSG00000038219	4	13570362	13629347	-	BOD1L1	protein_coding	protein_coding|retained_intron|nonsense_mediated_decay	13571635	13629211	ENSP00000040738|ENSP00000425492|ENSP00000420541	15860	TRUE	-0.0338863	6.20427	0.609143	0.6841	0.0776925	FALSE	-0.225615	6.20427	3.62242e-06	9.30434e-06	-0.244798	TRUE	-0.294638	6.20427	1.00935e-09	5.17216e-09	-0.270487	TRUE	0.0926182	6.20427	0.0823347	0.115618	0.263992	FALSE	0.0101159	6.20427	0.896879	0.925941	-0.0449868	FALSE	-0.288569	6.20427	0.000201244	0.00147947	-0.228723	TRUE	0.686742
ENSG00000038274	5	162930120	162946342	+	MAT2B	protein_coding	protein_coding|retained_intron|nonsense_mediated_decay|processed_transcript	162930401	162945366	ENSP00000280969|ENSP00000325425|ENSP00000397371|ENSP00000428046|ENSP00000431071	5153	TRUE	-0.129345	6.46603	0.0298569	0.052571	0.00607502	FALSE	0.27983	6.46603	3.33383e-11	1.55635e-10	0.20447	TRUE	0.0628313	6.46603	0.149877	0.197032	0.109672	FALSE	-0.0357035	6.46603	0.473207	0.537483	0.02513	FALSE	0.0851421	6.46603	0.292576	0.394212	-0.0235865	FALSE	0.0152834	6.46603	0.814224	0.879899	-0.00756482	FALSE	-0.49079
ENSG00000038295	4	166794410	167025047	+	TLL1	protein_coding	protein_coding|nonsense_mediated_decay	166795057	167022025	ENSP00000061240|ENSP00000422692|ENSP00000426082|ENSP00000421732|ENSP00000422937|ENSP00000423748	7522	FALSE	0.742508	-4.14674	0.0755743				-2.29922	-4.14637	1.20171e-08				0.117004	-4.14645	0.706717				-1.05031	-4.14664	0.0142032				3.04212	-4.14682	1.5116e-11				-0.783153	-4.14686	0.234837				-1.00899
ENSG00000038358	16	67906926	67918406	+	EDC4	protein_coding	protein_coding|retained_intron|processed_transcript	67907165	67918051	ENSP00000351811|ENSP00000459624|ENSP00000458357|ENSP00000460563	6173	TRUE	0.0697268	5.28849	0.263461	0.343546	0.239627	FALSE	-0.215356	5.28849	6.63541e-06	1.64069e-05	-0.20248	TRUE	-0.253127	5.28849	9.72366e-08	3.72913e-07	-0.256741	TRUE	0.0389515	5.28849	0.45686	0.521594	0.131503	FALSE	-0.119258	5.28849	0.193941	0.284033	-0.0588157	FALSE	-0.206975	5.28849	0.00645944	0.0244253	0.0122231	FALSE	0.626511
ENSG00000038382	5	14143811	14532235	+	TRIO	protein_coding	retained_intron|protein_coding|nonsense_mediated_decay|processed_transcript	14143835	14531883	ENSP00000339299|ENSP00000446348|ENSP00000421555|ENSP00000445592|ENSP00000426342|ENSP00000339291	17500	TRUE	-0.0173809	4.84053	0.966024	0.975293	1.05746	FALSE	0.0380568	4.84053	0.797015	0.828244	0.0350631	FALSE	0.145018	4.84053	0.350811	0.415227	-0.521361	FALSE	-1.48198	4.84053	4.60319e-14	4.50303e-13	-2.32541	TRUE	0.797923	4.84053	0.00324706	0.00915033	1.48291	TRUE	-0.406031	4.84053	0.132141	0.243436	-0.397774	FALSE	0.659418
ENSG00000038427	5	82767284	82878122	+	VCAN	protein_coding	protein_coding|retained_intron|processed_transcript	82779338	82876250	ENSP00000265077|ENSP00000340062|ENSP00000342768|ENSP00000425959|ENSP00000426251|ENSP00000426715|ENSP00000421362	14831	TRUE	-1.98464	2.95681	2.33417e-12	3.01922e-11	-1.12456	TRUE	-0.684882	2.95681	0.000327366	0.000652487	0.203233	FALSE	-1.03039	2.95681	8.72535e-08	3.37151e-07	-0.533518	TRUE	-1.0777	2.95681	8.64367e-07	2.94636e-06	-0.769264	TRUE	-0.722779	2.95681	0.0577453	0.104896	-1.54849	FALSE	3.04227	2.95681	2.33834e-56	2.01418e-54	3.22311	TRUE	0.27399
ENSG00000038532	16	11038345	11276046	+	CLEC16A	protein_coding	protein_coding|retained_intron|processed_transcript	11038575	11272544	ENSP00000387122|ENSP00000386495|ENSP00000389743|ENSP00000389963|ENSP00000261657|ENSP00000371244	11944	TRUE	0.133073	4.31258	0.0189856	0.0352933	0.278013	FALSE	-0.153676	4.31258	0.00043749	0.000856717	-0.257621	TRUE	-0.0306922	4.31258	0.484722	0.549478	-0.0365768	FALSE	0.442766	4.31258	6.07935e-24	2.21623e-22	0.548791	TRUE	0.335019	4.31258	1.60724e-05	8.68391e-05	0.328528	TRUE	-0.190964	4.31258	0.00579828	0.0224226	-0.10828	FALSE	-0.55934
ENSG00000038945	8	15965387	16424999	-	MSR1	protein_coding	protein_coding|nonsense_mediated_decay|processed_transcript	15967597	16122710	ENSP00000262100|ENSP00000262101|ENSP00000405453|ENSP00000347430|ENSP00000430536|ENSP00000371428|ENSP00000428865|ENSP00000444414|ENSP00000427905|ENSP00000429498	7812	TRUE	-0.776673	2.45777	0.00140338	0.00347578	-0.224048	TRUE	0.11371	2.45777	0.485548	0.540958	1.21036	FALSE	-1.17668	2.45777	5.65749e-11	3.45574e-10	-0.944545	TRUE	-0.951508	2.45777	2.44772e-06	7.74793e-06	-0.778055	TRUE	-1.09379	2.45777	0.00243206	0.00712169	-1.2859	TRUE	2.68388	2.45777	7.32164e-47	4.98358e-45	2.21106	TRUE	-0.420517
ENSG00000039068	16	68771128	68869451	+	CDH1	protein_coding	protein_coding|nonsense_mediated_decay|processed_transcript|retained_intron	68771319	68867399	ENSP00000261769|ENSP00000454782|ENSP00000414946|ENSP00000458139|ENSP00000463170	6154	TRUE	-5.47822	2.67711	1.49126e-22	8.27073e-21	-1.23013	TRUE	-3.37171	2.6771	4.40272e-22	7.17821e-21	-1.54554	TRUE	-1.60128	2.6771	4.3053e-07	1.50631e-06	-0.894121	TRUE	-0.966889	2.6771	0.00547598	0.00990162	0.282608	FALSE	4.37518	2.67711	9.45051e-43	1.24306e-40	5.22209	TRUE	-1.47807	2.67711	0.00511577	0.0203825	2.12103	FALSE	0.875155
ENSG00000039123	5	54603588	54721409	+	SKIV2L2	protein_coding	protein_coding|processed_transcript|nonsense_mediated_decay|retained_intron	54603842	54720597	ENSP00000230640|ENSP00000425042|ENSP00000442583|ENSP00000422125|ENSP00000426641	6578	TRUE	-0.349227	5.62044	8.7389e-07	4.28298e-06	-0.175297	TRUE	0.403311	5.62044	2.03209e-16	1.73199e-15	0.402476	TRUE	0.381522	5.62044	8.3219e-15	9.08085e-14	0.408116	TRUE	-0.361035	5.62044	7.37602e-10	3.97423e-09	-0.267229	TRUE	-0.0293196	5.62044	0.78172	0.839599	-0.063619	FALSE	0.0103037	5.62044	0.88726	0.929968	0.0373016	FALSE	-0.701201
ENSG00000039139	5	13690440	13944652	-	DNAH5	protein_coding	protein_coding|processed_transcript|retained_intron	13692096	13944547	ENSP00000265104	16475	FALSE	1.76156	-2.38108	8.2687e-09		Inf		-1.58671	-2.38106	1.75921e-07		#NAME?		0.204907	-2.38107	0.433121		0.287873		-2.91889	-2.38108	2.86747e-15		#NAME?		-1.62214	-2.38108	0.0102985		0.556733	FALSE	-1.05346	-2.38109	0.0341807		#NAME?		1.29477
ENSG00000039319	5	79703832	79775169	+	ZFYVE16	protein_coding	protein_coding|retained_intron|nonsense_mediated_decay|processed_transcript	79729967	79773193	ENSP00000337159|ENSP00000423663|ENSP00000426848|ENSP00000422356|ENSP00000426536|ENSP00000421785|ENSP00000426500	11461	TRUE	-0.192807	4.5463	0.00393256	0.00871728	-0.139224	TRUE	-0.10326	4.5463	0.0381218	0.054688	-0.113841	FALSE	-0.0903841	4.5463	0.0686736	0.0981332	-0.0312771	FALSE	0.433765	4.5463	1.4511e-17	2.21906e-16	0.479932	TRUE	0.514274	4.5463	2.0088e-09	2.39226e-08	0.508267	TRUE	0.180475	4.5463	0.0162361	0.049987	0.17212	FALSE	-0.593571
ENSG00000039523	16	67552321	67580691	+	FAM65A	protein_coding	protein_coding|processed_transcript|nonsense_mediated_decay|retained_intron	67563726	67580363	ENSP00000455239|ENSP00000457739|ENSP00000368614|ENSP00000042381|ENSP00000443568|ENSP00000457888|ENSP00000400099|ENSP00000456525|ENSP00000455795|ENSP00000389456|ENSP00000454376|ENSP00000456893|ENSP00000457419|ENSP00000455200|ENSP00000456924	6730	TRUE	-0.418955	5.40901	0.00106755	0.00271094	0.081679	FALSE	-0.661696	5.40901	2.36857e-12	1.26084e-11	-0.417088	TRUE	-1.07399	5.40901	2.04568e-31	3.40369e-29	-0.915031	TRUE	0.0598461	5.40901	0.549489	0.610519	0.560992	FALSE	0.0219506	5.40901	0.871037	0.90754	0.268823	FALSE	-0.366887	5.40901	0.0152423	0.0475897	0.0904554	FALSE	1.75414
ENSG00000039537	5	41142336	41261540	-	C6	protein_coding	protein_coding|processed_transcript|retained_intron	41142930	41203332	ENSP00000338861|ENSP00000263413|ENSP00000396565|ENSP00000401578	4739	FALSE	0.119216	-2.50565	0.713758		Inf		2.40745	-2.50561	3.59481e-20		Inf		-1.16829	-2.50562	0.000466172				-3.57301	-2.50564	1.59326e-16		#NAME?		-3.68874	-2.50566	6.07854e-06				-0.746161	-2.50566	0.183664				-0.679563
ENSG00000039560	5	34656342	34832732	+	RAI14	protein_coding	protein_coding|nonsense_mediated_decay|retained_intron|processed_transcript	34687025	34830867	ENSP00000265109|ENSP00000424879|ENSP00000424507|ENSP00000422112|ENSP00000422377|ENSP00000388725|ENSP00000421424|ENSP00000423965|ENSP00000422942|ENSP00000422515|ENSP00000422114|ENSP00000424502|ENSP00000427123|ENSP00000426770|ENSP00000425337|ENSP00000425929|ENSP00000425115|ENSP00000423854|ENSP00000380591	7702	FALSE	2.53835	-0.189647	6.53741e-32		4.63983		-2.00778	-0.189668	4.55704e-17		-0.817281		-1.43134	-0.189663	7.76986e-10		-1.17257		-2.6205	-0.189653	1.03506e-20		-1.58101		-1.21012	-0.189642	0.0100343		-1.15171		1.5445	-0.18964	3.91904e-08		2.27454		0.283544
ENSG00000039600	5	157052687	157098488	-	SOX30	protein_coding	protein_coding	157053351	157094857	ENSP00000309343|ENSP00000265007|ENSP00000427984	3471	TRUE	-0.893992	0.961653	1.00089e-10	1.0028e-09	-0.890275	TRUE	0.414774	0.961655	1.00802e-05	2.42891e-05	0.567463	TRUE	0.815577	0.961655	2.76692e-20	7.21067e-19	0.938781	TRUE	-0.554517	0.961654	7.67881e-07	2.63872e-06	-0.387024	TRUE	-0.244732	0.961653	0.207989	0.300209	-0.142097	FALSE	-0.13473	0.961653	0.398386	0.542031	-0.227088	FALSE	-0.901794
ENSG00000039650	19	50364461	50371166	-	PNKP	protein_coding	retained_intron|protein_coding|nonsense_mediated_decay|processed_transcript	50364508	50370461	ENSP00000323511|ENSP00000472300|ENSP00000468896|ENSP00000473137|ENSP00000469826|ENSP00000471097|ENSP00000470346|ENSP00000469848|ENSP00000470887	3531	TRUE	-0.224041	5.81435	2.108e-06	9.52783e-06	-0.13481	TRUE	0.263412	5.81435	3.04409e-15	2.28272e-14	0.291198	TRUE	-0.116424	5.81435	0.000931806	0.00192216	-0.119557	TRUE	-0.013699	5.81435	0.731129	0.776353	0.0408744	FALSE	-0.111296	5.81435	0.0989935	0.163772	-0.241716	FALSE	-0.0743468	5.81435	0.182402	0.308806	0.0200915	FALSE	0.0431909
ENSG00000039987	19	12862516	12869272	+	BEST2	protein_coding	protein_coding	12863407	12868888	ENSP00000448310|ENSP00000447203|ENSP00000042931|ENSP00000449403	2646	FALSE	-0.0947178	-3.35404	0.684898		-0.880777		0.12027	-3.354	0.375251		0.434135		0.249567	-3.35401	0.0612221		0.391459		-0.87298	-3.35403	7.3502e-08		-0.818924		-0.880769	-3.35405	0.00274279		-1.08923		-0.623833	-3.35406	0.00644888		-0.232616		0.798968
ENSG00000040199	16	71671738	71758604	-	PHLPP2	protein_coding	nonsense_mediated_decay|protein_coding|retained_intron	71674803	71757770	ENSP00000458660|ENSP00000456572|ENSP00000445781|ENSP00000353610|ENSP00000457991|ENSP00000377159|ENSP00000348611|ENSP00000454519	12493	TRUE	-0.227496	4.96811	0.115502	0.169837	0.455045	FALSE	-1.06149	4.96811	4.56592e-23	8.25299e-22	-0.755771	TRUE	-1.05019	4.96811	8.08591e-23	3.21242e-21	-0.597827	TRUE	0.702928	4.96811	7.95406e-11	4.88768e-10	0.992485	TRUE	-0.670504	4.96811	0.00161094	0.00497228	-0.542471	TRUE	-0.738143	4.96811	2.61334e-05	0.000261697	-0.653402	TRUE	1.61695
ENSG00000040275	5	169010638	169031782	+	SPDL1	protein_coding	protein_coding|nonsense_mediated_decay|processed_transcript|retained_intron	169015421	169031208	ENSP00000265295|ENSP00000421598|ENSP00000423687|ENSP00000425357|ENSP00000425922|ENSP00000422352|ENSP00000427197|ENSP00000426965|ENSP00000427510|ENSP00000426881|ENSP00000429470	4777	TRUE	0.0372117	2.89341	0.663607	0.732065	0.102078	FALSE	0.0900941	2.89341	0.171892	0.215369	0.040612	FALSE	0.666698	2.89341	5.45913e-29	6.17866e-27	0.665067	TRUE	-0.324776	2.89341	1.78522e-05	4.9421e-05	-0.144837	TRUE	-0.380155	2.89341	0.0037105	0.0102501	-0.42445	FALSE	-0.0652187	2.89341	0.549296	0.678209	-0.0360343	FALSE	-0.953187
ENSG00000040341	8	74332604	74659943	-	STAU2	protein_coding	protein_coding|processed_transcript|nonsense_mediated_decay|retained_intron	74333610	74659675	ENSP00000428456|ENSP00000428756|ENSP00000428741|ENSP00000429173|ENSP00000430511|ENSP00000348026|ENSP00000430907|ENSP00000429973|ENSP00000428476|ENSP00000427977|ENSP00000431111|ENSP00000428664|ENSP00000429005|ENSP00000428284|ENSP00000428829|ENSP00000430611|ENSP00000428681|ENSP00000428737	8998	TRUE	0.304126	4.16364	1.08776e-06	5.22075e-06	0.52086	TRUE	-0.310611	4.16364	2.12067e-10	9.09518e-10	-0.36649	TRUE	0.142139	4.16364	0.00312582	0.00587471	0.103633	TRUE	0.213329	4.16364	5.7057e-05	0.000145659	0.341655	TRUE	0.548664	4.16364	8.31707e-11	1.22103e-09	0.564712	TRUE	-0.0023619	4.16364	0.989175	0.994539	-0.0569111	FALSE	-0.732884
ENSG00000040487	1	19638820	19655794	+	PQLC2	protein_coding	protein_coding|nonsense_mediated_decay	19644172	19655134	ENSP00000364297|ENSP00000364295|ENSP00000431417|ENSP00000383395|ENSP00000433620|ENSP00000404701	2686	TRUE	-0.168979	3.44041	0.0127697	0.024896	0.0441326	FALSE	-0.423562	3.44041	9.68034e-18	9.56585e-17	-0.408245	TRUE	-0.451064	3.44041	2.84979e-20	7.4068e-19	-0.358348	TRUE	0.346879	3.44041	5.39743e-11	3.40921e-10	0.524483	TRUE	0.218493	3.44041	0.0163809	0.0365027	0.246017	FALSE	-0.141637	3.44041	0.0764291	0.160918	-0.00714339	FALSE	0.727691
ENSG00000040531	17	3539762	3564836	+	CTNS	protein_coding	protein_coding|retained_intron|nonsense_mediated_decay|processed_transcript	3543501	3564025	ENSP00000046640|ENSP00000371294|ENSP00000408652|ENSP00000461118|ENSP00000411465|ENSP00000395471|ENSP00000461056|ENSP00000458912|ENSP00000382245|ENSP00000458457	3398	TRUE	-0.26573	4.11626	0.00353442	0.00791585	0.0104628	FALSE	-0.322112	4.11626	1.8346e-06	4.88767e-06	-0.35028	TRUE	0.0793832	4.11626	0.227169	0.283717	0.22907	FALSE	0.194708	4.11626	0.00735201	0.0129674	0.18976	FALSE	1.02962	4.11626	3.90316e-22	1.71907e-20	1.10022	TRUE	-0.271567	4.11626	0.0115945	0.0385098	-0.122208	FALSE	-0.163445
ENSG00000040608	22	20228938	20270769	-	RTN4R	protein_coding	protein_coding|processed_transcript	20229234	20255615	ENSP00000396872|ENSP00000043402|ENSP00000403535	3339	FALSE	0.537826	-2.69448	0.00817945		0.898933		-0.720687	-2.6945	2.19919e-05		-0.313239		0.0408219	-2.69449	0.780363		0.131644		0.254791	-2.69448	0.146161		-0.268207	FALSE	-1.07926	-2.69447	0.0019023		-0.592627		0.478587	-2.69447	0.0423349		1.04193		0.0136847
ENSG00000040633	17	7138347	7143041	-	PHF23	protein_coding	protein_coding|processed_transcript	7138948	7142950	ENSP00000322579|ENSP00000460738|ENSP00000458953|ENSP00000414607|ENSP00000460876|ENSP00000461442|ENSP00000459983|ENSP00000458416|ENSP00000458401|ENSP00000459904	2783	TRUE	0.0448974	3.94539	0.556102	0.635009	0.0547945	FALSE	0.176442	3.94539	0.00237119	0.00415183	0.186199	TRUE	0.25419	3.94539	8.90948e-06	2.55926e-05	0.284929	TRUE	-0.167331	3.94539	0.0120251	0.0202836	-0.100883	FALSE	0.164854	3.94539	0.125291	0.198781	0.111552	FALSE	-0.066189	3.94539	0.488648	0.626236	-0.13269	FALSE	-0.649607
ENSG00000040731	5	24487209	24645087	-	CDH10	protein_coding	protein_coding|processed_transcript|nonsense_mediated_decay|retained_intron	24487775	24593599	ENSP00000264463|ENSP00000425653	3660	FALSE	0.187695	-0.98895	0.63222				-0.776177	-0.988881	0.0477951				-0.5328	-0.988896	0.171914				1.23425	-0.988931	0.000687346		Inf		-0.905586	-0.988965	0.291585		Inf	FALSE	0.145883	-0.988973	0.711774		Inf		-0.182553
ENSG00000040933	2	99061317	99210853	+	INPP4A	protein_coding	protein_coding|retained_intron|processed_transcript	99136512	99204068	ENSP00000386704|ENSP00000386777|ENSP00000386329|ENSP00000074304|ENSP00000442149|ENSP00000387294|ENSP00000427722	13202	TRUE	0.174742	7.67036	0.00712786	0.0148341	0.146576	FALSE	0.135353	7.67036	0.00606065	0.00998922	0.109956	TRUE	0.131801	7.67036	0.00731904	0.0128418	0.00499177	FALSE	0.140036	7.67036	0.0104375	0.0178186	0.266817	FALSE	0.115367	7.67036	0.20686	0.298934	0.0322881	FALSE	-0.399848	7.67036	6.2251e-07	9.70248e-06	-0.431934	TRUE	-0.680605
ENSG00000041353	18	52385091	52562747	+	RAB27B	protein_coding	protein_coding|processed_transcript	52544817	52560503	ENSP00000468542|ENSP00000262094|ENSP00000465009	7432	FALSE	-0.716676	-1.03597	0.0288227		0.690122	FALSE	-0.246609	-1.03598	0.295636		-0.555011		-0.118605	-1.03598	0.619022		-0.526473		-2.68835	-1.03597	1.42499e-19		-1.83788		2.50942	-1.03596	5.55164e-16		0.913805		0.884344	-1.03596	0.00485607		2.90223		-0.281419
ENSG00000041357	15	78832747	78841604	+	PSMA4	protein_coding	protein_coding|retained_intron|processed_transcript	78834270	78841283	ENSP00000453829|ENSP00000044462|ENSP00000453887|ENSP00000452936|ENSP00000402118|ENSP00000453621|ENSP00000453145|ENSP00000453802|ENSP00000453323|ENSP00000453523|ENSP00000453080|ENSP00000452917|ENSP00000453758	3839	TRUE	-0.0851306	6.23814	0.253558	0.332638	0.147223	FALSE	0.317495	6.23814	1.78501e-09	6.83224e-09	0.358982	TRUE	0.298639	6.23814	1.51056e-08	6.47854e-08	0.404249	TRUE	-0.364174	6.23814	3.6601e-09	1.77639e-08	-0.321848	TRUE	-0.239145	6.23814	0.0249505	0.0520033	-0.20882	FALSE	0.421114	6.23814	1.9172e-07	3.30577e-06	0.0567224	TRUE	-0.875244
ENSG00000041515	13	109248500	109860355	+	MYO16	protein_coding	protein_coding|processed_transcript|retained_intron	109318272	109859181	ENSP00000349145|ENSP00000251041|ENSP00000350160|ENSP00000401633	8994	FALSE	1.69604	-1.96778	9.1069e-25		2.33785		-0.950488	-1.96778	2.75952e-09		-0.459106		-0.32389	-1.96778	0.0379716		0.0428707	FALSE	-0.141185	-1.96778	0.423801		-0.260294		-1.21389	-1.96778	0.000212386		-1.15441		0.0490482	-1.96778	0.800779		0.637608		-0.0623864
ENSG00000041802	3	194361517	194393206	-	LSG1	protein_coding	protein_coding|retained_intron|nonsense_mediated_decay|processed_transcript	194362800	194392891	ENSP00000265245|ENSP00000408264|ENSP00000400903	4818	TRUE	-0.0282786	5.44385	0.613901	0.688212	-0.0192877	FALSE	0.139977	5.44385	0.000556677	0.00107317	0.180492	TRUE	-0.03246	5.44385	0.434211	0.500017	-0.0237396	FALSE	-0.00535389	5.44385	0.912794	0.929411	0.0333843	FALSE	-0.171173	5.44385	0.0307974	0.0621986	-0.283621	FALSE	-0.0955545	5.44385	0.144061	0.25991	-0.203196	FALSE	-0.00991178
ENSG00000041880	3	51976361	51982883	+	PARP3	protein_coding	protein_coding|nonsense_mediated_decay|retained_intron|processed_transcript	51976706	51982493	ENSP00000395951|ENSP00000401511|ENSP00000381740|ENSP00000417396|ENSP00000417625	2928	TRUE	0.0170788	4.7527	0.787893	0.83631	0.0748027	FALSE	0.526312	4.7527	5.47475e-32	2.76106e-30	0.514574	TRUE	-0.017783	4.7527	0.726507	0.771867	-0.0209822	FALSE	-0.198953	4.7527	0.000407666	0.000905526	-0.218836	TRUE	-0.394235	4.7527	5.20748e-05	0.000246293	-0.42529	TRUE	-0.0835401	4.7527	0.295644	0.440276	-0.0695333	FALSE	-0.476775
ENSG00000041982	9	117782806	117880536	-	TNC	protein_coding	protein_coding|processed_transcript	117783439	117853297	ENSP00000344400|ENSP00000438152|ENSP00000344555|ENSP00000345861|ENSP00000265131|ENSP00000339553|ENSP00000411406|ENSP00000443478|ENSP00000442242|ENSP00000445380|ENSP00000443469	8687	TRUE	-2.14736	1.79059	1.91027e-11	2.14707e-10	-1.12287	TRUE	-1.57266	1.79059	1.21652e-12	6.68041e-12	-0.562328	TRUE	-1.47323	1.79059	1.81531e-11	1.19955e-10	-0.674474	TRUE	-0.228414	1.79059	0.335645	0.399315	0.520803	FALSE	-1.48016	1.79059	0.000960624	0.00317333	-1.98876	TRUE	2.74108	1.79059	2.24023e-33	1.18507e-31	2.51813	TRUE	1.15501
ENSG00000041988	1	6684926	6695646	+	THAP3	protein_coding	protein_coding|processed_transcript|nonsense_mediated_decay|retained_intron	6685279	6694145	ENSP00000054650|ENSP00000311537|ENSP00000366854|ENSP00000464954|ENSP00000473646	4072	TRUE	-0.150764	3.34624	0.0338115	0.0586534	0.0347992	FALSE	-0.194565	3.34624	0.000230236	0.000466292	-0.0626701	TRUE	-0.285162	3.34624	5.16596e-08	2.05866e-07	-0.111384	TRUE	-0.239588	3.34624	4.82647e-05	0.000124804	-0.0313807	TRUE	-0.28768	3.34624	0.00472286	0.0126152	-0.220909	FALSE	-0.156171	3.34624	0.0635125	0.140261	0.0216548	FALSE	1.00874
ENSG00000042062	20	49202645	49308065	-	FAM65C	protein_coding	protein_coding|processed_transcript|retained_intron	49203772	49307665	ENSP00000332663|ENSP00000045083|ENSP00000439802	6009	TRUE	-0.45018	1.58392	0.0185494	0.0345849	-0.0321753	FALSE	-0.411946	1.58392	0.00336603	0.00575855	0.146457	FALSE	-0.857268	1.58392	1.49418e-09	7.47967e-09	-0.550673	TRUE	-1.56601	1.58392	1.5762e-21	4.25574e-20	-1.12541	TRUE	-0.0254142	1.58392	0.96388	0.975658	-0.455898	FALSE	1.02267	1.58392	5.89792e-08	1.11579e-06	1.7377	TRUE	1.68182
ENSG00000042088	14	90421283	90511106	+	TDP1	protein_coding	nonsense_mediated_decay|protein_coding|processed_transcript|retained_intron	90429459	90509503	ENSP00000452042|ENSP00000377098|ENSP00000450872|ENSP00000377099|ENSP00000450708|ENSP00000337353|ENSP00000349952|ENSP00000452279|ENSP00000451358|ENSP00000452333|ENSP00000444587|ENSP00000452363|ENSP00000452183|ENSP00000450628|ENSP00000451767|ENSP00000450795	6221	TRUE	-0.205857	4.0957	0.000768096	0.00201712	-0.0700846	TRUE	0.0196477	4.0957	0.66069	0.706684	-0.0065671	FALSE	-0.151298	4.0957	0.000857788	0.00177758	-0.109063	TRUE	0.232025	4.0957	1.92743e-06	6.21109e-06	0.286432	TRUE	0.567983	4.0957	2.08188e-13	4.28867e-12	0.526268	TRUE	-0.0797123	4.0957	0.268545	0.410568	-0.0770675	FALSE	-0.187629
ENSG00000042286	10	71857979	71892690	-	AIFM2	protein_coding	protein_coding|processed_transcript	71873937	71883840	ENSP00000362345|ENSP00000312370	5131	TRUE	-0.155212	3.72397	0.0546676	0.0891974	-0.198739	FALSE	0.00611945	3.72397	0.910601	0.92582	-0.136059	FALSE	0.00946594	3.72397	0.867303	0.892897	0.122061	FALSE	0.351346	3.72397	2.60722e-08	1.12289e-07	0.387141	TRUE	0.231257	3.72397	0.0317326	0.0637063	0.1139	FALSE	-0.0608412	3.72397	0.526156	0.658567	0.119362	FALSE	-0.480758
ENSG00000042304	2	228474806	228498036	-	C2orf83	protein_coding	protein_coding	228476113	228497801	ENSP00000264387|ENSP00000387149	2087	FALSE	0.178866	-4.86414	0.546167				0.0269768	-4.86414	0.983335				0.106381	-4.86414	0.625995				-0.805665	-4.86414	0.00399989				-0.701656	-4.86414	0.184313				0.00461047	-4.86414	1				0.619803
ENSG00000042317	14	88851268	88936694	+	SPATA7	protein_coding	protein_coding|nonsense_mediated_decay|processed_transcript|retained_intron	88852163	88936211	ENSP00000451128|ENSP00000377176|ENSP00000451663|ENSP00000452359|ENSP00000348991|ENSP00000450515|ENSP00000452364|ENSP00000451181|ENSP00000450654|ENSP00000450882|ENSP00000452435|ENSP00000450606|ENSP00000451690|ENSP00000452546|ENSP00000045347|ENSP00000450809|ENSP00000451019	6872	TRUE	-0.13449	1.98261	0.119927	0.175443	-0.00767744	FALSE	0.250834	1.98261	5.1625e-05	0.000113712	0.313004	TRUE	0.11055	1.98261	0.0769517	0.10856	0.185966	FALSE	-0.475759	1.98261	2.81055e-11	1.85323e-10	-0.495742	TRUE	-0.472069	1.98261	0.000156817	0.00064911	-0.466507	TRUE	0.44589	1.98261	1.78964e-06	2.51363e-05	0.406769	TRUE	-0.0771756
ENSG00000042429	11	93517393	93547861	+	MED17	protein_coding	protein_coding|nonsense_mediated_decay|retained_intron|processed_transcript	93517680	93545227	ENSP00000251871|ENSP00000434459|ENSP00000431524|ENSP00000433090|ENSP00000433626	10773	TRUE	-0.295916	4.57279	8.57358e-06	3.40825e-05	-0.0743106	TRUE	0.0253023	4.57279	0.602379	0.652081	-0.000415368	FALSE	-0.333349	4.57279	7.25053e-12	5.08451e-11	-0.245854	TRUE	0.0241497	4.57279	0.65282	0.706142	0.202241	FALSE	-0.396786	4.57279	3.28541e-05	0.000164499	-0.410962	TRUE	-0.181911	4.57279	0.0203119	0.059398	-0.126755	FALSE	0.740828
ENSG00000042445	2	85569211	85581743	-	RETSAT	protein_coding	nonsense_mediated_decay|protein_coding|processed_transcript|retained_intron	85570365	85581630	ENSP00000388202|ENSP00000295802|ENSP00000263854|ENSP00000412166|ENSP00000444814|ENSP00000405040|ENSP00000387196	4264	TRUE	0.102859	5.46268	0.043109	0.0724763	0.200214	FALSE	-0.0920428	5.46268	0.0185499	0.0281393	-0.11314	FALSE	0.168784	5.46268	7.97248e-06	2.3037e-05	0.170509	TRUE	-0.150562	5.46268	0.000530618	0.00115685	-0.071312	TRUE	0.152314	5.46268	0.0323353	0.0647005	0.0990778	FALSE	-0.198526	5.46268	0.00127897	0.00677858	-0.184295	TRUE	0.00637007
ENSG00000042493	2	85621871	85645555	-	CAPG	protein_coding	protein_coding|retained_intron|processed_transcript	85622016	85629268	ENSP00000263867|ENSP00000397381|ENSP00000387063|ENSP00000386315|ENSP00000386965|ENSP00000391923|ENSP00000403330|ENSP00000398232|ENSP00000386596	2607	TRUE	-0.262851	3.77545	0.0750619	0.117623	-0.0983141	FALSE	-0.302899	3.77545	0.00565947	0.00937243	-0.0370272	TRUE	0.000312419	3.77545	0.987499	0.990195	-0.0143621	FALSE	-0.166242	3.77545	0.173544	0.224522	-0.184344	FALSE	-0.443473	3.77545	0.0385889	0.0752112	-0.508682	FALSE	1.39801	3.77545	3.75825e-24	1.55664e-22	0.927109	TRUE	-0.317626
ENSG00000042753	19	47341393	47354249	-	AP2S1	protein_coding	protein_coding|retained_intron	47341707	47354023	ENSP00000263271|ENSP00000470176|ENSP00000471340|ENSP00000472080|ENSP00000263270|ENSP00000470235|ENSP00000470898	1704	TRUE	-0.246361	4.42121	5.58644e-05	0.000187988	-0.20975	TRUE	0.115957	4.42121	0.00955454	0.0152733	0.14323	FALSE	0.11787	4.42121	0.00826021	0.0143253	0.187439	FALSE	-0.3884	4.42121	8.68861e-15	9.32421e-14	-0.360817	TRUE	-0.0727149	4.42121	0.407253	0.512773	-0.146669	FALSE	0.477756	4.42121	2.24681e-13	6.48942e-12	0.344921	TRUE	-0.0417393
ENSG00000042781	1	215796236	216596738	-	USH2A	protein_coding	protein_coding|retained_intron	215799126	216595678	ENSP00000305941|ENSP00000355910|ENSP00000355909	20584	TRUE	-3.23059	3.3843	6.53213e-19	2.25064e-17	-0.987785	TRUE	2.23933	3.3843	5.08754e-35	3.69549e-33	3.44757	TRUE	-1.94829	3.3843	3.1649e-16	4.35011e-15	-1.04248	TRUE	-0.0373321	3.3843	0.905041	0.923471	0.498863	FALSE	-6.06486	3.3843	1.20769e-21	5.14446e-20	-3.26432	TRUE	0.536622	3.3843	0.0797002	0.16608	2.12848	FALSE	-1.27193
ENSG00000042813	7	49890017	50160925	-	ZPBP	protein_coding	processed_transcript|protein_coding|nonsense_mediated_decay	49977127	50156858	ENSP00000046087|ENSP00000402071|ENSP00000390054|ENSP00000414755	2643	FALSE	1.57926	-2.98477	1.53616e-12		3.32973		-0.0223198	-2.98481	0.919483		0.438934	FALSE	0.198475	-2.9848	0.305349		0.410537		-1.26768	-2.98478	1.52001e-07		#NAME?		-2.98874	-2.98476	5.15647e-10		#NAME?		-0.48332	-2.98475	0.162876		-0.843223		-0.312421
ENSG00000042832	8	133879203	134147147	+	TG	protein_coding	nonsense_mediated_decay|protein_coding|retained_intron|processed_transcript	133879246	134147038	ENSP00000427871|ENSP00000367100|ENSP00000220616|ENSP00000428628|ENSP00000429605|ENSP00000430523|ENSP00000441693|ENSP00000429164|ENSP00000430430|ENSP00000430087|ENSP00000429761|ENSP00000430161	11132	TRUE	0.732101	2.02034	3.38358e-07	1.79918e-06	1.13261	TRUE	-0.328004	2.02034	0.00632511	0.0103978	-0.0801556	FALSE	0.209771	2.02034	0.0666147	0.0954082	0.262343	FALSE	-0.894252	2.02034	7.14201e-11	4.43205e-10	-1.59626	TRUE	0.981408	2.02034	4.49561e-07	3.4347e-06	1.14074	TRUE	-0.107567	2.02034	0.586923	0.709309	-0.0639052	FALSE	-0.26567
ENSG00000042980	8	24151553	24216531	+	ADAM28	protein_coding	protein_coding|nonsense_mediated_decay|retained_intron|processed_transcript	24151663	24211917	ENSP00000265769|ENSP00000431108|ENSP00000430085|ENSP00000443743|ENSP00000380770|ENSP00000393699|ENSP00000429484|ENSP00000430094	9351	TRUE	-0.590529	5.39853	0.00929683	0.0188209	-1.09644	FALSE	-0.513164	5.39853	0.00200011	0.00354416	-0.41551	TRUE	-0.820152	5.39853	9.42321e-07	3.1379e-06	-1.42351	TRUE	1.12819	5.39853	1.79221e-12	1.40738e-11	1.77472	TRUE	1.13387	5.39853	1.36815e-05	7.53433e-05	1.39212	TRUE	-0.251002	5.39853	0.351809	0.497145	0.147451	FALSE	-0.105305
ENSG00000043039	11	129245835	129322171	+	BARX2	protein_coding	protein_coding|retained_intron	129245931	129321294	ENSP00000281437|ENSP00000451113|ENSP00000450418	4411	TRUE	-2.05561	3.9679	4.27732e-06	1.80818e-05	2.53973	FALSE	2.67155	3.96789	1.26576e-29	4.90847e-28	7.29825	TRUE	-2.08232	3.96789	5.38703e-11	3.30193e-10	-2.92933	TRUE	-2.936	3.96789	1.64186e-14	1.70192e-13	-3.2653	TRUE	-1.78442	3.9679	0.00589453	0.0152998	-3.1118	FALSE	0.226671	3.9679	0.538598	0.669276	-0.11871	FALSE	-0.13733
ENSG00000043093	3	182655862	182703741	-	DCUN1D1	protein_coding	protein_coding|nonsense_mediated_decay	182662885	182698277	ENSP00000292782|ENSP00000419359|ENSP00000418935|ENSP00000417675|ENSP00000419440|ENSP00000418913|ENSP00000420073	8412	TRUE	-0.30364	5.07116	6.05018e-07	3.05999e-06	-0.0655329	TRUE	0.00547033	5.07117	0.899565	0.916562	0.0506296	FALSE	0.0269884	5.07117	0.544176	0.606173	0.0993605	FALSE	-0.335736	5.07116	2.1418e-11	1.44272e-10	-0.199284	TRUE	0.0168136	5.07116	0.829289	0.87557	0.0067663	FALSE	0.0147628	5.07116	0.822336	0.88552	0.0349113	FALSE	0.484259
ENSG00000043143	5	133860003	133918918	+	PHF15	protein_coding	protein_coding|processed_transcript|retained_intron|nonsense_mediated_decay	133871548	133915004	ENSP00000422991|ENSP00000282605|ENSP00000354425|ENSP00000384671|ENSP00000378451|ENSP00000406189|ENSP00000396026	9873	TRUE	-0.43348	6.2259	8.60227e-05	0.000278775	-0.219767	TRUE	0.750322	6.2259	3.61523e-25	8.21211e-24	0.786879	TRUE	-0.113865	6.2259	0.159605	0.208022	-0.162156	FALSE	-0.445176	6.2259	1.08548e-06	3.64896e-06	-0.080292	TRUE	0.205406	6.2259	0.153886	0.235752	0.209221	FALSE	-0.233106	6.2259	0.0719177	0.153629	-0.194049	FALSE	-0.271829
ENSG00000043355	13	100634026	100639018	+	ZIC2	protein_coding	protein_coding|processed_transcript	100634319	100637933	ENSP00000365514	3301	FALSE	0.19532	-4.24681	0.624125				-1.77586	-4.24664	1.0513e-06				1.62881	-4.24668	1.41951e-08				-1.23879	-4.24677	0.00185326				1.01519	-4.24685	0.0479444				-2.05013	-4.24687	0.000849739				-0.258369
ENSG00000043462	5	169673241	169725231	-	LCP2	protein_coding	protein_coding|retained_intron	169675704	169724615	ENSP00000046794|ENSP00000428871|ENSP00000430391	7231	TRUE	-0.483672	3.87884	0.0440489	0.0738778	0.240663	FALSE	-0.478502	3.87884	0.00661729	0.0108488	0.0684254	FALSE	-1.64702	3.87884	2.4253e-19	5.37737e-18	-1.8015	TRUE	-1.53824	3.87884	1.73144e-13	1.56772e-12	-1.31066	TRUE	2.55067	3.87884	7.96526e-29	5.51814e-27	3.85672	TRUE	1.6775	3.87884	1.37362e-14	4.24448e-13	2.3968	TRUE	0.0139669
ENSG00000043514	1	40306723	40349183	-	TRIT1	protein_coding	protein_coding|nonsense_mediated_decay|processed_transcript|retained_intron	40307419	40349163	ENSP00000388333|ENSP00000473773|ENSP00000321810|ENSP00000361905|ENSP00000474264|ENSP00000439596|ENSP00000437700|ENSP00000440865|ENSP00000437896|ENSP00000473708|ENSP00000473745|ENSP00000474151|ENSP00000474768|ENSP00000442765	3054	TRUE	0.0557531	3.50417	0.319783	0.40392	0.146395	FALSE	-0.150209	3.50417	0.000498538	0.000967505	-0.182971	TRUE	0.0683628	3.50417	0.106672	0.145286	0.0713248	FALSE	0.404167	3.50417	2.68034e-20	6.08847e-19	0.438868	TRUE	0.0181602	3.50417	0.808664	0.860468	-0.106192	FALSE	-0.0206619	3.50417	0.765983	0.847163	0.0158746	FALSE	-0.531183
ENSG00000043591	10	115803806	115806667	+	ADRB1	protein_coding	protein_coding	115803892	115805322	ENSP00000358301	2862	FALSE	0.392392	-1.56938	0.245647		1.8964		-2.87414	-1.5693	2.0524e-18		#NAME?		-1.28706	-1.56932	2.00378e-05		-0.963533		2.49607	-1.56936	1.37761e-23		2.28745		-2.05673	-1.56939	0.00166257		-0.455496		-0.340765	-1.5694	0.505308		1.55873	FALSE	-0.490127
ENSG00000044012	1	42619092	42621495	+	GUCA2B	protein_coding	protein_coding	42619122	42621264	ENSP00000361662	597	FALSE	0.0351429	-4.96361	1				0.290957	-4.9636	0.108546				-0.0303527	-4.96361	0.983119				-0.298029	-4.96361	0.111729				-0.0166919	-4.96361	1				-0.114267	-4.96362	1				-0.0187095
ENSG00000044090	6	43005355	43021683	-	CUL7	protein_coding	protein_coding|processed_transcript	43005429	43021596	ENSP00000265348|ENSP00000438788	5628	TRUE	0.187589	5.92248	0.0015443	0.00378768	0.307187	TRUE	-0.119738	5.92248	0.00932318	0.0149304	-0.136472	FALSE	0.264674	5.92248	1.51278e-09	7.56665e-09	0.26624	TRUE	-0.0430459	5.92248	0.40367	0.468701	0.0391782	FALSE	-0.0851932	5.92248	0.33434	0.438961	-0.0872257	FALSE	-0.221186	5.92248	0.0024127	0.0112015	-0.167457	FALSE	-0.20679
ENSG00000044115	5	137946656	138270723	+	CTNNA1	protein_coding	protein_coding|nonsense_mediated_decay|processed_transcript|retained_intron	138117614	138269778	ENSP00000428439|ENSP00000429636|ENSP00000428049|ENSP00000430304|ENSP00000428202|ENSP00000431033|ENSP00000347190|ENSP00000304669|ENSP00000430626|ENSP00000430671|ENSP00000430078|ENSP00000429457|ENSP00000427821|ENSP00000429142|ENSP00000429738|ENSP00000430379|ENSP00000429569|ENSP00000428044|ENSP00000430841|ENSP00000428088|ENSP00000431118|ENSP00000430240|ENSP00000429103|ENSP00000430177|ENSP00000430981…	8830	TRUE	-0.110632	6.44608	0.0564531	0.0916498	0.0106782	FALSE	0.106261	6.44608	0.0124827	0.0195024	0.0962644	FALSE	0.0494764	6.44608	0.244782	0.302781	0.100088	FALSE	-0.197689	6.44608	4.0461e-05	0.000105996	-0.132547	TRUE	0.475418	6.44608	1.98512e-10	2.76032e-09	0.523965	TRUE	-0.119723	6.44608	0.0799344	0.166474	-0.067859	FALSE	-0.0825192
ENSG00000044446	X	18910418	19002716	-	PHKA2	protein_coding	protein_coding|processed_transcript	18911606	19002050	ENSP00000369274	9029	TRUE	-0.0185003	4.71429	0.734588	0.793091	0.0759546	FALSE	-0.18418	4.71429	3.26889e-06	8.43635e-06	-0.201961	TRUE	0.0118443	4.71429	0.76007	0.800969	0.0226646	FALSE	0.471911	4.71429	4.11483e-34	5.16797e-32	0.522785	TRUE	0.0630865	4.71429	0.384822	0.49027	-0.0207653	FALSE	-0.203551	4.71429	0.00121705	0.00652401	-0.0707762	TRUE	-0.301923
ENSG00000044459	9	17134980	17503921	+	CNTLN	protein_coding	processed_transcript|protein_coding	17135064	17502647	ENSP00000370021|ENSP00000392798|ENSP00000262360|ENSP00000370015	11167	TRUE	-0.0280663	1.94604	0.884404	0.913643	0.396233	FALSE	-0.0961376	1.94604	0.438324	0.494973	0.0753798	FALSE	0.630171	1.94604	3.10929e-08	1.27616e-07	0.382755	TRUE	-0.597779	1.94604	1.96972e-05	5.41438e-05	-0.931748	TRUE	0.175159	1.94604	0.404967	0.510622	-0.31637	FALSE	0.484705	1.94604	0.00610951	0.023357	0.586584	FALSE	-0.853434
ENSG00000044524	3	89156674	89531284	+	EPHA3	protein_coding	protein_coding	89156899	89528649	ENSP00000337451|ENSP00000399926|ENSP00000419190	6674	TRUE	2.08424	0.0402339	9.15202e-12	1.07977e-10	5.89998	TRUE	-0.733711	0.0402288	0.0148145	0.0228665	-1.42857	FALSE	-0.594221	0.0402299	0.0462318	0.0688239	-1.3529	FALSE	-1.38031	0.0402325	8.96979e-05	0.000221846	0.188016	FALSE	0.667402	0.040235	0.146588	0.226119	-1.28674	FALSE	0.411937	0.0402356	0.292042	0.437019	1.50845	FALSE	-0.725304
ENSG00000044574	9	127997132	128003609	-	HSPA5	protein_coding	protein_coding	127998874	128003405	ENSP00000324173	3908	TRUE	0.14888	11.2208	0.124013	0.180715	0.329864	FALSE	-0.449875	11.2208	2.70815e-09	1.0156e-08	-0.279784	TRUE	0.34508	11.2208	1.56732e-06	5.03815e-06	0.201298	TRUE	-0.100368	11.2208	0.235423	0.293797	0.00345313	FALSE	-0.258664	11.2208	0.0770284	0.133042	-0.31943	FALSE	-0.062912	11.2208	0.607942	0.726283	-0.176372	FALSE	0.179226
ENSG00000046604	18	29078006	29128971	+	DSG2	protein_coding	protein_coding	29078215	29126703	ENSP00000261590|ENSP00000462503	6190	TRUE	2.75458	3.8753	3.18269e-25	2.46843e-23	7.95524	TRUE	-1.80279	3.87529	8.48557e-10	3.37533e-09	-2.00905	TRUE	-1.05479	3.8753	0.000174346	0.000407541	-2.60291	TRUE	-0.4942	3.8753	0.112121	0.152229	0.802598	FALSE	-0.505925	3.8753	0.38294	0.488319	-1.18994	FALSE	-1.03831	3.8753	0.0263056	0.0722207	0.409678	FALSE	0.0172678
ENSG00000046647	X	14026398	14048012	-	GEMIN8	protein_coding	protein_coding|processed_transcript	14027035	14039597	ENSP00000369895|ENSP00000381398|ENSP00000369894	2424	TRUE	-0.136221	3.92945	0.00677105	0.0141536	-0.0173226	FALSE	-0.064112	3.92945	0.0878704	0.117396	-0.104512	FALSE	0.143951	3.92945	8.03669e-05	0.000198289	0.158546	TRUE	-0.0552617	3.92945	0.188921	0.242178	0.0220084	FALSE	0.424309	3.92945	7.76944e-11	1.14756e-09	0.40131	TRUE	-0.255915	3.92945	1.55592e-05	0.000168273	-0.192504	TRUE	-0.0110957
ENSG00000046651	X	13752832	13787480	+	OFD1	protein_coding	protein_coding|processed_transcript	13753191	13787224	ENSP00000369923|ENSP00000381432|ENSP00000344314|ENSP00000369941	5212	TRUE	-0.260828	5.868	0.000217469	0.000643776	-0.102353	TRUE	-0.389896	5.868	4.45413e-14	2.87973e-13	-0.418093	TRUE	-0.0164903	5.868	0.756253	0.79781	0.05466	FALSE	0.225556	5.868	6.08325e-05	0.000154518	0.420272	TRUE	0.609405	5.868	7.09994e-12	1.20291e-10	0.383264	TRUE	-0.237073	5.868	0.00440023	0.0180983	-0.176715	FALSE	0.283846
ENSG00000046653	X	13789150	13956757	-	GPM6B	protein_coding	protein_coding	13791000	13956629	ENSP00000316861|ENSP00000389915|ENSP00000419904|ENSP00000419921|ENSP00000347258|ENSP00000349420|ENSP00000381402|ENSP00000419409|ENSP00000418199|ENSP00000419779|ENSP00000418594	5675	TRUE	-1.15161	2.11195	1.26131e-08	8.80473e-08	0.110244	FALSE	-1.62562	2.11195	1.26664e-28	4.40315e-27	-0.553941	TRUE	-1.1711	2.11195	7.32863e-16	9.52379e-15	-0.0624631	TRUE	-0.78932	2.11195	1.29535e-06	4.30391e-06	0.520201	FALSE	3.55833	2.11195	2.80415e-147	7.79834e-144	3.23209	TRUE	-0.0190469	2.11195	0.963406	0.977583	0.202879	FALSE	0.366122
ENSG00000046774	X	141290131	141293076	-	MAGEC2	protein_coding	protein_coding	141290655	141291773	ENSP00000354660	1991	TRUE	-0.919872	2.418	0.00358844	0.008023	-2.89255	TRUE	-0.819265	2.41801	0.00033876	0.000673748	-0.0944246	TRUE	1.5764	2.41801	1.98973e-16	2.82318e-15	1.61476	TRUE	-0.935395	2.418	0.000310208	0.000703743	0.102974	FALSE	-0.581904	2.418	0.204924	0.296533	0.66763	FALSE	0.131459	2.418	0.645242	0.75559	-0.223415	FALSE	-0.320938
ENSG00000046889	8	68864353	69149265	+	PREX2	protein_coding	protein_coding|processed_transcript	68864630	69143610	ENSP00000288368	12058	FALSE	-1.63022	-3.37433	3.831e-05		#NAME?		-0.477264	-3.3743	0.0786203		#NAME?		-0.380999	-3.37431	0.147852		#NAME?		-0.771734	-3.37432	0.0108525		#NAME?		-1.71362	-3.37434	0.00355528				2.39672	-3.37434	1.27645e-15		Inf		0.406392
ENSG00000047056	10	1095478	1178237	+	WDR37	protein_coding	protein_coding|processed_transcript	1118096	1175281	ENSP00000350954|ENSP00000370730|ENSP00000263150|ENSP00000404346	5656	TRUE	0.0105593	4.38479	0.817906	0.8601	0.16444	FALSE	-0.259256	4.38479	1.22746e-13	7.52126e-13	-0.268465	TRUE	-0.136514	4.38479	0.00011728	0.000282071	-0.0896396	TRUE	0.0645973	4.38479	0.0991942	0.13666	0.201952	FALSE	0.0275216	4.38479	0.671245	0.753529	0.0165902	FALSE	-0.0679583	4.38479	0.230538	0.367077	-0.0753295	FALSE	0.454286
ENSG00000047188	5	112849380	112930982	+	YTHDC2	protein_coding	protein_coding|nonsense_mediated_decay|retained_intron	112849593	112929077	ENSP00000161863|ENSP00000426644|ENSP00000423101|ENSP00000422916	10816	TRUE	-0.275719	5.55161	3.03639e-09	2.37006e-08	-0.183657	TRUE	0.1873	5.55161	2.7843e-08	9.27322e-08	0.151306	TRUE	0.105235	5.55161	0.00206089	0.00400593	0.163796	TRUE	-0.0681329	5.55161	0.0802767	0.113103	-0.0172327	FALSE	0.0154037	5.55161	0.802906	0.855932	-0.0564227	FALSE	-0.0876572	5.55161	0.110906	0.213763	-0.0792879	FALSE	-0.110688
ENSG00000047230	X	16606126	16731059	-	CTPS2	protein_coding	protein_coding|processed_transcript	16608919	16721025	ENSP00000401264|ENSP00000352222|ENSP00000369590|ENSP00000400431	5510	TRUE	-0.453644	2.61409	1.55866e-05	5.88488e-05	-0.20078	TRUE	-0.637807	2.61409	9.08047e-17	7.99862e-16	-0.573933	TRUE	0.131556	2.61409	0.0788014	0.11092	0.211007	FALSE	0.890008	2.61409	6.60025e-34	8.13209e-32	0.861958	TRUE	0.136345	2.61409	0.319068	0.422595	0.337737	FALSE	-0.212131	2.61409	0.0848558	0.174415	0.117945	FALSE	-0.284055
ENSG00000047249	8	54628117	54756118	-	ATP6V1H	protein_coding	protein_coding|retained_intron|processed_transcript|nonsense_mediated_decay	54628527	54754250	ENSP00000347359|ENSP00000429947|ENSP00000352522|ENSP00000379995|ENSP00000428255|ENSP00000428625|ENSP00000428969|ENSP00000429786|ENSP00000427835	5090	TRUE	-0.00872044	3.79111	0.893618	0.920877	0.14694	FALSE	-0.209694	3.79111	6.04048e-06	1.50294e-05	-0.297959	TRUE	0.0879322	3.79111	0.0537257	0.0786434	0.0938113	FALSE	0.224835	3.79111	6.31859e-06	1.87735e-05	0.328539	TRUE	-0.139026	3.79111	0.117676	0.188916	-0.247321	FALSE	0.290413	3.79111	2.58952e-05	0.00025998	0.337776	TRUE	-0.26746
ENSG00000047315	4	57843888	57897334	+	POLR2B	protein_coding	protein_coding|retained_intron|processed_transcript	57845152	57897151	ENSP00000408638|ENSP00000370625|ENSP00000391096|ENSP00000391452|ENSP00000407728|ENSP00000312735	5901	TRUE	0.005307	6.38311	0.910815	0.933823	0.136251	FALSE	-0.374478	6.38311	1.07678e-23	2.07131e-22	-0.418999	TRUE	0.0523414	6.38311	0.172704	0.223316	0.0332982	FALSE	0.0686477	6.38311	0.107956	0.147097	0.162777	FALSE	0.256911	6.38311	0.000244083	0.000951646	0.28462	TRUE	-0.253402	6.38311	3.84045e-05	0.000361169	-0.265703	TRUE	0.345465
ENSG00000047346	15	52873514	53002014	-	FAM214A	protein_coding	retained_intron|protein_coding|nonsense_mediated_decay|processed_transcript	52874354	52970218	ENSP00000261844|ENSP00000444447|ENSP00000443598|ENSP00000458036|ENSP00000382153|ENSP00000455002|ENSP00000457666|ENSP00000455578|ENSP00000457402|ENSP00000457120|ENSP00000456725	7755	TRUE	-0.503822	7.56125	1.32509e-08	9.20613e-08	-0.267794	TRUE	0.564265	7.56125	2.32874e-21	3.4553e-20	0.680142	TRUE	-0.181803	7.56125	0.00529555	0.00954964	-0.0867297	TRUE	-0.803071	7.56125	2.75684e-29	1.87648e-27	-0.616455	TRUE	-0.371174	7.56125	0.00342959	0.00957604	-0.168405	TRUE	-0.229723	7.56125	0.0272787	0.0740831	-0.0849818	FALSE	0.662504
ENSG00000047365	4	35949843	36246131	-	ARAP2	protein_coding	processed_transcript|protein_coding|retained_intron	36069532	36231108	ENSP00000302895|ENSP00000423886|ENSP00000422731	12428	TRUE	0.616222	3.69659	7.97963e-05	0.000259852	1.16525	TRUE	-1.45648	3.69659	1.45607e-28	5.008e-27	-1.57957	TRUE	-0.848468	3.69659	7.59491e-11	4.56609e-10	-0.896432	TRUE	0.999817	3.69659	2.19053e-15	2.56114e-14	1.18681	TRUE	0.195314	3.69659	0.373126	0.478406	0.474313	FALSE	0.393834	3.69659	0.0338071	0.0870648	0.515061	FALSE	0.198888
ENSG00000047410	1	186280784	186344825	-	TPR	protein_coding	protein_coding|processed_transcript|retained_intron	186283106	186344760	ENSP00000356448|ENSP00000408103	12350	TRUE	0.0364798	7.1251	0.565452	0.643572	0.133326	FALSE	-0.38966	7.1251	6.30149e-16	5.09009e-15	-0.363932	TRUE	0.213306	7.1251	6.78882e-06	1.98138e-05	0.308958	TRUE	-0.17069	7.1251	0.00187299	0.00370317	-0.0332823	TRUE	0.334652	7.1251	0.000128898	0.000545728	0.329953	TRUE	-0.406976	7.1251	1.98195e-07	3.40535e-06	-0.38787	TRUE	0.394597
ENSG00000047457	3	148880197	148939842	-	CP	protein_coding	nonsense_mediated_decay|protein_coding|retained_intron|processed_transcript	148883746	148939579	ENSP00000418773|ENSP00000420367|ENSP00000264613|ENSP00000420545|ENSP00000426888	7296	FALSE	-2.34694	0.603431	2.67747e-18		-0.773111		-0.940677	0.603435	1.72951e-07		0.111743	FALSE	-1.14303	0.603434	2.27031e-10		-0.371051		-1.26026	0.603432	9.93491e-10		0.467919	FALSE	-1.02017	0.60343	0.00481452		-0.516016		2.88208	0.603429	6.99767e-57		2.00342		0.99508
ENSG00000047578	16	27561454	27791690	+	KIAA0556	protein_coding	retained_intron|protein_coding|nonsense_mediated_decay|processed_transcript	27561492	27789947	ENSP00000261588|ENSP00000454884|ENSP00000455380	9692	TRUE	0.0329608	4.13826	0.562416	0.640903	0.141591	FALSE	-0.165426	4.13826	0.000162545	0.000335518	-0.27766	TRUE	-0.112534	4.13826	0.0102194	0.0174204	-0.0713939	FALSE	0.199072	4.13826	2.58166e-05	6.96468e-05	0.377007	TRUE	0.020753	4.13826	0.785386	0.842184	-0.0494719	FALSE	-0.224003	4.13826	0.0013118	0.00690559	-0.107319	TRUE	0.230958
ENSG00000047579	6	15523032	15663289	-	DTNBP1	protein_coding	protein_coding|nonsense_mediated_decay|retained_intron	15523209	15663100	ENSP00000341680|ENSP00000427239|ENSP00000424685|ENSP00000348183|ENSP00000425495|ENSP00000424357|ENSP00000421797|ENSP00000344718|ENSP00000424202|ENSP00000427473	3078	TRUE	0.150421	3.43746	0.00807502	0.0166097	0.27325	FALSE	0.0729723	3.43746	0.091675	0.12201	0.00154136	FALSE	0.0284469	3.43746	0.508563	0.572001	0.0562954	FALSE	-0.261465	3.43746	7.51339e-08	3.01885e-07	-0.186621	TRUE	0.288629	3.43746	0.000232874	0.000913429	0.167718	TRUE	0.159976	3.43746	0.0159608	0.0493345	0.164358	FALSE	-0.238802
ENSG00000047597	X	37545012	37591383	+	XK	protein_coding	protein_coding	37545215	37587712	ENSP00000367879	5206	TRUE	-0.420361	3.88758	0.00917626	0.0186	-0.552895	FALSE	-0.713038	3.88758	2.71888e-09	1.01903e-08	-0.7935	TRUE	0.227792	3.88758	0.0438389	0.0656319	0.0893945	FALSE	0.845253	3.88758	7.6149e-13	6.31343e-12	1.38367	TRUE	0.162684	3.88758	0.421457	0.526774	0.413778	FALSE	-0.0199233	3.88758	0.940797	0.963784	-0.266248	FALSE	-0.451587
ENSG00000047617	12	5641035	6055398	-	ANO2	protein_coding	processed_transcript|protein_coding	5672468	6055326	ENSP00000314048|ENSP00000348453|ENSP00000440981|ENSP00000443813	6012	FALSE	0.294321	-3.68686	0.315904		Inf		-0.187671	-3.68682	0.470819				-0.188705	-3.68683	0.428752				0.240484	-3.68685	0.339168				-0.677054	-3.68687	0.194099				-0.103412	-3.68687	0.876655		Inf	FALSE	0.247085
ENSG00000047621	12	4596894	4647674	-	C12orf4	protein_coding	protein_coding|nonsense_mediated_decay|processed_transcript|retained_intron	4598976	4645360	ENSP00000261250|ENSP00000439996|ENSP00000444594|ENSP00000440820|ENSP00000439471|ENSP00000442806	4939	TRUE	0.143774	4.0635	0.0892092	0.136577	0.356161	FALSE	0.646621	4.0635	2.10103e-28	7.10081e-27	0.54451	TRUE	-0.0906602	4.0635	0.167504	0.217343	-0.0392473	FALSE	-0.396122	4.0635	7.47156e-08	3.00266e-07	-0.167239	TRUE	-0.299491	4.0635	0.0185122	0.0404184	-0.250391	FALSE	0.151765	4.0635	0.124928	0.233417	0.147377	FALSE	-0.746859
ENSG00000047634	X	17755588	17773105	+	SCML1	protein_coding	protein_coding|retained_intron	17762307	17771509	ENSP00000369384|ENSP00000369380|ENSP00000369382|ENSP00000381154|ENSP00000392587	5475	TRUE	0.433578	1.73559	0.0563825	0.0915657	1.07787	FALSE	-0.848718	1.73559	9.76701e-06	2.35928e-05	-0.620947	TRUE	-0.597161	1.73559	0.00157849	0.00313332	-1.26698	TRUE	-0.11218	1.73559	0.604392	0.661701	0.147572	FALSE	0.538023	1.73559	0.0824517	0.140661	-0.727116	FALSE	0.341114	1.73559	0.19474	0.324128	0.933185	FALSE	0.874076
ENSG00000047644	X	9983602	10112518	+	WWC3	protein_coding	protein_coding|processed_transcript	10031579	10109538	ENSP00000370242|ENSP00000399584	7114	TRUE	0.102291	5.93995	0.137848	0.197911	0.174958	FALSE	0.18331	5.93995	0.000397185	0.000782513	0.182305	TRUE	-0.434419	5.93995	6.07737e-17	9.42695e-16	-0.430731	TRUE	0.52511	5.93995	6.48565e-23	2.04629e-21	0.570837	TRUE	-0.265929	5.93995	0.00937725	0.022736	-0.306275	FALSE	-0.269971	5.93995	0.00140687	0.00728782	-0.279005	TRUE	-0.241188
ENSG00000047648	X	11136239	11683821	-	ARHGAP6	protein_coding	protein_coding|nonsense_mediated_decay|retained_intron|processed_transcript	11136451	11682948	ENSP00000438135|ENSP00000370112|ENSP00000302312|ENSP00000338967|ENSP00000435767|ENSP00000370093|ENSP00000370094|ENSP00000389394|ENSP00000370108	8357	TRUE	-1.02632	2.38429	2.44304e-05	8.84647e-05	-0.357472	TRUE	-0.833732	2.3843	1.97734e-06	5.24496e-06	-1.30917	TRUE	-0.215849	2.3843	0.207088	0.261743	0.112942	FALSE	-0.250391	2.38429	0.194406	0.248359	0.212609	FALSE	2.77124	2.38429	9.17961e-38	9.455e-36	3.48449	TRUE	-0.424302	2.38429	0.129574	0.240002	-0.230072	FALSE	-0.207324
ENSG00000047662	4	17630929	17783135	-	FAM184B	protein_coding	protein_coding	17634158	17782922	ENSP00000265018	6622	FALSE	0.0546933	-0.834493	0.584441		0.172794		0.0852186	-0.834485	0.230009		0.0697358		-0.029313	-0.834487	0.708117		-0.0957284		-0.331086	-0.834491	3.59867e-05		-0.180956		-0.583131	-0.834495	3.92573e-05		-0.619925		-0.374908	-0.834496	0.000840661		-0.41874		0.569896
ENSG00000047849	3	47892182	48130769	-	MAP4	protein_coding	protein_coding|retained_intron|processed_transcript	47894282	48040370	ENSP00000373243|ENSP00000264724|ENSP00000416743|ENSP00000379083|ENSP00000407602|ENSP00000353375|ENSP00000409731|ENSP00000334770|ENSP00000415130|ENSP00000373242|ENSP00000415689|ENSP00000402767|ENSP00000397414	14901	TRUE	-0.047096	6.5716	0.541914	0.622092	-0.0157124	FALSE	-0.109344	6.5716	0.0555126	0.0770746	-0.0904236	FALSE	0.0724069	6.5716	0.194219	0.247568	0.133833	FALSE	-0.248166	6.5716	9.75563e-05	0.000239548	-0.161096	TRUE	0.419119	6.5716	2.826e-05	0.000144204	0.483039	TRUE	-0.467264	6.5716	3.02768e-07	5.01615e-06	-0.352999	TRUE	0.380981
ENSG00000047932	6	117639374	117923691	-	GOPC	protein_coding	processed_transcript|protein_coding	117884420	117923451	ENSP00000357484|ENSP00000052569|ENSP00000445690	5025	TRUE	0.174257	5.17858	0.00811134	0.0166717	0.249268	FALSE	-0.0587166	5.17858	0.251511	0.303018	-0.12976	FALSE	0.137211	5.17858	0.00582533	0.0104182	0.146041	FALSE	0.360044	5.17858	1.47519e-11	1.01727e-10	0.437732	TRUE	-0.0411635	5.17858	0.681237	0.761813	-0.155082	FALSE	-0.114818	5.17858	0.155533	0.275155	-0.229429	FALSE	-0.82075
ENSG00000047936	6	117609463	117747018	-	ROS1	protein_coding	protein_coding	117609658	117746819	ENSP00000357494|ENSP00000357493|ENSP00000384647	7856	FALSE	-0.942305	-4.11742	0.00383552				1.62038	-4.11748	6.05449e-18		Inf		0.0762733	-4.11747	0.706296		Inf		-1.34513	-4.11743	5.24712e-07				-1.40274	-4.1174	0.00330745				-0.598306	-4.1174	0.117102				-0.792664
ENSG00000048028	11	113668596	113746292	-	USP28	protein_coding	protein_coding|retained_intron|nonsense_mediated_decay|processed_transcript	113669965	113746223	ENSP00000003302|ENSP00000260188|ENSP00000442431|ENSP00000444991|ENSP00000441513|ENSP00000440260|ENSP00000442257|ENSP00000445743|ENSP00000438050|ENSP00000437688|ENSP00000445722|ENSP00000440799|ENSP00000446284|ENSP00000437450	5719	TRUE	-0.0783895	4.76725	0.287077	0.368807	0.00752605	FALSE	0.240089	4.76725	5.37006e-06	1.34819e-05	0.25369	TRUE	0.0165589	4.76725	0.754139	0.795925	-0.0235268	FALSE	0.257881	4.76725	1.00979e-05	2.90664e-05	0.264982	TRUE	-0.0969756	4.76725	0.357491	0.462749	-0.106255	FALSE	-0.196493	4.76725	0.0235119	0.0665347	-0.259544	FALSE	-0.594661
ENSG00000048052	7	18126572	19042039	+	HDAC9	protein_coding	protein_coding|retained_intron|processed_transcript|nonsense_mediated_decay	18201948	19035682	ENSP00000401669|ENSP00000409003|ENSP00000412497|ENSP00000392564|ENSP00000411422|ENSP00000384382|ENSP00000384657|ENSP00000395655|ENSP00000384017|ENSP00000415095|ENSP00000383912|ENSP00000410337|ENSP00000408617|ENSP00000404763|ENSP00000388568|ENSP00000430036	16827	TRUE	-0.392784	6.4267	0.000214864	0.000636742	-0.0692967	TRUE	0.161388	6.4267	0.0337066	0.0488692	0.328646	FALSE	-0.310848	6.4267	6.81544e-05	0.000170104	-0.257867	TRUE	-0.409569	6.4267	3.15372e-06	9.78428e-06	-0.248383	TRUE	0.312908	6.4267	0.023627	0.0496381	0.337607	FALSE	-0.306116	6.4267	0.0143838	0.0455227	-0.0969414	FALSE	0.795258
ENSG00000048140	5	176074388	176086058	+	TSPAN17	protein_coding	protein_coding|retained_intron|nonsense_mediated_decay	176074617	176084696	ENSP00000309036|ENSP00000385665|ENSP00000298564|ENSP00000425975|ENSP00000422053|ENSP00000423957|ENSP00000425212|ENSP00000426650|ENSP00000423610	5218	TRUE	-0.491026	4.77964	1.37757e-21	6.65776e-20	-0.392407	TRUE	0.281566	4.77964	3.20468e-14	2.10336e-13	0.268797	TRUE	0.0614379	4.77964	0.113294	0.153416	0.0979958	FALSE	-0.14714	4.77964	0.00079579	0.00168278	-0.0781768	TRUE	-0.0807261	4.77964	0.284029	0.384774	-0.0601893	FALSE	-0.0574776	4.77964	0.35782	0.5033	-0.0411158	FALSE	0.0661475
ENSG00000048162	5	175810949	175815976	-	NOP16	protein_coding	protein_coding|nonsense_mediated_decay|retained_intron	175810970	175815540	ENSP00000421302|ENSP00000373810|ENSP00000426392|ENSP00000423835|ENSP00000427489	2852	TRUE	-0.459812	3.5271	1.49067e-07	8.4382e-07	-0.380423	TRUE	0.364935	3.5271	2.59361e-09	9.74141e-09	0.395627	TRUE	0.324874	3.5271	1.25317e-07	4.71958e-07	0.498449	TRUE	-0.724889	3.5271	1.83513e-24	7.11375e-23	-0.709939	TRUE	0.143943	3.5271	0.215305	0.308459	0.218549	FALSE	-0.150393	3.5271	0.143486	0.259113	-0.222216	FALSE	0.00548855
ENSG00000048342	4	15471489	15603180	+	CC2D2A	protein_coding	protein_coding|processed_transcript|retained_intron|nonsense_mediated_decay	15477557	15603045	ENSP00000403465|ENSP00000398391|ENSP00000401154|ENSP00000426109|ENSP00000422875|ENSP00000427221|ENSP00000424368|ENSP00000421809|ENSP00000426846|ENSP00000374303|ENSP00000422931	7570	FALSE	-0.96002	-0.531701	1.93982e-10		-0.26737		-0.548409	-0.531689	4.09994e-07		-0.0722178		0.479472	-0.531691	1.84844e-06		-0.241467	FALSE	0.0532995	-0.531697	0.634164		0.205511		0.691597	-0.531704	0.000135374		0.328788		0.458235	-0.531705	0.00310245		0.711126		-0.188628
ENSG00000048392	8	103216730	103251346	-	RRM2B	protein_coding	protein_coding|retained_intron|nonsense_mediated_decay	103220361	103251102	ENSP00000251810|ENSP00000428115|ENSP00000429140|ENSP00000430641|ENSP00000379248|ENSP00000429578|ENSP00000427830	5548	TRUE	-0.20558	4.15037	0.00702862	0.0146479	-0.113645	FALSE	-0.000456488	4.15037	0.999904	1	-0.0410327	FALSE	-0.102898	4.15037	0.0688444	0.0983484	-0.0839256	FALSE	0.476828	4.15037	1.77136e-16	2.36186e-15	0.605012	TRUE	0.0652958	4.15037	0.51981	0.61834	0.041654	FALSE	0.0743206	4.15037	0.383893	0.528309	0.0113229	FALSE	-0.445538
ENSG00000048405	7	126986844	127071978	-	ZNF800	protein_coding	processed_transcript|protein_coding	127013398	127031611	ENSP00000376989|ENSP00000265827|ENSP00000376988|ENSP00000403945|ENSP00000401109|ENSP00000389776	5793	TRUE	-0.360085	5.50316	1.57988e-06	7.34024e-06	-0.0711857	TRUE	0.012004	5.50316	0.823047	0.851206	0.187839	FALSE	-0.192628	5.50316	0.000511494	0.00110526	0.013144	FALSE	-0.502717	5.50316	2.69077e-16	3.47821e-15	-0.307343	TRUE	-0.438272	5.50316	4.92907e-05	0.000235182	-0.351172	TRUE	-0.277703	5.50316	0.00171925	0.00853793	-0.191385	TRUE	1.07931
ENSG00000048462	16	12058964	12061925	+	TNFRSF17	protein_coding	protein_coding	12059182	12061701	ENSP00000053243|ENSP00000379753|ENSP00000454314	1118	TRUE	0.382012	8.19341	0.000744557	0.00196077	0.719453	TRUE	0.646563	8.19341	6.19301e-15	4.43559e-14	0.187433	TRUE	0.118346	8.19341	0.176539	0.2277	0.376652	FALSE	-0.366783	8.19341	0.000315984	0.000715595	-0.0816183	TRUE	-0.574307	8.19341	0.00130288	0.00413824	-0.514224	TRUE	-0.0287849	8.19341	0.85823	0.910802	-0.188044	FALSE	-1.42611
ENSG00000048471	16	12070594	12668146	+	SNX29	protein_coding	nonsense_mediated_decay|protein_coding|retained_intron|processed_transcript	12070664	12662483	ENSP00000457085|ENSP00000456480|ENSP00000455747|ENSP00000306940|ENSP00000322226|ENSP00000457017|ENSP00000455327	11298	TRUE	-0.369983	5.87845	5.83372e-07	2.96019e-06	-0.242038	TRUE	0.361992	5.87845	2.74282e-12	1.45054e-11	0.2758	TRUE	-0.205219	5.87845	0.000176956	0.000412983	-0.181485	TRUE	-0.0616213	5.87845	0.316343	0.379413	-0.00712551	FALSE	0.187639	5.87845	0.0584963	0.106038	0.27658	FALSE	-0.40663	5.87845	3.58998e-06	4.64051e-05	-0.266952	TRUE	0.20281
ENSG00000048540	12	16701307	16763528	-	LMO3	protein_coding	protein_coding|nonsense_mediated_decay|processed_transcript|retained_intron	16704159	16758747	ENSP00000346689|ENSP00000412479|ENSP00000413703|ENSP00000312856|ENSP00000379508|ENSP00000261169|ENSP00000404386|ENSP00000445751|ENSP00000440948|ENSP00000446115|ENSP00000440099|ENSP00000437890|ENSP00000446463|ENSP00000439275|ENSP00000404656|ENSP00000442786|ENSP00000444393|ENSP00000440885|ENSP00000439900|ENSP00000443807|ENSP00000442713|ENSP00000445193|ENSP00000438187|ENSP00000441360|ENSP00000445504…	10268	TRUE	0.362594	1.47105	0.310718	0.394081	3.89508	FALSE	-2.70166	1.47106	1.59464e-14	1.08807e-13	-1.68081	TRUE	0.415275	1.47105	0.141889	0.187646	-0.537485	FALSE	1.51115	1.47105	2.44379e-07	9.10493e-07	2.07222	TRUE	-2.92848	1.47104	9.68683e-05	0.000424907	-1.67675	TRUE	-0.45713	1.47104	0.397906	0.541605	0.522079	FALSE	-0.461831
ENSG00000048544	6	42174539	42185603	-	MRPS10	protein_coding	protein_coding	42176030	42185587	ENSP00000053468	2110	TRUE	0.0699345	4.48764	0.245066	0.323131	0.237758	FALSE	-0.0771954	4.48764	0.0958023	0.126947	-0.0493571	FALSE	0.431645	4.48764	5.36896e-25	3.07404e-23	0.472747	TRUE	-0.271609	4.48764	1.27127e-07	4.92885e-07	-0.165891	TRUE	0.0484345	4.48764	0.562053	0.657137	0.0347193	FALSE	0.0312276	4.48764	0.652346	0.761161	0.0441689	FALSE	-0.423368
ENSG00000048545	6	42123144	42147794	+	GUCA1A	protein_coding	protein_coding	42141352	42147138	ENSP00000388438|ENSP00000437476|ENSP00000053469|ENSP00000377784|ENSP00000362049	2317	FALSE	2.18746	-1.26615	1.91745e-14		0.669862		-2.26278	-1.26621	1.15784e-13		-0.263801		-0.0564935	-1.2662	0.856288		0.108194	FALSE	-0.473915	-1.26617	0.134341		-1.37358		-3.49389	-1.26614	5.42595e-07		-1.10289		-0.849903	-1.26614	0.0735415		0.513598	FALSE	0.497964
ENSG00000048649	11	77371041	77532063	-	RSF1	protein_coding	protein_coding|retained_intron|processed_transcript	77377965	77531760	ENSP00000311513|ENSP00000434509|ENSP00000353511|ENSP00000433603|ENSP00000432022|ENSP00000436728|ENSP00000436408|ENSP00000408844	15740	TRUE	-0.421059	5.44595	1.28674e-09	1.07185e-08	-0.306876	TRUE	0.560272	5.44595	4.82545e-35	3.53147e-33	0.542306	TRUE	-0.271951	5.44595	1.07001e-07	4.07152e-07	-0.197909	TRUE	0.0177615	5.44595	0.748678	0.791191	0.166496	FALSE	-0.280933	5.44595	0.00469734	0.0125591	-0.170381	FALSE	0.0946674	5.44595	0.22663	0.362783	0.025222	FALSE	-0.198707
ENSG00000048707	1	12290124	12572099	+	VPS13D	protein_coding	protein_coding|processed_transcript|nonsense_mediated_decay|retained_intron	12294324	12569078	ENSP00000350854|ENSP00000348666|ENSP00000011700|ENSP00000473375|ENSP00000441122|ENSP00000469344|ENSP00000444120	20346	TRUE	0.0475339	5.41415	0.392365	0.478349	0.184508	FALSE	-0.0915927	5.41415	0.0322372	0.0469335	-0.170109	FALSE	-0.276631	5.41415	4.34505e-11	2.70154e-10	-0.217788	TRUE	0.361208	5.41415	2.29428e-16	3.00355e-15	0.497913	TRUE	0.267868	5.41415	0.000477155	0.00170994	0.370067	TRUE	-0.250957	5.41415	0.000205543	0.00150413	-0.134878	TRUE	0.034342
ENSG00000048740	10	11047259	11378674	+	CELF2	protein_coding	protein_coding|nonsense_mediated_decay	11047351	11371013	ENSP00000368563|ENSP00000406451|ENSP00000389951|ENSP00000443926|ENSP00000382743|ENSP00000404834|ENSP00000346426|ENSP00000315328|ENSP00000388530|ENSP00000476999|ENSP00000476392|ENSP00000476656|ENSP00000346971|ENSP00000438884	9873	TRUE	0.207545	6.25298	0.0284845	0.050474	0.270413	FALSE	0.0911333	6.25298	0.208026	0.255449	0.152942	FALSE	-0.317738	6.25298	1.75771e-05	4.81934e-05	-0.435897	TRUE	0.0110936	6.25298	0.882008	0.904687	0.16743	FALSE	0.301469	6.25298	0.0219092	0.0465668	0.163172	FALSE	0.0582553	6.25298	0.593459	0.714286	0.0196966	FALSE	-0.065679
ENSG00000048828	9	96214004	96328397	+	FAM120A	protein_coding	protein_coding|processed_transcript	96214198	96326822	ENSP00000277165|ENSP00000364538|ENSP00000334918|ENSP00000344698|ENSP00000396534|ENSP00000412440	7296	TRUE	-0.242323	7.39913	3.65517e-07	1.92937e-06	-0.122517	TRUE	0.368122	7.39913	4.30657e-30	1.74295e-28	0.324087	TRUE	0.146723	7.39913	2.33367e-05	6.28784e-05	0.166085	TRUE	-0.234755	7.39913	2.64848e-09	1.31191e-08	-0.172084	TRUE	0.213209	7.39913	0.000968126	0.00319486	0.136503	TRUE	-0.175116	7.39913	0.00188021	0.00919648	-0.105069	TRUE	-0.38359
ENSG00000048991	2	136289025	136482840	+	R3HDM1	protein_coding	processed_transcript|retained_intron|protein_coding	136360144	136481862	ENSP00000386457|ENSP00000264160|ENSP00000331396|ENSP00000404098|ENSP00000386877|ENSP00000416082|ENSP00000387010|ENSP00000405668|ENSP00000402940|ENSP00000403406|ENSP00000387750|ENSP00000413763	7898	TRUE	-0.0570512	5.71586	0.344856	0.429955	0.033437	FALSE	0.29669	5.71586	2.9548e-12	1.55715e-11	0.257566	TRUE	0.121562	5.71586	0.00560324	0.0100524	0.130195	FALSE	-0.197139	5.71586	8.15509e-05	0.00020283	-0.116721	TRUE	0.0421526	5.71586	0.601227	0.691404	-0.0345867	FALSE	-0.367455	5.71586	2.47863e-07	4.19213e-06	-0.37894	TRUE	-0.20543
ENSG00000049089	1	40766159	40783488	-	COL9A2	protein_coding	protein_coding|retained_intron|processed_transcript	40766857	40782869	ENSP00000361834|ENSP00000407377|ENSP00000388493|ENSP00000361821	4151	TRUE	-0.115064	4.90392	0.605833	0.681208	0.191276	FALSE	-0.660244	4.90392	4.28439e-05	9.52755e-05	-0.879026	TRUE	0.389053	4.90392	0.00908264	0.0156415	0.00769618	FALSE	0.0987586	4.90392	0.545878	0.607165	0.322363	FALSE	0.469383	4.90392	0.079022	0.135798	1.14152	FALSE	-0.323329	4.90392	0.211538	0.345007	0.400989	FALSE	0.150486
ENSG00000049130	12	88886570	88974628	-	KITLG	protein_coding	processed_transcript|protein_coding	88898976	88974055	ENSP00000228280|ENSP00000054216|ENSP00000474021|ENSP00000475042	6030	FALSE	-1.28031	-0.875583	6.06405e-05		-1.16736		-1.21439	-0.875569	1.19094e-07		0.207973	FALSE	-1.3434	-0.875572	4.42558e-09		-1.1737		-0.37363	-0.875579	0.133755		0.0659617	FALSE	0.641255	-0.875587	0.0726039		0.867287		2.96026	-0.875588	1.00402e-37		3.74904		-0.154346
ENSG00000049167	5	60169658	60240900	-	ERCC8	protein_coding	nonsense_mediated_decay|protein_coding|processed_transcript|retained_intron	60170445	60240835	ENSP00000370510|ENSP00000400110|ENSP00000265038|ENSP00000441732|ENSP00000408344	4847	TRUE	-0.333223	2.80513	1.18554e-06	5.65107e-06	-0.280324	TRUE	0.421761	2.80513	2.69452e-19	3.1618e-18	0.373413	TRUE	0.21244	2.80513	1.50101e-05	4.16359e-05	0.257566	TRUE	-0.0810128	2.80513	0.15529	0.203612	-0.0270823	FALSE	-0.225043	2.80513	0.021331	0.0455534	-0.309625	FALSE	0.213938	2.80513	0.00528294	0.0208226	0.107878	FALSE	-0.889858
ENSG00000049192	5	64444563	64777747	-	ADAMTS6	protein_coding	protein_coding|nonsense_mediated_decay|processed_transcript|retained_intron	64447666	64769500	ENSP00000370443|ENSP00000424377|ENSP00000423551|ENSP00000440995	8567	FALSE	0.191459	-0.98204	0.371814		1.3165		0.338436	-0.982018	0.0411501		0.880813		0.360922	-0.982023	0.0281519		0.549799		-0.360372	-0.982034	0.0680144		-2.19454		-0.88891	-0.982045	0.0134292		-0.678412		-0.388014	-0.982047	0.179661		-0.522981		-0.430079
ENSG00000049239	1	9294834	9331396	+	H6PD	protein_coding	protein_coding|processed_transcript	9300055	9324925	ENSP00000366620|ENSP00000473348	9321	TRUE	0.270279	5.63739	2.5584e-06	1.13631e-05	0.285405	TRUE	-0.0107607	5.63739	0.816152	0.845153	-0.0685286	FALSE	-0.0397857	5.63739	0.379782	0.444811	-0.011125	FALSE	0.364804	5.63739	6.58842e-15	7.19735e-14	0.400467	TRUE	0.154071	5.63739	0.0610493	0.109797	0.15449	FALSE	-0.208291	5.63739	0.00365385	0.0156008	-0.158293	FALSE	-0.716095
ENSG00000049245	1	7831329	7841492	+	VAMP3	protein_coding	protein_coding|retained_intron	7831444	7839702	ENSP00000054666|ENSP00000465820	2760	TRUE	-0.0624057	5.6124	0.285498	0.367215	0.0319903	FALSE	-0.240201	5.6124	2.58054e-08	8.63448e-08	-0.25079	TRUE	-0.363217	5.6124	6.54953e-18	1.17837e-16	-0.311406	TRUE	0.0250377	5.6124	0.597758	0.655396	0.192587	FALSE	0.0594423	5.6124	0.451696	0.555159	0.02173	FALSE	0.163706	5.6124	0.0129661	0.0420334	0.122849	FALSE	0.634056
ENSG00000049246	1	7844380	7905237	+	PER3	protein_coding	protein_coding|retained_intron	7844938	7902812	ENSP00000366764|ENSP00000366755|ENSP00000355031	8059	TRUE	0.0115965	1.74677	0.915634	0.937621	0.339555	FALSE	-0.17219	1.74677	0.120003	0.15559	0.027261	FALSE	-0.523788	1.74677	2.37437e-06	7.41687e-06	-0.945927	TRUE	0.826805	1.74677	6.29376e-14	6.05938e-13	1.02503	TRUE	0.300414	1.74677	0.118016	0.189384	0.14301	FALSE	0.177646	1.74677	0.272663	0.415007	0.285945	FALSE	-0.575489
ENSG00000049247	1	7903143	7913572	-	UTS2	protein_coding	protein_coding	7904006	7913491	ENSP00000366738|ENSP00000355163|ENSP00000054668	1783	FALSE	2.12213	-3.93166	2.62223e-08				-0.403337	-3.93161	0.293844				-0.543091	-3.93162	0.152341				-1.9395	-3.93165	2.00119e-05				-1.59798	-3.93167	0.0505262				0.940855	-3.93168	0.0504685				-0.647106
ENSG00000049249	1	7979907	8000926	-	TNFRSF9	protein_coding	protein_coding|nonsense_mediated_decay	7980898	8000054	ENSP00000366729|ENSP00000465272|ENSP00000464978	2284	FALSE	-1.01007	-3.47211	0.00184181		-0.110101		-1.21157	-3.47214	1.81215e-07		#NAME?		-0.827002	-3.47213	0.000240822		-0.34981		-1.39454	-3.47212	1.00268e-07		#NAME?		0.518145	-3.4721	0.157171		-0.0257562	FALSE	2.14735	-3.4721	1.66491e-16		2.41656		1.2686
ENSG00000049283	17	48609904	48621111	+	EPN3	protein_coding	protein_coding|processed_transcript|nonsense_mediated_decay	48610236	48619515	ENSP00000268933|ENSP00000426762|ENSP00000424306|ENSP00000422682|ENSP00000421936|ENSP00000422201|ENSP00000439512|ENSP00000440540|ENSP00000421933|ENSP00000426676|ENSP00000422601|ENSP00000421515|ENSP00000460911	4642	FALSE	0.137279	-0.713818	0.284074		0.348453		-0.141528	-0.713804	0.163345		-0.190673		0.155142	-0.713807	0.109607		0.169639		0.42599	-0.713814	5.59361e-05		0.493375		-0.565888	-0.713821	0.00455924		-0.829951		-0.0959904	-0.713823	0.558722		-0.171117		-0.531701
ENSG00000049319	2	31747550	31806136	-	SRD5A2	processed_transcript	processed_transcript				4647	FALSE	1.08342	-1.8099	1.02566e-09		1.63781		0.269213	-1.80988	0.0679122		0.648941		0.630602	-1.80988	9.45826e-06		0.932665		-2.14451	-1.80989	9.16514e-31		-3.10983		-0.818932	-1.8099	0.00911697		-1.0318		-0.542389	-1.8099	0.0318766		-0.47426		-0.694392
ENSG00000049323	2	33172039	33624576	+	LTBP1	protein_coding	protein_coding|processed_transcript	33172392	33623609	ENSP00000386043|ENSP00000346467|ENSP00000405993|ENSP00000374653|ENSP00000393057|ENSP00000384373|ENSP00000385359|ENSP00000384091|ENSP00000415412|ENSP00000417591|ENSP00000388154|ENSP00000272273|ENSP00000395211	7329	TRUE	-1.13943	5.1522	3.7537e-12	4.71441e-11	-1.00402	TRUE	0.971045	5.1522	3.78479e-21	5.47795e-20	1.09325	TRUE	-0.0293249	5.1522	0.807598	0.841424	0.12868	FALSE	0.0796601	5.1522	0.5144	0.577032	0.374782	FALSE	-1.25939	5.1522	1.70449e-07	1.43146e-06	-2.01023	TRUE	-0.464817	5.1522	0.0134278	0.0432065	-0.321453	FALSE	-0.484359
ENSG00000049449	11	31833939	32127301	+	RCN1	protein_coding	protein_coding|processed_transcript|retained_intron|nonsense_mediated_decay	31838087	32126018	ENSP00000436482|ENSP00000436422|ENSP00000054950|ENSP00000433249|ENSP00000436427|ENSP00000433237	7225	TRUE	0.0381616	5.83223	0.630784	0.703171	0.178555	FALSE	0.306816	5.83223	2.74319e-07	8.0716e-07	0.289793	TRUE	-0.182112	5.83223	0.00341747	0.00637485	-0.168185	TRUE	0.32982	5.83223	5.79308e-07	2.02721e-06	0.30134	TRUE	-0.34126	5.83223	0.00471296	0.012594	-0.544082	FALSE	-0.279948	5.83223	0.00487361	0.0196144	-0.269813	FALSE	-0.43898
ENSG00000049540	7	73442119	73484237	+	ELN	protein_coding	protein_coding|retained_intron|nonsense_mediated_decay|processed_transcript	73442518	73483027	ENSP00000389857|ENSP00000252034|ENSP00000351807|ENSP00000394549|ENSP00000315607|ENSP00000406949|ENSP00000389206|ENSP00000392575|ENSP00000369936|ENSP00000369949|ENSP00000369958|ENSP00000403162|ENSP00000349540|ENSP00000411092|ENSP00000391129|ENSP00000404138|ENSP00000403961|ENSP00000369926|ENSP00000369950|ENSP00000399499|ENSP00000313565|ENSP00000412262	6542	FALSE	1.25625	-3.51604	2.8865e-05		Inf		-1.91803	-3.51607	3.01836e-11		#NAME?		-0.401776	-3.51607	0.128672				-1.41299	-3.51605	9.3561e-06				-1.23843	-3.51604	0.0310315				1.54626	-3.51603	4.74561e-06		Inf		0.900233
ENSG00000049541	7	73645829	73668774	-	RFC2	protein_coding	protein_coding|nonsense_mediated_decay	73646439	73668719	ENSP00000275627|ENSP00000055077|ENSP00000419320|ENSP00000420404|ENSP00000420513|ENSP00000419341|ENSP00000418899|ENSP00000420392|ENSP00000420731|ENSP00000420563|ENSP00000419827|ENSP00000436840	2197	TRUE	0.136636	3.18849	0.045399	0.0758677	0.266934	FALSE	-0.350891	3.18849	1.86023e-11	8.94149e-11	-0.376226	TRUE	0.347607	3.18849	2.32946e-12	1.75155e-11	0.297235	TRUE	-0.0773627	3.18849	0.190325	0.24377	0.0850468	FALSE	0.472841	3.18849	2.54564e-07	2.05797e-06	0.518915	TRUE	0.0573398	3.18849	0.468872	0.609259	0.0582907	FALSE	-0.404286
ENSG00000049618	6	157099063	157531913	+	ARID1B	protein_coding	protein_coding|processed_transcript|retained_intron	157099064	157529025	ENSP00000055163|ENSP00000344546|ENSP00000356116|ENSP00000275248|ENSP00000412835|ENSP00000313006|ENSP00000383596	16334	TRUE	-0.0207658	6.03299	0.762659	0.816525	0.181751	FALSE	-0.250841	6.03299	4.65541e-07	1.33216e-06	-0.210838	TRUE	-0.155311	6.03299	0.00181639	0.00356612	-0.107073	TRUE	0.378441	6.03299	3.06857e-13	2.6908e-12	0.427342	TRUE	0.218752	6.03299	0.0152386	0.0343504	0.26542	FALSE	-0.380614	6.03299	1.71942e-06	2.42726e-05	-0.297731	TRUE	0.202231
ENSG00000049656	5	1317859	1345214	-	CLPTM1L	protein_coding	protein_coding|retained_intron|processed_transcript	1318487	1344956	ENSP00000313854|ENSP00000423321|ENSP00000315196	6557	TRUE	0.102035	9.37318	0.135305	0.194793	0.242519	FALSE	0.330718	9.37318	3.46281e-11	1.61244e-10	0.28819	TRUE	0.309573	9.37318	5.74362e-10	3.05494e-09	0.266108	TRUE	-0.30195	9.37318	2.72966e-07	1.00736e-06	-0.317026	TRUE	-0.734821	9.37318	9.33002e-13	1.77718e-11	-0.949571	TRUE	-0.186245	9.37318	0.0258838	0.0713206	-0.150718	FALSE	-0.45846
ENSG00000049759	18	55711599	56068772	+	NEDD4L	protein_coding	protein_coding|processed_transcript|retained_intron	55711893	56063501	ENSP00000348847|ENSP00000383199|ENSP00000465669|ENSP00000256832|ENSP00000372301|ENSP00000256830|ENSP00000466776|ENSP00000411947|ENSP00000393395|ENSP00000350569|ENSP00000468546|ENSP00000405440|ENSP00000466789|ENSP00000389406|ENSP00000467072|ENSP00000467768|ENSP00000468332	15717	TRUE	-0.518799	4.6545	0.000476936	0.00131008	-0.103902	TRUE	-0.133583	4.6545	0.218701	0.267411	0.146259	FALSE	-0.041887	4.6545	0.703787	0.751576	0.351653	FALSE	-0.7408	4.6545	1.98602e-09	1.00083e-08	-0.387491	TRUE	-1.45248	4.6545	1.61186e-10	2.26394e-09	-1.32853	TRUE	-0.394019	4.6545	0.0242132	0.0680072	-0.249337	FALSE	1.43873
ENSG00000049768	X	49106897	49121288	-	FOXP3	protein_coding	protein_coding	49107798	49115697	ENSP00000365380|ENSP00000365372|ENSP00000451208|ENSP00000428952|ENSP00000365369|ENSP00000396415	2578	FALSE	0.554575	-1.81861	3.09693e-09		0.871634		-0.550153	-1.8186	4.60163e-13		-0.597258		-0.254426	-1.8186	0.00063714		-0.302729		0.105198	-1.81861	0.205532		0.364424		0.0648455	-1.81861	0.650317		0.0467701		-0.163813	-1.81861	0.207934		0.0727539	FALSE	0.451507
ENSG00000049769	X	49126306	49157929	+	PPP1R3F	protein_coding	protein_coding	49126333	49157922	ENSP00000420687|ENSP00000415548|ENSP00000055335|ENSP00000417535|ENSP00000418949|ENSP00000365359	4162	TRUE	0.851991	1.73197	1.22277e-18	4.04823e-17	1.14663	TRUE	-0.902225	1.73197	2.41606e-28	8.13728e-27	-0.928625	TRUE	-0.225984	1.73197	0.00647286	0.0114729	-0.16134	FALSE	0.663932	1.73197	2.20123e-15	2.57211e-14	0.993766	TRUE	-0.201859	1.73197	0.211309	0.303897	-0.435485	FALSE	-0.198482	1.73197	0.133981	0.245798	-0.37056	FALSE	-0.198866
ENSG00000049860	5	73935848	74018472	+	HEXB	protein_coding	protein_coding|retained_intron|nonsense_mediated_decay|processed_transcript	73981086	74017164	ENSP00000426285|ENSP00000261416|ENSP00000423713|ENSP00000426384|ENSP00000424939|ENSP00000424550	5067	TRUE	-0.00129249	6.73831	0.999829	1	0.164068	FALSE	0.100726	6.73831	0.106543	0.139724	0.0588405	FALSE	0.486778	6.73831	1.10154e-16	1.62699e-15	0.464918	TRUE	-0.340046	6.73831	1.87082e-06	6.04668e-06	-0.406548	TRUE	0.0141141	6.73831	0.885787	0.917946	-0.100165	FALSE	0.0506617	6.73831	0.592529	0.71359	0.119136	FALSE	-0.733301
ENSG00000049883	5	71616194	71656052	+	PTCD2	protein_coding	protein_coding|nonsense_mediated_decay|processed_transcript	71616210	71654251	ENSP00000370013|ENSP00000427524|ENSP00000438810|ENSP00000429665|ENSP00000425606|ENSP00000308948|ENSP00000427349|ENSP00000426295|ENSP00000425773|ENSP00000444772	3637	TRUE	-0.07233	2.45317	0.42765	0.512505	-0.00376375	FALSE	0.357541	2.45317	2.10212e-08	7.10943e-08	0.330168	TRUE	0.509964	2.45317	1.35175e-16	1.9726e-15	0.381877	TRUE	-0.157392	2.45317	0.0364595	0.0554022	-0.15073	FALSE	-0.0426395	2.45317	0.752104	0.818356	-0.145379	FALSE	-0.149951	2.45317	0.160324	0.28098	-0.234388	FALSE	-1.58685
ENSG00000050030	X	73952684	74145282	-	KIAA2022	protein_coding	protein_coding	73959240	73965485	ENSP00000055682|ENSP00000407055	11719	TRUE	0.61103	2.94225	0.000451249	0.00124532	0.835057	TRUE	-0.364147	2.94225	0.0117679	0.0184917	-0.296687	FALSE	-0.295364	2.94225	0.0397921	0.0601984	-0.42993	FALSE	0.574484	2.94225	0.000101146	0.000247831	0.797607	TRUE	0.124728	2.94225	0.593831	0.685246	0.4208	FALSE	-0.46862	2.94225	0.0451879	0.108709	-0.667981	FALSE	-0.294555
ENSG00000050130	14	59951161	59972128	+	JKAMP	protein_coding	protein_coding|processed_transcript|retained_intron|nonsense_mediated_decay	59951308	59970787	ENSP00000261247|ENSP00000389699|ENSP00000451723|ENSP00000451076|ENSP00000450749|ENSP00000450813|ENSP00000348351	4350	TRUE	-0.0587705	5.04724	0.333233	0.418006	0.0309314	FALSE	0.0125813	5.04724	0.774483	0.80867	-0.0167376	FALSE	0.116737	5.04724	0.00815059	0.0141528	0.105212	FALSE	0.134561	5.04724	0.00607035	0.0108744	0.167131	FALSE	0.247219	5.04724	0.00233669	0.00687135	0.156178	TRUE	0.145676	5.04724	0.0334075	0.0863212	0.0785177	FALSE	-0.611579
ENSG00000050165	11	11984653	12031316	-	DKK3	protein_coding	processed_transcript|protein_coding|retained_intron	11986014	12030129	ENSP00000379762|ENSP00000314910|ENSP00000433112|ENSP00000398365|ENSP00000435269|ENSP00000436645|ENSP00000431604	5059	FALSE	-3.36704	-2.10212	1.1824e-11		-0.102656		-2.79095	-2.10189	1.1741e-16		0.0301083	FALSE	-3.50526	-2.10194	1.67225e-24		-0.457751		-3.10674	-2.10205	2.33233e-15		#NAME?		5.63591	-2.10217	2.88891e-116		0.211626		0.411256	-2.10219	0.293625		1.95898		-1.1421
ENSG00000050327	7	144052381	144077725	+	ARHGEF5	protein_coding	protein_coding	144059763	144077149	ENSP00000417979|ENSP00000056217|ENSP00000418745|ENSP00000418227	5818	TRUE	-0.306746	2.47132	0.0405598	0.0687726	-0.257642	FALSE	0.374371	2.47132	0.000357951	0.000709668	0.36661	TRUE	-0.25744	2.47132	0.0193465	0.0312442	-0.344234	FALSE	-0.0256533	2.47132	0.846856	0.875581	0.151008	FALSE	-0.494195	2.47132	0.0231743	0.0488611	-0.572929	FALSE	-0.167328	2.47132	0.346649	0.492319	-0.0983897	FALSE	0.295093
ENSG00000050344	7	26191860	26226745	+	NFE2L3	protein_coding	protein_coding|retained_intron	26192119	26225400	ENSP00000056233|ENSP00000475463	4249	TRUE	-0.191384	5.63072	0.118546	0.173754	-0.420893	FALSE	0.580707	5.63072	4.80905e-12	2.47143e-11	0.707435	TRUE	0.209505	5.63072	0.0165443	0.0271032	0.269224	FALSE	-0.321361	5.63072	0.00162499	0.00325048	-0.386239	TRUE	-0.167662	5.63072	0.344456	0.450036	-0.0287729	FALSE	-0.26096	5.63072	0.0724378	0.154486	-0.224884	FALSE	-0.659654
ENSG00000050393	6	13786789	13814800	-	MCUR1	protein_coding	protein_coding|nonsense_mediated_decay	13788905	13814661	ENSP00000368468|ENSP00000476106|ENSP00000476162|ENSP00000352475	6057	TRUE	0.367605	5.47481	1.30122e-08	9.06258e-08	0.449515	TRUE	-0.451002	5.47481	4.13323e-19	4.77234e-18	-0.537719	TRUE	0.27851	5.47481	1.59734e-08	6.81919e-08	0.341944	TRUE	0.333592	5.47481	8.50502e-10	4.53733e-09	0.402816	TRUE	-0.125649	5.47481	0.205316	0.297077	-0.137187	FALSE	-0.0814864	5.47481	0.32073	0.466049	-0.19436	FALSE	-0.58333
ENSG00000050405	12	50569571	50677329	-	LIMA1	protein_coding	protein_coding|nonsense_mediated_decay|retained_intron|processed_transcript	50570850	50642534	ENSP00000448463|ENSP00000448706|ENSP00000450266|ENSP00000378400|ENSP00000340184|ENSP00000448779|ENSP00000450087|ENSP00000448411|ENSP00000447975|ENSP00000449890	6317	TRUE	0.121076	1.81445	0.514291	0.595722	0.973791	FALSE	-0.896112	1.81445	1.04858e-08	3.67333e-08	-1.03503	TRUE	0.425937	1.81445	0.00298969	0.00564558	0.287461	TRUE	-1.10987	1.81445	4.87601e-10	2.70123e-09	-1.04436	TRUE	1.43623	1.81445	8.42704e-10	1.06595e-08	0.840304	TRUE	0.551181	1.81445	0.010819	0.0365966	1.28195	FALSE	-0.0110838
ENSG00000050426	12	51441745	51454207	+	LETMD1	protein_coding	protein_coding|nonsense_mediated_decay|processed_transcript|retained_intron	51442059	51453218	ENSP00000446862|ENSP00000448442|ENSP00000449681|ENSP00000450163|ENSP00000262055|ENSP00000448110|ENSP00000449896|ENSP00000448800|ENSP00000450275|ENSP00000447166|ENSP00000448222|ENSP00000450391|ENSP00000450390|ENSP00000369466|ENSP00000450082|ENSP00000447420|ENSP00000389903|ENSP00000447419|ENSP00000447047|ENSP00000369478|ENSP00000450333|ENSP00000446551|ENSP00000450251|ENSP00000446967	4400	TRUE	-0.576271	5.47568	1.60614e-21	7.70118e-20	-0.449902	TRUE	0.274436	5.47568	3.62652e-10	1.50207e-09	0.220357	TRUE	0.101396	5.47568	0.0241239	0.0382085	0.0732751	FALSE	0.0603372	5.47568	0.229312	0.28702	0.164239	FALSE	-0.165828	5.47568	0.0590457	0.106816	-0.211636	FALSE	-0.193064	5.47568	0.00791238	0.0285586	-0.215149	FALSE	-0.0655579
ENSG00000050438	12	51785101	51902980	+	SLC4A8	protein_coding	protein_coding|retained_intron|processed_transcript	51796945	51901219	ENSP00000441520|ENSP00000351483|ENSP00000405812|ENSP00000378325|ENSP00000442561	11415	FALSE	-0.316657	1.2833	0.0070227		-0.148334		0.663374	1.2833	3.7969e-17		0.769332		-0.345894	1.2833	6.42854e-05		-0.29544		0.0927101	1.2833	0.31916		0.278776		-0.875759	1.2833	4.49898e-07		-1.09821		-0.00445323	1.2833	0.99111		0.186831	FALSE	-0.216914
ENSG00000050555	9	133884469	133969860	+	LAMC3	protein_coding	protein_coding|processed_transcript	133884602	133967174	ENSP00000354360|ENSP00000347627	7594	FALSE	0.452923	-2.40998	0.176741		1.42541		0.176189	-2.40993	0.493579		0.885968		0.0883311	-2.40994	0.724415		-0.0768747	FALSE	-2.16561	-2.40997	9.89842e-10		#NAME?		-3.62998	-2.40999	4.593e-07		#NAME?		1.95817	-2.41	1.17648e-08		1.63424		-0.989654
ENSG00000050628	1	71318036	71513491	-	PTGER3	protein_coding	protein_coding|nonsense_mediated_decay	71318525	71513260	ENSP00000359969|ENSP00000359970|ENSP00000280208|ENSP00000423561|ENSP00000421583|ENSP00000424340|ENSP00000418073|ENSP00000346624|ENSP00000349003|ENSP00000401423|ENSP00000302313|ENSP00000359962	9882	FALSE	0.287158	-1.48212	0.200962		0.966253		-1.70239	-1.48209	2.00841e-18		-0.613434		-1.04103	-1.4821	3.93358e-08		-0.204742		0.55311	-1.48211	0.00340678		-1.133	FALSE	1.51105	-1.48213	6.31589e-08		-0.650583	FALSE	-1.00732	-1.48213	0.00133575		0.40547	FALSE	1.10697
ENSG00000050730	4	122052563	122148621	-	TNIP3	protein_coding	protein_coding|processed_transcript|retained_intron	122053789	122148542	ENSP00000057513|ENSP00000411817|ENSP00000427106|ENSP00000426613|ENSP00000424284	3768	FALSE	-0.316895	-1.14092	0.195975		0.210465	FALSE	0.749638	-1.14087	4.44334e-06		0.836167		0.307056	-1.14088	0.0664205		-0.180321	FALSE	-0.29041	-1.14091	0.148401		-0.260506		-1.59889	-1.14093	2.94669e-05		-1.39518		-0.297561	-1.14094	0.311054		0.304566	FALSE	-0.714651
ENSG00000050748	5	179660143	179719099	-	MAPK9	protein_coding	protein_coding|retained_intron|nonsense_mediated_decay|processed_transcript	179663387	179707561	ENSP00000394560|ENSP00000377028|ENSP00000389338|ENSP00000345524|ENSP00000321410|ENSP00000380262|ENSP00000377029|ENSP00000397422|ENSP00000443149|ENSP00000430608	8955	TRUE	0.0717921	5.22652	0.126951	0.18445	0.164575	FALSE	0.187056	5.22652	7.4615e-08	2.35571e-07	0.136688	TRUE	0.111415	5.22652	0.00153775	0.00305811	0.122806	TRUE	-0.054654	5.22652	0.173299	0.224235	-0.0285916	FALSE	-0.250399	5.22652	0.000271998	0.00104602	-0.281088	TRUE	-0.0141411	5.22652	0.807467	0.875903	-0.0222021	FALSE	-0.385882
ENSG00000050767	5	177664619	178017556	-	COL23A1	protein_coding	protein_coding|processed_transcript	177666142	178017198	ENSP00000375069|ENSP00000385092	3878	FALSE	0.102955	-2.45306	0.511505		0.133942		-0.194318	-2.45309	0.0955109		0.119587	FALSE	-0.233399	-2.45308	0.0451865		-0.0334773		-1.13701	-2.45307	2.84271e-17		-1.00128		-1.1872	-2.45305	1.03976e-06		-1.34592		0.642688	-2.45304	0.000101425		0.58981		1.13664
ENSG00000050820	16	75262928	75301951	-	BCAR1	protein_coding	protein_coding|nonsense_mediated_decay|retained_intron|processed_transcript	75263412	75301878	ENSP00000162330|ENSP00000455166|ENSP00000442161|ENSP00000377074|ENSP00000440370|ENSP00000443841|ENSP00000391669|ENSP00000440415|ENSP00000392708|ENSP00000377072|ENSP00000454702|ENSP00000456625|ENSP00000455810|ENSP00000456929|ENSP00000458088|ENSP00000457457|ENSP00000457097|ENSP00000457231	8335	TRUE	-0.435601	2.89684	0.000668281	0.00177334	-0.295376	TRUE	-0.801814	2.89684	1.2676e-17	1.23164e-16	-0.790524	TRUE	0.0680249	2.89684	0.451367	0.517168	0.30821	FALSE	0.731721	2.89684	7.18498e-15	7.80525e-14	0.94969	TRUE	-0.178302	2.89684	0.331923	0.436443	-0.194262	FALSE	0.0962719	2.89684	0.483728	0.621762	0.145399	FALSE	0.203729
ENSG00000051009	11	6232565	6255941	-	FAM160A2	protein_coding	protein_coding|processed_transcript	6232739	6245746	ENSP00000416918|ENSP00000265978|ENSP00000431773	4736	TRUE	0.401331	5.78847	2.95698e-13	4.44162e-12	0.367283	TRUE	0.183862	5.78847	2.27329e-05	5.24401e-05	0.112863	TRUE	-0.111501	5.78847	0.012246	0.0205796	-0.0586995	FALSE	-0.033263	5.78847	0.506846	0.569839	0.056433	FALSE	-0.128032	5.78847	0.133736	0.209684	-0.128549	FALSE	-0.0327273	5.78847	0.648524	0.758111	0.0836925	FALSE	-0.429752
ENSG00000051108	16	56965960	56977798	+	HERPUD1	protein_coding	protein_coding|retained_intron|nonsense_mediated_decay|processed_transcript	56966157	56977305	ENSP00000409555|ENSP00000456384|ENSP00000340931|ENSP00000300302|ENSP00000369118|ENSP00000457321|ENSP00000455094|ENSP00000457095|ENSP00000455841|ENSP00000457955	4178	TRUE	0.411194	10.246	1.15755e-06	5.52709e-06	0.62589	TRUE	-0.532592	10.246	2.18808e-15	1.66648e-14	-0.515736	TRUE	-0.236163	10.246	0.000473239	0.00102887	-0.217053	TRUE	0.199564	10.246	0.00618972	0.0110658	0.298083	FALSE	0.164806	10.246	0.174686	0.260765	0.124937	FALSE	-0.186493	10.246	0.0835762	0.172514	-0.165725	FALSE	0.404825
ENSG00000051128	19	19040010	19052070	-	HOMER3	protein_coding	protein_coding|retained_intron	19040255	19049791	ENSP00000396154|ENSP00000221222|ENSP00000439937|ENSP00000376162|ENSP00000469800|ENSP00000471835|ENSP00000446026|ENSP00000348150|ENSP00000472815|ENSP00000470659|ENSP00000472800	3422	TRUE	0.293059	4.55782	0.0444136	0.0744446	0.422247	FALSE	-0.122168	4.55782	0.295851	0.350367	0.0166099	FALSE	0.134963	4.55782	0.226239	0.282755	0.210227	FALSE	-0.213253	4.55782	0.102444	0.14058	-0.408602	FALSE	0.0465262	4.55782	0.793278	0.848782	-0.155155	FALSE	0.0297894	4.55782	0.840034	0.898262	-0.286308	FALSE	-0.0935437
ENSG00000051180	15	40986972	41024354	+	RAD51	protein_coding	protein_coding|nonsense_mediated_decay|processed_transcript	40990957	41023373	ENSP00000432759|ENSP00000406602|ENSP00000267868|ENSP00000454176|ENSP00000433924|ENSP00000372088|ENSP00000431864|ENSP00000431897|ENSP00000436512|ENSP00000433053	2863	TRUE	-0.0824995	1.37195	0.513886	0.595324	-0.00915338	FALSE	-0.294807	1.37196	0.00163354	0.00293603	-0.0836402	TRUE	0.691361	1.37196	2.5456e-16	3.5346e-15	0.409598	TRUE	-0.251173	1.37195	0.0160941	0.0264503	-0.124827	FALSE	0.266072	1.37195	0.103864	0.170368	0.539293	FALSE	0.0130038	1.37195	0.900917	0.9382	-0.0653929	FALSE	-0.624859
ENSG00000051341	3	121150278	121264853	-	POLQ	protein_coding	protein_coding|processed_transcript	121151154	121264724	ENSP00000264233	9099	TRUE	0.0983725	2.81331	0.430283	0.514927	0.211766	FALSE	-0.323865	2.81332	0.00113561	0.00209306	-0.0791936	TRUE	0.339972	2.81331	0.000308884	0.000693545	-0.0691227	FALSE	-0.0873491	2.81331	0.433426	0.498877	0.159168	FALSE	0.993048	2.81331	6.09816e-10	7.87221e-09	1.21969	TRUE	-0.370863	2.81331	0.0200304	0.058761	-0.0617727	FALSE	-0.505106
ENSG00000051382	3	138372860	138553780	-	PIK3CB	protein_coding	protein_coding|nonsense_mediated_decay|retained_intron	138374231	138478185	ENSP00000418143|ENSP00000419513|ENSP00000438259|ENSP00000420108|ENSP00000417869|ENSP00000289153|ENSP00000419091|ENSP00000418834|ENSP00000419857|ENSP00000420399|ENSP00000417329	6531	TRUE	-0.128183	4.2226	0.048698	0.0806288	-0.0792721	FALSE	0.206281	4.2226	1.09188e-05	2.6177e-05	0.193142	TRUE	0.302486	4.2226	3.89956e-11	2.44092e-10	0.361123	TRUE	-0.111849	4.2226	0.0385392	0.0583165	-0.103088	FALSE	-0.00720365	4.2226	0.951095	0.966032	-0.132773	FALSE	0.0597568	4.2226	0.414766	0.558	0.0721796	FALSE	-0.719071
ENSG00000051523	16	88709691	88717560	-	CYBA	protein_coding	protein_coding|retained_intron|processed_transcript	88709764	88717421	ENSP00000261623|ENSP00000455537|ENSP00000457060|ENSP00000454951|ENSP00000456079|ENSP00000455506	3357	TRUE	-0.421029	9.3313	1.33941e-05	5.1136e-05	-0.40443	TRUE	-0.355439	9.3313	6.26126e-07	1.76777e-06	-0.427264	TRUE	-0.170991	9.3313	0.016129	0.0264942	-0.0909778	FALSE	0.121207	9.3313	0.115604	0.156445	0.330238	FALSE	0.825558	9.3313	2.31749e-12	4.21238e-11	0.929869	TRUE	0.0379342	9.3313	0.713486	0.808937	0.17202	FALSE	0.392612
ENSG00000051596	5	175344876	175461683	-	THOC3	protein_coding	protein_coding|processed_transcript|nonsense_mediated_decay|retained_intron	175345102	175461642	ENSP00000394166|ENSP00000425781|ENSP00000265097|ENSP00000424967|ENSP00000425039|ENSP00000422243|ENSP00000427029|ENSP00000421082|ENSP00000427267	3437	TRUE	0.0919453	2.39319	0.279789	0.361136	0.262573	FALSE	0.0969875	2.3932	0.131732	0.169068	0.051628	FALSE	0.356636	2.3932	1.00096e-08	4.41592e-08	0.420458	TRUE	-0.305009	2.39319	3.54961e-05	9.37842e-05	-0.254643	TRUE	0.485834	2.39319	2.2188e-05	0.000116393	0.41409	TRUE	0.111785	2.39319	0.258405	0.399521	0.237351	FALSE	-0.98698
ENSG00000051620	6	138724668	138743334	+	HEBP2	protein_coding	protein_coding|nonsense_mediated_decay	138724701	138734212	ENSP00000392101|ENSP00000475750|ENSP00000356670|ENSP00000395958	10356	TRUE	0.0129727	5.3365	0.839825	0.877737	0.185117	FALSE	-0.4309	5.3365	1.7091e-17	1.63735e-16	-0.374505	TRUE	0.274633	5.3365	2.5808e-08	1.07077e-07	0.308035	TRUE	-0.222949	5.3365	0.000112314	0.000272824	-0.107516	TRUE	0.096984	5.3365	0.300388	0.403092	0.0931369	FALSE	0.0211709	5.3365	0.77891	0.856911	0.0386062	FALSE	0.318389
ENSG00000051825	12	123636867	123728561	-	MPHOSPH9	protein_coding	processed_transcript|protein_coding|retained_intron|nonsense_mediated_decay	123637080	123714911	ENSP00000446362|ENSP00000303597|ENSP00000445859|ENSP00000475489|ENSP00000376220|ENSP00000304096|ENSP00000446249|ENSP00000475578|ENSP00000441764|ENSP00000475923|ENSP00000475785|ENSP00000440007|ENSP00000440664|ENSP00000441298|ENSP00000442663|ENSP00000446334	10304	TRUE	-0.0775659	4.96018	0.212619	0.286336	-0.0497542	FALSE	-0.0541132	4.96018	0.244322	0.29538	-0.103521	FALSE	0.406961	4.96018	5.95823e-22	2.05654e-20	0.318069	TRUE	0.0904392	4.96018	0.073484	0.104562	0.141754	FALSE	0.107463	4.96018	0.202427	0.293596	0.0209255	FALSE	-0.268665	4.96018	0.000254573	0.00179622	-0.382691	TRUE	-0.608051
ENSG00000052126	12	19282648	19529334	+	PLEKHA5	protein_coding	protein_coding|processed_transcript|nonsense_mediated_decay|retained_intron	19282734	19522721	ENSP00000325155|ENSP00000347560|ENSP00000352104|ENSP00000311239|ENSP00000439396|ENSP00000404296|ENSP00000299275|ENSP00000440611|ENSP00000439673|ENSP00000446308|ENSP00000400411|ENSP00000439837|ENSP00000440371|ENSP00000441777|ENSP00000443553	12596	TRUE	1.14219	1.53193	1.15996e-07	6.6946e-07	2.64031	TRUE	-1.91399	1.53193	1.64221e-21	2.4897e-20	-3.58951	TRUE	-1.07525	1.53193	2.97662e-08	1.22429e-07	-2.97308	TRUE	1.11203	1.53193	1.51358e-09	7.77025e-09	2.65744	TRUE	-0.918675	1.53193	0.0177832	0.0390735	-1.42077	FALSE	-0.179349	1.53193	0.575394	0.699463	0.533306	FALSE	0.528052
ENSG00000052344	16	31142756	31147083	-	PRSS8	protein_coding	protein_coding|retained_intron	31143333	31146819	ENSP00000319730|ENSP00000457750|ENSP00000457673|ENSP00000458056	3008	FALSE	0.961974	-1.94905	0.00132271		1.42835		-1.52518	-1.94904	2.97401e-08		-0.820331		-0.310705	-1.94904	0.232598		-0.104716		-0.793875	-1.94905	0.00797979		0.498583	FALSE	-3.40874	-1.94905	1.00238e-07		-1.2021		-0.480475	-1.94905	0.277864		-0.0935436		1.79728
ENSG00000052723	1	115312100	115323306	-	SIKE1	protein_coding	protein_coding|processed_transcript|retained_intron	115316895	115323228	ENSP00000358541|ENSP00000060969	5894	TRUE	0.157384	4.90417	0.0154723	0.0294572	0.189089	FALSE	-0.0885289	4.90417	0.0791956	0.106851	-0.186937	FALSE	0.337992	4.90417	8.35781e-13	6.70105e-12	0.297002	TRUE	0.155845	4.90417	0.00424989	0.00785833	0.221507	TRUE	-0.090962	4.90417	0.347161	0.452677	-0.125964	FALSE	-0.100068	4.90417	0.209514	0.34274	-0.0427076	FALSE	-0.792884
ENSG00000052749	10	99116115	99161127	-	RRP12	protein_coding	processed_transcript|protein_coding	99116854	99160988	ENSP00000360031|ENSP00000324315|ENSP00000414863|ENSP00000446184	6801	TRUE	0.206214	6.4511	0.0663	0.10542	0.465881	FALSE	-0.690016	6.4511	5.50265e-15	3.96888e-14	-0.456366	TRUE	-0.497651	6.4511	1.71353e-08	7.28804e-08	-0.0406281	TRUE	-0.573369	6.4511	8.74982e-09	4.02868e-08	-0.240203	TRUE	-0.250212	6.4511	0.145068	0.224231	0.0792389	FALSE	-0.446047	6.4511	0.0017445	0.00863686	-0.245339	TRUE	1.61708
ENSG00000052795	4	159690290	159829201	+	FNIP2	protein_coding	protein_coding|retained_intron|processed_transcript	159690365	159825693	ENSP00000264433|ENSP00000421488|ENSP00000368651|ENSP00000420841	10868	TRUE	0.0721988	4.18779	0.499035	0.580816	0.280979	FALSE	-0.369917	4.18779	1.24308e-05	2.95832e-05	-0.266304	TRUE	0.0534779	4.18779	0.511263	0.574573	0.114545	FALSE	0.0171589	4.18779	0.841605	0.871303	0.161839	FALSE	-0.58331	4.18779	0.000452598	0.0016355	-0.637113	TRUE	-0.108005	4.18779	0.425432	0.568498	0.0105948	FALSE	0.541672
ENSG00000052802	4	166248775	166264312	+	MSMO1	protein_coding	protein_coding	166254523	166263095	ENSP00000261507|ENSP00000425241|ENSP00000377361|ENSP00000423633|ENSP00000425112	2892	TRUE	-0.0179626	4.29922	0.884555	0.91375	0.313706	FALSE	-0.310062	4.29922	0.000184713	0.000379113	-0.280069	TRUE	0.46195	4.29922	2.41735e-09	1.17411e-08	0.450475	TRUE	-0.0113245	4.29922	0.911882	0.928772	0.021686	FALSE	0.989104	4.29922	1.21218e-13	2.57896e-12	0.650795	TRUE	0.0932989	4.29922	0.445164	0.58685	-0.0157778	FALSE	-1.27787
ENSG00000052841	11	43380482	43516483	+	TTC17	protein_coding	protein_coding|nonsense_mediated_decay|retained_intron|processed_transcript|non_stop_decay	43380505	43515454	ENSP00000299240|ENSP00000039989|ENSP00000432900|ENSP00000473320|ENSP00000407314	11284	TRUE	0.0377188	7.1599	0.396391	0.482024	0.117213	FALSE	0.17699	7.1599	7.81767e-08	2.46296e-07	0.124021	TRUE	0.0152454	7.1599	0.648076	0.702182	0.02289	FALSE	0.114984	7.1599	0.00194146	0.00382651	0.1504	TRUE	0.0663646	7.1599	0.287934	0.3889	-0.0704826	FALSE	-0.264469	7.1599	8.35679e-07	1.27294e-05	-0.226501	TRUE	-0.385029
ENSG00000052850	11	44281994	44331716	-	ALX4	protein_coding	protein_coding	44286407	44331612	ENSP00000332744	5750	FALSE	-0.487845	-2.29689	0.00202646		-0.0716066		0.726199	-2.29686	9.75843e-12		1.11204		0.31504	-2.29687	0.00393402		0.366809		-1.45984	-2.29688	1.37458e-27		-1.64079		-0.893137	-2.2969	0.000227063		-1.01523		0.29345	-2.29691	0.0860894		0.188888		-0.0179553
ENSG00000053108	5	132532147	132948255	-	FSTL4	protein_coding	protein_coding|retained_intron|processed_transcript	132534790	132939674	ENSP00000265342|ENSP00000427662	6733	TRUE	0.306105	0.564215	0.341151	0.426072	2.41208	FALSE	-2.07724	0.564226	5.80868e-12	2.95473e-11	-1.64272	TRUE	-0.567841	0.564224	0.0419358	0.0630738	0.314915	FALSE	1.58618	0.564218	9.08899e-10	4.82507e-09	-1.28671	FALSE	1.36761	0.564212	0.00105281	0.00344281	1.03656	TRUE	-1.49917	0.564211	0.00217488	0.0103441	-0.177669	FALSE	-0.483725
ENSG00000053254	14	89591215	90085493	-	FOXN3	protein_coding	protein_coding|processed_transcript|nonsense_mediated_decay	89591488	89878820	ENSP00000450783|ENSP00000343288|ENSP00000261302|ENSP00000452005|ENSP00000452227|ENSP00000450833|ENSP00000451437|ENSP00000452444|ENSP00000450684|ENSP00000451024|ENSP00000451135|ENSP00000452290|ENSP00000451902	11033	TRUE	-0.0486295	6.77228	0.510088	0.591416	0.1717	FALSE	-0.036161	6.77228	0.510686	0.564988	-0.0357125	FALSE	-0.498283	6.77228	5.42717e-21	1.58397e-19	-0.405804	TRUE	0.186179	6.77228	0.00159138	0.00318981	0.315083	TRUE	0.212326	6.77228	0.0310023	0.0625281	0.0825386	FALSE	-0.303247	6.77228	0.000489473	0.00307882	-0.182563	TRUE	0.536311
ENSG00000053328	6	110567131	110679475	-	METTL24	protein_coding	protein_coding|processed_transcript	110567152	110679475	ENSP00000344071	1774	FALSE	-0.546318	-4.55205	0.0473815				0.23112	-4.55204	0.215836				-0.456594	-4.55204	0.0176174				-0.401423	-4.55205	0.0799109				-0.225548	-4.55205	0.6228				0.925125	-4.55205	0.000362322		Inf		0.447621
ENSG00000053371	1	19630459	19638640	-	AKR7A2	protein_coding	protein_coding|nonsense_mediated_decay|retained_intron	19630719	19638618	ENSP00000235835|ENSP00000339084|ENSP00000419936|ENSP00000417891	1781	TRUE	0.0938775	3.60845	0.152321	0.215528	0.240387	FALSE	-0.421503	3.60845	1.56321e-17	1.50276e-16	-0.493951	TRUE	-0.0705895	3.60845	0.161503	0.210229	-0.0885525	FALSE	0.616941	3.60845	4.17003e-37	6.93829e-35	0.682606	TRUE	0.498973	3.60845	1.12439e-08	1.17998e-07	0.538543	TRUE	0.0215141	3.60845	0.771587	0.85155	-0.042289	FALSE	-0.595675
ENSG00000053372	1	19578033	19586622	+	MRTO4	protein_coding	protein_coding|processed_transcript	19578330	19585321	ENSP00000364320	2822	TRUE	0.23155	4.33289	0.00046388	0.00127746	0.27585	TRUE	0.0459826	4.33289	0.364452	0.421281	0.00609413	FALSE	0.227756	4.33289	4.63587e-06	1.38926e-05	0.180459	TRUE	-0.0290741	4.33289	0.618491	0.674481	-0.032829	FALSE	0.186109	4.33289	0.0464182	0.0874417	0.0968046	FALSE	-0.0573898	4.33289	0.486597	0.624306	-0.202672	FALSE	-0.794924
[truncated: 57,278 more rows]
[truncated: 5 more columns]
