# Supplementary material for: Multiple myeloma immunoglobulin lambda translocations portend poor prognosis
Source: Nat Commun. 2019 Apr 23;10:1911. doi: 10.1038/s41467-019-09555-6 (PMC6478743; doi:10.1038/s41467-019-09555-6)
Supplement: Supplementary file 5 — Supplementary Data 3 [file 41467_2019_9555_MOESM5_ESM.xlsx]

## Sheet: ConcensusGroup1.Zhan
NAME	SIZE	ES	NES	NOM p-val	FDR q-val	FWER p-val	RANK AT MAX
ZHAN_MULTIPLE_MYELOMA_MS_UP	44	0.966556	2.72541	0	0	0	437
ZHAN_MULTIPLE_MYELOMA_HP_DN	43	0.825782	2.39709	0	0	0	2495
ZHAN_MULTIPLE_MYELOMA_CD1_VS_CD2_UP	59	0.532053	1.62511	0.0140351	0.0985085	0.151	4040
ZHAN_MULTIPLE_MYELOMA_CD2_DN	44	0.414749	1.19483	0.172662	0.500182	0.703	2609
ZHAN_MULTIPLE_MYELOMA_MF_DN	37	0.410368	1.11045	0.255319	0.574728	0.828	2091
ZHAN_MULTIPLE_MYELOMA_CD1_AND_CD2_DN	45	0.356899	0.999335	0.416058	0.765092	0.932	3238
ZHAN_MULTIPLE_MYELOMA_LB_DN	38	0.330121	0.930426	0.552448	0.857567	0.977	2597
ZHAN_MULTIPLE_MYELOMA_PR_UP	44	0.296329	0.842399	0.699324	0.995105	0.993	4964
ZHAN_MULTIPLE_MYELOMA_CD1_DN	42	0.288491	0.822054	0.776224	0.934879	0.993	3632
ZHAN_MULTIPLE_MYELOMA_SUBGROUPS	30	0.275423	0.729918	0.860841	1	0.999	5643
ZHAN_MULTIPLE_MYELOMA_PR_DN	44	0.240878	0.674569	0.968641	0.961392	0.999	2416
ZHAN_MULTIPLE_MYELOMA_MS_DN	39	-0.895653	-2.275	0	0	0	1274
ZHAN_MULTIPLE_MYELOMA_HP_UP	43	-0.820716	-2.13258	0	0	0	2217
ZHAN_MULTIPLE_MYELOMA_MF_UP	43	-0.678097	-1.79015	0	0.000215686	0.001	4782
ZHAN_MULTIPLE_MYELOMA_CD2_UP	43	-0.689193	-1.7753	0	0.000161765	0.001	2704
ZHAN_MULTIPLE_MYELOMA_CD1_VS_CD2_DN	47	-0.622703	-1.63001	0.00140252	0.00603278	0.043	3489
ZHAN_MULTIPLE_MYELOMA_LB_UP	39	-0.621247	-1.58706	0.00418994	0.00944633	0.079	2634
ZHAN_MULTIPLE_MYELOMA_DN	35	-0.621613	-1.56988	0.00874636	0.0110807	0.107	3149
ZHAN_MULTIPLE_MYELOMA_CD1_AND_CD2_UP	81	-0.443751	-1.25788	0.103634	0.191584	0.893	3850
ZHAN_MULTIPLE_MYELOMA_UP	63	-0.400556	-1.1007	0.308322	0.389502	0.992	4180
ZHAN_MULTIPLE_MYELOMA_SPIKED	19	-0.411022	-0.927041	0.563422	0.644914	1	882
ZHAN_MULTIPLE_MYELOMA_CD1_UP	39	-0.253472	-0.645077	0.961595	0.967217	1	4220

## Sheet: ConcensusGroup2.Zhan
NAME	SIZE	ES	NES	NOM p-val	FDR q-val	FWER p-val	RANK AT MAX
ZHAN_MULTIPLE_MYELOMA_HP_UP	43	0.924148	2.78199	0	0	0	1123
ZHAN_MULTIPLE_MYELOMA_MS_DN	39	0.850118	2.52325	0	0	0	1887
ZHAN_MULTIPLE_MYELOMA_CD1_AND_CD2_DN	45	0.644716	1.97206	0	0	0	3922
ZHAN_MULTIPLE_MYELOMA_MF_DN	37	0.654552	1.89893	0	0	0	2601
ZHAN_MULTIPLE_MYELOMA_CD2_DN	44	0.621633	1.8909	0	0	0	2638
ZHAN_MULTIPLE_MYELOMA_CD1_DN	42	0.620543	1.84486	0	0.000613709	0.003	3535
ZHAN_MULTIPLE_MYELOMA_LB_DN	38	0.616427	1.80057	0	0.000847787	0.005	4014
ZHAN_MULTIPLE_MYELOMA_UP	63	0.512405	1.64878	0.00330033	0.0079613	0.045	3465
ZHAN_MULTIPLE_MYELOMA_CD1_VS_CD2_DN	47	0.439317	1.37257	0.0652174	0.0646994	0.335	3184
ZHAN_MULTIPLE_MYELOMA_PR_DN	44	0.231996	0.695576	0.96463	0.964134	0.999	2685
ZHAN_MULTIPLE_MYELOMA_HP_DN	43	-0.899161	-2.47775	0	0	0	1081
ZHAN_MULTIPLE_MYELOMA_CD1_UP	39	-0.815237	-2.20866	0	0	0	2843
ZHAN_MULTIPLE_MYELOMA_CD1_VS_CD2_UP	59	-0.770003	-2.20682	0	0	0	2008
ZHAN_MULTIPLE_MYELOMA_CD1_AND_CD2_UP	81	-0.731146	-2.19682	0	0	0	2960
ZHAN_MULTIPLE_MYELOMA_MF_UP	43	-0.806851	-2.18459	0	0	0	1713
ZHAN_MULTIPLE_MYELOMA_MS_UP	44	-0.752065	-2.07256	0	0	0	2720
ZHAN_MULTIPLE_MYELOMA_CD2_UP	43	-0.674889	-1.86119	0	0.00042115	0.003	3719
ZHAN_MULTIPLE_MYELOMA_DN	35	-0.666937	-1.76441	0	0.000788484	0.007	4913
ZHAN_MULTIPLE_MYELOMA_LB_UP	39	-0.622627	-1.67642	0.00146628	0.00223751	0.025	3799
ZHAN_MULTIPLE_MYELOMA_PR_UP	44	-0.577051	-1.57729	0.00753012	0.00871429	0.108	5965
ZHAN_MULTIPLE_MYELOMA_SUBGROUPS	30	-0.606403	-1.55326	0.0107692	0.0105754	0.136	4641
ZHAN_MULTIPLE_MYELOMA_SPIKED	19	-0.512583	-1.19594	0.248796	0.18905	0.946	1442

## Sheet: ConcensusGroup3.Zhan
NAME	SIZE	ES	NES	NOM p-val	FDR q-val	FWER p-val	RANK AT MAX
ZHAN_MULTIPLE_MYELOMA_PR_UP	44	0.84126	2.46594	0	0	0	2979
ZHAN_MULTIPLE_MYELOMA_LB_UP	39	0.768542	2.19812	0	0	0	1930
ZHAN_MULTIPLE_MYELOMA_CD2_DN	44	0.712701	2.10449	0	0	0	3168
ZHAN_MULTIPLE_MYELOMA_CD1_AND_CD2_DN	45	0.685144	2.02377	0	0	0	4850
ZHAN_MULTIPLE_MYELOMA_SUBGROUPS	30	0.644841	1.75041	0.00210526	0.00189199	0.011	3736
ZHAN_MULTIPLE_MYELOMA_CD1_DN	42	0.565954	1.64478	0.00618557	0.00602597	0.042	3740
ZHAN_MULTIPLE_MYELOMA_HP_DN	43	0.442095	1.29384	0.104418	0.12903	0.658	2565
ZHAN_MULTIPLE_MYELOMA_UP	63	0.408812	1.27534	0.10262	0.124475	0.696	3158
ZHAN_MULTIPLE_MYELOMA_MF_DN	37	0.180274	0.504774	1	0.999456	1	3669
ZHAN_MULTIPLE_MYELOMA_MF_UP	43	-0.792949	-2.28674	0	0	0	3669
ZHAN_MULTIPLE_MYELOMA_LB_DN	38	-0.793946	-2.2834	0	0	0	2924
ZHAN_MULTIPLE_MYELOMA_DN	35	-0.805354	-2.22574	0	0	0	2045
ZHAN_MULTIPLE_MYELOMA_CD1_AND_CD2_UP	81	-0.686275	-2.19051	0	0	0	4042
ZHAN_MULTIPLE_MYELOMA_CD2_UP	43	-0.733929	-2.09858	0	0	0	3789
ZHAN_MULTIPLE_MYELOMA_MS_UP	44	-0.713261	-2.06828	0	0	0	4162
ZHAN_MULTIPLE_MYELOMA_PR_DN	44	-0.703153	-2.05548	0	0	0	4736
ZHAN_MULTIPLE_MYELOMA_CD1_UP	39	-0.657409	-1.87462	0	0.000270833	0.002	4927
ZHAN_MULTIPLE_MYELOMA_SPIKED	19	-0.701926	-1.71685	0.00198807	0.00338292	0.025	1979
ZHAN_MULTIPLE_MYELOMA_HP_UP	43	-0.582661	-1.69679	0.00738007	0.00398663	0.032	3862
ZHAN_MULTIPLE_MYELOMA_CD1_VS_CD2_UP	59	-0.43167	-1.30497	0.0734127	0.108304	0.646	4927
ZHAN_MULTIPLE_MYELOMA_CD1_VS_CD2_DN	47	-0.386588	-1.11894	0.274286	0.283936	0.959	4463
ZHAN_MULTIPLE_MYELOMA_MS_DN	39	-0.366048	-1.04453	0.368224	0.371782	0.986	6232

## Sheet: ConcensusGroup4.Zhan
NAME	SIZE	ES	NES	NOM p-val	FDR q-val	FWER p-val	RANK AT MAX
ZHAN_MULTIPLE_MYELOMA_CD1_AND_CD2_UP	81	0.859782	2.71886	0	0	0	1363
ZHAN_MULTIPLE_MYELOMA_CD2_UP	43	0.857775	2.42645	0	0	0	1503
ZHAN_MULTIPLE_MYELOMA_CD1_UP	39	0.860308	2.36743	0	0	0	1646
ZHAN_MULTIPLE_MYELOMA_CD1_VS_CD2_UP	59	0.797903	2.35788	0	0	0	1811
ZHAN_MULTIPLE_MYELOMA_CD1_VS_CD2_DN	47	0.614715	1.73386	0.0083682	0.00931794	0.045	3792
ZHAN_MULTIPLE_MYELOMA_PR_DN	44	0.59844	1.72801	0.00409836	0.00791773	0.046	3087
ZHAN_MULTIPLE_MYELOMA_LB_DN	38	0.507333	1.41356	0.0474138	0.0745396	0.395	3351
ZHAN_MULTIPLE_MYELOMA_SUBGROUPS	30	0.496534	1.31357	0.128257	0.126857	0.619	4869
ZHAN_MULTIPLE_MYELOMA_MF_DN	37	0.464121	1.29422	0.120902	0.128681	0.67	5218
ZHAN_MULTIPLE_MYELOMA_HP_DN	43	0.462811	1.29393	0.100806	0.116318	0.672	3539
ZHAN_MULTIPLE_MYELOMA_MS_DN	39	0.284483	0.789951	0.835031	0.840347	1	260
ZHAN_MULTIPLE_MYELOMA_CD1_AND_CD2_DN	45	-0.888194	-2.5577	0	0	0	1195
ZHAN_MULTIPLE_MYELOMA_CD2_DN	44	-0.814945	-2.34202	0	0	0	2846
ZHAN_MULTIPLE_MYELOMA_MF_UP	43	-0.760876	-2.15503	0	0	0	2661
ZHAN_MULTIPLE_MYELOMA_MS_UP	44	-0.714245	-2.05265	0	0	0	4258
ZHAN_MULTIPLE_MYELOMA_CD1_DN	42	-0.717825	-2.04993	0	0	0	3604
ZHAN_MULTIPLE_MYELOMA_HP_UP	43	-0.730302	-2.0339	0	0	0	2800
ZHAN_MULTIPLE_MYELOMA_UP	63	-0.644088	-1.97917	0	0	0	3462
ZHAN_MULTIPLE_MYELOMA_LB_UP	39	-0.671804	-1.8855	0	0	0	3331
ZHAN_MULTIPLE_MYELOMA_PR_UP	44	-0.583508	-1.6738	0.00189036	0.00248687	0.022	6799
ZHAN_MULTIPLE_MYELOMA_DN	35	-0.487643	-1.32891	0.0974155	0.0869572	0.601	3312
ZHAN_MULTIPLE_MYELOMA_SPIKED	19	-0.40421	-0.962748	0.506195	0.514821	0.998	663

## Sheet: ConcensusGroup5.Zhan
NAME	SIZE	ES	NES	NOM p-val	FDR q-val	FWER p-val	RANK AT MAX
ZHAN_MULTIPLE_MYELOMA_MF_UP	43	0.979828	2.17755	0	0	0	273
ZHAN_MULTIPLE_MYELOMA_HP_DN	43	0.75231	1.6718	0.00668449	0.0420805	0.103	2149
ZHAN_MULTIPLE_MYELOMA_PR_DN	44	0.715434	1.60082	0.0140845	0.0671526	0.224	1666
ZHAN_MULTIPLE_MYELOMA_DN	35	0.664804	1.45992	0.0668524	0.201026	0.648	1413
ZHAN_MULTIPLE_MYELOMA_SPIKED	19	0.716765	1.43264	0.0952381	0.194557	0.722	517
ZHAN_MULTIPLE_MYELOMA_CD1_DN	42	0.635471	1.40975	0.0868966	0.185807	0.771	2121
ZHAN_MULTIPLE_MYELOMA_CD1_AND_CD2_DN	45	0.618427	1.40353	0.0789116	0.16509	0.781	1634
ZHAN_MULTIPLE_MYELOMA_PR_UP	44	0.572899	1.27579	0.165782	0.282854	0.956	5927
ZHAN_MULTIPLE_MYELOMA_SUBGROUPS	30	0.531022	1.11141	0.344928	0.485949	1	6101
ZHAN_MULTIPLE_MYELOMA_LB_DN	38	0.414055	0.916509	0.597734	0.749356	1	2575
ZHAN_MULTIPLE_MYELOMA_CD1_UP	39	0.362515	0.792244	0.733513	0.872469	1	4724
ZHAN_MULTIPLE_MYELOMA_CD1_VS_CD2_UP	59	0.30651	0.708523	0.861557	0.916974	1	2762
ZHAN_MULTIPLE_MYELOMA_CD2_DN	44	0.290191	0.64079	0.906542	0.919261	1	3084
ZHAN_MULTIPLE_MYELOMA_MF_DN	37	-0.933648	-2.64088	0	0	0	1208
ZHAN_MULTIPLE_MYELOMA_HP_UP	43	-0.782311	-2.28214	0	0	0	3190
ZHAN_MULTIPLE_MYELOMA_MS_UP	44	-0.588154	-1.6635	0	0.0184655	0.028	2614
ZHAN_MULTIPLE_MYELOMA_CD1_VS_CD2_DN	47	-0.432302	-1.26002	0.115538	0.298712	0.551	1543
ZHAN_MULTIPLE_MYELOMA_MS_DN	39	-0.389048	-1.11331	0.274074	0.49359	0.818	3122
ZHAN_MULTIPLE_MYELOMA_CD1_AND_CD2_UP	81	-0.316854	-1.03524	0.351351	0.582505	0.912	1428
ZHAN_MULTIPLE_MYELOMA_CD2_UP	43	-0.324269	-0.942366	0.567273	0.70465	0.964	1891
ZHAN_MULTIPLE_MYELOMA_LB_UP	39	-0.307232	-0.87633	0.660777	0.769713	0.987	375
ZHAN_MULTIPLE_MYELOMA_UP	63	-0.241598	-0.752686	0.942308	0.887347	0.998	1062

## Sheet: ConcensusGroup6.Zhan
NAME	SIZE	ES	NES	NOM p-val	FDR q-val	FWER p-val	RANK AT MAX
ZHAN_MULTIPLE_MYELOMA_DN	35	0.962362	1.72964	0	0	0	471
ZHAN_MULTIPLE_MYELOMA_CD1_UP	39	0.71162	1.25366	0.188067	1	0.98	1362
ZHAN_MULTIPLE_MYELOMA_LB_DN	38	0.681957	1.21505	0.257677	1	0.994	1888
ZHAN_MULTIPLE_MYELOMA_MF_UP	43	0.631249	1.16956	0.323892	1	0.998	871
ZHAN_MULTIPLE_MYELOMA_MS_UP	44	0.592512	1.07326	0.457143	1	1	1918
ZHAN_MULTIPLE_MYELOMA_CD2_UP	43	0.555037	1.01491	0.516129	1	1	1311
ZHAN_MULTIPLE_MYELOMA_CD1_AND_CD2_UP	81	0.458774	0.874435	0.688326	1	1	1886
ZHAN_MULTIPLE_MYELOMA_MF_DN	37	0.431509	0.774798	0.754204	1	1	1220
ZHAN_MULTIPLE_MYELOMA_MS_DN	39	0.413896	0.743101	0.782383	1	1	1525
ZHAN_MULTIPLE_MYELOMA_CD1_AND_CD2_DN	45	0.390679	0.722759	0.804428	1	1	2307
ZHAN_MULTIPLE_MYELOMA_CD1_VS_CD2_UP	59	0.377252	0.707648	0.834313	1	1	1362
ZHAN_MULTIPLE_MYELOMA_HP_DN	43	0.315082	0.579525	0.904943	1	1	2105
ZHAN_MULTIPLE_MYELOMA_CD2_DN	44	0.28797	0.526382	0.944988	1	1	955
ZHAN_MULTIPLE_MYELOMA_CD1_VS_CD2_DN	47	0.271373	0.504739	0.956627	1	1	1110
ZHAN_MULTIPLE_MYELOMA_SPIKED	19	0.276323	0.470412	0.960064	1	1	3902
ZHAN_MULTIPLE_MYELOMA_HP_UP	43	0.200514	0.369025	0.99625	0.997363	1	4893
ZHAN_MULTIPLE_MYELOMA_UP	63	-0.463047	-1.50858	0.00769231	0.130074	0.095	2854
ZHAN_MULTIPLE_MYELOMA_LB_UP	39	-0.474445	-1.38027	0.06639	0.193725	0.263	4666
ZHAN_MULTIPLE_MYELOMA_PR_DN	44	-0.320329	-0.935734	0.585253	1	0.938	5561
ZHAN_MULTIPLE_MYELOMA_SUBGROUPS	30	-0.316129	-0.864005	0.675472	1	0.965	3460
ZHAN_MULTIPLE_MYELOMA_CD1_DN	42	-0.260248	-0.761538	0.894231	1	0.988	4623
ZHAN_MULTIPLE_MYELOMA_PR_UP	44	-0.122165	-0.358325	1	1	0.995	7994

## Sheet: ConcensusGroup7.Zhan
NAME	SIZE	ES	NES	NOM p-val	FDR q-val	FWER p-val	RANK AT MAX
ZHAN_MULTIPLE_MYELOMA_PR_DN	44	0.664908	1.59744	0.0104167	0.0753096	0.08	1608
ZHAN_MULTIPLE_MYELOMA_LB_UP	39	0.630303	1.47077	0.0236887	0.154048	0.276	3501
ZHAN_MULTIPLE_MYELOMA_HP_DN	43	0.496675	1.19716	0.189145	0.774921	0.937	429
ZHAN_MULTIPLE_MYELOMA_MS_DN	39	0.47258	1.12179	0.263699	0.833431	0.98	1115
ZHAN_MULTIPLE_MYELOMA_CD1_DN	42	0.455213	1.08873	0.317647	0.768477	0.991	1382
ZHAN_MULTIPLE_MYELOMA_CD1_AND_CD2_UP	81	0.378566	0.993143	0.468254	0.928743	1	2432
ZHAN_MULTIPLE_MYELOMA_SPIKED	19	0.469738	0.970291	0.50361	0.865713	1	5130
ZHAN_MULTIPLE_MYELOMA_UP	63	0.372668	0.930698	0.59375	0.859074	1	2593
ZHAN_MULTIPLE_MYELOMA_LB_DN	38	0.333299	0.778639	0.831683	1	1	956
ZHAN_MULTIPLE_MYELOMA_MF_UP	43	0.325003	0.767561	0.868151	1	1	2325
ZHAN_MULTIPLE_MYELOMA_CD2_UP	43	0.269333	0.642435	0.984797	1	1	2137
ZHAN_MULTIPLE_MYELOMA_DN	35	0.203322	0.474565	0.998185	0.999832	1	4287
ZHAN_MULTIPLE_MYELOMA_PR_UP	44	-0.578737	-1.5008	0.0200501	0.221898	0.182	4190
ZHAN_MULTIPLE_MYELOMA_SUBGROUPS	30	-0.582796	-1.36621	0.0720721	0.311683	0.447	1763
ZHAN_MULTIPLE_MYELOMA_CD1_UP	39	-0.486505	-1.22294	0.159036	0.504256	0.757	7518
ZHAN_MULTIPLE_MYELOMA_CD2_DN	44	-0.43955	-1.11803	0.255814	0.65458	0.922	2555
ZHAN_MULTIPLE_MYELOMA_CD1_AND_CD2_DN	45	-0.402157	-1.03735	0.388325	0.753161	0.977	3851
ZHAN_MULTIPLE_MYELOMA_MF_DN	37	-0.407414	-1.00815	0.428218	0.713004	0.984	6045
ZHAN_MULTIPLE_MYELOMA_CD1_VS_CD2_DN	47	-0.321974	-0.849703	0.762755	1	1	4611
ZHAN_MULTIPLE_MYELOMA_HP_UP	43	-0.318057	-0.808312	0.816377	1	1	5814
ZHAN_MULTIPLE_MYELOMA_MS_UP	44	-0.264661	-0.671642	0.985366	1	1	14101
ZHAN_MULTIPLE_MYELOMA_CD1_VS_CD2_UP	59	-0.237906	-0.644664	0.995134	0.985954	1	8147

## Sheet: ConcensusGroup1.all
NAME	SIZE	ES	NES	NOM p-val	FDR q-val	FWER p-val	RANK AT MAX
ZHAN_MULTIPLE_MYELOMA_MS_UP	44	0.966556	2.73329	0	0	0	437
ZHAN_MULTIPLE_MYELOMA_HP_DN	43	0.825782	2.30479	0	0.000557335	0.001	2495
KANG_DOXORUBICIN_RESISTANCE_UP	53	0.746738	2.21115	0	0.00859885	0.023	0
NIKOLSKY_BREAST_CANCER_1Q21_AMPLICON	31	0.784119	2.11349	0	0.0554758	0.175	2633
MCGARVEY_SILENCED_BY_METHYLATION_IN_COLON_CANCER	20	0.833593	2.01168	0	0.227137	0.62	1060
SHAFFER_IRF4_TARGETS_IN_ACTIVATED_DENDRITIC_CELL	62	0.638484	1.98726	0.00362319	0.264325	0.748	2012
CHNG_MULTIPLE_MYELOMA_HYPERPLOID_DN	27	0.754874	1.97393	0.00621118	0.266676	0.802	3200
CHEN_LIVER_METABOLISM_QTL_CIS	68	0.652265	1.9664	0	0.255965	0.834	2295
ODONNELL_TARGETS_OF_MYC_AND_TFRC_DN	40	0.6929	1.9604	0.00729927	0.245992	0.856	0
CHARAFE_BREAST_CANCER_BASAL_VS_MESENCHYMAL_DN	35	0.695088	1.94256	0.00946372	0.265212	0.907	488
SCHAEFFER_SOX9_TARGETS_IN_PROSTATE_DEVELOPMENT_UP	15	0.842855	1.92512	0.00555556	0.286863	0.942	274
MARIADASON_RESPONSE_TO_BUTYRATE_SULINDAC_6	44	0.650503	1.85478	0.0035461	0.489867	0.995	1286
MYLLYKANGAS_AMPLIFICATION_HOT_SPOT_17	17	0.763937	1.8525	0.0146199	0.461639	0.997	2241
TONKS_TARGETS_OF_RUNX1_RUNX1T1_FUSION_GRANULOCYTE_UP	44	0.64665	1.85159	0.0070922	0.431158	0.997	426
LEE_EARLY_T_LYMPHOCYTE_UP	96	0.569958	1.83067	0	0.469501	0.997	1900
SAKAI_TUMOR_INFILTRATING_MONOCYTES_UP	18	0.775785	1.82463	0.00869565	0.459601	0.997	227
LI_WILMS_TUMOR_VS_FETAL_KIDNEY_2_UP	22	0.732618	1.82275	0.00934579	0.438727	0.998	0
OXFORD_RALA_OR_RALB_TARGETS_UP	48	0.617591	1.78465	0.0140845	0.537235	1	0
BROWNE_HCMV_INFECTION_8HR_DN	35	0.663471	1.78347	0.00970874	0.512877	1	1089
KEGG_TIGHT_JUNCTION	97	0.547521	1.78245	0	0.490717	1	1655
REACTOME_PACKAGING_OF_TELOMERE_ENDS	42	0.634794	1.78233	0.010453	0.467939	1	2045
ROYLANCE_BREAST_CANCER_16Q_COPY_NUMBER_UP	41	0.65183	1.77801	0.00986842	0.459827	1	2568
WHITEFORD_PEDIATRIC_CANCER_MARKERS	114	0.542471	1.77498	0	0.447792	1	2758
MOLENAAR_TARGETS_OF_CCND1_AND_CDK4_DN	52	0.594686	1.77305	0	0.434751	1	4202
BIOCARTA_EPO_PATHWAY	18	0.732743	1.76727	0.00862069	0.43421	1	510
GAUSSMANN_MLL_AF4_FUSION_TARGETS_G_DN	29	0.670719	1.7672	0.028481	0.417855	1	590
BIOCARTA_GPCR_PATHWAY	31	0.642533	1.76287	0.0060241	0.413708	1	1099
REACTOME_FRS2_MEDIATED_CASCADE	19	0.734033	1.76141	0.0151515	0.402945	1	63
PAPASPYRIDONOS_UNSTABLE_ATEROSCLEROTIC_PLAQUE_DN	26	0.678926	1.7572	0.0189873	0.399517	1	154
KEGG_LYSINE_DEGRADATION	42	0.620895	1.74412	0.00338983	0.418547	1	823
REACTOME_RNA_POL_I_PROMOTER_OPENING	52	0.603684	1.74159	0.0107143	0.410942	1	2801
CERVERA_SDHB_TARGETS_1_UP	69	0.566582	1.73601	0.00440529	0.411697	1	1731
ONDER_CDH1_TARGETS_2_UP	192	0.484482	1.73539	0	0.401154	1	1516
AMBROSINI_FLAVOPIRIDOL_TREATMENT_TP53	95	0.539661	1.7287	0.00847458	0.406685	1	943
LI_CISPLATIN_RESISTANCE_DN	18	0.717421	1.72555	0.0289017	0.402845	1	568
PEDERSEN_METASTASIS_BY_ERBB2_ISOFORM_4	66	0.55673	1.7211	0.00796813	0.402901	1	951
NIELSEN_MALIGNAT_FIBROUS_HISTIOCYTOMA_DN	15	0.739396	1.70852	0.0222222	0.421942	1	2807
ACEVEDO_LIVER_CANCER_WITH_H3K27ME3_DN	135	0.506286	1.70846	0	0.411018	1	2025
HADDAD_T_LYMPHOCYTE_AND_NK_PROGENITOR_UP	61	0.558091	1.70323	0.010101	0.41235	1	374
CAIRO_LIVER_DEVELOPMENT_UP	125	0.511725	1.70264	0	0.403221	1	1649
HANN_RESISTANCE_TO_BCL2_INHIBITOR_UP	16	0.718657	1.69392	0.0247678	0.411686	1	1650
MATTIOLI_MULTIPLE_MYELOMA_WITH_14Q32_TRANSLOCATIONS	35	0.632383	1.68457	0.0275229	0.423459	1	179
DURCHDEWALD_SKIN_CARCINOGENESIS_UP	64	0.563226	1.68046	0.0230769	0.423396	1	554
VECCHI_GASTRIC_CANCER_EARLY_DN	194	0.470755	1.67825	0	0.418556	1	1383
PID_INTEGRIN2_PATHWAY	17	0.719401	1.66906	0.0201729	0.431679	1	2
GARGALOVIC_RESPONSE_TO_OXIDIZED_PHOSPHOLIPIDS_BLUE_DN	45	0.588968	1.66598	0.0316901	0.429175	1	1415
VANTVEER_BREAST_CANCER_POOR_PROGNOSIS	42	0.587689	1.6584	0.0273973	0.43803	1	294
BILANGES_SERUM_SENSITIVE_VIA_TSC1	15	0.719009	1.64849	0.0174419	0.45272	1	1507
REICHERT_MITOSIS_LIN9_TARGETS	27	0.633658	1.64558	0.0273556	0.449993	1	4387
YAO_TEMPORAL_RESPONSE_TO_PROGESTERONE_CLUSTER_5	21	0.658026	1.64385	0.021021	0.445109	1	454
IGARASHI_ATF4_TARGETS_DN	77	0.532503	1.63829	0.0273438	0.449495	1	1001
GREENBAUM_E2A_TARGETS_UP	31	0.605155	1.63808	0.0165563	0.441281	1	2781
SERVITJA_ISLET_HNF1A_TARGETS_DN	45	0.581457	1.63357	0.041958	0.443193	1	1297
PID_AMB2_NEUTROPHILS_PATHWAY	31	0.589801	1.63118	0.031348	0.440938	1	474
CASORELLI_APL_SECONDARY_VS_DE_NOVO_UP	36	0.588107	1.63026	0.00940439	0.435011	1	1035
SCHRAETS_MLL_TARGETS_UP	26	0.631871	1.62242	0.0473186	0.445281	1	2254
BIOCARTA_PTDINS_PATHWAY	23	0.641042	1.60314	0.0184049	0.486135	1	568
BASAKI_YBX1_TARGETS_UP	252	0.442438	1.6007	0	0.483869	1	3267
FINETTI_BREAST_CANCERS_KINOME_BLUE	16	0.697912	1.5955	0.0501475	0.488261	1	647
ZHAN_MULTIPLE_MYELOMA_CD1_VS_CD2_UP	59	0.532053	1.59448	0.0271318	0.482633	1	4040
AKL_HTLV1_INFECTION_UP	24	0.641746	1.59156	0.024024	0.482365	1	1719
BENPORATH_ES_CORE_NINE_CORRELATED	79	0.512707	1.58268	0.0196078	0.497079	1	1751
PID_WNT_SIGNALING_PATHWAY	18	0.660539	1.58059	0.0490463	0.494216	1	96
SESTO_RESPONSE_TO_UV_C8	64	0.528885	1.5777	0.040293	0.494047	1	936
MAGRANGEAS_MULTIPLE_MYELOMA_IGG_VS_IGA_UP	15	0.667446	1.57599	0.0364146	0.491348	1	951
HELLER_HDAC_TARGETS_DN	266	0.434124	1.56959	0	0.500419	1	1769
REACTOME_CELL_SURFACE_INTERACTIONS_AT_THE_VASCULAR_WALL	65	0.506955	1.56665	0.0305344	0.500038	1	1301
SENESE_HDAC1_TARGETS_DN	168	0.453987	1.5652	0.005	0.496517	1	1638
PASQUALUCCI_LYMPHOMA_BY_GC_STAGE_UP	242	0.440604	1.56337	0.00628931	0.49339	1	1893
CHEN_PDGF_TARGETS	15	0.67525	1.557	0.0501567	0.501924	1	4379
REACTOME_TELOMERE_MAINTENANCE	69	0.493313	1.54595	0.0352941	0.524032	1	2213
SMID_BREAST_CANCER_BASAL_UP	424	0.41089	1.54435	0	0.520773	1	1751
TARTE_PLASMA_CELL_VS_B_LYMPHOCYTE_UP	74	0.489478	1.54335	0.014652	0.516271	1	2552
REACTOME_GABA_RECEPTOR_ACTIVATION	28	0.588949	1.53267	0.0457317	0.537743	1	366
HELLER_HDAC_TARGETS_SILENCED_BY_METHYLATION_UP	354	0.416054	1.53084	0	0.535288	1	2111
ONDER_CDH1_TARGETS_1_UP	116	0.4597	1.52666	0.0245098	0.540111	1	1569
MATTIOLI_MGUS_VS_PCL	97	0.47878	1.52608	0.023166	0.534852	1	1130
BIOCARTA_CALCINEURIN_PATHWAY	18	0.638151	1.52471	0.05	0.531896	1	3310
JACKSON_DNMT1_TARGETS_DN	19	0.637333	1.52432	0.045977	0.52639	1	488
GESERICK_TERT_TARGETS_DN	20	0.636862	1.523	0.0517241	0.522991	1	53
CUI_GLUCOSE_DEPRIVATION	49	0.533079	1.5217	0.0422078	0.519835	1	3751
LIM_MAMMARY_LUMINAL_MATURE_UP	75	0.486806	1.52078	0.0511811	0.515667	1	1579
REACTOME_COLLAGEN_FORMATION	28	0.567384	1.5195	0.0548387	0.512834	1	1677
DAWSON_METHYLATED_IN_LYMPHOMA_TCL1	28	0.578821	1.51848	0.0457317	0.509484	1	1190
KORKOLA_CORRELATED_WITH_POU5F1	16	0.673483	1.51607	0.0328358	0.510248	1	679
REACTOME_ACTIVATION_OF_CHAPERONE_GENES_BY_XBP1S	43	0.529499	1.51456	0.0416667	0.508245	1	3596
REACTOME_AMYLOIDS	60	0.504148	1.51272	0.0384615	0.506991	1	2025
NIKOLSKY_BREAST_CANCER_8P12_P11_AMPLICON	34	0.554956	1.51216	0.055921	0.502652	1	3363
SCHAEFFER_PROSTATE_DEVELOPMENT_48HR_UP	307	0.412776	1.51118	0	0.499787	1	1054
VANASSE_BCL2_TARGETS_UP	28	0.580827	1.50865	0.0401235	0.500663	1	67
WANG_BARRETTS_ESOPHAGUS_AND_ESOPHAGUS_CANCER_DN	23	0.608096	1.5085	0.0641399	0.495419	1	951
WANG_IMMORTALIZED_BY_HOXA9_AND_MEIS1_DN	19	0.629615	1.50798	0.055921	0.491334	1	1019
REACTOME_SIGNALING_BY_FGFR_MUTANTS	29	0.581296	1.5061	0.0496689	0.490527	1	510
HOLLERN_SQUAMOUS_BREAST_TUMOR	47	0.521778	1.50327	0.0601266	0.492611	1	2090
YANG_MUC2_TARGETS_DUODENUM_6MO_DN	15	0.654405	1.50283	0.0857988	0.488551	1	1612
BERENJENO_ROCK_SIGNALING_NOT_VIA_RHOA_DN	38	0.543121	1.50227	0.0576923	0.484741	1	167
GRATIAS_RETINOBLASTOMA_16Q24	15	0.665076	1.50196	0.0501393	0.480648	1	4972
PID_ERBB4_PATHWAY	33	0.5599	1.50097	0.0330033	0.478299	1	1916
BIOCARTA_BIOPEPTIDES_PATHWAY	34	0.548697	1.50033	0.0461538	0.475043	1	3993
REACTOME_PHOSPHOLIPASE_C_MEDIATED_CASCADE	28	0.56834	1.49621	0.0394737	0.480482	1	1534
ODONNELL_TFRC_TARGETS_DN	107	0.465805	1.49511	0.0357143	0.478128	1	2305
REACTOME_G_ALPHA_Z_SIGNALLING_EVENTS	29	0.557068	1.49033	0.0408163	0.485062	1	1534
SAKAI_CHRONIC_HEPATITIS_VS_LIVER_CANCER_DN	25	0.589833	1.49014	0.0501567	0.480693	1	931
GRADE_COLON_AND_RECTAL_CANCER_DN	75	0.478339	1.49008	0.0273438	0.476136	1	214
RICKMAN_METASTASIS_UP	298	0.411399	1.4897	0	0.472297	1	1563
BIOCARTA_ERK_PATHWAY	22	0.583607	1.4896	0.0594901	0.468121	1	211
BEGUM_TARGETS_OF_PAX3_FOXO1_FUSION_UP	44	0.522278	1.48919	0.0387324	0.464798	1	1428
REACTOME_GABA_B_RECEPTOR_ACTIVATION	21	0.585913	1.48823	0.0507463	0.462758	1	97
VANTVEER_BREAST_CANCER_METASTASIS_DN	105	0.463937	1.48629	0.0465116	0.463206	1	1208
FISCHER_G1_S_CELL_CYCLE	181	0.434578	1.48023	0	0.473477	1	1756
LIU_PROSTATE_CANCER_UP	70	0.490374	1.47856	0.0451128	0.473309	1	2063
BHAT_ESR1_TARGETS_NOT_VIA_AKT1_DN	70	0.473764	1.47852	0.0316206	0.469154	1	609
FAELT_B_CLL_WITH_VH_REARRANGEMENTS_DN	46	0.5159	1.47493	0.0721649	0.473334	1	1477
KEGG_ALANINE_ASPARTATE_AND_GLUTAMATE_METABOLISM	25	0.568661	1.47214	0.052795	0.475901	1	1781
LABBE_TGFB1_TARGETS_DN	60	0.501474	1.47181	0.0557621	0.472456	1	639
HELLER_HDAC_TARGETS_SILENCED_BY_METHYLATION_DN	263	0.412586	1.47026	0	0.471971	1	1727
IVANOVA_HEMATOPOIESIS_STEM_CELL_LONG_TERM	210	0.423688	1.46954	0.00568182	0.469747	1	769
DALESSIO_TSA_RESPONSE	17	0.617066	1.46635	0.05	0.473139	1	951
WARTERS_RESPONSE_TO_IR_SKIN	59	0.491918	1.46301	0.0337079	0.476867	1	1846
MORI_PLASMA_CELL_UP	46	0.509107	1.46228	0.0509554	0.474771	1	2233
FOURNIER_ACINAR_DEVELOPMENT_LATE_2	258	0.401969	1.45984	0	0.476553	1	1815
KIM_WT1_TARGETS_12HR_UP	117	0.445366	1.45832	0.0309735	0.47599	1	1725
GAUSSMANN_MLL_AF4_FUSION_TARGETS_A_DN	64	0.473061	1.45585	0.0567376	0.477987	1	1170
BIOCARTA_IGF1_PATHWAY	21	0.587928	1.45372	0.0605096	0.479023	1	211
YAGI_AML_FAB_MARKERS	169	0.422255	1.45073	0.00956938	0.482228	1	1078
MATZUK_SPERMATOZOA	71	0.469524	1.4507	0.0264151	0.478473	1	2127
KEGG_MELANOGENESIS	73	0.464971	1.45049	0.0411985	0.475032	1	1001
BUCKANOVICH_T_LYMPHOCYTE_HOMING_ON_TUMOR_DN	17	0.625101	1.44995	0.0798898	0.472648	1	780
CHANG_CYCLING_GENES	141	0.431545	1.44938	0.016129	0.470179	1	4818
FLECHNER_PBL_KIDNEY_TRANSPLANT_REJECTED_VS_OK_UP	61	0.473129	1.44857	0.0551471	0.468593	1	1446
REACTOME_MEIOTIC_SYNAPSIS	60	0.486438	1.44743	0.0714286	0.46762	1	2045
MEISSNER_BRAIN_HCP_WITH_H3K4ME2_AND_H3K27ME3	25	0.575834	1.44631	0.0833333	0.466534	1	2059
MIKKELSEN_MCV6_HCP_WITH_H3K27ME3	128	0.436882	1.44351	0.0329218	0.469811	1	1880
IZADPANAH_STEM_CELL_ADIPOSE_VS_BONE_DN	64	0.489448	1.44206	0.0581818	0.469634	1	1742
BIOCARTA_HDAC_PATHWAY	24	0.574888	1.44027	0.0787671	0.470255	1	1099
SHIPP_DLBCL_CURED_VS_FATAL_UP	19	0.597123	1.44009	0.0809969	0.467222	1	590
ROZANOV_MMP14_TARGETS_DN	21	0.572229	1.43904	0.0848485	0.466206	1	1621
BIOCARTA_MPR_PATHWAY	28	0.549663	1.43512	0.070122	0.471376	1	1000
REACTOME_ANTIGEN_PRESENTATION_FOLDING_ASSEMBLY_AND_PEPTIDE_LOADING_OF_CLASS_I_MHC	21	0.595719	1.43424	0.0762463	0.470079	1	2157
YAMASHITA_LIVER_CANCER_STEM_CELL_UP	35	0.523596	1.43132	0.0695364	0.473959	1	662
LANDIS_BREAST_CANCER_PROGRESSION_UP	41	0.508488	1.42815	0.0590278	0.478185	1	3134
SMID_BREAST_CANCER_RELAPSE_IN_BONE_UP	56	0.478852	1.42626	0.0616883	0.478693	1	1265
MORI_EMU_MYC_LYMPHOMA_BY_ONSET_TIME_DN	16	0.610854	1.42615	0.0716418	0.475612	1	1092
JAATINEN_HEMATOPOIETIC_STEM_CELL_UP	244	0.403774	1.42519	0.00568182	0.474735	1	1649
BEIER_GLIOMA_STEM_CELL_UP	25	0.557616	1.42028	0.0810811	0.482979	1	795
SHEDDEN_LUNG_CANCER_GOOD_SURVIVAL_A4	147	0.410599	1.41993	0.0320856	0.480499	1	2318
VERHAAK_GLIOBLASTOMA_PRONEURAL	111	0.440765	1.41986	0.0294118	0.477368	1	1751
REACTOME_PI_3K_CASCADE	37	0.526693	1.41924	0.0622837	0.47561	1	1444
REACTOME_INHIBITION_OF_INSULIN_SECRETION_BY_ADRENALINE_NORADRENALINE	16	0.590046	1.41764	0.0847458	0.475984	1	260
STONER_ESOPHAGEAL_CARCINOGENESIS_UP	31	0.517985	1.41727	0.06875	0.473659	1	2644
IZADPANAH_STEM_CELL_ADIPOSE_VS_BONE_UP	99	0.436645	1.41653	0.0532787	0.472265	1	2216
DAIRKEE_TERT_TARGETS_DN	86	0.440817	1.41095	0.0423729	0.481594	1	1479
KEGG_VASOPRESSIN_REGULATED_WATER_REABSORPTION	37	0.509125	1.40877	0.0586319	0.483511	1	2079
PID_P75_NTR_PATHWAY	58	0.464461	1.40862	0.0531915	0.480646	1	2254
STREICHER_LSM1_TARGETS_DN	16	0.596644	1.40687	0.0963855	0.481791	1	12
REACTOME_CLASS_B_2_SECRETIN_FAMILY_RECEPTORS	46	0.505176	1.40583	0.0530035	0.480799	1	260
PID_IL4_2PATHWAY	47	0.486362	1.40348	0.0789474	0.483314	1	1103
LI_CISPLATIN_RESISTANCE_UP	20	0.559672	1.40034	0.0820189	0.487612	1	572
REACTOME_GROWTH_HORMONE_RECEPTOR_SIGNALING	19	0.589762	1.40022	0.108571	0.484856	1	1103
WANG_LSD1_TARGETS_DN	24	0.544278	1.3998	0.10089	0.482663	1	281
ENGELMANN_CANCER_PROGENITORS_DN	42	0.496188	1.39925	0.0580205	0.480998	1	1067
GYORFFY_DOXORUBICIN_RESISTANCE	33	0.51596	1.39759	0.0693069	0.481888	1	1207
REACTOME_IL_RECEPTOR_SHC_SIGNALING	21	0.566491	1.39499	0.105769	0.485295	1	931
BIOCARTA_TEL_PATHWAY	17	0.593255	1.39497	0.0982143	0.48237	1	37
COLDREN_GEFITINIB_RESISTANCE_UP	70	0.462991	1.39471	0.0864198	0.480095	1	1030
BIOCARTA_GH_PATHWAY	24	0.539879	1.39351	0.0935673	0.479996	1	928
HAHTOLA_SEZARY_SYNDROM_DN	32	0.516126	1.39233	0.0762195	0.479632	1	1170
PID_IL3_PATHWAY	25	0.517486	1.38947	0.0794118	0.483248	1	510
GAUSSMANN_MLL_AF4_FUSION_TARGETS_E_DN	16	0.594151	1.38804	0.0997067	0.483809	1	3932
KEGG_TASTE_TRANSDUCTION	17	0.579939	1.38761	0.123209	0.481867	1	1038
NABA_COLLAGENS	17	0.581678	1.38458	0.0705882	0.486174	1	1049
REACTOME_MEIOTIC_RECOMBINATION	70	0.454049	1.38416	0.0676692	0.484344	1	2801
ASTON_MAJOR_DEPRESSIVE_DISORDER_DN	115	0.419621	1.38281	0.0372093	0.48451	1	428
SMID_BREAST_CANCER_LUMINAL_A_DN	16	0.595872	1.38235	0.113889	0.482855	1	3877
ZHANG_TLX_TARGETS_60HR_UP	222	0.394805	1.38135	0.0208333	0.48244	1	1836
KIM_MYCL1_AMPLIFICATION_TARGETS_DN	17	0.578956	1.38114	0.105114	0.480198	1	3466
NAKAYAMA_SOFT_TISSUE_TUMORS_PCA2_UP	61	0.464203	1.38018	0.0664207	0.479734	1	2781
REACTOME_MEIOSIS	93	0.431032	1.37823	0.0504587	0.481596	1	2045
BERTUCCI_MEDULLARY_VS_DUCTAL_BREAST_CANCER_DN	113	0.418301	1.37606	0.0506912	0.483855	1	1198
KEGG_EPITHELIAL_CELL_SIGNALING_IN_HELICOBACTER_PYLORI_INFECTION	62	0.450122	1.3751	0.0777027	0.483558	1	990
PID_KIT_PATHWAY	47	0.478158	1.374	0.0827815	0.48336	1	2138
TOMLINS_PROSTATE_CANCER_DN	34	0.502626	1.3732	0.0895062	0.482524	1	307
ROSTY_CERVICAL_CANCER_PROLIFERATION_CLUSTER	136	0.408607	1.3707	0.0497512	0.485524	1	4901
FUJII_YBX1_TARGETS_DN	188	0.395462	1.36999	0.0276243	0.484503	1	2750
REACTOME_G_PROTEIN_ACTIVATION	17	0.570289	1.36705	0.117816	0.488696	1	260
PODAR_RESPONSE_TO_ADAPHOSTIN_UP	139	0.408958	1.35959	0.0509259	0.503936	1	2527
PYEON_CANCER_HEAD_AND_NECK_VS_CERVICAL_UP	166	0.404644	1.35717	0.0471698	0.506976	1	2542
TONKS_TARGETS_OF_RUNX1_RUNX1T1_FUSION_ERYTHROCYTE_UP	124	0.410191	1.35619	0.0772727	0.506723	1	2275
LIEN_BREAST_CARCINOMA_METAPLASTIC_VS_DUCTAL_UP	49	0.467152	1.35148	0.0747331	0.515307	1	1944
CHICAS_RB1_TARGETS_GROWING	188	0.389669	1.35012	0.0379147	0.515863	1	307
FRASOR_RESPONSE_TO_ESTRADIOL_UP	24	0.522561	1.34904	0.105769	0.515708	1	530
OLSSON_E2F3_TARGETS_DN	42	0.483503	1.34875	0.0875	0.51381	1	1751
BOYLAN_MULTIPLE_MYELOMA_PCA3_UP	59	0.441673	1.34843	0.0681004	0.512012	1	1893
VERHAAK_GLIOBLASTOMA_NEURAL	103	0.423218	1.34656	0.0871369	0.514013	1	2434
RIZ_ERYTHROID_DIFFERENTIATION_HEMGN	18	0.570798	1.34459	0.129032	0.516101	1	3395
BIOCARTA_SPRY_PATHWAY	16	0.573868	1.34411	0.13871	0.514649	1	1018
REACTOME_DOWNSTREAM_SIGNALING_OF_ACTIVATED_FGFR	72	0.44039	1.34315	0.090535	0.514279	1	1534
HOOI_ST7_TARGETS_DN	76	0.436207	1.34235	0.0871212	0.513722	1	619
KEGG_CELL_ADHESION_MOLECULES_CAMS	92	0.431495	1.33869	0.0669291	0.519978	1	1193
BYSTRYKH_HEMATOPOIESIS_STEM_CELL_SCP2_QTL_TRANS	16	0.579274	1.33703	0.143695	0.521878	1	430
LIM_MAMMARY_STEM_CELL_UP	284	0.369491	1.33626	0.00598802	0.521155	1	1260
REACTOME_METAL_ION_SLC_TRANSPORTERS	15	0.581802	1.33597	0.146552	0.519347	1	2237
ROPERO_HDAC2_TARGETS	71	0.434466	1.33592	0.0811808	0.516879	1	967
CHIANG_LIVER_CANCER_SUBCLASS_POLYSOMY7_DN	21	0.543882	1.33522	0.126437	0.516019	1	1893
CHICAS_RB1_TARGETS_LOW_SERUM	80	0.430399	1.33508	0.0716981	0.513896	1	1014
KEGG_GALACTOSE_METABOLISM	21	0.540168	1.33315	0.124277	0.516053	1	8
KEGG_LEUKOCYTE_TRANSENDOTHELIAL_MIGRATION	88	0.435416	1.33249	0.0823045	0.515048	1	1409
BIOCARTA_MEF2D_PATHWAY	18	0.562955	1.32842	0.147826	0.522344	1	3310
FLECHNER_PBL_KIDNEY_TRANSPLANT_OK_VS_DONOR_UP	142	0.394976	1.32704	0.0630631	0.523231	1	1000
YAO_TEMPORAL_RESPONSE_TO_PROGESTERONE_CLUSTER_1	54	0.451577	1.32634	0.0885609	0.522525	1	1103
WU_HBX_TARGETS_1_DN	20	0.540741	1.32466	0.126437	0.523953	1	5
ZHANG_TLX_TARGETS_UP	85	0.422777	1.31847	0.0826446	0.536943	1	1216
MEISSNER_BRAIN_HCP_WITH_H3K27ME3	71	0.421874	1.31777	0.103846	0.536245	1	716
SANSOM_APC_MYC_TARGETS	187	0.383686	1.31696	0.0419162	0.535623	1	389
ONDER_CDH1_TARGETS_3_UP	16	0.572849	1.31608	0.148688	0.535276	1	1436
ROVERSI_GLIOMA_LOH_REGIONS	28	0.503291	1.31346	0.129252	0.539344	1	2284
CHANDRAN_METASTASIS_DN	206	0.373556	1.3118	0.0457143	0.540786	1	1099
KEGG_O_GLYCAN_BIOSYNTHESIS	19	0.541045	1.31162	0.158209	0.5388	1	406
RIZ_ERYTHROID_DIFFERENTIATION_6HR	21	0.539926	1.31043	0.155015	0.539253	1	69
CASTELLANO_NRAS_TARGETS_UP	53	0.448523	1.30958	0.0935252	0.539091	1	914
REACTOME_UNFOLDED_PROTEIN_RESPONSE	75	0.423031	1.30817	0.101887	0.540217	1	1470
CONCANNON_APOPTOSIS_BY_EPOXOMICIN_UP	205	0.367269	1.30592	0.0324324	0.543269	1	1909
KEGG_VIBRIO_CHOLERAE_INFECTION	46	0.458871	1.30489	0.101124	0.543237	1	1740
WOOD_EBV_EBNA1_TARGETS_UP	95	0.412955	1.30377	0.0966387	0.543732	1	1091
SMID_BREAST_CANCER_RELAPSE_IN_BONE_DN	193	0.382522	1.3037	0.0634921	0.541456	1	1717
PID_AVB3_INTEGRIN_PATHWAY	55	0.455139	1.30275	0.115385	0.541386	1	1170
NAKAYAMA_SOFT_TISSUE_TUMORS_PCA1_DN	35	0.496774	1.30087	0.114583	0.543447	1	907
MITSIADES_RESPONSE_TO_APLIDIN_DN	237	0.36227	1.29995	0.0285714	0.543287	1	2511
SCHUETZ_BREAST_CANCER_DUCTAL_INVASIVE_UP	252	0.364228	1.29957	0.0179641	0.541787	1	1060
RIGGINS_TAMOXIFEN_RESISTANCE_DN	182	0.37919	1.29889	0.0310881	0.541058	1	1442
PID_EPO_PATHWAY	32	0.485266	1.2982	0.121311	0.540373	1	1103
KEGG_BASAL_CELL_CARCINOMA	37	0.474555	1.2977	0.101227	0.539252	1	1067
BIOCARTA_IGF1R_PATHWAY	21	0.527059	1.29705	0.167598	0.538616	1	1000
MELLMAN_TUT1_TARGETS_DN	41	0.457319	1.29652	0.123711	0.53764	1	961
PELLICCIOTTA_HDAC_IN_ANTIGEN_PRESENTATION_UP	61	0.413158	1.2953	0.100372	0.538439	1	3724
PECE_MAMMARY_STEM_CELL_DN	121	0.393571	1.29523	0.0711111	0.536296	1	1313
SANSOM_APC_TARGETS_REQUIRE_MYC	179	0.375409	1.29463	0.0516432	0.535452	1	1874
SUNG_METASTASIS_STROMA_UP	93	0.417877	1.29439	0.115385	0.533791	1	1516
LOPES_METHYLATED_IN_COLON_CANCER_UP	15	0.546167	1.29207	0.162162	0.537319	1	1153
CAIRO_HEPATOBLASTOMA_UP	184	0.377047	1.29137	0.0542169	0.536693	1	2323
TOMLINS_METASTASIS_DN	18	0.533616	1.29028	0.165138	0.537226	1	1436
KOYAMA_SEMA3B_TARGETS_UP	203	0.369265	1.28994	0.0680628	0.535892	1	1773
RICKMAN_HEAD_AND_NECK_CANCER_B	25	0.493424	1.28643	0.116564	0.542389	1	1190
CROONQUIST_NRAS_SIGNALING_DN	72	0.404253	1.28598	0.0688406	0.541058	1	5056
BHAT_ESR1_TARGETS_VIA_AKT1_DN	62	0.429375	1.28562	0.0984848	0.539774	1	1500
YOKOE_CANCER_TESTIS_ANTIGENS	28	0.497966	1.28554	0.134557	0.537832	1	1561
PASINI_SUZ12_TARGETS_UP	74	0.409231	1.28538	0.107143	0.535988	1	948
YANG_MUC2_TARGETS_DUODENUM_3MO_DN	16	0.5452	1.28489	0.154545	0.535007	1	1612
HENDRICKS_SMARCA4_TARGETS_UP	40	0.469113	1.28165	0.11215	0.540964	1	2292
YOSHIOKA_LIVER_CANCER_EARLY_RECURRENCE_UP	32	0.474764	1.28	0.148256	0.542933	1	1359
ZHANG_TLX_TARGETS_36HR_UP	184	0.370321	1.27941	0.0816327	0.542355	1	1257
WINNEPENNINCKX_MELANOMA_METASTASIS_UP	146	0.382376	1.27929	0.0861244	0.540467	1	2957
KEGG_METABOLISM_OF_XENOBIOTICS_BY_CYTOCHROME_P450	26	0.48518	1.27906	0.129747	0.538988	1	3482
SENESE_HDAC1_AND_HDAC2_TARGETS_DN	145	0.382998	1.27836	0.0818182	0.538699	1	1500
TURASHVILI_BREAST_DUCTAL_CARCINOMA_VS_DUCTAL_NORMAL_UP	33	0.473729	1.2775	0.130699	0.53865	1	2350
SCHUETZ_BREAST_CANCER_DUCTAL_INVASIVE_DN	63	0.427658	1.27601	0.12	0.540154	1	1249
BROWNE_HCMV_INFECTION_12HR_DN	73	0.414344	1.27461	0.116541	0.541435	1	2598
WAMUNYOKOLI_OVARIAN_CANCER_LMP_DN	155	0.367634	1.27396	0.0728745	0.540863	1	1171
WU_CELL_MIGRATION	137	0.383025	1.27394	0.0792951	0.538827	1	1673
HOELZEL_NF1_TARGETS_UP	88	0.409259	1.27148	0.129771	0.542693	1	1669
REACTOME_TRANSMISSION_ACROSS_CHEMICAL_SYNAPSES	98	0.395215	1.27079	0.107884	0.542398	1	2022
KAN_RESPONSE_TO_ARSENIC_TRIOXIDE	92	0.406511	1.26997	0.131783	0.542445	1	1662
TIAN_TNF_SIGNALING_NOT_VIA_NFKB	19	0.54065	1.26989	0.192308	0.540587	1	25
VART_KSHV_INFECTION_ANGIOGENIC_MARKERS_DN	82	0.397202	1.26941	0.0895522	0.53974	1	572
VALK_AML_CLUSTER_8	21	0.522827	1.26905	0.194529	0.538537	1	1088
HUANG_DASATINIB_RESISTANCE_UP	66	0.423848	1.26734	0.128906	0.540967	1	1187
SHI_SPARC_TARGETS_UP	18	0.542217	1.26671	0.173134	0.540382	1	1948
KEGG_FRUCTOSE_AND_MANNOSE_METABOLISM	30	0.475989	1.26655	0.129747	0.538761	1	1329
VANHARANTA_UTERINE_FIBROID_WITH_7Q_DELETION_UP	61	0.416316	1.2647	0.104478	0.541341	1	1567
BARRIER_COLON_CANCER_RECURRENCE_UP	38	0.455756	1.26322	0.13468	0.543142	1	4495
ACEVEDO_LIVER_CANCER_WITH_H3K27ME3_UP	145	0.375276	1.26275	0.0961538	0.542202	1	1653
HUI_MAPK14_TARGETS_UP	15	0.562649	1.26233	0.184136	0.541162	1	980
REACTOME_DIABETES_PATHWAYS	108	0.391494	1.26215	0.114035	0.539626	1	1505
AIGNER_ZEB1_TARGETS	21	0.511317	1.26099	0.181818	0.540485	1	1585
REACTOME_INTEGRIN_CELL_SURFACE_INTERACTIONS	60	0.412259	1.26085	0.0984848	0.538864	1	466
REACTOME_NEGATIVE_REGULATION_OF_FGFR_SIGNALING	19	0.531885	1.25838	0.188953	0.542917	1	63
STEIN_ESRRA_TARGETS_DN	92	0.395222	1.25793	0.095941	0.542171	1	1572
LU_EZH2_TARGETS_DN	316	0.343538	1.25593	0.0434783	0.545161	1	1912
MASSARWEH_RESPONSE_TO_ESTRADIOL	49	0.43145	1.2532	0.121212	0.549839	1	698
REACTOME_GLUCAGON_SIGNALING_IN_METABOLIC_REGULATION	21	0.500877	1.25285	0.182432	0.548753	1	1534
SAMOLS_TARGETS_OF_KHSV_MIRNAS_DN	47	0.425424	1.25284	0.144487	0.546825	1	1963
REACTOME_DEPOSITION_OF_NEW_CENPA_CONTAINING_NUCLEOSOMES_AT_THE_CENTROMERE	57	0.416354	1.25219	0.14652	0.546407	1	2574
RIGGI_EWING_SARCOMA_PROGENITOR_UP	267	0.352179	1.25167	0.0650407	0.545848	1	971
WIERENGA_STAT5A_TARGETS_DN	156	0.364428	1.2495	0.0984456	0.54941	1	1198
LIAO_METASTASIS	438	0.326987	1.24416	0.0181818	0.560848	1	1525
PLASARI_NFIC_TARGETS_BASAL_UP	15	0.540773	1.24394	0.207865	0.559418	1	550
TOMIDA_METASTASIS_UP	22	0.507323	1.24385	0.183381	0.557763	1	814
DAVICIONI_TARGETS_OF_PAX_FOXO1_FUSIONS_UP	201	0.350292	1.24375	0.0648649	0.556057	1	1796
ZHU_CMV_24_HR_UP	86	0.391199	1.24294	0.119149	0.556144	1	963
JOSEPH_RESPONSE_TO_SODIUM_BUTYRATE_UP	27	0.465451	1.24227	0.174194	0.555919	1	1380
TONKS_TARGETS_OF_RUNX1_RUNX1T1_FUSION_MONOCYTE_UP	177	0.363366	1.24203	0.0691489	0.554632	1	1322
DOANE_RESPONSE_TO_ANDROGEN_DN	200	0.358543	1.24008	0.0874317	0.557488	1	381
REACTOME_AMINO_ACID_SYNTHESIS_AND_INTERCONVERSION_TRANSAMINATION	16	0.538362	1.23981	0.196023	0.55631	1	2060
CHIARADONNA_NEOPLASTIC_TRANSFORMATION_CDC25_DN	124	0.37218	1.23918	0.107981	0.555939	1	1760
UZONYI_RESPONSE_TO_LEUKOTRIENE_AND_THROMBIN	34	0.453944	1.23906	0.159091	0.554376	1	729
GAVIN_FOXP3_TARGETS_CLUSTER_P7	70	0.407927	1.23854	0.155797	0.553864	1	1533
FIRESTEIN_PROLIFERATION	134	0.368919	1.23749	0.0966184	0.554514	1	1757
IWANAGA_CARCINOGENESIS_BY_KRAS_UP	115	0.376615	1.23736	0.100457	0.552959	1	940
CHICAS_RB1_TARGETS_CONFLUENT	404	0.328708	1.23593	0.0218978	0.554804	1	1542
KAAB_HEART_ATRIUM_VS_VENTRICLE_DN	209	0.354834	1.23394	0.0732984	0.558023	1	1538
MCCLUNG_DELTA_FOSB_TARGETS_8WK	35	0.444266	1.23339	0.139683	0.557561	1	1956
WAMUNYOKOLI_OVARIAN_CANCER_GRADES_1_2_UP	111	0.379832	1.23312	0.117188	0.556371	1	2832
BOYAULT_LIVER_CANCER_SUBCLASS_G123_UP	42	0.433352	1.23192	0.16129	0.557355	1	4711
VECCHI_GASTRIC_CANCER_ADVANCED_VS_EARLY_UP	115	0.381502	1.23143	0.129187	0.556733	1	1049
VALK_AML_CLUSTER_9	26	0.466721	1.23092	0.182099	0.556059	1	2121
WU_HBX_TARGETS_2_UP	23	0.483075	1.23057	0.194611	0.555128	1	5
SWEET_KRAS_TARGETS_DN	45	0.430485	1.23054	0.138298	0.553389	1	2587
REACTOME_NRAGE_SIGNALS_DEATH_THROUGH_JNK	34	0.460827	1.22944	0.169872	0.554394	1	1349
BIDUS_METASTASIS_UP	194	0.349122	1.22847	0.0989583	0.555011	1	1662
RUIZ_TNC_TARGETS_DN	125	0.382439	1.22778	0.124424	0.554866	1	2781
SENESE_HDAC3_TARGETS_DN	423	0.324706	1.22552	0.0175439	0.558669	1	2365
FARMER_BREAST_CANCER_BASAL_VS_LULMINAL	262	0.338702	1.22545	0.0632911	0.557022	1	1592
LY_AGING_MIDDLE_DN	16	0.537326	1.22428	0.203488	0.558139	1	5188
PID_TCR_PATHWAY	59	0.399707	1.22249	0.149466	0.560855	1	2348
HELLER_HDAC_TARGETS_UP	270	0.339974	1.22193	0.0822785	0.560447	1	1836
KEGG_LONG_TERM_DEPRESSION	46	0.42755	1.22042	0.155797	0.562404	1	97
DAZARD_UV_RESPONSE_CLUSTER_G4	16	0.527298	1.22024	0.206452	0.561094	1	3323
SHEDDEN_LUNG_CANCER_POOR_SURVIVAL_A6	408	0.323735	1.22007	0.0168067	0.559741	1	1842
DUTERTRE_ESTRADIOL_RESPONSE_6HR_DN	73	0.398643	1.21781	0.145985	0.563571	1	1161
WATTEL_AUTONOMOUS_THYROID_ADENOMA_UP	44	0.422868	1.21686	0.156463	0.564474	1	2147
KEGG_AMINO_SUGAR_AND_NUCLEOTIDE_SUGAR_METABOLISM	40	0.431036	1.21557	0.194539	0.566015	1	1793
TURASHVILI_BREAST_DUCTAL_CARCINOMA_VS_LOBULAR_NORMAL_UP	62	0.40863	1.21523	0.144876	0.5651	1	1147
KEGG_GLYCOLYSIS_GLUCONEOGENESIS	39	0.437574	1.21405	0.164557	0.566466	1	780
CHARAFE_BREAST_CANCER_LUMINAL_VS_MESENCHYMAL_DN	358	0.33623	1.21269	0.0387597	0.568159	1	2193
REACTOME_INWARDLY_RECTIFYING_K_CHANNELS	15	0.532093	1.21189	0.215232	0.568362	1	46
PASINI_SUZ12_TARGETS_DN	248	0.343601	1.21174	0.0883978	0.566957	1	2134
FOURNIER_ACINAR_DEVELOPMENT_LATE_DN	19	0.498092	1.21165	0.20679	0.565506	1	1662
BANDRES_RESPONSE_TO_CARMUSTIN_MGMT_24HR_DN	23	0.483707	1.21124	0.203704	0.56482	1	216
PROVENZANI_METASTASIS_UP	167	0.357045	1.21077	0.0954774	0.564237	1	2045
REACTOME_RNA_POL_I_TRANSCRIPTION	76	0.38669	1.2102	0.146953	0.564	1	2870
SIG_INSULIN_RECEPTOR_PATHWAY_IN_CARDIAC_MYOCYTES	46	0.419032	1.21012	0.137584	0.562473	1	2138
STANELLE_E2F1_TARGETS	27	0.466786	1.20931	0.203947	0.562857	1	398
NELSON_RESPONSE_TO_ANDROGEN_UP	73	0.397236	1.2092	0.156364	0.561362	1	1745
REACTOME_NEUROTRANSMITTER_RECEPTOR_BINDING_AND_DOWNSTREAM_TRANSMISSION_IN_THE_POSTSYNAPTIC_CELL	75	0.385714	1.20886	0.129167	0.560495	1	2378
POMEROY_MEDULLOBLASTOMA_DESMOPLASIC_VS_CLASSIC_UP	50	0.401148	1.20845	0.146179	0.559808	1	1257
WANG_BARRETTS_ESOPHAGUS_DN	19	0.494439	1.20831	0.212121	0.558465	1	1446
NAKAJIMA_MAST_CELL	28	0.473888	1.20587	0.215805	0.562588	1	307
YAGI_AML_WITH_11Q23_REARRANGED	281	0.333437	1.20541	0.0566038	0.562043	1	1551
REACTOME_NEUROTRANSMITTER_RELEASE_CYCLE	15	0.53013	1.20497	0.205714	0.561485	1	1876
SUNG_METASTASIS_STROMA_DN	47	0.42163	1.20358	0.175497	0.563317	1	3329
KIM_MYCN_AMPLIFICATION_TARGETS_UP	62	0.399321	1.20326	0.172414	0.562518	1	3120
NABA_ECM_REGULATORS	98	0.380206	1.20312	0.139344	0.561212	1	1948
HU_GENOTOXIN_ACTION_DIRECT_VS_INDIRECT_24HR	49	0.408852	1.19499	0.176259	0.580224	1	3633
KEGG_SYSTEMIC_LUPUS_ERYTHEMATOSUS	105	0.365442	1.19485	0.119469	0.578867	1	2121
CONCANNON_APOPTOSIS_BY_EPOXOMICIN_DN	132	0.357696	1.19448	0.139535	0.578018	1	1766
PID_HES_HEY_PATHWAY	40	0.427892	1.19401	0.171141	0.577639	1	1459
DAZARD_UV_RESPONSE_CLUSTER_G2	25	0.479503	1.19362	0.219941	0.576952	1	1702
HAN_SATB1_TARGETS_UP	300	0.330146	1.19321	0.0814815	0.576398	1	2234
YEGNASUBRAMANIAN_PROSTATE_CANCER	87	0.379226	1.19254	0.157692	0.576462	1	1190
PID_IL6_7_PATHWAY	43	0.426123	1.1917	0.174194	0.576945	1	1727
APRELIKOVA_BRCA1_TARGETS	43	0.4168	1.19159	0.167213	0.575614	1	2986
CHIARADONNA_NEOPLASTIC_TRANSFORMATION_KRAS_DN	120	0.362379	1.1911	0.146919	0.575241	1	2231
REACTOME_SIGNALING_BY_INSULIN_RECEPTOR	76	0.379949	1.19078	0.157088	0.574375	1	1740
SHAFFER_IRF4_TARGETS_IN_PLASMA_CELL_VS_MATURE_B_LYMPHOCYTE	65	0.398136	1.18974	0.152727	0.575431	1	2537
WANG_RESPONSE_TO_FORSKOLIN_UP	20	0.487222	1.18884	0.207283	0.576052	1	2961
TANG_SENESCENCE_TP53_TARGETS_DN	54	0.400187	1.18862	0.155844	0.574997	1	4327
PID_SHP2_PATHWAY	45	0.417601	1.18746	0.15873	0.576278	1	1985
REACTOME_INSULIN_RECEPTOR_SIGNALLING_CASCADE	59	0.395575	1.18742	0.149254	0.5748	1	1638
FLORIO_NEOCORTEX_BASAL_RADIAL_GLIA_DN	168	0.346662	1.18735	0.145729	0.573375	1	4905
REACTOME_NEURONAL_SYSTEM	138	0.349966	1.18593	0.133333	0.575539	1	2022
MIKKELSEN_MEF_LCP_WITH_H3K27ME3	20	0.482768	1.18515	0.218659	0.575923	1	3572
SCHAEFFER_SOX9_TARGETS_IN_PROSTATE_DEVELOPMENT_DN	33	0.428999	1.18501	0.207317	0.574732	1	1719
VALK_AML_CLUSTER_15	27	0.446184	1.18492	0.207792	0.573333	1	2275
ZHAN_MULTIPLE_MYELOMA_CD2_DN	44	0.414749	1.18469	0.186441	0.572369	1	2609
TOOKER_GEMCITABINE_RESISTANCE_DN	113	0.363176	1.18421	0.138075	0.572066	1	2723
MIYAGAWA_TARGETS_OF_EWSR1_ETS_FUSIONS_UP	180	0.341315	1.18389	0.146067	0.571341	1	1806
PID_FGF_PATHWAY	41	0.413876	1.18285	0.208955	0.572432	1	510
PID_ATR_PATHWAY	38	0.42407	1.18274	0.194539	0.571203	1	1685
GRAHAM_CML_QUIESCENT_VS_NORMAL_QUIESCENT_UP	75	0.376845	1.18103	0.149798	0.573982	1	2591
MARSON_FOXP3_TARGETS_STIMULATED_UP	22	0.476015	1.17807	0.252336	0.579946	1	951
SENGUPTA_NASOPHARYNGEAL_CARCINOMA_WITH_LMP1_DN	80	0.377053	1.178	0.183267	0.578529	1	1236
LINDVALL_IMMORTALIZED_BY_TERT_DN	51	0.40362	1.17544	0.187075	0.583541	1	818
PID_RAC1_REG_PATHWAY	29	0.437479	1.17427	0.198556	0.584943	1	1170
LEIN_ASTROCYTE_MARKERS	26	0.451493	1.17386	0.232198	0.584468	1	525
FLECHNER_BIOPSY_KIDNEY_TRANSPLANT_REJECTED_VS_OK_DN	439	0.310708	1.17352	0.0733945	0.583822	1	2087
YANG_BCL3_TARGETS_UP	273	0.326866	1.17336	0.119205	0.582728	1	2802
ST_PHOSPHOINOSITIDE_3_KINASE_PATHWAY	35	0.420925	1.17287	0.211726	0.582467	1	591
BIOCARTA_BCR_PATHWAY	34	0.439045	1.17261	0.19802	0.581542	1	1099
GUO_HEX_TARGETS_UP	69	0.387705	1.17259	0.21875	0.580067	1	1890
DURAND_STROMA_S_UP	186	0.339399	1.17223	0.167464	0.57949	1	1563
LANDIS_ERBB2_BREAST_TUMORS_65_UP	20	0.488432	1.17196	0.255319	0.578621	1	1830
PLASARI_TGFB1_SIGNALING_VIA_NFIC_1HR_DN	80	0.3738	1.1718	0.146825	0.577541	1	552
COLDREN_GEFITINIB_RESISTANCE_DN	158	0.338574	1.17167	0.142857	0.576346	1	2945
CHEN_LVAD_SUPPORT_OF_FAILING_HEART_UP	81	0.380629	1.17161	0.184314	0.575009	1	1592
PHONG_TNF_RESPONSE_VIA_P38_COMPLETE	203	0.333266	1.17137	0.142076	0.574123	1	874
REACTOME_IL_3_5_AND_GM_CSF_SIGNALING	37	0.424217	1.1712	0.231511	0.573059	1	931
MCMURRAY_TP53_HRAS_COOPERATION_RESPONSE_DN	42	0.411586	1.17088	0.175325	0.572371	1	2406
WANG_SMARCE1_TARGETS_UP	189	0.33504	1.17023	0.15847	0.572543	1	1784
PID_TCR_CALCIUM_PATHWAY	21	0.478995	1.16965	0.25	0.572456	1	1099
BILD_E2F3_ONCOGENIC_SIGNATURE	191	0.329197	1.16908	0.125	0.572469	1	723
PARK_HSC_VS_MULTIPOTENT_PROGENITORS_UP	19	0.482666	1.16655	0.253086	0.57746	1	1000
BIOCARTA_IL2RB_PATHWAY	36	0.42686	1.16593	0.217125	0.577529	1	931
REACTOME_GLUCAGON_TYPE_LIGAND_RECEPTORS	15	0.51246	1.16584	0.258064	0.576283	1	260
SA_PTEN_PATHWAY	15	0.511058	1.16456	0.281525	0.578007	1	1355
ROSS_LEUKEMIA_WITH_MLL_FUSIONS	60	0.386053	1.16398	0.204861	0.577998	1	1016
REACTOME_IL_2_SIGNALING	35	0.417283	1.1615	0.227723	0.582938	1	931
KAMMINGA_SENESCENCE	33	0.429053	1.15946	0.221843	0.586843	1	3539
ROY_WOUND_BLOOD_VESSEL_UP	31	0.42821	1.15938	0.222973	0.585592	1	486
PID_P38_ALPHA_BETA_DOWNSTREAM_PATHWAY	36	0.426022	1.15914	0.22069	0.584725	1	1592
REACTOME_SIGNALING_BY_FGFR	82	0.373301	1.15733	0.170543	0.587874	1	1593
LEE_LIVER_CANCER_MYC_DN	35	0.431441	1.15688	0.218855	0.587551	1	1435
BROWNE_HCMV_INFECTION_1HR_UP	41	0.404344	1.15656	0.211656	0.586954	1	208
AZARE_NEOPLASTIC_TRANSFORMATION_BY_STAT3_UP	87	0.362345	1.15648	0.171206	0.585731	1	2272
ROSS_AML_OF_FAB_M7_TYPE	55	0.389701	1.15558	0.210702	0.586488	1	1920
FONTAINE_FOLLICULAR_THYROID_ADENOMA_DN	49	0.386536	1.15541	0.21519	0.585458	1	2000
OISHI_CHOLANGIOMA_STEM_CELL_LIKE_UP	302	0.316333	1.15539	0.105263	0.584071	1	2509
HUNSBERGER_EXERCISE_REGULATED_GENES	21	0.469988	1.15428	0.261905	0.585491	1	888
HOELZEL_NF1_TARGETS_DN	62	0.386124	1.153	0.203571	0.587235	1	1142
GRAESSMANN_RESPONSE_TO_MC_AND_SERUM_DEPRIVATION_DN	66	0.38455	1.15284	0.176955	0.586149	1	2183
BIOCARTA_TPO_PATHWAY	22	0.473484	1.15194	0.262821	0.587037	1	928
BIOCARTA_TCR_PATHWAY	41	0.407666	1.15126	0.238908	0.587203	1	1099
ZHENG_GLIOBLASTOMA_PLASTICITY_UP	201	0.327607	1.14976	0.114428	0.589586	1	1815
TORCHIA_TARGETS_OF_EWSR1_FLI1_FUSION_UP	201	0.329688	1.14909	0.145946	0.5898	1	2006
LABBE_TARGETS_OF_TGFB1_AND_WNT3A_DN	71	0.37379	1.14754	0.211765	0.592369	1	138
GAUSSMANN_MLL_AF4_FUSION_TARGETS_E_UP	59	0.385673	1.14669	0.197917	0.593067	1	649
RODRIGUES_THYROID_CARCINOMA_ANAPLASTIC_DN	418	0.300403	1.14653	0.132075	0.592097	1	1562
REN_ALVEOLAR_RHABDOMYOSARCOMA_DN	360	0.305131	1.14604	0.102362	0.591938	1	2287
ZHAN_MULTIPLE_MYELOMA_MF_DN	37	0.410368	1.14529	0.219269	0.592531	1	2091
ELVIDGE_HYPOXIA_UP	133	0.344662	1.14485	0.207921	0.592213	1	1525
LINDGREN_BLADDER_CANCER_CLUSTER_1_DN	320	0.309956	1.14403	0.10219	0.592916	1	2781
REACTOME_CELL_DEATH_SIGNALLING_VIA_NRAGE_NRIF_AND_NADE	49	0.400484	1.14389	0.243816	0.591846	1	1623
WANG_ADIPOGENIC_GENES_REPRESSED_BY_SIRT1	20	0.473228	1.14372	0.2875	0.59095	1	780
REACTOME_EXTRACELLULAR_MATRIX_ORGANIZATION	40	0.402615	1.14364	0.254839	0.589767	1	1677
GAUSSMANN_MLL_AF4_FUSION_TARGETS_F_DN	27	0.437039	1.14265	0.244828	0.590875	1	1569
TANG_SENESCENCE_TP53_TARGETS_UP	21	0.460099	1.1426	0.273256	0.589612	1	26
KEGG_PENTOSE_PHOSPHATE_PATHWAY	22	0.459834	1.14048	0.276316	0.59367	1	1418
MIKKELSEN_MEF_HCP_WITH_H3K27ME3	164	0.333141	1.1397	0.152381	0.594256	1	1321
AIYAR_COBRA1_TARGETS_DN	24	0.458224	1.13892	0.26875	0.594895	1	522
MUNSHI_MULTIPLE_MYELOMA_UP	70	0.375236	1.13878	0.203509	0.593885	1	808
PID_NFAT_3PATHWAY	50	0.400386	1.13847	0.22807	0.593276	1	1623
LEIN_MEDULLA_MARKERS	52	0.385421	1.13801	0.225681	0.593117	1	1117
ELVIDGE_HYPOXIA_BY_DMOG_UP	104	0.357655	1.1379	0.201581	0.592059	1	1515
PID_ER_NONGENOMIC_PATHWAY	37	0.410775	1.13708	0.228477	0.592701	1	564
EPPERT_HSC_R	99	0.351374	1.13654	0.210084	0.592547	1	335
AMIT_SERUM_RESPONSE_20_MCF10A	19	0.461923	1.13532	0.291536	0.59436	1	1759
REACTOME_LYSOSOME_VESICLE_BIOGENESIS	21	0.463803	1.13529	0.236923	0.593066	1	1535
REACTOME_PI3K_CASCADE	46	0.400926	1.13501	0.241497	0.592358	1	1245
GARGALOVIC_RESPONSE_TO_OXIDIZED_PHOSPHOLIPIDS_YELLOW_UP	24	0.436678	1.1344	0.267241	0.592721	1	997
GAJATE_RESPONSE_TO_TRABECTEDIN_UP	56	0.386374	1.13417	0.260714	0.59201	1	951
MEISSNER_NPC_HCP_WITH_H3K27ME3	21	0.449991	1.13388	0.29393	0.5914	1	1321
XU_GH1_AUTOCRINE_TARGETS_DN	105	0.352583	1.13331	0.205882	0.591513	1	610
CONRAD_STEM_CELL	23	0.458411	1.13313	0.276968	0.590707	1	2993
VERHAAK_GLIOBLASTOMA_CLASSICAL	118	0.345199	1.13225	0.223744	0.591618	1	1176
PID_ERBB1_RECEPTOR_PROXIMAL_PATHWAY	32	0.417075	1.13147	0.229299	0.592233	1	211
ACEVEDO_LIVER_CANCER_WITH_H3K9ME3_DN	87	0.362987	1.13137	0.203065	0.591172	1	2144
MORI_SMALL_PRE_BII_LYMPHOCYTE_UP	69	0.366699	1.13123	0.242188	0.590198	1	1982
SOTIRIOU_BREAST_CANCER_GRADE_1_VS_3_UP	144	0.333567	1.13022	0.21256	0.591453	1	4990
REACTOME_CHROMOSOME_MAINTENANCE	107	0.345141	1.12942	0.191589	0.592149	1	2574
WOO_LIVER_CANCER_RECURRENCE_UP	79	0.371296	1.12904	0.248092	0.591792	1	1492
ZHOU_CELL_CYCLE_GENES_IN_IR_RESPONSE_6HR	78	0.365801	1.12814	0.234848	0.592894	1	4964
MIKKELSEN_NPC_LCP_WITH_H3K4ME3	27	0.446341	1.12755	0.266458	0.593076	1	738
MAHAJAN_RESPONSE_TO_IL1A_DN	63	0.376354	1.1273	0.200743	0.59236	1	1436
CERIBELLI_GENES_INACTIVE_AND_BOUND_BY_NFY	18	0.470923	1.12714	0.303303	0.591389	1	235
CROMER_TUMORIGENESIS_DN	28	0.427534	1.12562	0.265625	0.594029	1	2007
SMID_BREAST_CANCER_BASAL_DN	449	0.29196	1.12517	0.0980392	0.593873	1	1612
LINDVALL_IMMORTALIZED_BY_TERT_UP	65	0.373865	1.12409	0.229008	0.5954	1	1436
LI_WILMS_TUMOR_VS_FETAL_KIDNEY_1_UP	147	0.332568	1.12387	0.195238	0.594653	1	1565
MCLACHLAN_DENTAL_CARIES_DN	53	0.391025	1.12293	0.255892	0.595794	1	551
BROWNE_HCMV_INFECTION_18HR_UP	154	0.334863	1.1219	0.216749	0.597057	1	2320
SARRIO_EPITHELIAL_MESENCHYMAL_TRANSITION_UP	156	0.330163	1.12117	0.183168	0.59762	1	2832
VIETOR_IFRD1_TARGETS	18	0.467769	1.11998	0.29595	0.599423	1	239
FARMER_BREAST_CANCER_APOCRINE_VS_LUMINAL	253	0.311893	1.11986	0.18125	0.598467	1	1565
REACTOME_GLYCOLYSIS	24	0.456325	1.11848	0.279539	0.600594	1	800
DUTERTRE_ESTRADIOL_RESPONSE_24HR_DN	408	0.300937	1.11788	0.08	0.600938	1	2386
COLLIS_PRKDC_REGULATORS	15	0.474093	1.117	0.291262	0.60202	1	2273
ZHANG_GATA6_TARGETS_DN	45	0.38821	1.11671	0.253086	0.601445	1	2668
KASLER_HDAC7_TARGETS_1_UP	176	0.322912	1.11644	0.182692	0.600814	1	1503
PID_SYNDECAN_1_PATHWAY	30	0.434942	1.11634	0.300912	0.599747	1	1049
LEE_LIVER_CANCER_SURVIVAL_UP	102	0.349029	1.11633	0.195312	0.59853	1	2168
SENESE_HDAC2_TARGETS_DN	75	0.363744	1.11371	0.233871	0.603813	1	949
LIU_PROSTATE_CANCER_DN	297	0.306581	1.11352	0.17931	0.603025	1	2565
KEGG_DRUG_METABOLISM_CYTOCHROME_P450	27	0.430098	1.11338	0.299703	0.602106	1	3482
REACTOME_POTASSIUM_CHANNELS	38	0.39975	1.11195	0.258786	0.604574	1	1124
REACTOME_KINESINS	19	0.450626	1.11143	0.308868	0.604531	1	109
CLASPER_LYMPHATIC_VESSELS_DURING_METASTASIS_UP	15	0.478926	1.11111	0.324159	0.604129	1	1078
WANG_LSD1_TARGETS_UP	17	0.473152	1.11086	0.301449	0.603521	1	369
SILIGAN_BOUND_BY_EWS_FLT1_FUSION	31	0.406653	1.10991	0.292683	0.604703	1	43
SCHLINGEMANN_SKIN_CARCINOGENESIS_TPA_UP	31	0.405536	1.10986	0.263975	0.603582	1	888
BIOCARTA_CCR3_PATHWAY	19	0.464251	1.10957	0.310056	0.603003	1	1910
RAGHAVACHARI_PLATELET_SPECIFIC_GENES	65	0.365028	1.10697	0.25784	0.608554	1	1002
REACTOME_REGULATION_OF_INSULIN_SECRETION	56	0.368126	1.10642	0.286713	0.608789	1	1054
KEGG_STEROID_HORMONE_BIOSYNTHESIS	19	0.458131	1.10471	0.302594	0.611962	1	1959
FARMER_BREAST_CANCER_CLUSTER_2	32	0.404845	1.10382	0.293578	0.613123	1	4738
BENPORATH_SUZ12_TARGETS	414	0.290413	1.10261	0.122807	0.615062	1	1454
ST_DIFFERENTIATION_PATHWAY_IN_PC12_CELLS	39	0.395598	1.10172	0.277592	0.616243	1	591
FINAK_BREAST_CANCER_SDPP_SIGNATURE	17	0.470909	1.10152	0.332394	0.615525	1	163
NIKOLSKY_BREAST_CANCER_8Q12_Q22_AMPLICON	97	0.342058	1.09942	0.248	0.619747	1	1740
KIM_ALL_DISORDERS_CALB1_CORR_UP	448	0.291686	1.09791	0.179487	0.622399	1	1760
LABBE_WNT3A_TARGETS_UP	88	0.347611	1.09783	0.265217	0.621357	1	1449
BORCZUK_MALIGNANT_MESOTHELIOMA_UP	292	0.299747	1.09718	0.179487	0.621781	1	2624
KOHOUTEK_CCNT2_TARGETS	35	0.397821	1.0969	0.305921	0.621239	1	682
HAHTOLA_CTCL_CUTANEOUS	25	0.420605	1.09617	0.337386	0.621977	1	551
LEIN_NEURON_MARKERS	42	0.394024	1.0958	0.279503	0.621672	1	814
ST_INTERLEUKIN_4_PATHWAY	23	0.431508	1.0951	0.339506	0.622252	1	931
DAZARD_UV_RESPONSE_CLUSTER_G28	17	0.45779	1.0947	0.366154	0.622026	1	1676
LEE_METASTASIS_AND_ALTERNATIVE_SPLICING_UP	56	0.378419	1.09458	0.274809	0.621114	1	2149
MASSARWEH_TAMOXIFEN_RESISTANCE_DN	175	0.319308	1.09449	0.25	0.620064	1	1719
DAZARD_RESPONSE_TO_UV_SCC_UP	111	0.344624	1.09261	0.252964	0.623803	1	2453
REACTOME_IMMUNOREGULATORY_INTERACTIONS_BETWEEN_A_LYMPHOID_AND_A_NON_LYMPHOID_CELL	43	0.380581	1.09221	0.284173	0.623621	1	903
NGUYEN_NOTCH1_TARGETS_DN	78	0.34813	1.09179	0.250936	0.623486	1	541
GROSS_ELK3_TARGETS_DN	28	0.410741	1.09179	0.308442	0.622244	1	2733
BIOCARTA_CHREBP2_PATHWAY	34	0.398117	1.09153	0.265861	0.621671	1	1593
PID_IGF1_PATHWAY	29	0.418218	1.0914	0.315951	0.620762	1	1563
CHEMNITZ_RESPONSE_TO_PROSTAGLANDIN_E2_DN	275	0.303285	1.09049	0.203704	0.621811	1	2090
REACTOME_HEMOSTASIS	337	0.293452	1.08933	0.167832	0.62363	1	1593
BOSCO_EPITHELIAL_DIFFERENTIATION_MODULE	25	0.428698	1.08921	0.323263	0.622734	1	978
BRIDEAU_IMPRINTED_GENES	35	0.397078	1.08894	0.28754	0.622224	1	3769
MIKKELSEN_MEF_HCP_WITH_H3_UNMETHYLATED	87	0.345697	1.08849	0.245283	0.622194	1	931
CHEN_HOXA5_TARGETS_9HR_DN	35	0.401582	1.08683	0.297386	0.625573	1	851
LANDIS_ERBB2_BREAST_PRENEOPLASTIC_UP	18	0.453083	1.08608	0.345609	0.626312	1	2918
GRYDER_PAX3FOXO1_ENHANCERS_KO_DOWN	354	0.292634	1.08575	0.191176	0.625879	1	1816
DACOSTA_UV_RESPONSE_VIA_ERCC3_TTD_DN	69	0.358994	1.08435	0.287879	0.628292	1	2110
WAMUNYOKOLI_OVARIAN_CANCER_GRADES_1_2_DN	52	0.372877	1.08422	0.306569	0.627417	1	1663
PID_P38_MKK3_6PATHWAY	25	0.421918	1.08322	0.314371	0.628878	1	980
WEI_MIR34A_TARGETS	125	0.326336	1.08291	0.25	0.628432	1	1833
LINDGREN_BLADDER_CANCER_CLUSTER_2B	305	0.304696	1.08183	0.202614	0.630132	1	1303
PID_CD8_TCR_PATHWAY	47	0.37302	1.08159	0.280936	0.629551	1	1008
BURTON_ADIPOGENESIS_7	38	0.395625	1.08144	0.303514	0.628699	1	1488
OXFORD_RALA_OR_RALB_TARGETS_DN	16	0.46355	1.08112	0.342183	0.628362	1	307
BIOCARTA_ACTINY_PATHWAY	20	0.438807	1.08011	0.320242	0.629848	1	1580
FARMER_BREAST_CANCER_APOCRINE_VS_BASAL	268	0.300865	1.07955	0.256098	0.63008	1	2309
ZWANG_DOWN_BY_2ND_EGF_PULSE	199	0.316121	1.07926	0.253968	0.629697	1	2309
FERRARI_RESPONSE_TO_FENRETINIDE_UP	16	0.464811	1.07784	0.345345	0.632324	1	1676
QI_PLASMACYTOMA_DN	77	0.347315	1.07753	0.262357	0.631948	1	704
BOQUEST_STEM_CELL_UP	142	0.324324	1.07752	0.279793	0.630787	1	1673
GYORFFY_MITOXANTRONE_RESISTANCE	40	0.38464	1.0765	0.348993	0.632325	1	2699
YAGI_AML_WITH_T_9_11_TRANSLOCATION	105	0.335107	1.07632	0.275304	0.631619	1	2022
AMUNDSON_GAMMA_RADIATION_RESPONSE	38	0.393532	1.07443	0.309353	0.635574	1	3259
HU_ANGIOGENESIS_DN	36	0.392103	1.07411	0.311644	0.635203	1	1121
BROWNE_HCMV_INFECTION_6HR_DN	130	0.316563	1.07359	0.277512	0.635355	1	1660
GENTILE_UV_RESPONSE_CLUSTER_D2	37	0.387329	1.07262	0.315287	0.636752	1	342
WEIGEL_OXIDATIVE_STRESS_BY_HNE_AND_TBH	51	0.371459	1.07162	0.292593	0.638315	1	1677
ACOSTA_PROLIFERATION_INDEPENDENT_MYC_TARGETS_DN	98	0.342537	1.07156	0.312	0.637307	1	1137
IIZUKA_LIVER_CANCER_PROGRESSION_G2_G3_UP	21	0.430125	1.07147	0.333333	0.636317	1	1517
BIOCARTA_PTEN_PATHWAY	16	0.467766	1.07079	0.355882	0.636941	1	1472
VALK_AML_CLUSTER_12	24	0.426121	1.07032	0.341538	0.636972	1	466
REACTOME_REGULATION_OF_WATER_BALANCE_BY_RENAL_AQUAPORINS	29	0.404031	1.0703	0.342373	0.635846	1	2007
LIANG_HEMATOPOIESIS_STEM_CELL_NUMBER_LARGE_VS_TINY_UP	40	0.389691	1.07022	0.32107	0.63487	1	1488
MARKEY_RB1_ACUTE_LOF_DN	195	0.303167	1.07021	0.255682	0.633721	1	914
SCHRAETS_MLL_TARGETS_DN	20	0.436006	1.06969	0.360119	0.633926	1	1415
WU_SILENCED_BY_METHYLATION_IN_BLADDER_CANCER	38	0.382258	1.06963	0.298969	0.632897	1	470
SMID_BREAST_CANCER_RELAPSE_IN_BRAIN_DN	60	0.361946	1.06889	0.278169	0.633774	1	1302
STREICHER_LSM1_TARGETS_UP	34	0.387661	1.06875	0.327044	0.632929	1	2597
ZHANG_TARGETS_OF_EWSR1_FLI1_FUSION	74	0.348548	1.06867	0.308	0.631984	1	1745
JOHANSSON_BRAIN_CANCER_EARLY_VS_LATE_DN	37	0.399421	1.06815	0.320988	0.632083	1	437
WALLACE_PROSTATE_CANCER_RACE_DN	66	0.348654	1.06782	0.304833	0.631797	1	2096
REACTOME_PD1_SIGNALING	15	0.474062	1.06752	0.366667	0.631486	1	61
SU_PANCREAS	27	0.413919	1.06731	0.351171	0.63091	1	1100
WELCSH_BRCA1_TARGETS_UP	176	0.307339	1.06691	0.269036	0.630866	1	2781
LEIN_MIDBRAIN_MARKERS	42	0.377756	1.06559	0.326733	0.633369	1	477
CHO_NR4A1_TARGETS	21	0.437738	1.06476	0.344156	0.634507	1	2461
DAVICIONI_MOLECULAR_ARMS_VS_ERMS_DN	129	0.325793	1.06279	0.3	0.638657	1	2477
WALLACE_JAK2_TARGETS_UP	21	0.435858	1.06195	0.355556	0.639768	1	1760
KEGG_OLFACTORY_TRANSDUCTION	22	0.429879	1.06059	0.365325	0.642452	1	3957
SWEET_KRAS_TARGETS_UP	63	0.3543	1.06027	0.32491	0.642215	1	2275
DAVICIONI_PAX_FOXO1_SIGNATURE_IN_ARMS_UP	48	0.370198	1.06017	0.333333	0.641285	1	1249
BIOCARTA_FCER1_PATHWAY	37	0.382927	1.05988	0.337884	0.640874	1	1099
DEBIASI_APOPTOSIS_BY_REOVIRUS_INFECTION_DN	255	0.296432	1.05937	0.270718	0.641016	1	935
HOSHIDA_LIVER_CANCER_LATE_RECURRENCE_DN	50	0.370542	1.05866	0.334559	0.641831	1	783
SESTO_RESPONSE_TO_UV_C2	49	0.370558	1.05854	0.322222	0.640954	1	1477
CHICAS_RB1_TARGETS_SENESCENT	452	0.277767	1.05773	0.25	0.64188	1	2460
REACTOME_SIGNALING_BY_FGFR_IN_DISEASE	96	0.339505	1.05766	0.340081	0.640954	1	1593
GU_PDEF_TARGETS_UP	57	0.35262	1.05741	0.298305	0.640533	1	1459
KIM_ALL_DISORDERS_OLIGODENDROCYTE_NUMBER_CORR_DN	22	0.418248	1.05683	0.374593	0.640936	1	1235
BOYLAN_MULTIPLE_MYELOMA_C_DN	46	0.360904	1.05478	0.325503	0.645099	1	1103
HEDENFALK_BREAST_CANCER_HEREDITARY_VS_SPORADIC	45	0.364704	1.05292	0.342466	0.648899	1	1355
GROSS_HYPOXIA_VIA_HIF1A_DN	90	0.327273	1.05205	0.318182	0.650191	1	1202
NAM_FXYD5_TARGETS_DN	17	0.447978	1.05164	0.377976	0.650138	1	2140
CROMER_METASTASIS_UP	72	0.342098	1.05109	0.32852	0.650428	1	1731
PID_RHOA_REG_PATHWAY	35	0.385016	1.05104	0.370861	0.649455	1	1349
ZHU_CMV_ALL_UP	109	0.319327	1.04832	0.299578	0.655712	1	1134
ST_JNK_MAPK_PATHWAY	36	0.377095	1.04818	0.33677	0.654915	1	1187
SHEPARD_BMYB_TARGETS	49	0.361785	1.04796	0.351648	0.654434	1	2173
NIKOLSKY_BREAST_CANCER_16Q24_AMPLICON	41	0.379873	1.04618	0.320755	0.658197	1	4750
TAKEDA_TARGETS_OF_NUP98_HOXA9_FUSION_16D_UP	112	0.322569	1.04392	0.32	0.663096	1	2091
FRASOR_RESPONSE_TO_ESTRADIOL_DN	63	0.349151	1.0428	0.353952	0.665079	1	2134
REACTOME_ION_CHANNEL_TRANSPORT	27	0.417269	1.04273	0.329074	0.664113	1	2238
YAMASHITA_LIVER_CANCER_STEM_CELL_DN	44	0.362675	1.0399	0.352349	0.670684	1	2830
CHIANG_LIVER_CANCER_SUBCLASS_PROLIFERATION_DN	87	0.327745	1.0392	0.33463	0.671495	1	2087
REACTOME_SIGNALING_BY_FGFR1_MUTANTS	20	0.418584	1.03882	0.372493	0.671379	1	510
BIOCARTA_IL6_PATHWAY	22	0.417815	1.03871	0.338109	0.670527	1	1727
PID_WNT_NONCANONICAL_PATHWAY	31	0.394409	1.03863	0.369775	0.669643	1	96
BRUNO_HEMATOPOIESIS	58	0.346287	1.03838	0.367424	0.669142	1	1769
ACEVEDO_LIVER_CANCER_WITH_H3K9ME3_UP	57	0.35227	1.03806	0.361868	0.668888	1	1246
PID_HNF3B_PATHWAY	22	0.413124	1.0358	0.389078	0.674134	1	310
VECCHI_GASTRIC_CANCER_EARLY_UP	344	0.277754	1.03551	0.330645	0.673816	1	2591
BIOCARTA_IL2_PATHWAY	20	0.419463	1.03312	0.4	0.679246	1	931
AIYAR_COBRA1_TARGETS_UP	30	0.391241	1.03303	0.367412	0.678358	1	3066
BURTON_ADIPOGENESIS_PEAK_AT_2HR	46	0.377262	1.03275	0.398058	0.677972	1	53
BIOCARTA_IL7_PATHWAY	16	0.447982	1.03256	0.427215	0.67735	1	931
GRYDER_PAX3FOXO1_TOP_ENHANCERS	385	0.273353	1.03173	0.314961	0.678512	1	2104
STARK_PREFRONTAL_CORTEX_22Q11_DELETION_UP	157	0.307218	1.03136	0.335025	0.67848	1	1926
LIU_CDX2_TARGETS_UP	15	0.442867	1.03106	0.414986	0.678146	1	1040
REACTOME_O_LINKED_GLYCOSYLATION_OF_MUCINS	27	0.387702	1.03032	0.387692	0.679143	1	1464
SEITZ_NEOPLASTIC_TRANSFORMATION_BY_8P_DELETION_UP	56	0.344519	1.03023	0.35689	0.678216	1	1067
ZHANG_RESPONSE_TO_IKK_INHIBITOR_AND_TNF_DN	81	0.33039	1.02982	0.354701	0.678272	1	1834
REACTOME_P75_NTR_RECEPTOR_MEDIATED_SIGNALLING	67	0.33817	1.02935	0.363636	0.678415	1	1349
POOLA_INVASIVE_BREAST_CANCER_DN	83	0.327652	1.029	0.374046	0.678248	1	974
GEISS_RESPONSE_TO_DSRNA_UP	34	0.380492	1.0283	0.370607	0.679119	1	961
SHETH_LIVER_CANCER_VS_TXNIP_LOSS_PAM5	53	0.348517	1.02821	0.347222	0.678226	1	1618
LANDIS_ERBB2_BREAST_TUMORS_324_UP	134	0.304666	1.02724	0.320574	0.67985	1	2406
LOCKWOOD_AMPLIFIED_IN_LUNG_CANCER	197	0.292339	1.02698	0.352941	0.679443	1	1784
PID_IL2_STAT5_PATHWAY	25	0.411236	1.02653	0.368421	0.679546	1	931
RHEIN_ALL_GLUCOCORTICOID_THERAPY_DN	343	0.27276	1.02551	0.366906	0.681187	1	1662
SMITH_TERT_TARGETS_UP	132	0.304908	1.02509	0.333333	0.681229	1	1580
WILSON_PROTEASES_AT_TUMOR_BONE_INTERFACE_UP	18	0.425957	1.02472	0.420118	0.68111	1	1747
RODWELL_AGING_KIDNEY_NO_BLOOD_DN	117	0.310219	1.02453	0.348739	0.680535	1	1802
HERNANDEZ_ABERRANT_MITOSIS_BY_DOCETACEL_4NM_UP	17	0.445142	1.02396	0.418129	0.680999	1	682
KYNG_DNA_DAMAGE_UP	175	0.297928	1.02379	0.323529	0.68037	1	1918
CHIANG_LIVER_CANCER_SUBCLASS_CTNNB1_DN	122	0.310722	1.02313	0.352	0.681122	1	1049
ZHAN_MULTIPLE_MYELOMA_CD1_AND_CD2_DN	45	0.356899	1.02292	0.382671	0.680582	1	3238
SMID_BREAST_CANCER_LUMINAL_B_DN	336	0.277284	1.02273	0.377778	0.679975	1	1556
DEURIG_T_CELL_PROLYMPHOCYTIC_LEUKEMIA_DN	283	0.278414	1.02266	0.403974	0.679049	1	1422
YANG_BREAST_CANCER_ESR1_BULK_UP	23	0.408943	1.02232	0.429448	0.67886	1	335
BIOCARTA_CASPASE_PATHWAY	23	0.413354	1.02191	0.42638	0.678827	1	3861
LABBE_TGFB1_TARGETS_UP	67	0.334696	1.02104	0.379464	0.680184	1	1677
SA_TRKA_RECEPTOR	15	0.440709	1.02057	0.388406	0.68043	1	415
LABBE_TARGETS_OF_TGFB1_AND_WNT3A_UP	79	0.330003	1.02055	0.366795	0.679387	1	1677
BIOCARTA_P38MAPK_PATHWAY	38	0.372506	1.02015	0.406667	0.679343	1	980
KEGG_GAP_JUNCTION	63	0.338914	1.01959	0.365517	0.67977	1	2527
LEE_NEURAL_CREST_STEM_CELL_DN	78	0.329041	1.01884	0.376033	0.680753	1	1996
BIOCARTA_PAR1_PATHWAY	31	0.387337	1.01874	0.409241	0.679907	1	1349
REACTOME_INTEGRATION_OF_ENERGY_METABOLISM	76	0.328065	1.0179	0.384328	0.681	1	1593
SMIRNOV_RESPONSE_TO_IR_2HR_DN	50	0.344765	1.01743	0.366795	0.68126	1	1708
BOQUEST_STEM_CELL_CULTURED_VS_FRESH_DN	18	0.423504	1.01655	0.42	0.68259	1	673
DOANE_BREAST_CANCER_ESR1_DN	19	0.403638	1.01643	0.430723	0.681854	1	775
IKEDA_MIR30_TARGETS_UP	108	0.310803	1.01638	0.367521	0.680906	1	795
CAIRO_HEPATOBLASTOMA_DN	176	0.287789	1.01515	0.381188	0.683217	1	2478
RICKMAN_HEAD_AND_NECK_CANCER_A	48	0.351609	1.01435	0.350877	0.684427	1	1227
NIELSEN_LEIOMYOSARCOMA_UP	15	0.434308	1.0134	0.413374	0.685989	1	1350
YANG_BREAST_CANCER_ESR1_BULK_DN	19	0.411891	1.01298	0.419355	0.686081	1	8
OUELLET_OVARIAN_CANCER_INVASIVE_VS_LMP_UP	115	0.308133	1.01295	0.389558	0.685076	1	2986
DACOSTA_ERCC3_ALLELE_XPCS_VS_TTD_DN	26	0.392936	1.01293	0.42042	0.684063	1	1719
BAELDE_DIABETIC_NEPHROPATHY_DN	369	0.272074	1.01282	0.385246	0.683302	1	2007
NADERI_BREAST_CANCER_PROGNOSIS_UP	36	0.374401	1.01281	0.369775	0.68224	1	4387
BIOCARTA_EGF_PATHWAY	29	0.375645	1.01189	0.424051	0.683645	1	928
GEORGANTAS_HSC_MARKERS	57	0.340889	1.01131	0.393728	0.684117	1	1592
LIU_CMYB_TARGETS_UP	136	0.305828	1.01112	0.365217	0.683578	1	2183
REACTOME_ACTIVATION_OF_BH3_ONLY_PROTEINS	16	0.444156	1.01062	0.450311	0.683906	1	1518
RUIZ_TNC_TARGETS_UP	121	0.300835	1.00918	0.400901	0.686645	1	1719
HOWLIN_PUBERTAL_MAMMARY_GLAND	47	0.361105	1.00833	0.422145	0.687954	1	1387
FERRANDO_T_ALL_WITH_MLL_ENL_FUSION_UP	77	0.323365	1.00827	0.391459	0.68701	1	1077
REACTOME_INTRINSIC_PATHWAY_FOR_APOPTOSIS	29	0.379735	1.00723	0.406452	0.688833	1	3861
GENTILE_UV_LOW_DOSE_DN	56	0.347759	1.00607	0.390805	0.690982	1	2508
PUJANA_XPRSS_INT_NETWORK	166	0.29849	1.00471	0.371429	0.693668	1	222
HUTTMANN_B_CLL_POOR_SURVIVAL_DN	53	0.350553	1.00382	0.377224	0.695104	1	1055
HOLLMANN_APOPTOSIS_VIA_CD40_UP	190	0.287527	1.00357	0.380435	0.694746	1	2552
SIG_PIP3_SIGNALING_IN_CARDIAC_MYOCTES	60	0.340289	1.00353	0.37594	0.69378	1	1103
GAVIN_FOXP3_TARGETS_CLUSTER_T4	84	0.31491	1.00315	0.415638	0.693805	1	2481
MARTORIATI_MDM4_TARGETS_FETAL_LIVER_UP	175	0.288868	1.00299	0.371859	0.693218	1	2127
RICKMAN_TUMOR_DIFFERENTIATED_WELL_VS_MODERATELY_UP	90	0.323719	1.00124	0.37594	0.697215	1	2521
REACTOME_SYNTHESIS_OF_PA	18	0.4092	1.00102	0.454039	0.696746	1	2788
JI_RESPONSE_TO_FSH_UP	63	0.327356	0.999905	0.418182	0.698884	1	307
WEIGEL_OXIDATIVE_STRESS_RESPONSE	28	0.385148	0.999399	0.409786	0.699267	1	3177
LIU_SMARCA4_TARGETS	38	0.359033	0.999183	0.399317	0.698797	1	1202
THUM_SYSTOLIC_HEART_FAILURE_UP	343	0.273968	0.997809	0.453947	0.701529	1	1252
GENTILE_UV_RESPONSE_CLUSTER_D4	51	0.33935	0.99763	0.370656	0.700993	1	2011
BROWNE_HCMV_INFECTION_10HR_UP	83	0.314914	0.997163	0.440171	0.701284	1	649
REACTOME_AXON_GUIDANCE	174	0.284719	0.996932	0.435484	0.700867	1	1518
BIOCARTA_ERK5_PATHWAY	17	0.417398	0.996875	0.423313	0.699958	1	609
SIG_IL4RECEPTOR_IN_B_LYPHOCYTES	27	0.384454	0.996705	0.419753	0.699387	1	1103
MOHANKUMAR_HOXA1_TARGETS_DN	102	0.314886	0.995309	0.428571	0.702137	1	1491
REACTOME_GLUCOSE_METABOLISM	56	0.335282	0.995229	0.40873	0.701317	1	875
REACTOME_G0_AND_EARLY_G1	22	0.400262	0.994847	0.442424	0.701387	1	5168
SASAKI_ADULT_T_CELL_LEUKEMIA	158	0.2862	0.994751	0.442922	0.700609	1	2993
YANG_BREAST_CANCER_ESR1_DN	18	0.421812	0.993576	0.489297	0.703044	1	2846
KEGG_PORPHYRIN_AND_CHLOROPHYLL_METABOLISM	24	0.389259	0.992187	0.456456	0.705992	1	4001
BIOCARTA_CREB_PATHWAY	23	0.392619	0.992129	0.440625	0.705117	1	1000
REACTOME_MHC_CLASS_II_ANTIGEN_PRESENTATION	79	0.314708	0.992104	0.4375	0.704114	1	2079
HOFMANN_MYELODYSPLASTIC_SYNDROM_LOW_RISK_UP	17	0.42445	0.991509	0.461765	0.704704	1	2615
LIN_NPAS4_TARGETS_DN	45	0.355591	0.990655	0.424658	0.706054	1	2389
BIOCARTA_NOS1_PATHWAY	16	0.428684	0.990395	0.448864	0.705744	1	3651
WANG_METASTASIS_OF_BREAST_CANCER_ESR1_UP	20	0.40003	0.989967	0.490683	0.705824	1	1685
HEDENFALK_BREAST_CANCER_BRCA1_VS_BRCA2	147	0.290686	0.989663	0.457547	0.705664	1	1809
NIELSEN_LIPOSARCOMA_DN	15	0.433773	0.989536	0.439891	0.704927	1	325
EPPERT_CE_HSC_LSC	32	0.360564	0.988784	0.429467	0.705977	1	640
KEGG_PROSTATE_CANCER	74	0.319838	0.988517	0.449799	0.705709	1	1863
BIOCARTA_PGC1A_PATHWAY	16	0.430667	0.98832	0.453039	0.70519	1	3310
WANG_RESPONSE_TO_ANDROGEN_UP	26	0.390935	0.988147	0.430034	0.704703	1	2961
KARLSSON_TGFB1_TARGETS_DN	182	0.285798	0.986739	0.488889	0.707558	1	2406
LI_WILMS_TUMOR_VS_FETAL_KIDNEY_1_DN	150	0.287621	0.986683	0.424084	0.706669	1	2781
GROSS_HYPOXIA_VIA_ELK3_AND_HIF1A_UP	130	0.295707	0.986456	0.425	0.70625	1	1090
JOHNSTONE_PARVB_TARGETS_1_DN	49	0.350297	0.985837	0.440298	0.706952	1	2827
NIKOLSKY_BREAST_CANCER_15Q26_AMPLICON	15	0.438148	0.984276	0.491329	0.710339	1	411
RODRIGUES_DCC_TARGETS_DN	109	0.305426	0.983254	0.417355	0.712284	1	2323
YANG_BREAST_CANCER_ESR1_LASER_DN	44	0.34554	0.983111	0.427083	0.711637	1	2965
TONKS_TARGETS_OF_RUNX1_RUNX1T1_FUSION_SUSTAINDED_IN_ERYTHROCYTE_UP	33	0.369259	0.98218	0.471471	0.713253	1	1719
PID_PI3KCI_AKT_PATHWAY	34	0.359133	0.981178	0.450161	0.71504	1	617
KEGG_GLIOMA	52	0.334461	0.9811	0.460967	0.714216	1	1863
CHEBOTAEV_GR_TARGETS_DN	72	0.314744	0.981013	0.445312	0.713439	1	1604
HELLER_SILENCED_BY_METHYLATION_DN	95	0.30927	0.980768	0.477876	0.713067	1	2537
RIZKI_TUMOR_INVASIVENESS_3D_UP	159	0.289342	0.980342	0.43578	0.713131	1	1781
FRASOR_TAMOXIFEN_RESPONSE_UP	47	0.334863	0.980246	0.46519	0.712383	1	2836
KEGG_HISTIDINE_METABOLISM	17	0.416712	0.979041	0.491228	0.714854	1	677
LAIHO_COLORECTAL_CANCER_SERRATED_UP	101	0.303593	0.97851	0.426877	0.715377	1	1673
KEGG_ADHERENS_JUNCTION	67	0.327147	0.976748	0.416058	0.719355	1	889
KOBAYASHI_RESPONSE_TO_ROMIDEPSIN	16	0.416189	0.976589	0.509695	0.718776	1	1831
VARELA_ZMPSTE24_TARGETS_DN	29	0.374484	0.976531	0.467742	0.717946	1	2203
WAKABAYASHI_ADIPOGENESIS_PPARG_BOUND_36HR	29	0.377324	0.976278	0.458462	0.717673	1	1908
REACTOME_AQUAPORIN_MEDIATED_TRANSPORT	30	0.368741	0.976051	0.471698	0.717256	1	2007
GOZGIT_ESR1_TARGETS_UP	92	0.311418	0.975526	0.433071	0.717684	1	1605
CHARAFE_BREAST_CANCER_LUMINAL_VS_BASAL_DN	351	0.263829	0.974871	0.561538	0.71843	1	2059
SABATES_COLORECTAL_ADENOMA_DN	132	0.291072	0.973808	0.497585	0.720383	1	2609
REACTOME_TRAFFICKING_OF_AMPA_RECEPTORS	16	0.422765	0.973301	0.478386	0.720751	1	2378
REACTOME_PLATELET_HOMEOSTASIS	49	0.327466	0.972751	0.451827	0.72143	1	260
KIM_GERMINAL_CENTER_T_HELPER_UP	58	0.324193	0.971754	0.43617	0.723235	1	1669
REACTOME_SIGNALING_BY_RHO_GTPASES	84	0.306354	0.971024	0.481781	0.724355	1	1349
CERIBELLI_PROMOTERS_INACTIVE_AND_BOUND_BY_NFY	16	0.416629	0.970475	0.479893	0.724826	1	733
AMIT_SERUM_RESPONSE_40_MCF10A	28	0.374943	0.970351	0.469595	0.724123	1	729
CHENG_IMPRINTED_BY_ESTRADIOL	78	0.312784	0.970094	0.446721	0.723833	1	1055
MARSON_FOXP3_TARGETS_UP	60	0.323364	0.968225	0.475177	0.728146	1	1878
CROONQUIST_IL6_DEPRIVATION_DN	97	0.300709	0.968183	0.479638	0.727256	1	4964
FAELT_B_CLL_WITH_VH_REARRANGEMENTS_UP	45	0.337169	0.967257	0.483986	0.728704	1	2227
STEIN_ESRRA_TARGETS	469	0.256244	0.967018	0.515789	0.728378	1	1609
REACTOME_G1_S_SPECIFIC_TRANSCRIPTION	16	0.413024	0.966762	0.468927	0.728042	1	5643
NAKAMURA_ADIPOGENESIS_LATE_DN	25	0.37943	0.966728	0.523077	0.7271	1	1449
KEGG_MELANOMA	49	0.335051	0.966251	0.467128	0.727443	1	1863
YAUCH_HEDGEHOG_SIGNALING_PARACRINE_UP	84	0.307849	0.96492	0.461224	0.730126	1	1897
KEGG_CALCIUM_SIGNALING_PATHWAY	89	0.306911	0.964268	0.46473	0.730927	1	2017
DURAND_STROMA_NS_UP	116	0.296097	0.964207	0.485294	0.730102	1	856
PACHER_TARGETS_OF_IGF1_AND_IGF2_UP	31	0.361258	0.963498	0.4791	0.731016	1	1339
REACTOME_ASPARAGINE_N_LINKED_GLYCOSYLATION	74	0.311056	0.963307	0.476702	0.730538	1	2358
SCHAEFFER_PROSTATE_DEVELOPMENT_12HR_UP	81	0.309219	0.96262	0.45098	0.731417	1	1755
BACOLOD_RESISTANCE_TO_ALKYLATING_AGENTS_UP	18	0.392189	0.961706	0.506061	0.732963	1	2965
BIOCARTA_BAD_PATHWAY	22	0.38102	0.96123	0.518841	0.733352	1	1000
GRAHAM_CML_QUIESCENT_VS_NORMAL_DIVIDING_UP	42	0.3371	0.960432	0.471831	0.734615	1	649
REACTOME_SIGNAL_AMPLIFICATION	22	0.392608	0.960426	0.478395	0.73362	1	260
REACTOME_SIGNALLING_BY_NGF	182	0.279419	0.960242	0.568966	0.733125	1	1623
AMIT_SERUM_RESPONSE_480_MCF10A	26	0.364658	0.959756	0.48	0.733456	1	254
HARRIS_BRAIN_CANCER_PROGENITORS	25	0.3824	0.957802	0.483974	0.738026	1	1919
PUJANA_BRCA2_PCC_NETWORK	396	0.259068	0.956862	0.625899	0.739618	1	2049
BENPORATH_ES_1	303	0.263717	0.956482	0.559441	0.739622	1	2781
WHITFIELD_CELL_CYCLE_S	142	0.277096	0.955971	0.534884	0.739975	1	2680
REACTOME_REGULATION_OF_KIT_SIGNALING	15	0.416759	0.955209	0.471471	0.741168	1	795
MCBRYAN_PUBERTAL_BREAST_6_7WK_DN	61	0.322457	0.954803	0.46595	0.741334	1	552
REACTOME_NCAM1_INTERACTIONS	23	0.375493	0.95302	0.490411	0.745226	1	1049
GINESTIER_BREAST_CANCER_ZNF217_AMPLIFIED_UP	69	0.30735	0.952845	0.505263	0.744699	1	2241
NAKAMURA_ADIPOGENESIS_EARLY_DN	24	0.382951	0.951717	0.510903	0.746843	1	1449
SATO_SILENCED_BY_METHYLATION_IN_PANCREATIC_CANCER_1	261	0.266662	0.950826	0.54321	0.748479	1	2104
WILCOX_RESPONSE_TO_PROGESTERONE_DN	37	0.344585	0.949735	0.529221	0.750621	1	471
BURTON_ADIPOGENESIS_9	79	0.304604	0.949687	0.541353	0.749727	1	951
STARK_HYPPOCAMPUS_22Q11_DELETION_UP	43	0.339801	0.948488	0.485507	0.752196	1	1724
STEARMAN_LUNG_CANCER_EARLY_VS_LATE_UP	108	0.288731	0.947739	0.514644	0.753358	1	1285
LEE_LIVER_CANCER_MYC_TGFA_DN	41	0.339764	0.94678	0.5	0.755046	1	2365
SPIRA_SMOKERS_LUNG_CANCER_DN	17	0.393012	0.945358	0.495441	0.758066	1	1900
VANHARANTA_UTERINE_FIBROID_DN	50	0.331834	0.945325	0.52	0.757125	1	1192
DELYS_THYROID_CANCER_DN	148	0.275399	0.944905	0.565854	0.757269	1	1252
ZWANG_EGF_PERSISTENTLY_UP	24	0.372427	0.944539	0.509091	0.757318	1	806
WHITFIELD_CELL_CYCLE_G2	165	0.273437	0.94435	0.558252	0.75685	1	1660
MISHRA_CARCINOMA_ASSOCIATED_FIBROBLAST_UP	19	0.389391	0.943194	0.528902	0.759082	1	770
ACEVEDO_LIVER_TUMOR_VS_NORMAL_ADJACENT_TISSUE_DN	195	0.270081	0.942306	0.55618	0.760574	1	974
REACTOME_NCAM_SIGNALING_FOR_NEURITE_OUT_GROWTH	47	0.332239	0.941685	0.503378	0.761385	1	1518
OUELLET_CULTURED_OVARIAN_CANCER_INVASIVE_VS_LMP_UP	63	0.313239	0.941314	0.537415	0.761472	1	2140
CEBALLOS_TARGETS_OF_TP53_AND_MYC_UP	20	0.382831	0.941114	0.527273	0.761019	1	1745
TCGA_GLIOBLASTOMA_COPY_NUMBER_UP	58	0.315645	0.940772	0.501916	0.760903	1	1781
LI_WILMS_TUMOR_ANAPLASTIC_UP	18	0.394836	0.940438	0.498499	0.760809	1	6033
GRABARCZYK_BCL11B_TARGETS_DN	45	0.329084	0.939994	0.556738	0.761078	1	2135
REACTOME_MITOTIC_PROMETAPHASE	82	0.297157	0.939915	0.512821	0.760295	1	3895
REACTOME_POST_TRANSLATIONAL_PROTEIN_MODIFICATION	134	0.284811	0.938853	0.54185	0.762335	1	2032
GENTILE_UV_RESPONSE_CLUSTER_D6	30	0.349834	0.938244	0.533762	0.763045	1	1920
SARTIPY_BLUNTED_BY_INSULIN_RESISTANCE_UP	18	0.395308	0.938093	0.524355	0.762453	1	1990
HWANG_PROSTATE_CANCER_MARKERS	22	0.378128	0.937959	0.516667	0.761792	1	974
MARIADASON_REGULATED_BY_HISTONE_ACETYLATION_UP	70	0.301226	0.937265	0.527344	0.762911	1	2445
REACTOME_FORMATION_OF_TUBULIN_FOLDING_INTERMEDIATES_BY_CCT_TRIC	19	0.400548	0.937214	0.512605	0.762069	1	3168
KEGG_B_CELL_RECEPTOR_SIGNALING_PATHWAY	69	0.304366	0.936516	0.51341	0.763052	1	1170
BRUINS_UVC_RESPONSE_EARLY_LATE	251	0.257218	0.936392	0.646707	0.762376	1	1949
DOANE_BREAST_CANCER_ESR1_UP	68	0.303849	0.936333	0.55	0.761522	1	2309
REACTOME_SIGNALING_BY_ROBO_RECEPTOR	24	0.375251	0.935109	0.544872	0.763786	1	1225
SMIRNOV_RESPONSE_TO_IR_6HR_UP	146	0.275068	0.935006	0.585586	0.763072	1	1717
ASGHARZADEH_NEUROBLASTOMA_POOR_SURVIVAL_DN	30	0.362279	0.93454	0.542424	0.763437	1	1954
LEIN_PONS_MARKERS	56	0.315163	0.934355	0.515873	0.76301	1	792
XU_HGF_SIGNALING_NOT_VIA_AKT1_48HR_DN	18	0.386378	0.933579	0.527378	0.764126	1	1685
RADMACHER_AML_PROGNOSIS	61	0.30849	0.933348	0.505455	0.76375	1	262
BILANGES_SERUM_SENSITIVE_VIA_TSC2	35	0.335273	0.932293	0.527273	0.765823	1	1049
YAUCH_HEDGEHOG_SIGNALING_PARACRINE_DN	137	0.283607	0.931912	0.539906	0.765914	1	1459
SONG_TARGETS_OF_IE86_CMV_PROTEIN	59	0.306915	0.931136	0.534615	0.767084	1	4879
PARK_TRETINOIN_RESPONSE_AND_RARA_PLZF_FUSION	20	0.377694	0.929401	0.507692	0.770958	1	827
BIOCARTA_NGF_PATHWAY	16	0.39596	0.927971	0.521994	0.773966	1	211
KEGG_PROGESTERONE_MEDIATED_OOCYTE_MATURATION	71	0.300249	0.927619	0.539062	0.773904	1	664
LE_NEURONAL_DIFFERENTIATION_DN	17	0.396051	0.927116	0.555556	0.774307	1	3668
MIKKELSEN_ES_LCP_WITH_H3K4ME3	71	0.303869	0.926841	0.521912	0.774115	1	2239
SU_LIVER	16	0.389784	0.925483	0.536443	0.776937	1	2255
KOYAMA_SEMA3B_TARGETS_DN	312	0.250915	0.925341	0.734694	0.776358	1	3202
GENTILE_UV_RESPONSE_CLUSTER_D8	38	0.340002	0.924897	0.563333	0.776645	1	919
TOYOTA_TARGETS_OF_MIR34B_AND_MIR34C	402	0.248186	0.923608	0.731707	0.779151	1	2010
PENG_GLUTAMINE_DEPRIVATION_DN	319	0.253973	0.92349	0.720779	0.778511	1	1246
TIEN_INTESTINE_PROBIOTICS_6HR_DN	148	0.277267	0.923274	0.587963	0.778171	1	2406
QI_HYPOXIA	110	0.277012	0.922908	0.606838	0.778175	1	1712
ZHAN_MULTIPLE_MYELOMA_LB_DN	38	0.330121	0.922697	0.568182	0.777803	1	2597
BURTON_ADIPOGENESIS_8	72	0.297241	0.921265	0.566667	0.78086	1	3293
KIM_HYPOXIA	23	0.37287	0.919519	0.552326	0.784772	1	1449
DAVICIONI_RHABDOMYOSARCOMA_PAX_FOXO1_FUSION_UP	50	0.321088	0.919218	0.55914	0.784683	1	2007
KEGG_NATURAL_KILLER_CELL_MEDIATED_CYTOTOXICITY	86	0.296475	0.918924	0.604563	0.78454	1	2651
HOEGERKORP_CD44_TARGETS_DIRECT_UP	21	0.379929	0.91752	0.586103	0.787485	1	1513
GILDEA_METASTASIS	25	0.358746	0.917153	0.553517	0.787497	1	167
PLASARI_TGFB1_TARGETS_1HR_UP	31	0.345247	0.916649	0.56213	0.787995	1	1449
KYNG_ENVIRONMENTAL_STRESS_RESPONSE_DN	16	0.401263	0.916265	0.570175	0.788027	1	1876
GRADE_COLON_CANCER_DN	27	0.359397	0.915967	0.512367	0.787899	1	1823
GAL_LEUKEMIC_STEM_CELL_UP	99	0.284558	0.915105	0.590361	0.789399	1	1094
BOYAULT_LIVER_CANCER_SUBCLASS_G12_UP	35	0.343747	0.915064	0.544872	0.788542	1	1482
DUTERTRE_ESTRADIOL_RESPONSE_24HR_UP	282	0.254594	0.914296	0.736842	0.789669	1	4387
MCBRYAN_PUBERTAL_BREAST_5_6WK_DN	113	0.283491	0.914166	0.594017	0.78905	1	1108
BURTON_ADIPOGENESIS_PEAK_AT_0HR	47	0.315911	0.913558	0.515679	0.789794	1	141
ZHAN_LATE_DIFFERENTIATION_GENES_DN	15	0.402623	0.912872	0.575758	0.790771	1	485
VANHARANTA_UTERINE_FIBROID_UP	33	0.333369	0.912782	0.576577	0.790018	1	1959
SHETH_LIVER_CANCER_VS_TXNIP_LOSS_PAM3	51	0.314577	0.912345	0.599291	0.790201	1	235
BENPORATH_PROLIFERATION	135	0.274611	0.911415	0.660465	0.791806	1	2955
REACTOME_G_ALPHA_S_SIGNALLING_EVENTS	54	0.309909	0.910717	0.597173	0.792795	1	1791
ABBUD_LIF_SIGNALING_1_UP	34	0.331466	0.909202	0.613636	0.795907	1	3134
SLEBOS_HEAD_AND_NECK_CANCER_WITH_HPV_UP	69	0.295258	0.909008	0.600694	0.795436	1	2856
FONTAINE_PAPILLARY_THYROID_CARCINOMA_DN	44	0.323604	0.908443	0.584906	0.795958	1	2326
LIN_MELANOMA_COPY_NUMBER_UP	58	0.305133	0.908343	0.576	0.795252	1	2633
REACTOME_NUCLEAR_SIGNALING_BY_ERBB4	27	0.343672	0.908035	0.56869	0.79507	1	942
FIGUEROA_AML_METHYLATION_CLUSTER_6_DN	18	0.383639	0.90742	0.598837	0.795776	1	1652
MANALO_HYPOXIA_UP	158	0.266155	0.907224	0.700461	0.795361	1	1173
CHIBA_RESPONSE_TO_TSA	41	0.32094	0.906586	0.603279	0.796134	1	2406
AFFAR_YY1_TARGETS_UP	139	0.274179	0.903965	0.635514	0.802341	1	2134
DACOSTA_UV_RESPONSE_VIA_ERCC3_XPCS_DN	78	0.287	0.903712	0.655172	0.802095	1	1725
YE_METASTATIC_LIVER_CANCER	19	0.379214	0.903322	0.561644	0.802202	1	25
KOHOUTEK_CCNT1_TARGETS	33	0.332743	0.902577	0.596825	0.803135	1	2341
HERNANDEZ_MITOTIC_ARREST_BY_DOCETAXEL_2_UP	45	0.308743	0.902077	0.625455	0.803533	1	919
MIYAGAWA_TARGETS_OF_EWSR1_ETS_FUSIONS_DN	138	0.270573	0.901181	0.694915	0.805098	1	1949
RIGGI_EWING_SARCOMA_PROGENITOR_DN	107	0.275541	0.900527	0.636364	0.805954	1	2317
LU_AGING_BRAIN_DN	112	0.278633	0.899593	0.663677	0.807625	1	2287
IIZUKA_LIVER_CANCER_PROGRESSION_G1_G2_DN	24	0.352249	0.899573	0.584665	0.806687	1	4109
ZHANG_TLX_TARGETS_60HR_DN	258	0.252774	0.896994	0.776119	0.812723	1	2391
GAUSSMANN_MLL_AF4_FUSION_TARGETS_A_UP	141	0.272178	0.896168	0.68	0.813999	1	1733
DOANE_BREAST_CANCER_CLASSES_DN	27	0.340195	0.896148	0.603659	0.813062	1	1516
SA_B_CELL_RECEPTOR_COMPLEXES	23	0.35685	0.895279	0.592949	0.814432	1	1170
FERRANDO_HOX11_NEIGHBORS	19	0.37133	0.895139	0.612805	0.813785	1	3767
GAUSSMANN_MLL_AF4_FUSION_TARGETS_D_UP	21	0.36434	0.894968	0.610951	0.813248	1	614
IKEDA_MIR1_TARGETS_UP	49	0.318573	0.894705	0.617544	0.812971	1	2957
WONG_ENDMETRIUM_CANCER_DN	34	0.33492	0.893034	0.610561	0.816589	1	1876
HOFFMANN_PRE_BI_TO_LARGE_PRE_BII_LYMPHOCYTE_UP	31	0.335383	0.893015	0.60443	0.815659	1	1428
GUILLAUMOND_KLF10_TARGETS_UP	34	0.329188	0.892706	0.617089	0.815486	1	1076
DANG_MYC_TARGETS_DN	28	0.342833	0.891903	0.627063	0.816648	1	1809
PELLICCIOTTA_HDAC_IN_ANTIGEN_PRESENTATION_DN	49	0.311305	0.891438	0.623693	0.81692	1	3485
REACTOME_CREB_PHOSPHORYLATION_THROUGH_THE_ACTIVATION_OF_RAS	18	0.381407	0.890893	0.606838	0.817359	1	4643
DOUGLAS_BMI1_TARGETS_DN	280	0.245325	0.890858	0.813333	0.816501	1	2081
CAMPS_COLON_CANCER_COPY_NUMBER_DN	30	0.333365	0.889876	0.626298	0.8181	1	2587
WENG_POR_DOSAGE	15	0.38964	0.889852	0.57958	0.817189	1	792
KEGG_BETA_ALANINE_METABOLISM	17	0.379691	0.889382	0.594752	0.817435	1	4676
REACTOME_PHASE_II_CONJUGATION	36	0.329155	0.889354	0.61794	0.816532	1	3233
MARTINEZ_RESPONSE_TO_TRABECTEDIN	45	0.318025	0.888392	0.60424	0.818168	1	3347
BIOCARTA_MYOSIN_PATHWAY	26	0.354393	0.888282	0.586885	0.817505	1	1349
SCHAEFFER_PROSTATE_DEVELOPMENT_AND_CANCER_BOX4_DN	31	0.326371	0.888175	0.585859	0.816807	1	2455
REACTOME_TRANSPORT_TO_THE_GOLGI_AND_SUBSEQUENT_MODIFICATION	29	0.343789	0.886958	0.609271	0.818979	1	1765
FARDIN_HYPOXIA_11	27	0.345965	0.886668	0.635783	0.818733	1	961
RODRIGUES_NTN1_AND_DCC_TARGETS	29	0.333471	0.886112	0.643333	0.819199	1	919
DAVICIONI_PAX_FOXO1_SIGNATURE_IN_ARMS_DN	17	0.37845	0.885066	0.592025	0.821051	1	1385
DACOSTA_UV_RESPONSE_VIA_ERCC3_COMMON_UP	67	0.294657	0.884734	0.688172	0.821005	1	1510
DEN_INTERACT_WITH_LCA5	26	0.340391	0.883468	0.617284	0.823395	1	321
TURASHVILI_BREAST_LOBULAR_CARCINOMA_VS_DUCTAL_NORMAL_DN	49	0.310615	0.88308	0.634304	0.823449	1	2972
ALCALA_APOPTOSIS	84	0.276383	0.882885	0.662791	0.823019	1	2158
WANG_BARRETTS_ESOPHAGUS_UP	38	0.31661	0.882828	0.64127	0.82219	1	307
PEDERSEN_METASTASIS_BY_ERBB2_ISOFORM_1	34	0.32969	0.882784	0.632047	0.821349	1	619
CARDOSO_RESPONSE_TO_GAMMA_RADIATION_AND_3AB	16	0.378436	0.882431	0.59944	0.821305	1	623
REACTOME_REGULATION_OF_INSULIN_SECRETION_BY_GLUCAGON_LIKE_PEPTIDE1	29	0.338562	0.882139	0.624595	0.821056	1	1000
SMID_BREAST_CANCER_LUMINAL_A_UP	35	0.331812	0.879744	0.631579	0.826267	1	503
KEGG_PHOSPHATIDYLINOSITOL_SIGNALING_SYSTEM	66	0.287762	0.877008	0.700758	0.832388	1	1742
REACTOME_RESPONSE_TO_ELEVATED_PLATELET_CYTOSOLIC_CA2_	62	0.290333	0.876236	0.62724	0.833366	1	1537
EBAUER_TARGETS_OF_PAX3_FOXO1_FUSION_DN	32	0.321516	0.873779	0.657233	0.838613	1	2362
REACTOME_SHC1_EVENTS_IN_ERBB4_SIGNALING	19	0.354597	0.872805	0.611429	0.840217	1	1518
KEGG_PEROXISOME	67	0.283462	0.872149	0.700375	0.840915	1	2598
UEDA_CENTRAL_CLOCK	75	0.283979	0.871358	0.678571	0.841905	1	2209
KEGG_LONG_TERM_POTENTIATION	49	0.294834	0.871114	0.674576	0.841519	1	4263
BIOCARTA_GCR_PATHWAY	15	0.377704	0.869849	0.606218	0.843757	1	951
KEGG_CYSTEINE_AND_METHIONINE_METABOLISM	25	0.349521	0.869407	0.630573	0.843902	1	1569
TAVAZOIE_METASTASIS	61	0.293482	0.868705	0.658451	0.844801	1	2773
PURBEY_TARGETS_OF_CTBP1_AND_SATB1_DN	143	0.264522	0.868481	0.800995	0.8444	1	2275
CHIANG_LIVER_CANCER_SUBCLASS_PROLIFERATION_UP	154	0.259428	0.868452	0.755102	0.843511	1	4205
CHIBA_RESPONSE_TO_TSA_DN	18	0.365007	0.867872	0.643068	0.844036	1	2134
LIU_VMYB_TARGETS_UP	105	0.268405	0.867548	0.746988	0.843879	1	2981
KANG_FLUOROURACIL_RESISTANCE_UP	17	0.373109	0.867154	0.602941	0.843959	1	307
MOREAUX_B_LYMPHOCYTE_MATURATION_BY_TACI_UP	62	0.296612	0.866632	0.676259	0.844263	1	1415
BIOCARTA_CHEMICAL_PATHWAY	22	0.346098	0.866258	0.651429	0.844198	1	3861
MOHANKUMAR_HOXA1_TARGETS_UP	355	0.230826	0.865231	0.965278	0.845848	1	2974
DAZARD_RESPONSE_TO_UV_SCC_DN	112	0.265805	0.865031	0.735178	0.845354	1	1920
LEE_CALORIE_RESTRICTION_NEOCORTEX_UP	66	0.27678	0.864574	0.753731	0.845556	1	2395
AMIT_EGF_RESPONSE_480_MCF10A	31	0.321718	0.86443	0.624595	0.844934	1	1703
BURTON_ADIPOGENESIS_3	97	0.269755	0.863486	0.709677	0.846343	1	4359
ST_G_ALPHA_I_PATHWAY	29	0.335207	0.863436	0.613924	0.845498	1	415
GARGALOVIC_RESPONSE_TO_OXIDIZED_PHOSPHOLIPIDS_TURQUOISE_DN	51	0.300132	0.862609	0.676364	0.846642	1	2147
KEGG_JAK_STAT_SIGNALING_PATHWAY	100	0.268923	0.86235	0.692308	0.846322	1	1018
ICHIBA_GRAFT_VERSUS_HOST_DISEASE_35D_DN	31	0.327288	0.861863	0.714286	0.846558	1	4207
BIOCARTA_EIF4_PATHWAY	23	0.345757	0.86163	0.660969	0.846185	1	1472
KEGG_PATHOGENIC_ESCHERICHIA_COLI_INFECTION	48	0.306128	0.861205	0.69395	0.846275	1	879
LA_MEN1_TARGETS	20	0.34761	0.860979	0.691429	0.84587	1	1297
ROME_INSULIN_TARGETS_IN_MUSCLE_DN	130	0.260024	0.860869	0.791262	0.845198	1	2470
BIOCARTA_IGF1MTOR_PATHWAY	20	0.342341	0.858288	0.666667	0.850525	1	617
REACTOME_GLYCOSPHINGOLIPID_METABOLISM	28	0.330078	0.85703	0.656891	0.852616	1	1226
ZHOU_CELL_CYCLE_GENES_IN_IR_RESPONSE_24HR	111	0.261308	0.856964	0.79803	0.851827	1	4964
BAKKER_FOXO3_TARGETS_UP	54	0.291801	0.856738	0.708029	0.851451	1	1621
DUTERTRE_ESTRADIOL_RESPONSE_6HR_UP	190	0.243296	0.856298	0.875	0.851547	1	1804
SATO_SILENCED_EPIGENETICALLY_IN_PANCREATIC_CANCER	29	0.329245	0.855833	0.646497	0.851765	1	1963
REACTOME_SIGNALING_BY_HIPPO	18	0.359389	0.855574	0.654088	0.851418	1	1623
REACTOME_TRANS_GOLGI_NETWORK_VESICLE_BUDDING	55	0.291682	0.855502	0.698582	0.850641	1	1643
BREDEMEYER_RAG_SIGNALING_VIA_ATM_NOT_VIA_NFKB_UP	37	0.311518	0.855394	0.645161	0.849916	1	1367
RUAN_RESPONSE_TO_TROGLITAZONE_DN	16	0.370608	0.855243	0.642643	0.84936	1	1371
REACTOME_NEF_MEDIATES_DOWN_MODULATION_OF_CELL_SURFACE_RECEPTORS_BY_RECRUITING_THEM_TO_CLATHRIN_ADAPTERS	20	0.355155	0.855156	0.696275	0.848619	1	2157
YAO_TEMPORAL_RESPONSE_TO_PROGESTERONE_CLUSTER_10	61	0.285441	0.855092	0.716364	0.847832	1	3162
PID_S1P_S1P3_PATHWAY	23	0.339392	0.853807	0.677233	0.850063	1	415
BRACHAT_RESPONSE_TO_METHOTREXATE_DN	24	0.340988	0.853001	0.689441	0.851047	1	780
FONTAINE_THYROID_TUMOR_UNCERTAIN_MALIGNANCY_DN	19	0.350777	0.852588	0.667639	0.851099	1	88
ONGUSAHA_TP53_TARGETS	29	0.33094	0.852587	0.653846	0.85016	1	1444
ELLWOOD_MYC_TARGETS_DN	29	0.332002	0.851513	0.699346	0.851801	1	1347
DITTMER_PTHLH_TARGETS_UP	100	0.26386	0.84814	0.780269	0.858749	1	1121
LEE_AGING_MUSCLE_DN	38	0.309933	0.847463	0.712025	0.859326	1	1310
BILBAN_B_CLL_LPL_DN	40	0.30685	0.8467	0.704142	0.860101	1	951
BIOCARTA_CSK_PATHWAY	17	0.365192	0.846086	0.670423	0.860597	1	1000
LINDGREN_BLADDER_CANCER_CLUSTER_3_UP	296	0.235286	0.842923	0.913333	0.866958	1	2938
REACTOME_GLUCONEOGENESIS	27	0.323504	0.842573	0.701987	0.866863	1	875
ANDERSEN_CHOLANGIOCARCINOMA_CLASS1	32	0.314722	0.842397	0.712871	0.866321	1	801
REACTOME_PLC_BETA_MEDIATED_EVENTS	32	0.315024	0.83989	0.743421	0.871	1	3310
HOLLERN_SOLID_NODULAR_BREAST_TUMOR_DN	22	0.343647	0.838534	0.657233	0.873073	1	360
KEGG_ALDOSTERONE_REGULATED_SODIUM_REABSORPTION	30	0.312195	0.838395	0.700315	0.872417	1	1267
ISHIDA_E2F_TARGETS	51	0.286573	0.837347	0.751852	0.87379	1	4750
REACTOME_REGULATION_OF_ORNITHINE_DECARBOXYLASE_ODC	46	0.289214	0.836418	0.728873	0.874935	1	4125
KAUFFMANN_MELANOMA_RELAPSE_UP	58	0.280883	0.836333	0.784091	0.874188	1	4343
PID_NETRIN_PATHWAY	26	0.32255	0.835866	0.701493	0.874191	1	796
ADDYA_ERYTHROID_DIFFERENTIATION_BY_HEMIN	65	0.268455	0.83574	0.780303	0.873521	1	2746
ZHAN_MULTIPLE_MYELOMA_PR_UP	44	0.296329	0.834977	0.714829	0.874264	1	4964
LANDIS_ERBB2_BREAST_TUMORS_65_DN	25	0.32989	0.834668	0.713043	0.873994	1	33
PYEON_HPV_POSITIVE_TUMORS_UP	81	0.265524	0.834242	0.764925	0.873957	1	2099
KEGG_INOSITOL_PHOSPHATE_METABOLISM	50	0.28515	0.83197	0.736655	0.877978	1	1773
ZHAN_LATE_DIFFERENTIATION_GENES_UP	32	0.307064	0.830576	0.733766	0.879986	1	1673
MORI_IMMATURE_B_LYMPHOCYTE_DN	86	0.261239	0.830571	0.813044	0.879046	1	4343
MCCLUNG_COCAIN_REWARD_4WK	53	0.284476	0.829512	0.767123	0.88039	1	57
REACTOME_POST_CHAPERONIN_TUBULIN_FOLDING_PATHWAY	16	0.359607	0.828867	0.707865	0.880825	1	2987
NUTT_GBM_VS_AO_GLIOMA_UP	40	0.296505	0.828058	0.729814	0.881613	1	2227
GRABARCZYK_BCL11B_TARGETS_UP	69	0.273664	0.826489	0.756458	0.883902	1	1928
SEITZ_NEOPLASTIC_TRANSFORMATION_BY_8P_DELETION_DN	22	0.330359	0.825952	0.71137	0.884061	1	898
WANG_RESPONSE_TO_BEXAROTENE_DN	19	0.351566	0.825351	0.717718	0.884469	1	97
KEGG_TRYPTOPHAN_METABOLISM	26	0.316174	0.823849	0.698413	0.886712	1	1134
VALK_AML_CLUSTER_16	15	0.356261	0.821399	0.718935	0.890778	1	3369
KRIGE_AMINO_ACID_DEPRIVATION	29	0.311999	0.821363	0.708978	0.889894	1	1592
MIDORIKAWA_AMPLIFIED_IN_LIVER_CANCER	40	0.302588	0.821182	0.71875	0.889351	1	1540
OLSSON_E2F3_TARGETS_UP	21	0.327587	0.820901	0.714724	0.888952	1	56
LEIN_LOCALIZED_TO_PROXIMAL_DENDRITES	23	0.328811	0.820265	0.69697	0.889367	1	1933
REACTOME_OPIOID_SIGNALLING	57	0.283092	0.819858	0.737931	0.889285	1	1922
PENG_GLUCOSE_DEPRIVATION_DN	148	0.244738	0.819324	0.88835	0.889442	1	2524
ZHOU_INFLAMMATORY_RESPONSE_LIVE_DN	296	0.226335	0.81735	0.935714	0.892514	1	1922
HOFFMANN_SMALL_PRE_BII_TO_IMMATURE_B_LYMPHOCYTE_DN	38	0.295856	0.814235	0.749186	0.897775	1	2366
PID_HIV_NEF_PATHWAY	33	0.295185	0.813576	0.803125	0.898103	1	3861
TARTE_PLASMA_CELL_VS_PLASMABLAST_DN	302	0.222204	0.811767	0.987654	0.900698	1	3163
KIM_MYCN_AMPLIFICATION_TARGETS_DN	86	0.259191	0.811514	0.86	0.900266	1	2607
ELVIDGE_HIF1A_TARGETS_UP	60	0.26851	0.810388	0.813688	0.901545	1	1147
BIOCARTA_PDGF_PATHWAY	31	0.300511	0.810333	0.736156	0.900704	1	928
MORI_LARGE_PRE_BII_LYMPHOCYTE_UP	82	0.259904	0.809321	0.91129	0.901685	1	2758
BROWNE_HCMV_INFECTION_30MIN_UP	35	0.297829	0.80803	0.798077	0.903231	1	1238
MA_PITUITARY_FETAL_VS_ADULT_UP	24	0.322292	0.808009	0.756522	0.902323	1	1305
PID_CDC42_REG_PATHWAY	28	0.310889	0.806643	0.766026	0.904076	1	1170
KEGG_SPHINGOLIPID_METABOLISM	31	0.303351	0.804981	0.743034	0.906312	1	995
PID_REELIN_PATHWAY	26	0.318894	0.804419	0.715152	0.906402	1	322
CHESLER_BRAIN_HIGHEST_GENETIC_VARIANCE	26	0.301859	0.803805	0.769679	0.906601	1	552
ZHAN_MULTIPLE_MYELOMA_CD1_DN	42	0.288491	0.802255	0.790323	0.908489	1	3632
KUNINGER_IGF1_VS_PDGFB_TARGETS_DN	30	0.302544	0.800004	0.769481	0.911756	1	309
BRACHAT_RESPONSE_TO_CAMPTOTHECIN_DN	41	0.287515	0.798292	0.804714	0.913929	1	780
FLECHNER_BIOPSY_KIDNEY_TRANSPLANT_OK_VS_DONOR_DN	22	0.326172	0.798146	0.733728	0.913264	1	3200
GALE_APL_WITH_FLT3_MUTATED_DN	17	0.332447	0.797157	0.742515	0.914154	1	1983
REACTOME_CROSS_PRESENTATION_OF_SOLUBLE_EXOGENOUS_ANTIGENS_ENDOSOMES	41	0.274959	0.796091	0.828746	0.915158	1	4125
PID_IL2_1PATHWAY	53	0.271053	0.795116	0.817204	0.915963	1	1103
LIN_NPAS4_TARGETS_UP	127	0.24347	0.793993	0.906103	0.916952	1	2238
PID_GLYPICAN_1PATHWAY	21	0.313742	0.793489	0.786325	0.91695	1	63
WARTERS_IR_RESPONSE_5GY	38	0.28718	0.792123	0.806667	0.918456	1	2587
COWLING_MYCN_TARGETS	21	0.330103	0.791104	0.722388	0.919279	1	525
MIKKELSEN_ES_ICP_WITH_H3K27ME3	19	0.33195	0.790977	0.767442	0.91854	1	1052
REACTOME_ACTIVATION_OF_GENES_BY_ATF4	24	0.307916	0.790724	0.801802	0.918019	1	1330
DITTMER_PTHLH_TARGETS_DN	64	0.262249	0.79068	0.870036	0.917131	1	1449
PID_AR_NONGENOMIC_PATHWAY	28	0.297895	0.787971	0.813505	0.920813	1	97
PID_S1P_S1P1_PATHWAY	17	0.33652	0.787727	0.754386	0.920304	1	97
GEORGES_CELL_CYCLE_MIR192_TARGETS	59	0.259017	0.787498	0.869718	0.919731	1	2511
BIOCARTA_IL22BP_PATHWAY	15	0.335991	0.787482	0.736695	0.918801	1	931
KEGG_RETINOL_METABOLISM	18	0.33231	0.785636	0.767584	0.921027	1	789
BOYLAN_MULTIPLE_MYELOMA_D_CLUSTER_UP	22	0.318816	0.78557	0.781046	0.920208	1	1057
SESTO_RESPONSE_TO_UV_C5	45	0.280142	0.783476	0.836956	0.922763	1	730
TAVOR_CEBPA_TARGETS_DN	26	0.301947	0.781801	0.787975	0.924552	1	1830
DOANE_BREAST_CANCER_CLASSES_UP	46	0.276425	0.781078	0.809859	0.924774	1	1272
KEGG_AUTOIMMUNE_THYROID_DISEASE	27	0.303152	0.777325	0.795666	0.929836	1	2157
HU_ANGIOGENESIS_UP	17	0.324985	0.775544	0.758308	0.931661	1	77
RICKMAN_TUMOR_DIFFERENTIATED_WELL_VS_MODERATELY_DN	61	0.263041	0.773868	0.886719	0.933341	1	3605
REACTOME_CA_DEPENDENT_EVENTS	21	0.305673	0.772393	0.803226	0.934686	1	4278
ZWANG_EGF_INTERVAL_UP	54	0.260174	0.770051	0.896797	0.937423	1	2214
BIOCARTA_INSULIN_PATHWAY	20	0.316343	0.769803	0.797508	0.936856	1	211
WOO_LIVER_CANCER_RECURRENCE_DN	52	0.273339	0.768602	0.840278	0.937722	1	3637
BOYAULT_LIVER_CANCER_SUBCLASS_G2	23	0.300718	0.768	0.794444	0.937642	1	3358
RAY_TARGETS_OF_P210_BCR_ABL_FUSION_DN	16	0.320365	0.76027	0.785311	0.94804	1	2674
NELSON_RESPONSE_TO_ANDROGEN_DN	16	0.323887	0.757622	0.804665	0.950913	1	1563
MCCLUNG_COCAINE_REWARD_5D	55	0.260177	0.755362	0.888889	0.953056	1	2280
VILLANUEVA_LIVER_CANCER_KRT19_UP	153	0.219382	0.750822	0.981818	0.958324	1	2831
WANG_CISPLATIN_RESPONSE_AND_XPC_UP	158	0.22562	0.74918	0.976303	0.959524	1	1437
RHODES_UNDIFFERENTIATED_CANCER	68	0.247428	0.749108	0.936364	0.958672	1	5056
SAGIV_CD24_TARGETS_UP	17	0.32187	0.748403	0.759868	0.958687	1	2570
HOLLEMAN_PREDNISOLONE_RESISTANCE_B_ALL_UP	21	0.303206	0.747749	0.827692	0.958604	1	1728
KEGG_BUTANOATE_METABOLISM	26	0.28443	0.747425	0.869942	0.958075	1	2828
SHIPP_DLBCL_VS_FOLLICULAR_LYMPHOMA_DN	33	0.275244	0.747341	0.86129	0.957224	1	2364
REACTOME_ION_TRANSPORT_BY_P_TYPE_ATPASES	20	0.308264	0.746995	0.7625	0.956691	1	2128
EGUCHI_CELL_CYCLE_RB1_TARGETS	23	0.29991	0.746631	0.828829	0.956172	1	5873
ABE_VEGFA_TARGETS	16	0.322536	0.745206	0.818991	0.956914	1	2716
REACTOME_BIOLOGICAL_OXIDATIONS	63	0.247908	0.744234	0.948	0.957193	1	3304
TERAO_AOX4_TARGETS_SKIN_DN	17	0.315845	0.743228	0.804487	0.957468	1	1062
FARMER_BREAST_CANCER_CLUSTER_6	15	0.326316	0.738613	0.833856	0.962228	1	119
KORKOLA_TERATOMA	26	0.283995	0.738278	0.84273	0.961695	1	2591
FUJII_YBX1_TARGETS_UP	32	0.27986	0.73824	0.870307	0.960776	1	1542
MARKS_HDAC_TARGETS_UP	21	0.29651	0.737619	0.848387	0.960576	1	1800
VALK_AML_CLUSTER_2	21	0.293858	0.737031	0.834862	0.960309	1	568
SASSON_RESPONSE_TO_FORSKOLIN_UP	77	0.238725	0.734544	0.924	0.962257	1	1929
KEGG_NITROGEN_METABOLISM	17	0.313499	0.734498	0.779412	0.961357	1	2526
LI_LUNG_CANCER	33	0.277664	0.734351	0.858108	0.96058	1	3261
LEE_LIVER_CANCER_DENA_DN	40	0.256279	0.732144	0.916667	0.962098	1	2365
YAO_TEMPORAL_RESPONSE_TO_PROGESTERONE_CLUSTER_11	89	0.232281	0.730447	0.980989	0.963062	1	3246
REACTOME_DNA_REPLICATION	181	0.208371	0.727868	0.994565	0.96493	1	4240
KYNG_DNA_DAMAGE_BY_UV	52	0.252369	0.726043	0.90301	0.965975	1	1750
SMIRNOV_RESPONSE_TO_IR_2HR_UP	47	0.251173	0.725707	0.927273	0.965402	1	1444
KYNG_DNA_DAMAGE_BY_4NQO_OR_UV	52	0.252244	0.725513	0.922078	0.96463	1	2651
ZHAN_MULTIPLE_MYELOMA_SUBGROUPS	30	0.275423	0.724846	0.889213	0.96437	1	5643
REACTOME_INTERFERON_ALPHA_BETA_SIGNALING	50	0.248307	0.723422	0.903915	0.964882	1	2906
SESTO_RESPONSE_TO_UV_C3	18	0.304818	0.719522	0.860606	0.967902	1	521
BIOCARTA_NFAT_PATHWAY	39	0.259796	0.717293	0.919192	0.969192	1	1099
BIOCARTA_CXCR4_PATHWAY	22	0.294837	0.717178	0.879765	0.968348	1	928
PID_INSULIN_GLUCOSE_PATHWAY	21	0.28887	0.713052	0.881818	0.971409	1	1518
BIOCARTA_VEGF_PATHWAY	25	0.280685	0.711165	0.879599	0.972239	1	2902
SMID_BREAST_CANCER_RELAPSE_IN_BRAIN_UP	18	0.294751	0.708112	0.891975	0.974043	1	2246
TAKADA_GASTRIC_CANCER_COPY_NUMBER_DN	18	0.29499	0.70693	0.870769	0.974217	1	241
REACTOME_TRIGLYCERIDE_BIOSYNTHESIS	35	0.255702	0.706578	0.911475	0.973565	1	2788
REN_BOUND_BY_E2F	61	0.231473	0.705116	0.947955	0.973912	1	4343
SEIDEN_MET_SIGNALING	18	0.296267	0.703924	0.856742	0.974028	1	2297
REACTOME_MITOTIC_M_M_G1_PHASES	162	0.20623	0.703346	0.994898	0.973541	1	4202
HESS_TARGETS_OF_HOXA9_AND_MEIS1_UP	58	0.239541	0.703052	0.934307	0.972853	1	909
BIOCARTA_TFF_PATHWAY	19	0.297066	0.70255	0.849582	0.972369	1	211
ZHAN_MULTIPLE_MYELOMA_PR_DN	44	0.240878	0.701139	0.932143	0.972688	1	2416
WHITFIELD_CELL_CYCLE_LITERATURE	44	0.241176	0.698154	0.956835	0.974222	1	4331
SCIAN_CELL_CYCLE_TARGETS_OF_TP53_AND_TP73_DN	22	0.279954	0.6943	0.901587	0.976326	1	3374
BIOCARTA_BCELLSURVIVAL_PATHWAY	15	0.30564	0.692855	0.846626	0.976536	1	1644
BIOCARTA_MITOCHONDRIA_PATHWAY	21	0.287108	0.692634	0.893175	0.975778	1	3861
STEIN_ESRRA_TARGETS_RESPONSIVE_TO_ESTROGEN_DN	35	0.251793	0.687196	0.953947	0.978958	1	4127
LEE_LIVER_CANCER_MYC_E2F1_DN	36	0.251009	0.686394	0.942761	0.97863	1	1653
REACTOME_NETRIN1_SIGNALING	23	0.273754	0.683069	0.907121	0.980204	1	1225
REACTOME_SYNTHESIS_OF_PIPS_AT_THE_GOLGI_MEMBRANE	16	0.290481	0.679765	0.90379	0.981521	1	4315
SCIBETTA_KDM5B_TARGETS_DN	70	0.219874	0.675752	0.984615	0.983364	1	4118
ZHANG_TLX_TARGETS_DN	85	0.214178	0.67496	0.990698	0.982983	1	4971
KEGG_CITRATE_CYCLE_TCA_CYCLE	28	0.267313	0.674401	0.932308	0.982409	1	3637
KEGG_PROTEASOME	43	0.228825	0.668702	0.976667	0.985147	1	4125
KAPOSI_LIVER_CANCER_MET_UP	15	0.290431	0.665275	0.886957	0.986283	1	3696
MARSON_FOXP3_CORE_DIRECT_TARGETS	15	0.289091	0.663573	0.895522	0.986344	1	1488
REACTOME_YAP1_AND_WWTR1_TAZ_STIMULATED_GENE_EXPRESSION	18	0.2794	0.662391	0.916923	0.986122	1	2259
RIZ_ERYTHROID_DIFFERENTIATION_HBZ	27	0.256869	0.659237	0.94012	0.987056	1	2476
TRACEY_RESISTANCE_TO_IFNA2_DN	27	0.257735	0.658681	0.925806	0.986434	1	951
SINGH_NFE2L2_TARGETS	15	0.288621	0.65807	0.911585	0.985825	1	2895
REACTOME_SULFUR_AMINO_ACID_METABOLISM	21	0.267526	0.649524	0.924699	0.989458	1	1569
MEINHOLD_OVARIAN_CANCER_LOW_GRADE_DN	20	0.274908	0.648929	0.923323	0.9888	1	3895
STAMBOLSKY_RESPONSE_TO_VITAMIN_D3_DN	17	0.276825	0.645607	0.920588	0.989465	1	2259
AMIT_DELAYED_EARLY_GENES	18	0.271334	0.643058	0.94012	0.989749	1	3715
WU_APOPTOSIS_BY_CDKN1A_VIA_TP53	50	0.222525	0.641934	0.982877	0.989342	1	4387
REACTOME_DNA_STRAND_ELONGATION	30	0.241543	0.641186	0.963077	0.988758	1	4343
LY_AGING_OLD_DN	51	0.217017	0.637447	0.982518	0.989519	1	3887
GARGALOVIC_RESPONSE_TO_OXIDIZED_PHOSPHOLIPIDS_RED_UP	17	0.26939	0.636258	0.942857	0.989129	1	4115
PID_SMAD2_3NUCLEAR_PATHWAY	70	0.206164	0.634375	0.995763	0.989037	1	2942
TING_SILENCED_BY_DICER	20	0.261632	0.634357	0.935385	0.988113	1	3079
PID_E2F_PATHWAY	67	0.207889	0.631609	1	0.988331	1	4343
BIOCARTA_DEATH_PATHWAY	33	0.230106	0.625228	0.977419	0.989921	1	3861
SUZUKI_RESPONSE_TO_TSA_AND_DECITABINE_1B	15	0.27265	0.619547	0.944751	0.99113	1	2059
STEIN_ESR1_TARGETS	65	0.206095	0.619062	0.989474	0.990384	1	3887
WILLIAMS_ESR1_TARGETS_UP	19	0.248149	0.59985	0.957831	0.995388	1	3871
BENPORATH_ES_2	26	0.229248	0.582774	0.987013	0.998737	1	4127
FRASOR_RESPONSE_TO_SERM_OR_FULVESTRANT_UP	19	0.237818	0.582671	0.947075	0.997822	1	2603
HASLINGER_B_CLL_WITH_CHROMOSOME_12_TRISOMY	24	0.234344	0.581103	0.977346	0.997232	1	330
IKEDA_MIR30_TARGETS_DN	21	0.229106	0.564058	0.967262	0.999663	1	3733
REACTOME_GLYCOGEN_BREAKDOWN_GLYCOGENOLYSIS	15	0.239403	0.55481	0.954424	1	1	4194
PID_HDAC_CLASSIII_PATHWAY	22	0.223208	0.550795	0.987952	0.999903	1	2987
YU_BAP1_TARGETS	27	0.208364	0.540108	0.997041	1	1	4331
GRAHAM_NORMAL_QUIESCENT_VS_NORMAL_DIVIDING_DN	85	0.170721	0.538622	1	0.999654	1	5166
BIOCARTA_PROTEASOME_PATHWAY	28	0.204848	0.521253	1	1	1	4109
HASLINGER_B_CLL_WITH_6Q21_DELETION	19	0.211295	0.521208	0.990937	0.999696	1	5060
WAGNER_APO2_SENSITIVITY	15	0.227774	0.516853	0.99422	0.999154	1	4087
REACTOME_E2F_MEDIATED_REGULATION_OF_DNA_REPLICATION	32	0.190441	0.504952	1	0.999193	1	4750
NIKOLSKY_BREAST_CANCER_19Q13.1_AMPLICON	17	0.20677	0.486295	0.994318	0.99944	1	15200
REACTOME_TIGHT_JUNCTION_INTERACTIONS	15	0.194056	0.44673	1	1	1	15443
HEIDENBLAD_AMPLICON_12P11_12_UP	23	0.176419	0.439925	1	0.999245	1	4378
REACTOME_INFLUENZA_VIRAL_RNA_TRANSCRIPTION_AND_REPLICATION	105	-0.908977	-2.70812	0	0	0	709
REACTOME_PEPTIDE_CHAIN_ELONGATION	89	-0.926389	-2.68093	0	0	0	709
REACTOME_3_UTR_MEDIATED_TRANSLATIONAL_REGULATION	110	-0.906435	-2.67646	0	0	0	709
REACTOME_NONSENSE_MEDIATED_DECAY_ENHANCED_BY_THE_EXON_JUNCTION_COMPLEX	110	-0.892204	-2.6509	0	0	0	709
REACTOME_INFLUENZA_LIFE_CYCLE	139	-0.869793	-2.63814	0	0	0	1004
KEGG_RIBOSOME	85	-0.924781	-2.63401	0	0	0	641
REACTOME_TRANSLATION	151	-0.867681	-2.63002	0	0	0	710
REACTOME_SRP_DEPENDENT_COTRANSLATIONAL_PROTEIN_TARGETING_TO_MEMBRANE	113	-0.886652	-2.61249	0	0	0	710
REACTOME_METABOLISM_OF_MRNA	212	-0.796163	-2.54691	0	0	0	1424
BILANGES_SERUM_AND_RAPAMYCIN_SENSITIVE_GENES	65	-0.905167	-2.53793	0	0	0	749
REACTOME_METABOLISM_OF_RNA	257	-0.768005	-2.46852	0	0	0	1272
CHNG_MULTIPLE_MYELOMA_HYPERPLOID_UP	49	-0.936377	-2.45241	0	0	0	749
REACTOME_ACTIVATION_OF_THE_MRNA_UPON_BINDING_OF_THE_CAP_BINDING_COMPLEX_AND_EIFS_AND_SUBSEQUENT_BINDING_TO_43S	59	-0.882129	-2.41392	0	0	0	1424
REACTOME_FORMATION_OF_THE_TERNARY_COMPLEX_AND_SUBSEQUENTLY_THE_43S_COMPLEX	51	-0.896595	-2.3638	0	0	0	1424
ZHAN_MULTIPLE_MYELOMA_MS_DN	40	-0.89798	-2.29539	0	0	0	1274
REACTOME_METABOLISM_OF_PROTEINS	379	-0.689962	-2.29004	0	0	0	1454
FLOTHO_PEDIATRIC_ALL_THERAPY_RESPONSE_UP	49	-0.8661	-2.28521	0	0	0	1483
PECE_MAMMARY_STEM_CELL_UP	120	-0.750417	-2.25677	0	0	0	711
TIEN_INTESTINE_PROBIOTICS_6HR_UP	51	-0.83444	-2.2139	0	0	0	1970
JISON_SICKLE_CELL_DISEASE_DN	165	-0.701567	-2.17489	0	0	0	2063
HSIAO_HOUSEKEEPING_GENES	375	-0.650629	-2.15522	0	0	0	841
NUTT_GBM_VS_AO_GLIOMA_DN	36	-0.837816	-2.14753	0	0	0	457
ZHAN_MULTIPLE_MYELOMA_HP_UP	43	-0.820716	-2.11736	0	0	0	2217
BILANGES_RAPAMYCIN_SENSITIVE_VIA_TSC1_AND_TSC2	66	-0.75171	-2.10881	0	0	0	1339
BILANGES_SERUM_RESPONSE_TRANSLATION	28	-0.867911	-2.09999	0	0	0	523
IRITANI_MAD1_TARGETS_DN	44	-0.801129	-2.09221	0	0	0	1216
YAMASHITA_LIVER_CANCER_WITH_EPCAM_UP	49	-0.750311	-2.00216	0	3.50286e-05	0.001	1508
LINDGREN_BLADDER_CANCER_WITH_LOH_IN_CHR9Q	101	-0.678614	-1.99988	0	3.37776e-05	0.001	4585
OSMAN_BLADDER_CANCER_DN	354	-0.604717	-1.98573	0	6.51479e-05	0.002	1931
ABE_INNER_EAR	37	-0.781448	-1.96668	0	9.47428e-05	0.003	545
LUI_THYROID_CANCER_CLUSTER_3	28	-0.82111	-1.96076	0	0.000122854	0.004	1424
HOLLEMAN_ASPARAGINASE_RESISTANCE_B_ALL_UP	25	-0.832049	-1.9498	0	0.000119015	0.004	463
ANDERSEN_LIVER_CANCER_KRT19_UP	32	-0.786247	-1.92165	0	0.000144114	0.005	1916
BILANGES_RAPAMYCIN_SENSITIVE_GENES	37	-0.740539	-1.87765	0	0.000587681	0.021	1778
HOLLEMAN_ASPARAGINASE_RESISTANCE_ALL_UP	22	-0.822308	-1.87019	0	0.000679676	0.025	463
NING_CHRONIC_OBSTRUCTIVE_PULMONARY_DISEASE_UP	123	-0.628294	-1.86891	0	0.000714115	0.027	1639
SMIRNOV_CIRCULATING_ENDOTHELIOCYTES_IN_CANCER_UP	134	-0.61254	-1.86559	0	0.000746104	0.029	4092
LEE_LIVER_CANCER_MYC_UP	44	-0.718402	-1.85624	0	0.000876636	0.035	541
POMEROY_MEDULLOBLASTOMA_DESMOPLASIC_VS_CLASSIC_DN	50	-0.690685	-1.84441	0	0.00143948	0.058	976
BOGNI_TREATMENT_RELATED_MYELOID_LEUKEMIA_UP	24	-0.782576	-1.8411	0	0.00159382	0.066	2145
LUI_TARGETS_OF_PAX8_PPARG_FUSION	34	-0.739104	-1.8208	0	0.002857	0.116	1424
DAZARD_UV_RESPONSE_CLUSTER_G1	57	-0.679094	-1.8195	0	0.00292557	0.122	2044
MOREAUX_MULTIPLE_MYELOMA_BY_TACI_DN	157	-0.589392	-1.81465	0	0.00341036	0.144	3074
HOLLEMAN_VINCRISTINE_RESISTANCE_ALL_DN	19	-0.804489	-1.80815	0	0.00389412	0.166	602
TONG_INTERACT_WITH_PTTG1	48	-0.688764	-1.80783	0	0.00387182	0.168	1272
ZHAN_MULTIPLE_MYELOMA_CD2_UP	43	-0.689193	-1.80679	0	0.00389105	0.171	2704
DELACROIX_RAR_TARGETS_DN	15	-0.84495	-1.79503	0	0.00502334	0.218	1615
DANG_MYC_TARGETS_UP	134	-0.594205	-1.78486	0	0.00616699	0.264	2324
ZHAN_MULTIPLE_MYELOMA_MF_UP	43	-0.678097	-1.78104	0	0.00645011	0.279	4782
SEKI_INFLAMMATORY_RESPONSE_LPS_UP	60	-0.653551	-1.78072	0	0.00641604	0.283	3153
NIKOLSKY_BREAST_CANCER_16P13_AMPLICON	82	-0.623545	-1.77843	0	0.00660827	0.295	3779
KLEIN_TARGETS_OF_BCR_ABL1_FUSION	37	-0.697226	-1.76428	0	0.00876931	0.377	3483
MODY_HIPPOCAMPUS_PRENATAL	39	-0.700642	-1.75722	0.00143678	0.0100931	0.424	2424
TIEN_INTESTINE_PROBIOTICS_2HR_UP	24	-0.739069	-1.74181	0.00152672	0.0140273	0.545	2847
HILLION_HMGA1_TARGETS	69	-0.624664	-1.73947	0	0.0144468	0.561	1424
LI_AMPLIFIED_IN_LUNG_CANCER	145	-0.567149	-1.72619	0	0.0187088	0.651	1236
HILLION_HMGA1B_TARGETS	76	-0.611054	-1.72535	0	0.018765	0.661	1424
RICKMAN_METASTASIS_DN	199	-0.551314	-1.72361	0	0.0190482	0.673	3158
NIKOLSKY_BREAST_CANCER_11Q12_Q14_AMPLICON	108	-0.584382	-1.72282	0	0.0190483	0.678	5522
TAKAO_RESPONSE_TO_UVB_RADIATION_UP	83	-0.602054	-1.72	0	0.0198729	0.698	2847
ZHANG_RESPONSE_TO_CANTHARIDIN_DN	66	-0.618964	-1.71428	0	0.02187	0.743	3604
LIAN_LIPA_TARGETS_3M	48	-0.649238	-1.70533	0.00140449	0.0253396	0.8	5198
PURBEY_TARGETS_OF_CTBP1_AND_SATB1_UP	69	-0.609666	-1.70202	0	0.0261763	0.817	2022
LUI_THYROID_CANCER_PAX8_PPARG_DN	45	-0.65382	-1.70047	0.0013947	0.0265702	0.83	1424
REACTOME_CLASS_A1_RHODOPSIN_LIKE_RECEPTORS	102	-0.581407	-1.69932	0	0.0268787	0.844	4173
DIRMEIER_LMP1_RESPONSE_EARLY	63	-0.611951	-1.69717	0	0.027566	0.855	3339
BIOCARTA_TNFR2_PATHWAY	18	-0.761843	-1.69715	0	0.0271546	0.855	2739
BILD_SRC_ONCOGENIC_SIGNATURE	51	-0.633181	-1.69101	0.00280112	0.0299758	0.886	2047
HECKER_IFNB1_TARGETS	85	-0.58261	-1.68478	0	0.0329321	0.911	5555
BHATI_G2M_ARREST_BY_2METHOXYESTRADIOL_DN	103	-0.574313	-1.68249	0	0.0341211	0.922	3170
BROWN_MYELOID_CELL_DEVELOPMENT_UP	131	-0.553462	-1.68212	0	0.0338819	0.922	3679
KEGG_CYTOKINE_CYTOKINE_RECEPTOR_INTERACTION	152	-0.5504	-1.67737	0	0.0365041	0.935	3796
OHM_METHYLATED_IN_ADULT_CANCERS	19	-0.747274	-1.67699	0	0.0361346	0.937	429
GINESTIER_BREAST_CANCER_20Q13_AMPLIFICATION_DN	157	-0.544229	-1.67661	0	0.0358909	0.939	1764
PID_EPHRINB_REV_PATHWAY	23	-0.721582	-1.67582	0	0.035971	0.942	3856
KYNG_RESPONSE_TO_H2O2	61	-0.608421	-1.67453	0.00270636	0.0363874	0.949	1215
GUO_HEX_TARGETS_DN	52	-0.619321	-1.67267	0	0.0370753	0.955	4921
LEE_CALORIE_RESTRICTION_NEOCORTEX_DN	65	-0.609409	-1.67224	0	0.0369182	0.955	3607
ZHAN_MULTIPLE_MYELOMA_CD1_VS_CD2_DN	47	-0.622703	-1.65436	0.00138696	0.0494584	0.989	3489
KUROZUMI_RESPONSE_TO_ONCOCYTIC_VIRUS	33	-0.673113	-1.64631	0.00143678	0.0558065	0.993	3252
REACTOME_RESPIRATORY_ELECTRON_TRANSPORT_ATP_SYNTHESIS_BY_CHEMIOSMOTIC_COUPLING_AND_HEAT_PRODUCTION_BY_UNCOUPLING_PROTEINS_	78	-0.574609	-1.64475	0	0.0566101	0.994	5557
NIELSEN_GIST_AND_SYNOVIAL_SARCOMA_DN	17	-0.748597	-1.64405	0.0045045	0.0565819	0.994	1977
MALONEY_RESPONSE_TO_17AAG_DN	77	-0.585106	-1.642	0.00136799	0.0576999	0.994	395
TIEN_INTESTINE_PROBIOTICS_24HR_DN	200	-0.524253	-1.64081	0	0.0582032	0.994	1542
ZHOU_TNF_SIGNALING_4HR	50	-0.615892	-1.63706	0.00415512	0.0607184	0.997	2739
TARTE_PLASMA_CELL_VS_PLASMABLAST_UP	272	-0.5038	-1.63595	0	0.0610853	0.998	2873
REACTOME_PEPTIDE_LIGAND_BINDING_RECEPTORS	61	-0.600136	-1.6358	0.00135501	0.0605368	0.998	3299
MCLACHLAN_DENTAL_CARIES_UP	208	-0.519634	-1.63571	0	0.059946	0.998	4115
DORN_ADENOVIRUS_INFECTION_24HR_DN	39	-0.64515	-1.6285	0.00725689	0.0663684	0.999	2407
REACTOME_RNA_POL_III_TRANSCRIPTION	32	-0.672551	-1.62544	0.00444444	0.0688641	1	622
REACTOME_CHEMOKINE_RECEPTORS_BIND_CHEMOKINES	28	-0.675546	-1.62264	0.00736377	0.071222	1	2567
SEIDEN_ONCOGENESIS_BY_MET	81	-0.571843	-1.6204	0.00138504	0.072785	1	2603
THEILGAARD_NEUTROPHIL_AT_SKIN_WOUND_UP	73	-0.572959	-1.61994	0.00134048	0.0725039	1	2841
OKAMOTO_LIVER_CANCER_MULTICENTRIC_OCCURRENCE_UP	23	-0.70463	-1.61893	0.00584795	0.0726938	1	3058
JIANG_VHL_TARGETS	126	-0.539049	-1.61825	0	0.0728205	1	2829
KYNG_RESPONSE_TO_H2O2_VIA_ERCC6_DN	41	-0.629773	-1.61309	0.00147059	0.0780694	1	631
VILIMAS_NOTCH1_TARGETS_DN	15	-0.746844	-1.61275	0.00865801	0.0775486	1	3328
BYSTRYKH_HEMATOPOIESIS_STEM_CELL_AND_BRAIN_QTL_CIS	58	-0.594427	-1.61091	0.00134409	0.0790288	1	2702
REACTOME_G_ALPHA_Q_SIGNALLING_EVENTS	81	-0.568952	-1.60811	0.00395257	0.0813529	1	2841
COULOUARN_TEMPORAL_TGFB1_SIGNATURE_UP	90	-0.554206	-1.60711	0.00138696	0.0818137	1	2120
HONMA_DOCETAXEL_RESISTANCE	33	-0.649358	-1.60591	0.00431655	0.0825294	1	1339
BENPORATH_MYC_TARGETS_WITH_EBOX	205	-0.505829	-1.60152	0	0.0872746	1	3828
PID_MET_PATHWAY	76	-0.565137	-1.59907	0.00136799	0.0896433	1	3061
LINDSTEDT_DENDRITIC_CELL_MATURATION_A	58	-0.579291	-1.5977	0.00692521	0.0907131	1	4115
POMEROY_MEDULLOBLASTOMA_PROGNOSIS_DN	43	-0.61881	-1.59755	0.00560224	0.0900938	1	794
ZHAN_MULTIPLE_MYELOMA_LB_UP	39	-0.621247	-1.5975	0.00147493	0.089307	1	2634
KUUSELO_PANCREATIC_CANCER_19Q13_AMPLIFICATION	25	-0.673217	-1.59636	0.00734214	0.0898488	1	3606
REACTOME_DEADENYLATION_OF_MRNA	18	-0.737445	-1.59559	0.0137825	0.089959	1	554
MORI_PLASMA_CELL_DN	28	-0.661116	-1.59412	0.00149477	0.0910107	1	2867
TCGA_GLIOBLASTOMA_COPY_NUMBER_DN	28	-0.659769	-1.58946	0.00277778	0.0963048	1	563
EPPERT_LSC_R	37	-0.630162	-1.58874	0.00847458	0.0962604	1	2603
HEDENFALK_BREAST_CANCER_BRACX_UP	18	-0.713078	-1.57893	0.00769231	0.109487	1	509
REACTOME_RNA_POL_III_TRANSCRIPTION_INITIATION_FROM_TYPE_2_PROMOTER	22	-0.686963	-1.57862	0.01	0.109022	1	2923
PID_TOLL_ENDOGENOUS_PATHWAY	23	-0.690347	-1.57843	0.00581395	0.108359	1	3793
WANG_TUMOR_INVASIVENESS_UP	341	-0.477465	-1.57778	0	0.108293	1	2988
BIOCARTA_NTHI_PATHWAY	24	-0.667428	-1.57584	0.0150602	0.110027	1	2739
KEGG_COMPLEMENT_AND_COAGULATION_CASCADES	36	-0.627154	-1.57441	0.00426743	0.111445	1	2938
DELACROIX_RAR_TARGETS_UP	34	-0.624955	-1.57233	0.0042735	0.113862	1	3861
RUTELLA_RESPONSE_TO_HGF_DN	220	-0.493671	-1.57089	0	0.115144	1	4784
WILLERT_WNT_SIGNALING	19	-0.688681	-1.57038	0.0136571	0.114938	1	3321
SOTIRIOU_BREAST_CANCER_GRADE_1_VS_3_DN	41	-0.611649	-1.56967	0.00567376	0.115041	1	4123
ZHANG_RESPONSE_TO_CANTHARIDIN_UP	17	-0.711803	-1.56736	0.0119581	0.117771	1	2794
REACTOME_ACTIVATED_TLR4_SIGNALLING	87	-0.546222	-1.56726	0.0027027	0.116951	1	3773
PID_FAK_PATHWAY	55	-0.573825	-1.56128	0.00730994	0.125997	1	2174
KEGG_HEMATOPOIETIC_CELL_LINEAGE	58	-0.570556	-1.56099	0.00562588	0.125484	1	4492
DORN_ADENOVIRUS_INFECTION_32HR_DN	34	-0.622548	-1.55944	0.0101744	0.127188	1	4906
HOLLEMAN_VINCRISTINE_RESISTANCE_B_ALL_DN	15	-0.739062	-1.5584	0.00622084	0.127985	1	1424
LIM_MAMMARY_LUMINAL_PROGENITOR_UP	30	-0.635572	-1.55822	0.0101449	0.127268	1	1902
KEGG_OXIDATIVE_PHOSPHORYLATION	103	-0.524638	-1.55575	0.00397878	0.13047	1	5557
ONDER_CDH1_TARGETS_3_DN	28	-0.647752	-1.5555	0.0100719	0.129853	1	3795
ZHAN_MULTIPLE_MYELOMA_DN	35	-0.621613	-1.55463	0.00890208	0.130527	1	3149
FOURNIER_ACINAR_DEVELOPMENT_EARLY_UP	19	-0.699428	-1.55376	0.00896861	0.131188	1	1068
DARWICHE_PAPILLOMA_RISK_HIGH_UP	109	-0.524395	-1.55348	0.00508906	0.130631	1	2958
LIN_APC_TARGETS	66	-0.568284	-1.55338	0.00414938	0.129826	1	1422
REACTOME_HIV_LIFE_CYCLE	110	-0.52972	-1.55337	0.00126582	0.128892	1	4200
WILLIAMS_ESR2_TARGETS_UP	23	-0.666586	-1.55284	0.00892857	0.128776	1	279
ZUCCHI_METASTASIS_UP	36	-0.610246	-1.55238	0.0068306	0.128601	1	1668
PID_BETA_CATENIN_DEG_PATHWAY	16	-0.717685	-1.5522	0.0157729	0.127835	1	1465
SIG_CD40PATHWAYMAP	33	-0.629631	-1.55004	0.0174165	0.130643	1	2867
VALK_AML_CLUSTER_5	30	-0.628077	-1.54769	0.0108359	0.13374	1	3539
LOPES_METHYLATED_IN_COLON_CANCER_DN	21	-0.677523	-1.5403	0.015942	0.145542	1	3448
NING_CHRONIC_OBSTRUCTIVE_PULMONARY_DISEASE_DN	108	-0.522378	-1.53908	0.00525624	0.146668	1	2581
MCDOWELL_ACUTE_LUNG_INJURY_UP	37	-0.604668	-1.53756	0.017192	0.148413	1	3556
BROWNE_HCMV_INFECTION_8HR_UP	86	-0.532338	-1.53714	0.00534759	0.148063	1	2864
LUI_THYROID_CANCER_PAX8_PPARG_UP	39	-0.607059	-1.53707	0.0124654	0.147187	1	1023
CUI_TCF21_TARGETS_UP	23	-0.66485	-1.53666	0.0114943	0.146901	1	1048
FLOTHO_PEDIATRIC_ALL_THERAPY_RESPONSE_DN	21	-0.6694	-1.53622	0.0202808	0.146639	1	774
GAURNIER_PSMD4_TARGETS	61	-0.56006	-1.53574	0.00820793	0.146548	1	3796
AGUIRRE_PANCREATIC_CANCER_COPY_NUMBER_UP	262	-0.474522	-1.53565	0	0.145763	1	3986
KEGG_SPLICEOSOME	124	-0.513462	-1.53534	0	0.145343	1	4871
WONG_EMBRYONIC_STEM_CELL_CORE	318	-0.468079	-1.53505	0	0.144784	1	3119
REACTOME_RESPIRATORY_ELECTRON_TRANSPORT	63	-0.555495	-1.53365	0.00965517	0.146358	1	5557
VERHAAK_AML_WITH_NPM1_MUTATED_UP	157	-0.498065	-1.53362	0.00125471	0.145501	1	3329
DAIRKEE_TERT_TARGETS_UP	310	-0.469706	-1.5336	0	0.144587	1	3153
PID_CMYB_PATHWAY	74	-0.539223	-1.53354	0.00408719	0.143795	1	3617
FERNANDEZ_BOUND_BY_MYC	156	-0.49115	-1.53117	0.00245098	0.147164	1	3832
LOPEZ_TRANSLATION_VIA_FN1_SIGNALING	32	-0.606388	-1.53116	0.0145349	0.146251	1	3158
KEGG_NOD_LIKE_RECEPTOR_SIGNALING_PATHWAY	56	-0.558265	-1.52946	0.0111732	0.148353	1	2804
DORSEY_GAB2_TARGETS	18	-0.690377	-1.52883	0.0134731	0.148556	1	4261
ZHANG_RESPONSE_TO_IKK_INHIBITOR_AND_TNF_UP	183	-0.491975	-1.52826	0	0.148657	1	4906
LIEN_BREAST_CARCINOMA_METAPLASTIC	16	-0.714016	-1.52682	0.010574	0.150663	1	3324
PID_PS1_PATHWAY	39	-0.597247	-1.5266	0.014556	0.15005	1	1574
JIANG_TIP30_TARGETS_DN	19	-0.687951	-1.52588	0.0224215	0.150599	1	1803
TAKEDA_TARGETS_OF_NUP98_HOXA9_FUSION_6HR_DN	29	-0.634462	-1.52579	0.0195783	0.149838	1	3802
PRAMOONJAGO_SOX4_TARGETS_DN	46	-0.575547	-1.52526	0.0128388	0.149829	1	3116
GAVIN_FOXP3_TARGETS_CLUSTER_T7	93	-0.521155	-1.52495	0.00539084	0.149489	1	2425
BOUDOUKHA_BOUND_BY_IGF2BP2	93	-0.526563	-1.52489	0.0026178	0.148707	1	1483
BERENJENO_TRANSFORMED_BY_RHOA_FOREVER_DN	26	-0.63477	-1.52135	0.0247813	0.154288	1	3617
BIOCARTA_TID_PATHWAY	16	-0.701283	-1.52038	0.0205047	0.155104	1	2739
ICHIBA_GRAFT_VERSUS_HOST_DISEASE_35D_UP	116	-0.508339	-1.51936	0.00387597	0.156279	1	3485
DARWICHE_SQUAMOUS_CELL_CARCINOMA_UP	110	-0.517038	-1.51843	0.00665779	0.157001	1	1992
GROSS_ELK3_TARGETS_UP	23	-0.663819	-1.51805	0.0231884	0.156734	1	3132
REACTOME_RIP_MEDIATED_NFKB_ACTIVATION_VIA_DAI	16	-0.701891	-1.51747	0.0136986	0.156781	1	2028
SPIELMAN_LYMPHOBLAST_EUROPEAN_VS_ASIAN_UP	456	-0.452254	-1.51711	0	0.156707	1	3818
ZAMORA_NOS2_TARGETS_UP	63	-0.552644	-1.51603	0.00970874	0.157878	1	4219
CHEN_HOXA5_TARGETS_9HR_UP	204	-0.478647	-1.51579	0	0.157391	1	5441
DIRMEIER_LMP1_RESPONSE_LATE_UP	54	-0.559871	-1.51538	0.0165517	0.157259	1	4515
MCBRYAN_PUBERTAL_BREAST_4_5WK_DN	149	-0.493294	-1.51524	0.00250627	0.156606	1	3147
RHEIN_ALL_GLUCOCORTICOID_THERAPY_UP	72	-0.538987	-1.51283	0.00413223	0.160212	1	4431
DORN_ADENOVIRUS_INFECTION_12HR_UP	22	-0.65292	-1.51209	0.0275651	0.160807	1	4814
HINATA_NFKB_TARGETS_KERATINOCYTE_UP	67	-0.539476	-1.51149	0.0123457	0.161079	1	3829
BIOCARTA_MET_PATHWAY	35	-0.601547	-1.51016	0.0217077	0.162945	1	3061
CHEN_ETV5_TARGETS_SERTOLI	16	-0.705344	-1.50972	0.0229709	0.16299	1	2128
URS_ADIPOCYTE_DIFFERENTIATION_DN	18	-0.680076	-1.50777	0.0241327	0.165885	1	3622
SCHLOSSER_MYC_TARGETS_REPRESSED_BY_SERUM	150	-0.491932	-1.50711	0	0.166315	1	3769
VILIMAS_NOTCH1_TARGETS_UP	40	-0.588558	-1.50632	0.0211864	0.166935	1	4906
REACTOME_LATE_PHASE_OF_HIV_LIFE_CYCLE	96	-0.518987	-1.50516	0.00682128	0.168402	1	4529
REACTOME_MYD88_MAL_CASCADE_INITIATED_ON_PLASMA_MEMBRANE	78	-0.531879	-1.50476	0.00667557	0.168224	1	3773
SIG_CHEMOTAXIS	38	-0.584817	-1.49942	0.0294985	0.178046	1	1555
LI_PROSTATE_CANCER_EPIGENETIC	20	-0.665199	-1.49829	0.021309	0.179361	1	1071
DORSAM_HOXA9_TARGETS_DN	29	-0.617326	-1.49801	0.0241821	0.179009	1	2405
LEE_LIVER_CANCER_SURVIVAL_DN	158	-0.482775	-1.49765	0.00124688	0.17886	1	1469
DARWICHE_PAPILLOMA_PROGRESSION_RISK	49	-0.562105	-1.49697	0.0205761	0.179329	1	3794
REACTOME_FORMATION_OF_THE_HIV1_EARLY_ELONGATION_COMPLEX	28	-0.613236	-1.4961	0.0218341	0.179965	1	3621
PID_RXR_VDR_PATHWAY	22	-0.657084	-1.49555	0.0196672	0.180003	1	4495
REACTOME_DEADENYLATION_DEPENDENT_MRNA_DECAY	43	-0.579093	-1.49524	0.0173913	0.179763	1	1741
KIM_WT1_TARGETS_12HR_DN	170	-0.482176	-1.4943	0.00121655	0.180696	1	3178
PID_P53_REGULATION_PATHWAY	58	-0.549802	-1.49371	0.00684931	0.181004	1	1742
ROESSLER_LIVER_CANCER_METASTASIS_DN	43	-0.5807	-1.49312	0.0175182	0.181319	1	2317
REACTOME_TAK1_ACTIVATES_NFKB_BY_PHOSPHORYLATION_AND_ACTIVATION_OF_IKKS_COMPLEX	21	-0.649937	-1.49279	0.0283159	0.181135	1	3539
REACTOME_TRAF6_MEDIATED_INDUCTION_OF_NFKB_AND_MAP_KINASES_UPON_TLR7_8_OR_9_ACTIVATION	71	-0.527703	-1.49271	0.0082531	0.180404	1	3773
ZHOU_INFLAMMATORY_RESPONSE_LPS_UP	251	-0.465977	-1.49142	0.00119332	0.182025	1	4628
CHEN_LUNG_CANCER_SURVIVAL	20	-0.661987	-1.49132	0.0292826	0.181326	1	2608
SHIN_B_CELL_LYMPHOMA_CLUSTER_3	24	-0.641206	-1.49089	0.0310651	0.18129	1	3269
CHEN_LVAD_SUPPORT_OF_FAILING_HEART_DN	28	-0.617315	-1.49042	0.0315186	0.181272	1	4117
PID_ECADHERIN_NASCENT_AJ_PATHWAY	39	-0.587874	-1.49036	0.0169492	0.180512	1	4402
JAATINEN_HEMATOPOIETIC_STEM_CELL_DN	180	-0.477041	-1.48828	0.00121655	0.183988	1	4481
DORN_ADENOVIRUS_INFECTION_48HR_DN	35	-0.599664	-1.48807	0.00988701	0.18347	1	4906
REACTOME_DOWNREGULATION_OF_TGF_BETA_RECEPTOR_SIGNALING	21	-0.653519	-1.48701	0.0385802	0.18479	1	3006
KANG_GIST_WITH_PDGFRA_UP	35	-0.590523	-1.48441	0.0185714	0.189318	1	3004
SWEET_KRAS_ONCOGENIC_SIGNATURE	80	-0.528478	-1.48352	0.0106667	0.19028	1	3297
REACTOME_INNATE_IMMUNE_SYSTEM	193	-0.470271	-1.4832	0.00367197	0.19002	1	4579
PID_ALK1_PATHWAY	21	-0.636091	-1.48288	0.0269865	0.189765	1	3407
FLECHNER_PBL_KIDNEY_TRANSPLANT_REJECTED_VS_OK_DN	50	-0.552564	-1.48169	0.0139082	0.191559	1	1277
PID_IL8_CXCR2_PATHWAY	30	-0.596851	-1.48097	0.0231839	0.192209	1	4405
REACTOME_TCA_CYCLE_AND_RESPIRATORY_ELECTRON_TRANSPORT	114	-0.500246	-1.48016	0.00524934	0.193063	1	4252
CAIRO_LIVER_DEVELOPMENT_DN	143	-0.487825	-1.47973	0.00379747	0.19316	1	3901
FERRANDO_TAL1_NEIGHBORS	19	-0.662327	-1.47963	0.03207	0.192461	1	3794
MEDINA_SMARCA4_TARGETS	32	-0.600271	-1.47828	0.0315186	0.194584	1	2069
DARWICHE_SKIN_TUMOR_PROMOTER_UP	102	-0.502035	-1.47606	0.00794702	0.198501	1	2958
REACTOME_RNA_POL_II_PRE_TRANSCRIPTION_EVENTS	54	-0.551343	-1.47544	0.0122117	0.198877	1	4200
REACTOME_TRAF6_MEDIATED_NFKB_ACTIVATION	19	-0.664413	-1.4753	0.0367647	0.198311	1	4579
LIAN_NEUTROPHIL_GRANULE_CONSTITUENTS	20	-0.648302	-1.47465	0.0328125	0.198868	1	3130
DAZARD_RESPONSE_TO_UV_NHEK_UP	193	-0.467438	-1.47415	0.00503778	0.198948	1	3637
REACTOME_RIG_I_MDA5_MEDIATED_INDUCTION_OF_IFN_ALPHA_BETA_PATHWAYS	57	-0.549957	-1.47311	0.013947	0.200586	1	4239
MYLLYKANGAS_AMPLIFICATION_HOT_SPOT_23	18	-0.665889	-1.47258	0.041791	0.200865	1	3488
LEE_AGING_NEOCORTEX_UP	77	-0.519067	-1.47188	0.00682128	0.20154	1	2938
RAY_TUMORIGENESIS_BY_ERBB2_CDC25A_UP	76	-0.518497	-1.47113	0.0105125	0.202245	1	3607
KEGG_BASAL_TRANSCRIPTION_FACTORS	28	-0.598442	-1.46736	0.0345865	0.209713	1	2138
PID_NFKAPPAB_ATYPICAL_PATHWAY	16	-0.677893	-1.46718	0.0462963	0.209144	1	3068
SWEET_LUNG_CANCER_KRAS_DN	286	-0.451824	-1.46685	0	0.208956	1	3570
ONO_FOXP3_TARGETS_UP	20	-0.646444	-1.46595	0.0408163	0.210209	1	2576
BIOCARTA_TALL1_PATHWAY	15	-0.684946	-1.4639	0.0373134	0.214011	1	3269
WIKMAN_ASBESTOS_LUNG_CANCER_DN	25	-0.616149	-1.46326	0.0434783	0.214561	1	6116
BOSCO_ALLERGEN_INDUCED_TH2_ASSOCIATED_MODULE	122	-0.48945	-1.46305	0.0075	0.214085	1	4730
LINDSTEDT_DENDRITIC_CELL_MATURATION_B	47	-0.553084	-1.46234	0.0325926	0.214899	1	4372
DELACROIX_RARG_BOUND_MEF	285	-0.449884	-1.4621	0.00235294	0.214554	1	2454
REACTOME_GASTRIN_CREB_SIGNALLING_PATHWAY_VIA_PKC_AND_MAPK	100	-0.497412	-1.45742	0.00934579	0.224518	1	3061
KEGG_TOLL_LIKE_RECEPTOR_SIGNALING_PATHWAY	81	-0.513856	-1.45737	0.0175439	0.22369	1	2867
REACTOME_G1_PHASE	35	-0.586089	-1.45732	0.0327169	0.222845	1	1156
JUBAN_TARGETS_OF_SPI1_AND_FLI1_DN	83	-0.506753	-1.45682	0.0117955	0.223187	1	4261
HELLER_SILENCED_BY_METHYLATION_UP	236	-0.452853	-1.45679	0.00120773	0.222321	1	4712
REACTOME_RNA_POL_III_TRANSCRIPTION_TERMINATION	18	-0.655871	-1.4566	0.0451128	0.221806	1	2923
YU_MYC_TARGETS_DN	49	-0.55004	-1.45629	0.0207469	0.221615	1	3794
REACTOME_NOTCH1_INTRACELLULAR_DOMAIN_REGULATES_TRANSCRIPTION	41	-0.574044	-1.45595	0.0219298	0.221616	1	3692
NUMATA_CSF3_SIGNALING_VIA_STAT3	16	-0.68709	-1.45586	0.042879	0.220924	1	1142
BIOCARTA_AGR_PATHWAY	25	-0.616202	-1.45561	0.0402299	0.220526	1	1363
REACTOME_RNA_POL_III_TRANSCRIPTION_INITIATION_FROM_TYPE_3_PROMOTER	25	-0.617169	-1.45551	0.0253353	0.219836	1	543
REACTOME_TOLL_RECEPTOR_CASCADES	106	-0.492255	-1.45529	0.00520156	0.219442	1	3773
NAKAMURA_METASTASIS	34	-0.567088	-1.45282	0.0175439	0.224632	1	1136
REACTOME_FORMATION_OF_RNA_POL_II_ELONGATION_COMPLEX_	38	-0.580352	-1.45269	0.0280112	0.224051	1	4529
PARENT_MTOR_SIGNALING_DN	31	-0.584964	-1.45163	0.0284858	0.225428	1	3896
XU_HGF_SIGNALING_NOT_VIA_AKT1_6HR	21	-0.636053	-1.44997	0.0337079	0.228252	1	999
MOOTHA_VOXPHOS	83	-0.504454	-1.44964	0.0163265	0.22817	1	5557
KEGG_NEUROACTIVE_LIGAND_RECEPTOR_INTERACTION	84	-0.508009	-1.44952	0.00921053	0.227608	1	4173
REACTOME_PROCESSING_OF_CAPPED_INTRON_CONTAINING_PRE_MRNA	135	-0.473189	-1.44936	0.00375	0.227143	1	3944
CHEOK_RESPONSE_TO_MERCAPTOPURINE_AND_HD_MTX_DN	22	-0.619869	-1.44865	0.046729	0.227903	1	3012
MULLIGHAN_NPM1_MUTATED_SIGNATURE_2_DN	62	-0.534823	-1.448	0.0190476	0.228513	1	2200
PID_IL23_PATHWAY	30	-0.596155	-1.44787	0.0446154	0.228013	1	3829
NIELSEN_SYNOVIAL_SARCOMA_DN	19	-0.650451	-1.44782	0.0311573	0.227232	1	3690
ABE_VEGFA_TARGETS_30MIN	20	-0.63139	-1.44764	0.0406886	0.226784	1	4151
REACTOME_MRNA_PROCESSING	152	-0.467785	-1.44683	0.00385109	0.227717	1	4529
HOQUE_METHYLATED_IN_CANCER	37	-0.570815	-1.44674	0.0248175	0.227057	1	1615
REACTOME_ELONGATION_ARREST_AND_RECOVERY	27	-0.602947	-1.44633	0.0329041	0.227168	1	4200
SCHURINGA_STAT5A_TARGETS_UP	16	-0.660724	-1.44467	0.0398773	0.230077	1	2024
RASHI_RESPONSE_TO_IONIZING_RADIATION_3	41	-0.558815	-1.44288	0.0295858	0.233283	1	4357
LINDSTEDT_DENDRITIC_CELL_MATURATION_D	58	-0.533716	-1.44268	0.0277778	0.232844	1	3485
GAZDA_DIAMOND_BLACKFAN_ANEMIA_MYELOID_DN	34	-0.579023	-1.44213	0.042735	0.233178	1	5288
MALONEY_RESPONSE_TO_17AAG_UP	33	-0.582526	-1.44139	0.031339	0.234077	1	3570
CAFFAREL_RESPONSE_TO_THC_UP	32	-0.581988	-1.44096	0.0315638	0.234289	1	648
REACTOME_ABORTIVE_ELONGATION_OF_HIV1_TRANSCRIPT_IN_THE_ABSENCE_OF_TAT	19	-0.656021	-1.44014	0.023988	0.235394	1	3621
ALTEMEIER_RESPONSE_TO_LPS_WITH_MECHANICAL_VENTILATION	107	-0.486036	-1.43915	0.0117035	0.236888	1	4481
REACTOME_NFKB_AND_MAP_KINASES_ACTIVATION_MEDIATED_BY_TLR4_SIGNALING_REPERTOIRE	67	-0.514412	-1.43907	0.0248963	0.236237	1	3773
ICHIBA_GRAFT_VERSUS_HOST_DISEASE_D7_UP	95	-0.495168	-1.43771	0.0131752	0.238442	1	4304
BIOCARTA_IL1R_PATHWAY	30	-0.580489	-1.43668	0.054755	0.239956	1	2961
DAIRKEE_CANCER_PRONE_RESPONSE_BPA_E2	102	-0.490148	-1.43608	0.0107239	0.240523	1	2869
DIAZ_CHRONIC_MEYLOGENOUS_LEUKEMIA_DN	107	-0.487148	-1.4357	0.00520156	0.24062	1	2987
BURTON_ADIPOGENESIS_6	163	-0.463438	-1.43547	0.00377358	0.240357	1	3837
REACTOME_MRNA_SPLICING	106	-0.483411	-1.43501	0.00904393	0.240577	1	3213
WANG_IMMORTALIZED_BY_HOXA9_AND_MEIS1_UP	24	-0.604476	-1.4317	0.0566319	0.247829	1	5830
CHESLER_BRAIN_QTL_CIS	60	-0.520793	-1.43119	0.0261348	0.248244	1	2702
RODWELL_AGING_KIDNEY_UP	393	-0.431995	-1.42927	0	0.251893	1	3387
PARK_TRETINOIN_RESPONSE_AND_PML_RARA_FUSION	29	-0.57788	-1.42914	0.045388	0.251353	1	4372
REACTOME_MRNA_CAPPING	28	-0.601647	-1.42857	0.0348837	0.251798	1	4529
KIM_GASTRIC_CANCER_CHEMOSENSITIVITY	75	-0.500557	-1.4267	0.0139082	0.255421	1	3668
REACTOME_FANCONI_ANEMIA_PATHWAY	19	-0.641918	-1.42509	0.0414815	0.258633	1	1810
ROVERSI_GLIOMA_COPY_NUMBER_UP	72	-0.507597	-1.42451	0.0296496	0.259296	1	3750
TAKEDA_TARGETS_OF_NUP98_HOXA9_FUSION_10D_DN	101	-0.483448	-1.4243	0.00927152	0.258934	1	4563
HENDRICKS_SMARCA4_TARGETS_DN	36	-0.574864	-1.42305	0.0515464	0.261052	1	3476
HAHTOLA_MYCOSIS_FUNGOIDES_CD4_DN	112	-0.476082	-1.42298	0.0162907	0.260299	1	4526
LAIHO_COLORECTAL_CANCER_SERRATED_DN	73	-0.50008	-1.42277	0.0303831	0.259918	1	2525
BYSTROEM_CORRELATED_WITH_IL5_UP	44	-0.548345	-1.42267	0.0372578	0.259269	1	2739
LENAOUR_DENDRITIC_CELL_MATURATION_DN	119	-0.475071	-1.42237	0.0128866	0.25916	1	4034
REACTOME_APC_CDC20_MEDIATED_DEGRADATION_OF_NEK2A	21	-0.631958	-1.4218	0.0578635	0.259638	1	1706
PID_AVB3_OPN_PATHWAY	27	-0.597607	-1.42104	0.0490342	0.260566	1	2739
ENK_UV_RESPONSE_KERATINOCYTE_UP	441	-0.424574	-1.42073	0	0.260402	1	3384
SCHEIDEREIT_IKK_TARGETS	17	-0.647373	-1.41811	0.0514019	0.265991	1	2739
KEGG_RNA_DEGRADATION	56	-0.519075	-1.41769	0.0310734	0.266199	1	4595
ZHU_CMV_8_HR_UP	42	-0.551197	-1.4172	0.0346821	0.266614	1	3927
ZHANG_PROLIFERATING_VS_QUIESCENT	46	-0.53428	-1.41703	0.0328571	0.266181	1	1799
REACTOME_RNA_POL_II_TRANSCRIPTION_PRE_INITIATION_AND_PROMOTER_OPENING	39	-0.553497	-1.41648	0.0470263	0.266706	1	1672
CAMPS_COLON_CANCER_COPY_NUMBER_UP	49	-0.525135	-1.41623	0.0327654	0.266472	1	3214
WONG_MITOCHONDRIA_GENE_MODULE	208	-0.445189	-1.41535	0.00731707	0.267742	1	4836
MOSERLE_IFNA_RESPONSE	31	-0.574072	-1.41474	0.0486726	0.268398	1	5816
LEE_LIVER_CANCER_MYC_TGFA_UP	49	-0.543183	-1.41461	0.0283286	0.267864	1	2643
POOLA_INVASIVE_BREAST_CANCER_UP	220	-0.446069	-1.41258	0.00714286	0.272499	1	3794
REACTOME_TGF_BETA_RECEPTOR_SIGNALING_ACTIVATES_SMADS	24	-0.61035	-1.41191	0.0491551	0.273339	1	4528
REACTOME_MITOCHONDRIAL_PROTEIN_IMPORT	48	-0.534957	-1.41099	0.0453297	0.274762	1	1254
TERAO_AOX4_TARGETS_HG_UP	24	-0.607613	-1.41097	0.0538922	0.273928	1	2377
PID_WNT_CANONICAL_PATHWAY	18	-0.642636	-1.40936	0.05613	0.277067	1	3432
PROVENZANI_METASTASIS_DN	110	-0.46996	-1.40912	0.0132802	0.276776	1	2935
BIOCARTA_EIF_PATHWAY	16	-0.644888	-1.40892	0.0733138	0.276432	1	496
MOREAUX_B_LYMPHOCYTE_MATURATION_BY_TACI_DN	67	-0.512901	-1.40861	0.0307076	0.276345	1	4706
COLLER_MYC_TARGETS_UP	24	-0.608458	-1.4082	0.0497738	0.276501	1	2229
KAYO_AGING_MUSCLE_DN	105	-0.481664	-1.40632	0.0241423	0.280469	1	4707
NIKOLSKY_BREAST_CANCER_7P22_AMPLICON	24	-0.603042	-1.40415	0.0482115	0.285342	1	4862
FULCHER_INFLAMMATORY_RESPONSE_LECTIN_VS_LPS_DN	409	-0.420232	-1.40369	0.00115473	0.285595	1	3827
REACTOME_RNA_POL_II_TRANSCRIPTION	96	-0.476944	-1.4031	0.0320856	0.286163	1	5375
KYNG_RESPONSE_TO_H2O2_VIA_ERCC6_UP	39	-0.544218	-1.40262	0.0362117	0.28651	1	3662
MARTINEZ_RB1_TARGETS_DN	388	-0.424287	-1.40234	0.00223714	0.286335	1	3430
FINETTI_BREAST_CANCERS_KINOME_GRAY	15	-0.65892	-1.40191	0.0761194	0.28659	1	2886
REACTOME_ANTIVIRAL_MECHANISM_BY_IFN_STIMULATED_GENES	65	-0.506868	-1.40138	0.0314208	0.28713	1	3944
WANG_LMO4_TARGETS_DN	306	-0.431076	-1.39962	0.00350467	0.291051	1	4217
PID_UPA_UPAR_PATHWAY	28	-0.576562	-1.39956	0.0559541	0.290317	1	5344
JIANG_AGING_CEREBRAL_CORTEX_DN	45	-0.52913	-1.39875	0.0312945	0.291546	1	2733
FLECHNER_BIOPSY_KIDNEY_TRANSPLANT_REJECTED_VS_OK_UP	83	-0.491039	-1.39867	0.0345745	0.290865	1	4516
KEGG_RNA_POLYMERASE	28	-0.585821	-1.39861	0.0531758	0.290164	1	3621
BOQUEST_STEM_CELL_DN	150	-0.456093	-1.39837	0.0174564	0.289975	1	3067
PID_ILK_PATHWAY	40	-0.541131	-1.39738	0.048433	0.29167	1	5719
KIM_MYC_AMPLIFICATION_TARGETS_UP	158	-0.452063	-1.39617	0.0188679	0.293983	1	2085
YUAN_ZNF143_PARTNERS	21	-0.617709	-1.39496	0.0645161	0.296368	1	3219
LI_DCP2_BOUND_MRNA	84	-0.486554	-1.39463	0.021025	0.296263	1	4071
REACTOME_APC_C_CDC20_MEDIATED_DEGRADATION_OF_CYCLIN_B	19	-0.625305	-1.39436	0.0692771	0.296133	1	1706
ZHOU_INFLAMMATORY_RESPONSE_FIMA_UP	310	-0.426479	-1.39324	0.0011325	0.298299	1	3707
ZHANG_INTERFERON_RESPONSE	22	-0.605423	-1.39298	0.0732436	0.298127	1	5192
CAVARD_LIVER_CANCER_MALIGNANT_VS_BENIGN	18	-0.632645	-1.39237	0.0653188	0.298822	1	3434
WENG_POR_TARGETS_GLOBAL_DN	18	-0.641843	-1.39147	0.0702541	0.300337	1	3397
SIG_REGULATION_OF_THE_ACTIN_CYTOSKELETON_BY_RHO_GTPASES	27	-0.573935	-1.39123	0.0736994	0.300098	1	1515
BROWNE_INTERFERON_RESPONSIVE_GENES	63	-0.500996	-1.39091	0.0376344	0.300034	1	5192
KEGG_CYTOSOLIC_DNA_SENSING_PATHWAY	41	-0.541122	-1.39075	0.0613139	0.299578	1	2923
EINAV_INTERFERON_SIGNATURE_IN_CANCER	25	-0.58299	-1.39024	0.0684736	0.299955	1	5192
ZHAN_EARLY_DIFFERENTIATION_GENES_DN	40	-0.542726	-1.39013	0.0477569	0.299373	1	4365
BIOCARTA_PML_PATHWAY	15	-0.659764	-1.39013	0.0701754	0.298511	1	3705
TAKEDA_TARGETS_OF_NUP98_HOXA9_FUSION_8D_DN	152	-0.451313	-1.38937	0.0123609	0.299676	1	4501
REACTOME_HIV_INFECTION	187	-0.444382	-1.38937	0.0120773	0.298807	1	4200
REACTOME_SIGNALING_BY_NOTCH1	60	-0.511554	-1.38907	0.0294944	0.298826	1	3695
RIZKI_TUMOR_INVASIVENESS_3D_DN	204	-0.438204	-1.38853	0.0060024	0.299403	1	3670
REACTOME_NEGATIVE_REGULATORS_OF_RIG_I_MDA5_SIGNALING	30	-0.571958	-1.38843	0.0568356	0.298767	1	4105
SENESE_HDAC2_TARGETS_UP	91	-0.484279	-1.38733	0.022973	0.300861	1	4133
REACTOME_GLUCOSE_TRANSPORT	32	-0.558758	-1.38638	0.0659026	0.302651	1	3944
RASHI_NFKB1_TARGETS	18	-0.626591	-1.38545	0.0834575	0.304437	1	3130
YAO_TEMPORAL_RESPONSE_TO_PROGESTERONE_CLUSTER_13	158	-0.450818	-1.38518	0.0185185	0.304361	1	4264
ZHAN_V2_LATE_DIFFERENTIATION_GENES	42	-0.536629	-1.38478	0.0504323	0.304646	1	1285
BOHN_PRIMARY_IMMUNODEFICIENCY_SYNDROM_DN	39	-0.537142	-1.3842	0.0621387	0.305272	1	4688
REACTOME_TRIF_MEDIATED_TLR3_SIGNALING	70	-0.493092	-1.38387	0.0386152	0.305253	1	3773
KUMAR_AUTOPHAGY_NETWORK	54	-0.504562	-1.38361	0.0396717	0.305154	1	4197
KEGG_THYROID_CANCER	26	-0.582531	-1.38302	0.0648968	0.305846	1	237
GAL_LEUKEMIC_STEM_CELL_DN	206	-0.43531	-1.38295	0.00631313	0.305161	1	3501
HADDAD_T_LYMPHOCYTE_AND_NK_PROGENITOR_DN	55	-0.517853	-1.38237	0.0504775	0.305918	1	3004
RIZKI_TUMOR_INVASIVENESS_2D_DN	49	-0.521951	-1.38194	0.054242	0.306233	1	2216
REACTOME_PRE_NOTCH_TRANSCRIPTION_AND_TRANSLATION	20	-0.620951	-1.38187	0.074184	0.30559	1	2730
KEGG_RIG_I_LIKE_RECEPTOR_SIGNALING_PATHWAY	53	-0.519611	-1.38138	0.0441989	0.305952	1	3066
JIANG_AGING_CEREBRAL_CORTEX_UP	33	-0.559567	-1.38101	0.058651	0.306148	1	1858
STEGER_ADIPOGENESIS_UP	15	-0.640188	-1.38076	0.0634675	0.305987	1	4377
WIERENGA_STAT5A_TARGETS_GROUP2	49	-0.519737	-1.38072	0.0435393	0.305256	1	2841
PID_HIF1_TFPATHWAY	55	-0.505722	-1.37983	0.0429958	0.306786	1	1483
TSENG_IRS1_TARGETS_UP	82	-0.478668	-1.37962	0.0310296	0.306529	1	3690
BIOCARTA_RACCYCD_PATHWAY	26	-0.580498	-1.37875	0.0699845	0.308097	1	4879
VERRECCHIA_DELAYED_RESPONSE_TO_TGFB1	25	-0.590282	-1.37841	0.0710059	0.308114	1	5321
PID_TXA2PATHWAY	45	-0.528867	-1.378	0.0610795	0.308457	1	3856
ZHONG_RESPONSE_TO_AZACITIDINE_AND_TSA_DN	61	-0.494694	-1.37705	0.0545977	0.310212	1	630
BORCZUK_MALIGNANT_MESOTHELIOMA_DN	68	-0.489617	-1.37624	0.0469361	0.311705	1	2704
DING_LUNG_CANCER_EXPRESSION_BY_COPY_NUMBER	98	-0.467431	-1.37528	0.0368906	0.313539	1	3701
DIRMEIER_LMP1_RESPONSE_LATE_DN	30	-0.562502	-1.37488	0.0570613	0.313762	1	1672
BIOCARTA_TOLL_PATHWAY	36	-0.552695	-1.37408	0.0596591	0.315179	1	2739
BENNETT_SYSTEMIC_LUPUS_ERYTHEMATOSUS	30	-0.56562	-1.37374	0.0769231	0.315313	1	5192
RUTELLA_RESPONSE_TO_HGF_VS_CSF2RB_AND_IL4_DN	210	-0.434563	-1.37263	0.011976	0.31744	1	4784
REACTOME_SYNTHESIS_OF_PIPS_AT_THE_PLASMA_MEMBRANE	26	-0.578995	-1.37261	0.0637037	0.316648	1	6229
DACOSTA_ERCC3_ALLELE_XPCS_VS_TTD_UP	16	-0.641505	-1.37176	0.0770416	0.318197	1	2318
HU_GENOTOXIC_DAMAGE_24HR	33	-0.545155	-1.3699	0.0718391	0.322529	1	4696
ROME_INSULIN_TARGETS_IN_MUSCLE_UP	387	-0.413334	-1.36969	0.00341686	0.322301	1	3805
DASU_IL6_SIGNALING_UP	49	-0.519767	-1.36873	0.0568655	0.324193	1	2768
MORI_SMALL_PRE_BII_LYMPHOCYTE_DN	74	-0.484792	-1.36837	0.0445609	0.324249	1	3836
TONKS_TARGETS_OF_RUNX1_RUNX1T1_FUSION_MONOCYTE_DN	42	-0.529319	-1.3683	0.0641026	0.32359	1	3945
TIAN_TNF_SIGNALING_VIA_NFKB	24	-0.584026	-1.36827	0.0861314	0.322811	1	5456
BIOCARTA_CELLCYCLE_PATHWAY	22	-0.589932	-1.36814	0.0877976	0.322281	1	1150
KIM_GLIS2_TARGETS_UP	59	-0.505553	-1.36716	0.0453297	0.324128	1	3387
REACTOME_RNA_POL_III_CHAIN_ELONGATION	16	-0.635355	-1.36685	0.0931677	0.324137	1	2923
PID_CERAMIDE_PATHWAY	47	-0.516718	-1.36682	0.0512091	0.323414	1	2786
NAKAMURA_METASTASIS_MODEL_DN	29	-0.562125	-1.36674	0.0665681	0.322773	1	3315
KEGG_HUNTINGTONS_DISEASE	149	-0.445023	-1.3665	0.0143791	0.3226	1	5585
JAZAERI_BREAST_CANCER_BRCA1_VS_BRCA2_DN	31	-0.556154	-1.36601	0.0823353	0.323125	1	3088
VERRECCHIA_RESPONSE_TO_TGFB1_C1	16	-0.643328	-1.36535	0.108359	0.324185	1	2195
PID_INTEGRIN_A9B1_PATHWAY	17	-0.618651	-1.36452	0.0977444	0.32562	1	5603
BIOCARTA_AKT_PATHWAY	20	-0.606015	-1.3641	0.096823	0.325919	1	5937
OSWALD_HEMATOPOIETIC_STEM_CELL_IN_COLLAGEN_GEL_UP	202	-0.430859	-1.36387	0.0136307	0.325672	1	3084
CHIARADONNA_NEOPLASTIC_TRANSFORMATION_KRAS_CDC25_UP	50	-0.509857	-1.3636	0.0637394	0.325609	1	3945
PID_ARF6_TRAFFICKING_PATHWAY	37	-0.534508	-1.36255	0.0842697	0.327813	1	4402
PID_NEPHRIN_NEPH1_PATHWAY	25	-0.570016	-1.36094	0.0803571	0.331302	1	5937
LEIN_CEREBELLUM_MARKERS	48	-0.514605	-1.36074	0.0628571	0.331021	1	2488
SMID_BREAST_CANCER_RELAPSE_IN_PLEURA_DN	16	-0.634586	-1.35909	0.0818452	0.334989	1	3148
GALLUZZI_PREVENT_MITOCHONDIAL_PERMEABILIZATION	22	-0.586136	-1.35887	0.0781955	0.334739	1	2786
ROSS_AML_WITH_CBFB_MYH11_FUSION	44	-0.523219	-1.35762	0.0621469	0.337318	1	3434
RASHI_RESPONSE_TO_IONIZING_RADIATION_6	71	-0.486685	-1.35736	0.0420054	0.337166	1	3435
BIOCARTA_ATM_PATHWAY	20	-0.594565	-1.35672	0.08	0.338161	1	4997
IGLESIAS_E2F_TARGETS_UP	128	-0.455788	-1.35631	0.0269576	0.338418	1	3324
YAGI_AML_WITH_INV_16_TRANSLOCATION	332	-0.412111	-1.3557	0.00688863	0.339231	1	2741
MULLIGHAN_MLL_SIGNATURE_2_DN	219	-0.427674	-1.35558	0.00722022	0.338695	1	2451
FONTAINE_FOLLICULAR_THYROID_ADENOMA_UP	58	-0.501039	-1.35542	0.0553191	0.338318	1	4309
GHO_ATF5_TARGETS_DN	15	-0.633723	-1.35517	0.102374	0.338145	1	1082
REACTOME_METABOLISM_OF_NON_CODING_RNA	48	-0.514012	-1.35425	0.0570613	0.340055	1	5699
HOFFMANN_SMALL_PRE_BII_TO_IMMATURE_B_LYMPHOCYTE_UP	56	-0.495947	-1.35414	0.0565771	0.339546	1	3301
HAN_JNK_SINGALING_DN	26	-0.570095	-1.35346	0.1	0.340611	1	1099
SCIAN_INVERSED_TARGETS_OF_TP53_AND_TP73_DN	28	-0.566445	-1.35222	0.0827179	0.34319	1	2697
BIOCARTA_NKT_PATHWAY	22	-0.590091	-1.35056	0.0832095	0.347197	1	1749
JIANG_AGING_HYPOTHALAMUS_UP	43	-0.514151	-1.35052	0.0820584	0.346486	1	4989
JEPSEN_SMRT_TARGETS	25	-0.569599	-1.3504	0.0675676	0.34599	1	2733
LEE_LIVER_CANCER_ACOX1_UP	46	-0.516664	-1.34768	0.0714286	0.352979	1	2525
NABA_SECRETED_FACTORS	144	-0.441572	-1.34712	0.0199501	0.353647	1	3772
CHANG_IMMORTALIZED_BY_HPV31_DN	43	-0.51794	-1.34707	0.0741797	0.352929	1	4141
PID_CD40_PATHWAY	27	-0.566317	-1.34566	0.0884451	0.3562	1	4389
BIOCARTA_CARM_ER_PATHWAY	32	-0.544785	-1.34497	0.0805271	0.357368	1	1262
ZIRN_TRETINOIN_RESPONSE_WT1_UP	16	-0.625694	-1.34454	0.0913313	0.357772	1	2683
PARK_HSC_AND_MULTIPOTENT_PROGENITORS	46	-0.515556	-1.34417	0.0512091	0.358016	1	4025
PID_P53_DOWNSTREAM_PATHWAY	117	-0.451083	-1.34318	0.0335052	0.360212	1	2910
REACTOME_CTNNB1_PHOSPHORYLATION_CASCADE	15	-0.643033	-1.34293	0.0993884	0.360181	1	1316
SWEET_LUNG_CANCER_KRAS_UP	406	-0.402684	-1.34249	0.00457143	0.360686	1	3844
NAKAJIMA_EOSINOPHIL	23	-0.577015	-1.34121	0.0985294	0.363545	1	4573
CHOW_RASSF1_TARGETS_DN	29	-0.552529	-1.34068	0.0889213	0.364278	1	3074
MILI_PSEUDOPODIA_HAPTOTAXIS_UP	479	-0.396623	-1.34065	0.00110375	0.363519	1	3358
PID_PI3KCI_PATHWAY	43	-0.509058	-1.34046	0.0691563	0.363212	1	4516
KAAB_FAILED_HEART_VENTRICLE_DN	32	-0.535613	-1.34004	0.097561	0.363649	1	1765
SHEDDEN_LUNG_CANCER_GOOD_SURVIVAL_A5	54	-0.497159	-1.33939	0.0529248	0.364751	1	3292
SESTO_RESPONSE_TO_UV_C1	60	-0.484951	-1.3387	0.0607735	0.365942	1	5456
LINDGREN_BLADDER_CANCER_CLUSTER_1_UP	97	-0.458612	-1.33795	0.0533333	0.367277	1	3166
HOSHIDA_LIVER_CANCER_SUBCLASS_S2	104	-0.455843	-1.33688	0.0408163	0.369733	1	560
REACTOME_THROMBIN_SIGNALLING_THROUGH_PROTEINASE_ACTIVATED_RECEPTORS_PARS	23	-0.573082	-1.33664	0.100145	0.369592	1	1439
HOFFMANN_LARGE_TO_SMALL_PRE_BII_LYMPHOCYTE_DN	53	-0.500969	-1.33653	0.0659026	0.369085	1	4075
PID_TNF_PATHWAY	44	-0.520799	-1.33602	0.0811554	0.369772	1	2978
ACEVEDO_NORMAL_TISSUE_ADJACENT_TO_LIVER_TUMOR_UP	137	-0.440064	-1.33565	0.0272374	0.370028	1	3665
PID_IL8_CXCR1_PATHWAY	23	-0.576962	-1.33558	0.109422	0.369372	1	2677
ZHOU_INFLAMMATORY_RESPONSE_LIVE_UP	313	-0.41127	-1.33513	0.00732601	0.369836	1	3004
PEDRIOLI_MIR31_TARGETS_UP	116	-0.450939	-1.33495	0.0334225	0.369544	1	1715
ABRAHAM_ALPC_VS_MULTIPLE_MYELOMA_UP	25	-0.570661	-1.33441	0.102899	0.37035	1	2739
GINESTIER_BREAST_CANCER_ZNF217_AMPLIFIED_DN	281	-0.407994	-1.33413	0.0117786	0.370358	1	3451
LINDGREN_BLADDER_CANCER_HIGH_RECURRENCE	39	-0.527203	-1.3339	0.0763791	0.370157	1	1799
KERLEY_RESPONSE_TO_CISPLATIN_UP	37	-0.528975	-1.3332	0.0880231	0.371448	1	3492
ONDER_CDH1_TARGETS_2_DN	299	-0.410326	-1.33276	0.00839329	0.371968	1	3190
BROWNE_HCMV_INFECTION_4HR_UP	38	-0.517067	-1.33187	0.0988539	0.373801	1	5247
BIOCARTA_TGFB_PATHWAY	19	-0.605387	-1.33177	0.088647	0.373251	1	2111
MARTENS_BOUND_BY_PML_RARA_FUSION	391	-0.401486	-1.33137	0.0140351	0.373625	1	4405
BRUINS_UVC_RESPONSE_MIDDLE	79	-0.468875	-1.33052	0.0532787	0.375333	1	3388
AMIT_EGF_RESPONSE_40_MCF10A	19	-0.597099	-1.32957	0.113264	0.377216	1	5024
REACTOME_REGULATION_OF_SIGNALING_BY_CBL	17	-0.611495	-1.32938	0.103715	0.377061	1	1991
REACTOME_SIGNALING_BY_NOTCH	85	-0.457462	-1.32913	0.0571808	0.377037	1	4459
JAZAG_TGFB1_SIGNALING_UP	82	-0.460108	-1.3287	0.0522696	0.377479	1	4132
PUIFFE_INVASION_INHIBITED_BY_ASCITES_DN	127	-0.440977	-1.32832	0.0433673	0.377773	1	3664
BAUS_TFF2_TARGETS_UP	23	-0.576325	-1.32677	0.11194	0.381635	1	2063
VALK_AML_CLUSTER_6	22	-0.566775	-1.32641	0.124827	0.381823	1	3354
FOSTER_TOLERANT_MACROPHAGE_DN	358	-0.402279	-1.32629	0.00804598	0.381373	1	3190
PODAR_RESPONSE_TO_ADAPHOSTIN_DN	16	-0.613966	-1.32598	0.121076	0.381486	1	3085
RAMALHO_STEMNESS_UP	191	-0.426671	-1.32522	0.0305623	0.383035	1	3347
KOINUMA_COLON_CANCER_MSI_UP	15	-0.623083	-1.32415	0.118497	0.385367	1	1720
ST_T_CELL_SIGNAL_TRANSDUCTION	37	-0.522907	-1.32405	0.105655	0.384855	1	3692
PID_IL27_PATHWAY	22	-0.572527	-1.32376	0.11516	0.384944	1	3829
LEE_AGING_CEREBELLUM_DN	58	-0.481944	-1.3226	0.0656635	0.387607	1	3530
MIKKELSEN_IPS_WITH_HCP_H3K27ME3	25	-0.561933	-1.32206	0.122628	0.388329	1	1485
BYSTRYKH_HEMATOPOIESIS_STEM_CELL_AND_BRAIN_QTL_TRANS	144	-0.435661	-1.32161	0.0384106	0.388855	1	4111
ZUCCHI_METASTASIS_DN	34	-0.523486	-1.32152	0.0990371	0.388336	1	2289
SIMBULAN_PARP1_TARGETS_DN	17	-0.611358	-1.32127	0.128834	0.388291	1	462
REACTOME_INTERACTIONS_OF_VPR_WITH_HOST_CELLULAR_PROTEINS	32	-0.534278	-1.32086	0.0936107	0.388679	1	5699
GARY_CD5_TARGETS_UP	449	-0.396074	-1.32051	0.00573394	0.388936	1	3200
KEGG_PRIMARY_IMMUNODEFICIENCY	28	-0.552866	-1.32035	0.0977778	0.388611	1	4380
WAKABAYASHI_ADIPOGENESIS_PPARG_RXRA_BOUND_WITH_H4K20ME1_MARK	132	-0.440066	-1.31995	0.0425258	0.389066	1	3449
REACTOME_DNA_REPAIR	102	-0.443205	-1.31994	0.0578406	0.388283	1	3975
YANAGIHARA_ESX1_TARGETS	20	-0.579078	-1.31909	0.104037	0.390066	1	2635
CHANDRAN_METASTASIS_UP	180	-0.422256	-1.31898	0.0333333	0.389588	1	2484
SABATES_COLORECTAL_ADENOMA_SIZE_UP	16	-0.613545	-1.31893	0.118123	0.388938	1	4205
GARCIA_TARGETS_OF_FLI1_AND_DAX1_DN	143	-0.428405	-1.31882	0.0266497	0.388458	1	3493
LIN_MELANOMA_COPY_NUMBER_DN	38	-0.518404	-1.31849	0.1	0.388687	1	2036
BERENJENO_ROCK_SIGNALING_NOT_VIA_RHOA_UP	16	-0.622779	-1.31811	0.109399	0.38902	1	1787
VERHAAK_GLIOBLASTOMA_MESENCHYMAL	193	-0.419765	-1.31771	0.031477	0.389515	1	4092
ZHENG_FOXP3_TARGETS_IN_THYMUS_UP	172	-0.426384	-1.31765	0.0184957	0.388879	1	4255
NOJIMA_SFRP2_TARGETS_DN	19	-0.591759	-1.31719	0.109589	0.389466	1	5192
HOFFMANN_IMMATURE_TO_MATURE_B_LYMPHOCYTE_UP	36	-0.525245	-1.31716	0.0921248	0.388752	1	4440
RAMASWAMY_METASTASIS_UP	60	-0.476701	-1.31708	0.0719226	0.388201	1	3839
HESS_TARGETS_OF_HOXA9_AND_MEIS1_DN	72	-0.472825	-1.31673	0.0688259	0.388496	1	3130
PID_ECADHERIN_KERATINOCYTE_PATHWAY	18	-0.603407	-1.31602	0.113095	0.389848	1	4405
KAUFFMANN_DNA_REPLICATION_GENES	134	-0.43718	-1.31523	0.0391414	0.391376	1	3608
JAZAG_TGFB1_SIGNALING_DN	25	-0.552386	-1.3148	0.123867	0.391867	1	3299
HU_GENOTOXIN_ACTION_DIRECT_VS_INDIRECT_4HR	26	-0.551398	-1.31454	0.123348	0.391813	1	4067
REACTOME_EGFR_DOWNREGULATION	21	-0.566468	-1.31417	0.107903	0.392106	1	378
LI_INDUCED_T_TO_NATURAL_KILLER_DN	89	-0.454017	-1.31333	0.0598958	0.393873	1	3794
WALLACE_PROSTATE_CANCER_RACE_UP	232	-0.408798	-1.31246	0.0229746	0.39567	1	3972
LENAOUR_DENDRITIC_CELL_MATURATION_UP	92	-0.453381	-1.31237	0.061828	0.395165	1	4377
VERRECCHIA_EARLY_RESPONSE_TO_TGFB1	48	-0.500915	-1.31195	0.0772532	0.395577	1	2481
REACTOME_ENOS_ACTIVATION_AND_REGULATION	16	-0.608126	-1.3108	0.115502	0.398287	1	4875
SANA_TNF_SIGNALING_UP	68	-0.469806	-1.30998	0.0694445	0.400031	1	5229
PARK_APL_PATHOGENESIS_DN	43	-0.505447	-1.30986	0.0898876	0.39957	1	2787
HEIDENBLAD_AMPLICON_8Q24_DN	38	-0.525586	-1.30978	0.107496	0.399013	1	3710
PETROVA_PROX1_TARGETS_DN	51	-0.490838	-1.30975	0.0847701	0.398296	1	3779
REACTOME_TRANSPORT_OF_MATURE_MRNA_DERIVED_FROM_AN_INTRONLESS_TRANSCRIPT	32	-0.532089	-1.30853	0.124252	0.401114	1	6398
VALK_AML_CLUSTER_11	33	-0.527102	-1.30845	0.110315	0.400579	1	5679
JOHNSTONE_PARVB_TARGETS_2_UP	120	-0.440579	-1.30827	0.0404172	0.400288	1	5355
KEGG_SMALL_CELL_LUNG_CANCER	70	-0.46711	-1.30666	0.0739726	0.404266	1	2932
NIKOLSKY_BREAST_CANCER_5P15_AMPLICON	19	-0.585026	-1.30557	0.123494	0.406761	1	2877
KEGG_ASTHMA	19	-0.595354	-1.3051	0.109063	0.407456	1	3463
ZHONG_SECRETOME_OF_LUNG_CANCER_AND_ENDOTHELIUM	55	-0.482452	-1.30368	0.10069	0.41107	1	1858
BIOCARTA_INFLAM_PATHWAY	19	-0.58629	-1.30308	0.128093	0.412146	1	2605
GERHOLD_ADIPOGENESIS_DN	54	-0.485659	-1.3026	0.0968622	0.412863	1	2712
DORSAM_HOXA9_TARGETS_UP	32	-0.530962	-1.30201	0.123919	0.413822	1	2525
SIMBULAN_UV_RESPONSE_NORMAL_DN	28	-0.541366	-1.30104	0.127596	0.416103	1	2973
KUMAR_PATHOGEN_LOAD_BY_MACROPHAGES	187	-0.411303	-1.301	0.0282903	0.415402	1	4225
KAYO_AGING_MUSCLE_UP	167	-0.420446	-1.3008	0.0445293	0.41524	1	2770
REACTOME_EFFECTS_OF_PIP2_HYDROLYSIS	16	-0.602214	-1.30027	0.134328	0.416067	1	2063
LEIN_CHOROID_PLEXUS_MARKERS	55	-0.48414	-1.2997	0.0816619	0.417006	1	4183
MAYBURD_RESPONSE_TO_L663536_DN	48	-0.490534	-1.29641	0.0983146	0.426343	1	2384
NGUYEN_NOTCH1_TARGETS_UP	26	-0.544934	-1.29616	0.1347	0.426285	1	4980
KEEN_RESPONSE_TO_ROSIGLITAZONE_DN	90	-0.450549	-1.29606	0.0729023	0.425746	1	3690
SCHRAMM_INHBA_TARGETS_DN	19	-0.574632	-1.29597	0.130827	0.425202	1	5633
REACTOME_SIGNALING_BY_BMP	17	-0.592071	-1.295	0.147152	0.427543	1	4528
LIAN_LIPA_TARGETS_6M	56	-0.479681	-1.29451	0.0916335	0.42834	1	5198
SHEPARD_CRUSH_AND_BURN_MUTANT_UP	162	-0.421837	-1.29413	0.03875	0.428709	1	1564
MOOTHA_HUMAN_MITODB_6_2002	385	-0.388589	-1.29411	0.00997783	0.427933	1	4712
REACTOME_NOD1_2_SIGNALING_PATHWAY	29	-0.524837	-1.2927	0.124629	0.431514	1	3681
PICCALUGA_ANGIOIMMUNOBLASTIC_LYMPHOMA_UP	128	-0.4283	-1.29236	0.0502577	0.431819	1	3434
ZHONG_SECRETOME_OF_LUNG_CANCER_AND_MACROPHAGE	70	-0.459563	-1.29143	0.097166	0.43373	1	1858
KEGG_DORSO_VENTRAL_AXIS_FORMATION	15	-0.618701	-1.28968	0.155963	0.438541	1	4183
DARWICHE_PAPILLOMA_RISK_LOW_DN	114	-0.434024	-1.28909	0.0498688	0.43966	1	3260
NABA_BASEMENT_MEMBRANES	22	-0.563875	-1.28787	0.14058	0.442689	1	3567
FONTAINE_THYROID_TUMOR_UNCERTAIN_MALIGNANCY_UP	27	-0.533103	-1.28753	0.126087	0.442943	1	1749
BARRIER_CANCER_RELAPSE_TUMOR_SAMPLE_UP	15	-0.597569	-1.2874	0.176292	0.442612	1	2790
GRADE_COLON_AND_RECTAL_CANCER_UP	259	-0.394383	-1.28692	0.0250298	0.443396	1	3324
GRUETZMANN_PANCREATIC_CANCER_DN	153	-0.418161	-1.28672	0.0496183	0.443236	1	3384
BIOCARTA_WNT_PATHWAY	25	-0.541166	-1.28656	0.143895	0.442927	1	2321
PID_MTOR_4PATHWAY	67	-0.464509	-1.28634	0.0947666	0.442836	1	4464
IWANAGA_CARCINOGENESIS_BY_KRAS_DN	94	-0.442165	-1.28633	0.0802139	0.442071	1	2247
OUILLETTE_CLL_13Q14_DELETION_DN	48	-0.484782	-1.28589	0.0953058	0.442617	1	4956
GARGALOVIC_RESPONSE_TO_OXIDIZED_PHOSPHOLIPIDS_BLUE_UP	113	-0.428852	-1.2857	0.0623377	0.442429	1	4476
ONKEN_UVEAL_MELANOMA_DN	464	-0.3823	-1.28561	0.0135135	0.441896	1	3524
UROSEVIC_RESPONSE_TO_IMIQUIMOD	21	-0.564567	-1.28524	0.125184	0.442289	1	5192
KEGG_INTESTINAL_IMMUNE_NETWORK_FOR_IGA_PRODUCTION	34	-0.518985	-1.28495	0.12069	0.442406	1	4127
RODWELL_AGING_KIDNEY_NO_BLOOD_UP	154	-0.419265	-1.28451	0.0585242	0.442998	1	3364
KIM_ALL_DISORDERS_DURATION_CORR_DN	126	-0.42652	-1.28447	0.0620155	0.442307	1	3289
YAO_TEMPORAL_RESPONSE_TO_PROGESTERONE_CLUSTER_9	61	-0.471957	-1.2843	0.104286	0.442057	1	1876
HASLINGER_B_CLL_WITH_11Q23_DELETION	20	-0.582148	-1.2841	0.159091	0.441915	1	4997
MIKKELSEN_IPS_ICP_WITH_H3K27ME3	21	-0.563468	-1.28319	0.140969	0.44398	1	831
MULLIGHAN_NPM1_SIGNATURE_3_DN	128	-0.428244	-1.28282	0.0613811	0.444416	1	2517
GOBERT_CORE_OLIGODENDROCYTE_DIFFERENTIATION	34	-0.522897	-1.2827	0.142442	0.444014	1	2147
AKL_HTLV1_INFECTION_DN	57	-0.468839	-1.28175	0.110957	0.446177	1	3617
ZHONG_SECRETOME_OF_LUNG_CANCER_AND_FIBROBLAST	112	-0.430544	-1.28168	0.0608466	0.445605	1	1164
PHONG_TNF_RESPONSE_VIA_P38_PARTIAL	133	-0.425702	-1.2816	0.0603015	0.445032	1	4998
VALK_AML_CLUSTER_7	21	-0.570994	-1.28154	0.131098	0.444384	1	2120
LIU_VAV3_PROSTATE_CARCINOGENESIS_UP	64	-0.461643	-1.28117	0.105978	0.444756	1	4973
WANG_TUMOR_INVASIVENESS_DN	191	-0.405823	-1.28084	0.0366162	0.444976	1	3234
LUI_THYROID_CANCER_CLUSTER_1	47	-0.477944	-1.28018	0.123229	0.446258	1	1461
OUYANG_PROSTATE_CANCER_PROGRESSION_DN	15	-0.606083	-1.28003	0.161491	0.445933	1	2085
SARRIO_EPITHELIAL_MESENCHYMAL_TRANSITION_DN	117	-0.429885	-1.27962	0.0733591	0.446449	1	2652
WIERENGA_STAT5A_TARGETS_UP	170	-0.407559	-1.27927	0.0521092	0.446717	1	4151
BOYAULT_LIVER_CANCER_SUBCLASS_G3_DN	30	-0.527725	-1.27926	0.130882	0.445954	1	2944
CADWELL_ATG16L1_TARGETS_UP	51	-0.482311	-1.27918	0.106207	0.445391	1	4789
IVANOVA_HEMATOPOIESIS_EARLY_PROGENITOR	437	-0.382236	-1.27906	0.0158371	0.444922	1	4380
WIELAND_UP_BY_HBV_INFECTION	93	-0.439886	-1.27899	0.0649867	0.444417	1	4973
REACTOME_SYNTHESIS_OF_PC	15	-0.597317	-1.27864	0.165939	0.444673	1	5888
ROSS_AML_WITH_AML1_ETO_FUSION	60	-0.471768	-1.27811	0.0866035	0.445574	1	1443
BERTUCCI_INVASIVE_CARCINOMA_DUCTAL_VS_LOBULAR_UP	20	-0.574084	-1.27802	0.149477	0.445092	1	3085
REACTOME_FORMATION_OF_TRANSCRIPTION_COUPLED_NER_TC_NER_REPAIR_COMPLEX	28	-0.52902	-1.27777	0.132857	0.445117	1	3621
VANOEVELEN_MYOGENESIS_SIN3A_TARGETS	195	-0.403824	-1.27724	0.0444712	0.446047	1	2620
AMIT_EGF_RESPONSE_480_HELA	136	-0.419502	-1.27693	0.06375	0.446221	1	2350
ZHAN_MULTIPLE_MYELOMA_CD1_AND_CD2_UP	82	-0.442447	-1.27636	0.0976934	0.447211	1	3850
LU_EZH2_TARGETS_UP	222	-0.406501	-1.27607	0.0420673	0.447323	1	4209
PETROVA_ENDOTHELIUM_LYMPHATIC_VS_BLOOD_DN	127	-0.420056	-1.2756	0.076129	0.448067	1	3927
SARTIPY_BLUNTED_BY_INSULIN_RESISTANCE_DN	17	-0.577651	-1.27548	0.161677	0.447693	1	4567
BOYAULT_LIVER_CANCER_SUBCLASS_G1_UP	98	-0.426435	-1.27506	0.0741222	0.448222	1	2934
ZHAN_V1_LATE_DIFFERENTIATION_GENES_UP	32	-0.517933	-1.27497	0.128698	0.447734	1	3261
HUANG_DASATINIB_RESISTANCE_DN	48	-0.482497	-1.27477	0.109375	0.447574	1	2558
REACTOME_DOWNREGULATION_OF_SMAD2_3_SMAD4_TRANSCRIPTIONAL_ACTIVITY	19	-0.572646	-1.27472	0.155977	0.446922	1	460
KEGG_RENAL_CELL_CARCINOMA	62	-0.459705	-1.2743	0.0976562	0.447503	1	3291
WANG_RESPONSE_TO_GSK3_INHIBITOR_SB216763_UP	313	-0.386915	-1.27366	0.0186047	0.448746	1	2863
REACTOME_PPARA_ACTIVATES_GENE_EXPRESSION	84	-0.447501	-1.27346	0.0941644	0.448621	1	5282
YAO_TEMPORAL_RESPONSE_TO_PROGESTERONE_CLUSTER_0	59	-0.464328	-1.2734	0.0977337	0.448045	1	1791
REACTOME_JNK_C_JUN_KINASES_PHOSPHORYLATION_AND_ACTIVATION_MEDIATED_BY_ACTIVATED_HUMAN_TAK1	16	-0.594169	-1.27312	0.168103	0.448108	1	6018
WANG_CISPLATIN_RESPONSE_AND_XPC_DN	199	-0.403134	-1.27278	0.0468557	0.448405	1	3695
HOLLMANN_APOPTOSIS_VIA_CD40_DN	237	-0.393451	-1.2723	0.0388235	0.449192	1	4314
KEGG_ENDOMETRIAL_CANCER	46	-0.491115	-1.27214	0.12642	0.448962	1	3291
BOYLAN_MULTIPLE_MYELOMA_C_CLUSTER_UP	29	-0.525291	-1.27177	0.139942	0.449334	1	1267
PEREZ_TP53_AND_TP63_TARGETS	126	-0.420904	-1.27172	0.0671835	0.448726	1	4075
KEGG_ACUTE_MYELOID_LEUKEMIA	52	-0.47198	-1.27148	0.119149	0.448719	1	4449
KESHELAVA_MULTIPLE_DRUG_RESISTANCE	74	-0.446638	-1.2713	0.105053	0.448508	1	2783
SCHLOSSER_MYC_TARGETS_AND_SERUM_RESPONSE_UP	46	-0.480996	-1.2709	0.122781	0.448928	1	1036
RUTELLA_RESPONSE_TO_CSF2RB_AND_IL4_DN	285	-0.388358	-1.27068	0.035545	0.448881	1	4577
NATSUME_RESPONSE_TO_INTERFERON_BETA_DN	49	-0.474364	-1.27009	0.127507	0.449993	1	2289
LEE_DOUBLE_POLAR_THYMOCYTE	18	-0.57363	-1.26984	0.166419	0.450071	1	1295
KEGG_COLORECTAL_CANCER	59	-0.468522	-1.26952	0.116343	0.450269	1	2786
BILD_CTNNB1_ONCOGENIC_SIGNATURE	70	-0.45864	-1.26937	0.0923695	0.450003	1	2736
XU_HGF_TARGETS_INDUCED_BY_AKT1_6HR	19	-0.56938	-1.26932	0.16129	0.449412	1	5946
PENG_RAPAMYCIN_RESPONSE_UP	175	-0.403627	-1.26931	0.0710723	0.448661	1	3690
REACTOME_ENDOSOMAL_SORTING_COMPLEX_REQUIRED_FOR_TRANSPORT_ESCRT	26	-0.535454	-1.26926	0.136364	0.448092	1	2865
MARKS_HDAC_TARGETS_DN	15	-0.592428	-1.26875	0.164179	0.448968	1	1552
BROWN_MYELOID_CELL_DEVELOPMENT_DN	108	-0.427353	-1.26848	0.0898438	0.449059	1	2547
STARK_PREFRONTAL_CORTEX_22Q11_DELETION_DN	440	-0.37795	-1.26762	0.015625	0.450904	1	3119
GOLUB_ALL_VS_AML_DN	22	-0.545575	-1.26754	0.15493	0.450409	1	2348
KEGG_FC_EPSILON_RI_SIGNALING_PATHWAY	60	-0.46718	-1.26712	0.117232	0.45099	1	1801
VART_KSHV_INFECTION_ANGIOGENIC_MARKERS_UP	100	-0.42892	-1.2668	0.0869001	0.451298	1	2635
ZHOU_TNF_SIGNALING_30MIN	51	-0.473784	-1.26676	0.102672	0.450667	1	3617
KUROKAWA_LIVER_CANCER_CHEMOTHERAPY_DN	34	-0.515087	-1.26643	0.132956	0.45088	1	1894
MAGRANGEAS_MULTIPLE_MYELOMA_IGG_VS_IGA_DN	22	-0.547881	-1.26642	0.152717	0.450201	1	2759
KIM_ALL_DISORDERS_CALB1_CORR_DN	21	-0.556763	-1.26638	0.158445	0.449584	1	1558
KASLER_HDAC7_TARGETS_1_DN	15	-0.597185	-1.26566	0.183735	0.450992	1	1194
VANDESLUIS_NORMAL_EMBRYOS_DN	17	-0.583242	-1.26476	0.172468	0.453144	1	4334
LEIN_OLIGODENDROCYTE_MARKERS	51	-0.470835	-1.26383	0.134431	0.455383	1	2100
KIM_LRRC3B_TARGETS	29	-0.524347	-1.2627	0.15678	0.458191	1	3927
BHATTACHARYA_EMBRYONIC_STEM_CELL	73	-0.444727	-1.26211	0.112329	0.459324	1	2584
GAZDA_DIAMOND_BLACKFAN_ANEMIA_ERYTHROID_UP	24	-0.538988	-1.26157	0.149773	0.460202	1	2591
YAMASHITA_METHYLATED_IN_PROSTATE_CANCER	25	-0.540973	-1.26121	0.166667	0.460516	1	3888
BILD_MYC_ONCOGENIC_SIGNATURE	166	-0.405818	-1.26105	0.0603338	0.460256	1	4813
TSENG_ADIPOGENIC_POTENTIAL_UP	19	-0.565999	-1.26102	0.165379	0.459611	1	2323
HAHTOLA_MYCOSIS_FUNGOIDES_CD4_UP	60	-0.457675	-1.26089	0.123641	0.459249	1	3041
BOGNI_TREATMENT_RELATED_MYELOID_LEUKEMIA_DN	31	-0.518855	-1.26043	0.136842	0.460018	1	4697
PID_PDGFRB_PATHWAY	121	-0.420511	-1.25986	0.0801001	0.46098	1	3877
STEARMAN_TUMOR_FIELD_EFFECT_UP	29	-0.518821	-1.25895	0.147193	0.463204	1	3750
KAMIKUBO_MYELOID_CEBPA_NETWORK	25	-0.531825	-1.25863	0.169591	0.46344	1	3328
SANA_RESPONSE_TO_IFNG_UP	66	-0.457557	-1.25856	0.137119	0.462922	1	3446
WELCH_GATA1_TARGETS	20	-0.560938	-1.25805	0.165425	0.463828	1	3642
PID_SYNDECAN_2_PATHWAY	26	-0.529208	-1.25734	0.142003	0.465288	1	3793
CREIGHTON_AKT1_SIGNALING_VIA_MTOR_UP	33	-0.50546	-1.25734	0.126984	0.464551	1	4389
MULLIGHAN_MLL_SIGNATURE_1_DN	178	-0.401741	-1.25662	0.0753086	0.466048	1	2451
KEGG_BIOSYNTHESIS_OF_UNSATURATED_FATTY_ACIDS	19	-0.563331	-1.25566	0.169697	0.468367	1	3940
TSUNODA_CISPLATIN_RESISTANCE_DN	39	-0.492643	-1.25562	0.141026	0.467759	1	5016
KENNY_CTNNB1_TARGETS_UP	43	-0.485543	-1.25526	0.142857	0.468198	1	1438
HAMAI_APOPTOSIS_VIA_TRAIL_DN	139	-0.416384	-1.25469	0.0914787	0.469232	1	4405
DUNNE_TARGETS_OF_AML1_MTG8_FUSION_UP	47	-0.475528	-1.25302	0.133427	0.473842	1	3670
REACTOME_CIRCADIAN_CLOCK	48	-0.47507	-1.25157	0.164575	0.477725	1	4515
SANSOM_APC_TARGETS_UP	89	-0.427597	-1.25079	0.103217	0.479507	1	3279
ZAMORA_NOS2_TARGETS_DN	79	-0.441858	-1.25056	0.118265	0.479491	1	3655
PETRETTO_HEART_MASS_QTL_CIS_DN	21	-0.540909	-1.24978	0.170437	0.481233	1	3111
BIOCARTA_MTOR_PATHWAY	23	-0.540982	-1.24948	0.148092	0.48146	1	496
GAVIN_FOXP3_TARGETS_CLUSTER_P3	129	-0.411398	-1.24942	0.0887199	0.480899	1	2746
DANG_REGULATED_BY_MYC_UP	68	-0.450644	-1.24721	0.123796	0.48735	1	4059
WANG_METHYLATED_IN_BREAST_CANCER	30	-0.518392	-1.24665	0.171589	0.48844	1	3492
YAO_HOXA10_TARGETS_VIA_PROGESTERONE_UP	53	-0.45811	-1.2465	0.125529	0.488194	1	3130
REACTOME_PKB_MEDIATED_EVENTS	26	-0.515566	-1.24554	0.174114	0.49051	1	203
REACTOME_COMPLEMENT_CASCADE	16	-0.579291	-1.24526	0.191176	0.490676	1	3549
XU_CREBBP_TARGETS_DN	39	-0.495073	-1.24456	0.15616	0.492238	1	2905
HUANG_GATA2_TARGETS_UP	134	-0.411871	-1.24405	0.101611	0.493088	1	3025
MCBRYAN_PUBERTAL_TGFB1_TARGETS_UP	140	-0.40879	-1.24338	0.0786802	0.494549	1	2683
PID_HEDGEHOG_GLI_PATHWAY	41	-0.478284	-1.24324	0.153846	0.494221	1	1742
ZWANG_EGF_INTERVAL_DN	160	-0.398967	-1.24313	0.0917085	0.493806	1	4503
REACTOME_TRANSPORT_OF_RIBONUCLEOPROTEINS_INTO_THE_HOST_NUCLEUS	27	-0.527964	-1.24304	0.173313	0.49336	1	6398
PID_AR_TF_PATHWAY	42	-0.482259	-1.24268	0.166185	0.49375	1	4345
CHIN_BREAST_CANCER_COPY_NUMBER_UP	20	-0.555528	-1.24258	0.174107	0.493343	1	3617
ZHENG_IL22_SIGNALING_UP	34	-0.504121	-1.24246	0.16967	0.492963	1	2742
CHUNG_BLISTER_CYTOTOXICITY_UP	123	-0.414596	-1.24211	0.0876289	0.493304	1	3198
PID_NFKAPPAB_CANONICAL_PATHWAY	22	-0.535768	-1.24196	0.164444	0.49301	1	6202
REACTOME_IL1_SIGNALING	37	-0.487329	-1.24183	0.155786	0.49268	1	3681
KLEIN_PRIMARY_EFFUSION_LYMPHOMA_DN	53	-0.463967	-1.24166	0.150868	0.492467	1	3131
MARTENS_TRETINOIN_RESPONSE_UP	311	-0.378938	-1.24162	0.0465116	0.491837	1	3779
QI_PLASMACYTOMA_UP	225	-0.390884	-1.24105	0.0667476	0.492982	1	4563
BARRIER_CANCER_RELAPSE_NORMAL_SAMPLE_DN	28	-0.519281	-1.23983	0.166911	0.49623	1	3570
TAVOR_CEBPA_TARGETS_UP	44	-0.471413	-1.23919	0.150782	0.497485	1	3216
GAZDA_DIAMOND_BLACKFAN_ANEMIA_ERYTHROID_DN	423	-0.369539	-1.23899	0.0288889	0.497387	1	4319
HOFMANN_MYELODYSPLASTIC_SYNDROM_LOW_RISK_DN	25	-0.533586	-1.23875	0.181295	0.497425	1	3770
BOSCO_INTERFERON_INDUCED_ANTIVIRAL_MODULE	67	-0.442456	-1.23838	0.130841	0.497876	1	3464
MARKEY_RB1_CHRONIC_LOF_DN	92	-0.42514	-1.23831	0.0963855	0.497345	1	3056
KEGG_GLUTATHIONE_METABOLISM	41	-0.479983	-1.23778	0.158273	0.498256	1	2286
MARCINIAK_ER_STRESS_RESPONSE_VIA_CHOP	20	-0.548275	-1.23777	0.183432	0.497539	1	3390
CHUANG_OXIDATIVE_STRESS_RESPONSE_UP	22	-0.534737	-1.23749	0.189522	0.497676	1	2646
SANA_RESPONSE_TO_IFNG_DN	70	-0.446256	-1.23653	0.118194	0.500061	1	2814
REACTOME_REGULATION_OF_GLUCOKINASE_BY_GLUCOKINASE_REGULATORY_PROTEIN	25	-0.52353	-1.23648	0.192073	0.499507	1	6398
LUI_THYROID_CANCER_CLUSTER_2	36	-0.494583	-1.23532	0.150355	0.502562	1	5274
YIH_RESPONSE_TO_ARSENITE_C4	17	-0.563748	-1.23518	0.180277	0.502249	1	2486
LINDGREN_BLADDER_CANCER_CLUSTER_3_DN	185	-0.392929	-1.23424	0.0826873	0.504586	1	3061
CHEN_ETV5_TARGETS_TESTIS	16	-0.574648	-1.23412	0.20205	0.504203	1	3345
REACTOME_NEP_NS2_INTERACTS_WITH_THE_CELLULAR_EXPORT_MACHINERY	27	-0.507397	-1.23388	0.181416	0.504246	1	6398
CHOI_ATL_STAGE_PREDICTOR	38	-0.488774	-1.23372	0.183432	0.504046	1	4626
KIM_WT1_TARGETS_UP	167	-0.394978	-1.23277	0.0883085	0.506392	1	5104
SABATES_COLORECTAL_ADENOMA_UP	51	-0.458384	-1.23245	0.169655	0.506657	1	4418
COLIN_PILOCYTIC_ASTROCYTOMA_VS_GLIOBLASTOMA_DN	25	-0.5246	-1.23181	0.173333	0.508032	1	1615
LEE_AGING_CEREBELLUM_UP	63	-0.447225	-1.23163	0.130319	0.507819	1	3297
MATZUK_EMBRYONIC_GERM_CELL	15	-0.574608	-1.23068	0.188822	0.510203	1	3946
XU_GH1_AUTOCRINE_TARGETS_UP	155	-0.401751	-1.23061	0.0859671	0.509682	1	3467
HOFMANN_CELL_LYMPHOMA_UP	44	-0.469052	-1.23045	0.155396	0.509472	1	1878
REACTOME_A_TETRASACCHARIDE_LINKER_SEQUENCE_IS_REQUIRED_FOR_GAG_SYNTHESIS	15	-0.581841	-1.23038	0.191554	0.508963	1	1391
CROONQUIST_IL6_DEPRIVATION_UP	15	-0.575295	-1.22989	0.211679	0.509833	1	2333
BIOCARTA_RAS_PATHWAY	22	-0.535792	-1.22976	0.197605	0.509536	1	4389
PID_MYC_PATHWAY	25	-0.519154	-1.22939	0.186416	0.510014	1	4867
MCBRYAN_PUBERTAL_BREAST_3_4WK_DN	31	-0.502666	-1.22825	0.195122	0.513058	1	3635
FIGUEROA_AML_METHYLATION_CLUSTER_4_UP	77	-0.430715	-1.2281	0.135389	0.512839	1	2953
FARMER_BREAST_CANCER_CLUSTER_1	35	-0.490931	-1.22808	0.168776	0.512139	1	5192
RUTELLA_RESPONSE_TO_CSF2RB_AND_IL4_UP	292	-0.376733	-1.22801	0.0621266	0.511613	1	4784
GHANDHI_BYSTANDER_IRRADIATION_UP	58	-0.448604	-1.22652	0.152205	0.515741	1	2605
BURTON_ADIPOGENESIS_1	31	-0.496226	-1.22618	0.189229	0.51608	1	2758
SHIPP_DLBCL_CURED_VS_FATAL_DN	42	-0.477581	-1.2256	0.16932	0.51736	1	3604
DARWICHE_PAPILLOMA_RISK_HIGH_VS_LOW_DN	21	-0.541147	-1.22553	0.205357	0.516838	1	4917
WANG_HCP_PROSTATE_CANCER	92	-0.422059	-1.22551	0.134921	0.516181	1	1715
WANG_RECURRENT_LIVER_CANCER_UP	18	-0.541808	-1.22542	0.210926	0.515706	1	548
REACTOME_SIGNALING_BY_ERBB2	84	-0.424693	-1.22451	0.139189	0.517994	1	3088
KRIEG_KDM3A_TARGETS_NOT_HYPOXIA	164	-0.392575	-1.22427	0.102144	0.51798	1	2919
VANDESLUIS_COMMD1_TARGETS_GROUP_3_DN	15	-0.58391	-1.22391	0.210287	0.518396	1	3110
PETRETTO_HEART_MASS_QTL_CIS_UP	24	-0.526392	-1.22382	0.202624	0.517949	1	3711
BAE_BRCA1_TARGETS_UP	67	-0.439107	-1.22301	0.154891	0.519889	1	4055
REACTOME_HEPARAN_SULFATE_HEPARIN_HS_GAG_METABOLISM	31	-0.487944	-1.22199	0.187316	0.52247	1	3677
WUNDER_INFLAMMATORY_RESPONSE_AND_CHOLESTEROL_UP	46	-0.471343	-1.22174	0.174487	0.522592	1	3605
KEGG_GLYCINE_SERINE_AND_THREONINE_METABOLISM	23	-0.530784	-1.22161	0.195349	0.522298	1	2759
ENK_UV_RESPONSE_EPIDERMIS_DN	427	-0.366052	-1.22149	0.0410959	0.521974	1	3617
BIOCARTA_MAL_PATHWAY	18	-0.550833	-1.22009	0.209895	0.525909	1	3793
HOFFMANN_PRE_BI_TO_LARGE_PRE_BII_LYMPHOCYTE_DN	64	-0.440131	-1.21999	0.143437	0.525476	1	3490
TOMLINS_PROSTATE_CANCER_UP	37	-0.485209	-1.21914	0.201794	0.5276	1	2998
KEGG_LEISHMANIA_INFECTION	65	-0.438195	-1.21877	0.15457	0.52812	1	3627
SESTO_RESPONSE_TO_UV_C0	97	-0.420054	-1.21874	0.143443	0.527502	1	2875
REACTOME_NUCLEOTIDE_EXCISION_REPAIR	48	-0.46121	-1.21867	0.175978	0.52694	1	3621
BIOCARTA_ETS_PATHWAY	18	-0.567192	-1.21863	0.214925	0.526367	1	3061
REACTOME_CYTOKINE_SIGNALING_IN_IMMUNE_SYSTEM	231	-0.380262	-1.21829	0.0732293	0.526747	1	3944
VERRECCHIA_RESPONSE_TO_TGFB1_C5	15	-0.57556	-1.21796	0.234303	0.527059	1	5321
OUYANG_PROSTATE_CANCER_PROGRESSION_UP	18	-0.547777	-1.21674	0.215596	0.530376	1	3061
RAY_TUMORIGENESIS_BY_ERBB2_CDC25A_DN	128	-0.403909	-1.21659	0.106138	0.530101	1	2854
WIERENGA_PML_INTERACTOME	35	-0.491406	-1.21656	0.193033	0.529454	1	3449
MARTINEZ_RB1_AND_TP53_TARGETS_DN	431	-0.362568	-1.21559	0.0425056	0.531829	1	3430
LU_TUMOR_ANGIOGENESIS_UP	23	-0.521073	-1.2155	0.215569	0.531387	1	2142
TONKS_TARGETS_OF_RUNX1_RUNX1T1_FUSION_HSC_DN	156	-0.396899	-1.21538	0.10804	0.531016	1	3836
MARSHALL_VIRAL_INFECTION_RESPONSE_DN	29	-0.497313	-1.21534	0.182734	0.530397	1	4696
AZARE_STAT3_TARGETS	19	-0.548287	-1.21512	0.208841	0.530432	1	2908
YIH_RESPONSE_TO_ARSENITE_C2	17	-0.556374	-1.21429	0.216741	0.532429	1	3492
YAO_TEMPORAL_RESPONSE_TO_PROGESTERONE_CLUSTER_6	56	-0.449451	-1.21401	0.171263	0.532592	1	4386
NAKAMURA_ADIPOGENESIS_EARLY_UP	48	-0.457451	-1.21361	0.175887	0.533268	1	2211
MCDOWELL_ACUTE_LUNG_INJURY_DN	33	-0.492121	-1.21352	0.2009	0.532802	1	4109
REACTOME_GPCR_DOWNSTREAM_SIGNALING	228	-0.380565	-1.21347	0.0862275	0.532254	1	4173
STEARMAN_LUNG_CANCER_EARLY_VS_LATE_DN	50	-0.460801	-1.2126	0.172269	0.534277	1	3812
SCHAEFFER_PROSTATE_DEVELOPMENT_12HR_DN	23	-0.522457	-1.21249	0.208841	0.533878	1	3371
FOSTER_KDM1A_TARGETS_DN	169	-0.390031	-1.21248	0.110276	0.533213	1	3977
REACTOME_BASIGIN_INTERACTIONS	19	-0.545398	-1.21231	0.21345	0.533039	1	2910
REACTOME_CHONDROITIN_SULFATE_DERMATAN_SULFATE_METABOLISM	33	-0.492115	-1.21221	0.190476	0.532644	1	1534
PID_FAS_PATHWAY	35	-0.477956	-1.21221	0.190612	0.531924	1	1363
LIU_BREAST_CANCER	20	-0.526003	-1.21188	0.22619	0.532229	1	145
FIGUEROA_AML_METHYLATION_CLUSTER_2_UP	36	-0.476259	-1.21181	0.203414	0.531753	1	2186
REACTOME_FORMATION_OF_INCISION_COMPLEX_IN_GG_NER	20	-0.538243	-1.21179	0.20944	0.531115	1	5782
TONKS_TARGETS_OF_RUNX1_RUNX1T1_FUSION_HSC_UP	153	-0.392725	-1.21089	0.133758	0.533333	1	4430
BASSO_CD40_SIGNALING_UP	94	-0.41506	-1.20902	0.1321	0.538751	1	5359
JAERVINEN_AMPLIFIED_IN_LARYNGEAL_CANCER	31	-0.494856	-1.20897	0.196507	0.538174	1	4743
REACTOME_TRANSPORT_OF_MATURE_TRANSCRIPT_TO_CYTOPLASM	52	-0.45264	-1.20826	0.190672	0.539789	1	6431
GRAESSMANN_RESPONSE_TO_MC_AND_DOXORUBICIN_UP	490	-0.35897	-1.20767	0.0487805	0.541035	1	4202
MORI_PRE_BI_LYMPHOCYTE_DN	72	-0.428951	-1.20693	0.151915	0.542772	1	4918
NIKOLSKY_BREAST_CANCER_17Q11_Q21_AMPLICON	86	-0.420865	-1.20595	0.150868	0.545361	1	5354
NAKAYAMA_SOFT_TISSUE_TUMORS_PCA2_DN	37	-0.479285	-1.20593	0.195157	0.544666	1	2188
NAKAMURA_ADIPOGENESIS_LATE_UP	86	-0.41857	-1.20558	0.159794	0.545047	1	4695
ZHENG_IL22_SIGNALING_DN	25	-0.502159	-1.20453	0.219764	0.547821	1	2452
RUAN_RESPONSE_TO_TNF_DN	67	-0.432515	-1.20421	0.18035	0.548134	1	3289
GROSS_HYPOXIA_VIA_ELK3_ONLY_DN	38	-0.470788	-1.20354	0.191092	0.549647	1	2936
DORN_ADENOVIRUS_INFECTION_12HR_DN	32	-0.484509	-1.20249	0.204836	0.55261	1	2407
ZWANG_EGF_PERSISTENTLY_DN	46	-0.449393	-1.20157	0.180837	0.554822	1	3607
WANG_ESOPHAGUS_CANCER_VS_NORMAL_UP	93	-0.415051	-1.20144	0.166445	0.554554	1	3376
LIU_NASOPHARYNGEAL_CARCINOMA	56	-0.446026	-1.20094	0.182451	0.555516	1	3706
GERHOLD_ADIPOGENESIS_UP	43	-0.459239	-1.20012	0.172805	0.557564	1	4597
MACAEVA_PBMC_RESPONSE_TO_IR	84	-0.413247	-1.19988	0.153955	0.557551	1	5981
KEGG_PANCREATIC_CANCER	64	-0.428643	-1.19952	0.168067	0.557974	1	2786
PID_P73PATHWAY	68	-0.430359	-1.19951	0.171348	0.557307	1	2029
MULLIGHAN_NPM1_MUTATED_SIGNATURE_1_DN	100	-0.408928	-1.19932	0.149871	0.557174	1	2218
REACTOME_SIGNALING_BY_CONSTITUTIVELY_ACTIVE_EGFR	15	-0.567914	-1.1979	0.238806	0.561213	1	696
GENTILE_RESPONSE_CLUSTER_D3	59	-0.44488	-1.19777	0.165536	0.560893	1	2680
REACTOME_ACTIVATED_NOTCH1_TRANSMITS_SIGNAL_TO_THE_NUCLEUS	21	-0.52198	-1.19744	0.210996	0.561241	1	3695
BYSTRYKH_HEMATOPOIESIS_STEM_CELL_QTL_CIS	105	-0.40323	-1.19722	0.139037	0.561276	1	2896
ST_WNT_BETA_CATENIN_PATHWAY	25	-0.509906	-1.19721	0.227618	0.56056	1	1555
BANDRES_RESPONSE_TO_CARMUSTIN_WITHOUT_MGMT_48HR_DN	24	-0.510968	-1.19706	0.212828	0.560292	1	3676
RODRIGUES_THYROID_CARCINOMA_DN	67	-0.430223	-1.19662	0.172269	0.560996	1	4138
RICKMAN_HEAD_AND_NECK_CANCER_F	26	-0.501046	-1.19657	0.225664	0.560418	1	2485
VALK_AML_CLUSTER_10	25	-0.507306	-1.19592	0.21131	0.561798	1	3004
OSADA_ASCL1_TARGETS_UP	25	-0.515107	-1.19591	0.231863	0.561081	1	1499
DELYS_THYROID_CANCER_UP	319	-0.364136	-1.19589	0.075846	0.56043	1	4306
LEE_METASTASIS_AND_RNA_PROCESSING_UP	17	-0.551343	-1.19559	0.217195	0.560681	1	1168
COLIN_PILOCYTIC_ASTROCYTOMA_VS_GLIOBLASTOMA_UP	20	-0.523558	-1.19547	0.242424	0.560292	1	2100
PID_HDAC_CLASSI_PATHWAY	62	-0.430948	-1.19528	0.168237	0.560191	1	5290
MUELLER_METHYLATED_IN_GLIOBLASTOMA	25	-0.511267	-1.19522	0.206845	0.559663	1	3761
KIM_LIVER_CANCER_POOR_SURVIVAL_UP	19	-0.540022	-1.19513	0.213139	0.559234	1	4465
OKUMURA_INFLAMMATORY_RESPONSE_LPS	147	-0.38893	-1.19492	0.139477	0.559208	1	3829
MARTINEZ_TP53_TARGETS_DN	430	-0.357571	-1.19439	0.0666667	0.560366	1	5034
PID_EPHB_FWD_PATHWAY	33	-0.487232	-1.19423	0.216763	0.560203	1	3061
ST_ADRENERGIC	28	-0.493751	-1.19364	0.225664	0.561406	1	2501
CUI_TCF21_TARGETS_2_UP	318	-0.365049	-1.19257	0.0837264	0.56431	1	3110
SMID_BREAST_CANCER_LUMINAL_B_UP	100	-0.409362	-1.19221	0.14888	0.564822	1	3022
KEGG_PARKINSONS_DISEASE	102	-0.405057	-1.19205	0.142857	0.564676	1	5434
BIOCARTA_G1_PATHWAY	27	-0.490132	-1.19191	0.218935	0.56442	1	1127
BASAKI_YBX1_TARGETS_DN	309	-0.361862	-1.19175	0.0910152	0.564232	1	4304
NIELSEN_GIST	77	-0.420282	-1.1915	0.181208	0.56443	1	3550
MCBRYAN_PUBERTAL_BREAST_5_6WK_UP	85	-0.414259	-1.19106	0.180461	0.565175	1	1941
ZHU_CMV_ALL_DN	93	-0.407966	-1.19095	0.151515	0.564785	1	2733
REACTOME_CTLA4_INHIBITORY_SIGNALING	19	-0.531109	-1.19079	0.235835	0.56461	1	4389
GENTILE_UV_LOW_DOSE_UP	23	-0.509938	-1.1903	0.226608	0.565516	1	5397
REACTOME_REGULATION_OF_HYPOXIA_INDUCIBLE_FACTOR_HIF_BY_OXYGEN	19	-0.533062	-1.19029	0.229437	0.564841	1	1293
PAPASPYRIDONOS_UNSTABLE_ATEROSCLEROTIC_PLAQUE_UP	49	-0.446082	-1.18999	0.201094	0.56518	1	5838
PID_PLK1_PATHWAY	44	-0.452521	-1.18947	0.205499	0.566221	1	1452
BONOME_OVARIAN_CANCER_SURVIVAL_OPTIMAL_DEBULKING	190	-0.37815	-1.18922	0.124239	0.566289	1	4136
BLALOCK_ALZHEIMERS_DISEASE_INCIPIENT_UP	323	-0.363809	-1.18807	0.0790698	0.569449	1	4160
CHYLA_CBFA2T3_TARGETS_UP	285	-0.364471	-1.18764	0.0902527	0.570176	1	4077
YAO_TEMPORAL_RESPONSE_TO_PROGESTERONE_CLUSTER_8	42	-0.456862	-1.18761	0.202586	0.569548	1	2170
RATTENBACHER_BOUND_BY_CELF1	317	-0.365654	-1.18754	0.0822711	0.569036	1	3844
HUTTMANN_B_CLL_POOR_SURVIVAL_UP	226	-0.374023	-1.18737	0.105583	0.568879	1	3186
MUELLER_COMMON_TARGETS_OF_AML_FUSIONS_DN	25	-0.500717	-1.18734	0.230769	0.568302	1	5537
HUANG_FOXA2_TARGETS_UP	36	-0.479147	-1.18728	0.201754	0.567799	1	3164
SCHMIDT_POR_TARGETS_IN_LIMB_BUD_UP	22	-0.519219	-1.18697	0.251462	0.56814	1	3085
KAAB_FAILED_HEART_ATRIUM_UP	22	-0.51567	-1.18674	0.24196	0.568209	1	511
RICKMAN_TUMOR_DIFFERENTIATED_WELL_VS_POORLY_DN	276	-0.3673	-1.186	0.090584	0.569953	1	3158
MODY_HIPPOCAMPUS_NEONATAL	27	-0.502119	-1.18596	0.218475	0.569358	1	3256
REACTOME_TRANSCRIPTION_COUPLED_NER_TC_NER	43	-0.454034	-1.18541	0.192416	0.570564	1	4529
KEGG_CARDIAC_MUSCLE_CONTRACTION	39	-0.468414	-1.18503	0.192958	0.571127	1	4615
REACTOME_SYNTHESIS_OF_GLYCOSYLPHOSPHATIDYLINOSITOL_GPI	16	-0.546072	-1.18488	0.247692	0.570897	1	4411
MANTOVANI_NFKB_TARGETS_UP	28	-0.495717	-1.18454	0.232796	0.571386	1	2468
ZHENG_BOUND_BY_FOXP3	408	-0.358422	-1.18449	0.0773606	0.570876	1	4267
BURTON_ADIPOGENESIS_PEAK_AT_24HR	38	-0.468161	-1.18439	0.213467	0.570486	1	3438
SCHLOSSER_MYC_AND_SERUM_RESPONSE_SYNERGY	32	-0.486592	-1.18403	0.226415	0.571018	1	4924
REACTOME_INTERFERON_SIGNALING	135	-0.390997	-1.18398	0.144121	0.570475	1	3944
KEGG_MTOR_SIGNALING_PATHWAY	46	-0.451229	-1.18321	0.190818	0.572335	1	1555
REACTOME_GPCR_LIGAND_BINDING	152	-0.382932	-1.18307	0.148699	0.57213	1	4173
HAHTOLA_MYCOSIS_FUNGOIDES_SKIN_UP	156	-0.385612	-1.18306	0.130982	0.571461	1	2191
PANGAS_TUMOR_SUPPRESSION_BY_SMAD1_AND_SMAD5_UP	89	-0.40851	-1.1818	0.17351	0.574927	1	3407
KEGG_HOMOLOGOUS_RECOMBINATION	25	-0.498881	-1.18177	0.236232	0.574327	1	4767
KEGG_ADIPOCYTOKINE_SIGNALING_PATHWAY	53	-0.43709	-1.18146	0.201094	0.574623	1	2854
PAL_PRMT5_TARGETS_UP	185	-0.375326	-1.18137	0.112845	0.574223	1	3096
HOEBEKE_LYMPHOID_STEM_CELL_DN	72	-0.418743	-1.18098	0.195418	0.574746	1	3492
DAUER_STAT3_TARGETS_DN	48	-0.445454	-1.18095	0.206993	0.574177	1	5821
SERVITJA_LIVER_HNF1A_TARGETS_DN	83	-0.411132	-1.18058	0.178525	0.574771	1	3040
UDAYAKUMAR_MED1_TARGETS_UP	127	-0.388401	-1.18028	0.152882	0.575101	1	4006
DELASERNA_MYOD_TARGETS_DN	42	-0.4556	-1.18016	0.233618	0.574818	1	3040
PHONG_TNF_TARGETS_UP	51	-0.442494	-1.17974	0.218155	0.57553	1	2804
WANG_CLIM2_TARGETS_UP	188	-0.374339	-1.17973	0.12995	0.574853	1	3605
MIKKELSEN_MEF_LCP_WITH_H3K4ME3	84	-0.410433	-1.17973	0.176393	0.574163	1	3241
CHANGOLKAR_H2AFY_TARGETS_UP	40	-0.455323	-1.17955	0.22486	0.574085	1	2599
SCHLOSSER_SERUM_RESPONSE_AUGMENTED_BY_MYC	93	-0.406071	-1.17862	0.183117	0.576611	1	6398
MAGRANGEAS_MULTIPLE_MYELOMA_IGLL_VS_IGLK_UP	33	-0.474548	-1.17852	0.226308	0.576234	1	6016
PID_DNA_PK_PATHWAY	15	-0.561385	-1.17831	0.273425	0.576303	1	3315
CHIARETTI_ACUTE_LYMPHOBLASTIC_LEUKEMIA_ZAP70	55	-0.430551	-1.17812	0.206171	0.576258	1	2158
WESTON_VEGFA_TARGETS_12HR	19	-0.526373	-1.17804	0.258824	0.575861	1	2418
MONNIER_POSTRADIATION_TUMOR_ESCAPE_UP	347	-0.357105	-1.1779	0.0877993	0.575597	1	4636
JAIN_NFKB_SIGNALING	72	-0.424894	-1.1777	0.185039	0.57556	1	2847
OKAWA_NEUROBLASTOMA_1P36_31_DELETION	16	-0.542322	-1.1777	0.274268	0.574877	1	3748
JIANG_HYPOXIA_VIA_VHL	33	-0.478034	-1.17732	0.223647	0.57553	1	1416
TIMOFEEVA_GROWTH_STRESS_VIA_STAT1_DN	16	-0.546594	-1.17695	0.257732	0.576061	1	3927
WEINMANN_ADAPTATION_TO_HYPOXIA_DN	33	-0.471756	-1.17577	0.227737	0.579334	1	3241
PID_INTEGRIN_CS_PATHWAY	19	-0.52232	-1.17485	0.255814	0.581681	1	4343
AMIT_EGF_RESPONSE_240_MCF10A	16	-0.542385	-1.17479	0.279456	0.581157	1	2576
ONDER_CDH1_TARGETS_1_DN	131	-0.384493	-1.17465	0.159061	0.580904	1	3345
TANAKA_METHYLATED_IN_ESOPHAGEAL_CARCINOMA	57	-0.436321	-1.17461	0.230226	0.580322	1	4287
BROWNE_HCMV_INFECTION_2HR_DN	41	-0.456876	-1.17457	0.230548	0.57977	1	1673
KAMIKUBO_MYELOID_MN1_NETWORK	19	-0.527643	-1.17431	0.254932	0.579963	1	4464
MARZEC_IL2_SIGNALING_UP	98	-0.397883	-1.17427	0.175532	0.579401	1	3345
SANA_TNF_SIGNALING_DN	60	-0.423536	-1.17392	0.214092	0.579856	1	2085
REACTOME_RNA_POL_I_TRANSCRIPTION_TERMINATION	20	-0.520121	-1.17328	0.259098	0.581355	1	3490
DAUER_STAT3_TARGETS_UP	36	-0.462507	-1.17306	0.218391	0.58144	1	4151
REACTOME_STRIATED_MUSCLE_CONTRACTION	16	-0.534823	-1.17303	0.274571	0.580864	1	2187
SCHUHMACHER_MYC_TARGETS_UP	76	-0.415474	-1.17292	0.194892	0.580491	1	2854
KEEN_RESPONSE_TO_ROSIGLITAZONE_UP	34	-0.469496	-1.17261	0.230882	0.580819	1	5024
IKEDA_MIR133_TARGETS_UP	41	-0.451397	-1.17252	0.22576	0.58043	1	4376
PID_ALPHA_SYNUCLEIN_PATHWAY	27	-0.492906	-1.17208	0.248154	0.581262	1	3988
MCBRYAN_PUBERTAL_BREAST_4_5WK_UP	181	-0.376947	-1.17144	0.155811	0.582705	1	3605
MORI_PRE_BI_LYMPHOCYTE_UP	75	-0.419327	-1.17116	0.191781	0.583006	1	2576
GROSS_HYPOXIA_VIA_ELK3_UP	183	-0.374039	-1.16985	0.147922	0.586639	1	1524
VANHARANTA_UTERINE_FIBROID_WITH_7Q_DELETION_DN	35	-0.470252	-1.16901	0.233333	0.588824	1	3389
MOOTHA_PGC	373	-0.354965	-1.1688	0.101734	0.588873	1	5299
RUTELLA_RESPONSE_TO_HGF_VS_CSF2RB_AND_IL4_UP	367	-0.353469	-1.16867	0.105204	0.58862	1	4577
REACTOME_CONVERSION_FROM_APC_C_CDC20_TO_APC_C_CDH1_IN_LATE_ANAPHASE	16	-0.546141	-1.16862	0.260677	0.588099	1	4387
REACTOME_SIGNALING_BY_WNT	61	-0.426168	-1.16784	0.221127	0.590043	1	3805
KYNG_ENVIRONMENTAL_STRESS_RESPONSE_NOT_BY_UV_IN_OLD	20	-0.51638	-1.16783	0.266764	0.589417	1	2642
REACTOME_BRANCHED_CHAIN_AMINO_ACID_CATABOLISM	16	-0.537291	-1.16778	0.264438	0.588879	1	4564
KEGG_CHEMOKINE_SIGNALING_PATHWAY	140	-0.382669	-1.16776	0.168582	0.588256	1	3291
ZHAN_V1_LATE_DIFFERENTIATION_GENES_DN	15	-0.553675	-1.1677	0.287926	0.58779	1	4379
BIOCARTA_RARRXR_PATHWAY	15	-0.54826	-1.16737	0.268105	0.58817	1	5230
GAVIN_FOXP3_TARGETS_CLUSTER_P4	77	-0.411741	-1.16706	0.204724	0.588523	1	3597
YAGI_AML_SURVIVAL	117	-0.387844	-1.16704	0.175949	0.587921	1	3460
PLASARI_TGFB1_TARGETS_10HR_DN	182	-0.371803	-1.16664	0.156288	0.588611	1	2934
DARWICHE_PAPILLOMA_RISK_LOW_UP	118	-0.39192	-1.16631	0.182058	0.58905	1	2958
BIOCARTA_P53HYPOXIA_PATHWAY	20	-0.512282	-1.1662	0.246377	0.58873	1	4997
JOSEPH_RESPONSE_TO_SODIUM_BUTYRATE_DN	48	-0.446386	-1.1657	0.230014	0.589652	1	3694
PID_INTEGRIN1_PATHWAY	44	-0.443617	-1.16569	0.232695	0.589029	1	3241
AMUNDSON_POOR_SURVIVAL_AFTER_GAMMA_RADIATION_8G	86	-0.401023	-1.16545	0.201094	0.589164	1	2636
LANDIS_ERBB2_BREAST_TUMORS_324_DN	121	-0.388586	-1.16532	0.155811	0.588916	1	3241
IVANOVA_HEMATOPOIESIS_MATURE_CELL	248	-0.364507	-1.1648	0.137278	0.589991	1	5169
KIM_MYC_AMPLIFICATION_TARGETS_DN	78	-0.41439	-1.16475	0.217333	0.589491	1	2288
TAKEDA_TARGETS_OF_NUP98_HOXA9_FUSION_3D_DN	23	-0.505567	-1.16451	0.251488	0.589622	1	2987
REACTOME_INSULIN_SYNTHESIS_AND_PROCESSING	16	-0.529168	-1.16438	0.271084	0.58943	1	1087
WHITE_NEUROBLASTOMA_WITH_1P36.3_DELETION	15	-0.546862	-1.1642	0.278027	0.589307	1	3748
SCHEIDEREIT_IKK_INTERACTING_PROTEINS	54	-0.434517	-1.16389	0.22067	0.58968	1	3931
WELCSH_BRCA1_TARGETS_DN	133	-0.385833	-1.16387	0.170854	0.589075	1	3601
MAHAJAN_RESPONSE_TO_IL1A_UP	55	-0.431696	-1.16338	0.212377	0.590093	1	2823
WAKASUGI_HAVE_ZNF143_BINDING_SITES	56	-0.427234	-1.1629	0.233871	0.590981	1	6378
PID_NOTCH_PATHWAY	43	-0.453804	-1.16267	0.249647	0.591061	1	4499
MEISSNER_ES_ICP_WITH_H3K4ME3	23	-0.503508	-1.16246	0.261183	0.591073	1	2037
REACTOME_INHIBITION_OF_THE_PROTEOLYTIC_ACTIVITY_OF_APC_C_REQUIRED_FOR_THE_ONSET_OF_ANAPHASE_BY_MITOTIC_SPINDLE_CHECKPOINT_COMPONENTS	18	-0.5343	-1.16242	0.268546	0.59056	1	4387
GAUSSMANN_MLL_AF4_FUSION_TARGETS_F_UP	121	-0.388673	-1.16223	0.192105	0.590504	1	3556
KEGG_ANTIGEN_PROCESSING_AND_PRESENTATION	54	-0.429586	-1.16171	0.230665	0.591525	1	4815
REACTOME_CELL_CELL_COMMUNICATION	76	-0.41421	-1.16135	0.203039	0.59209	1	1628
PID_P38_ALPHA_BETA_PATHWAY	30	-0.468126	-1.16128	0.25254	0.591669	1	6018
PID_RAC1_PATHWAY	51	-0.43183	-1.161	0.235054	0.591913	1	4769
NIKOLSKY_BREAST_CANCER_20Q11_AMPLICON	25	-0.494086	-1.16079	0.258647	0.591914	1	4718
ALCALAY_AML_BY_NPM1_LOCALIZATION_DN	166	-0.373752	-1.16009	0.175727	0.593608	1	2245
PUJANA_BREAST_CANCER_WITH_BRCA1_MUTATED_UP	55	-0.42866	-1.15971	0.242165	0.594191	1	1168
PID_ERA_GENOMIC_PATHWAY	55	-0.428699	-1.15949	0.221167	0.594309	1	3829
SERVITJA_ISLET_HNF1A_TARGETS_UP	111	-0.391363	-1.1594	0.19709	0.593964	1	3430
GOLDRATH_HOMEOSTATIC_PROLIFERATION	155	-0.37571	-1.15855	0.189809	0.596128	1	2958
REACTOME_SMAD2_SMAD3_SMAD4_HETEROTRIMER_REGULATES_TRANSCRIPTION	25	-0.500269	-1.15833	0.257225	0.596176	1	4814
MILI_PSEUDOPODIA_CHEMOTAXIS_DN	409	-0.347006	-1.15824	0.117714	0.595796	1	3828
XU_HGF_TARGETS_INDUCED_BY_AKT1_48HR_DN	22	-0.509578	-1.15809	0.256798	0.595654	1	3010
REACTOME_HOST_INTERACTIONS_OF_HIV_FACTORS	119	-0.385422	-1.15793	0.172368	0.595511	1	3944
PARK_HSC_VS_MULTIPOTENT_PROGENITORS_DN	16	-0.533245	-1.15762	0.29386	0.595868	1	718
JAZAG_TGFB1_SIGNALING_VIA_SMAD4_UP	81	-0.405409	-1.15757	0.219086	0.595364	1	2332
MARTORIATI_MDM4_TARGETS_FETAL_LIVER_DN	436	-0.345274	-1.15633	0.0995526	0.598766	1	2759
VANLOO_SP3_TARGETS_DN	70	-0.414306	-1.15622	0.21123	0.59851	1	4110
XU_RESPONSE_TO_TRETINOIN_AND_NSC682994_UP	17	-0.517824	-1.15606	0.278462	0.598394	1	2804
GOTTWEIN_TARGETS_OF_KSHV_MIR_K12_11	55	-0.423594	-1.15526	0.219512	0.600379	1	5354
VISALA_AGING_LYMPHOCYTE_DN	19	-0.512119	-1.15494	0.301611	0.600829	1	3367
MANTOVANI_VIRAL_GPCR_SIGNALING_DN	37	-0.452477	-1.15465	0.254335	0.601102	1	4297
CORRE_MULTIPLE_MYELOMA_DN	42	-0.439117	-1.15404	0.245902	0.602509	1	2219
ZHAN_VARIABLE_EARLY_DIFFERENTIATION_GENES_DN	29	-0.474752	-1.15397	0.269118	0.602079	1	4706
CHAUHAN_RESPONSE_TO_METHOXYESTRADIOL_UP	45	-0.442963	-1.15366	0.249288	0.602442	1	3019
KORKOLA_YOLK_SAC_TUMOR	31	-0.469732	-1.15314	0.254062	0.603484	1	2932
SHETH_LIVER_CANCER_VS_TXNIP_LOSS_PAM1	182	-0.367794	-1.15307	0.155748	0.603024	1	4431
MATZUK_CENTRAL_FOR_FEMALE_FERTILITY	16	-0.541045	-1.15222	0.29771	0.605105	1	2646
HATADA_METHYLATED_IN_LUNG_CANCER_UP	208	-0.364955	-1.15032	0.170135	0.610698	1	3159
WEST_ADRENOCORTICAL_TUMOR_DN	389	-0.347978	-1.15028	0.128492	0.610156	1	3006
RICKMAN_HEAD_AND_NECK_CANCER_E	27	-0.479272	-1.1486	0.279001	0.615103	1	2652
MARTINEZ_TP53_TARGETS_UP	458	-0.340327	-1.14846	0.101562	0.614883	1	3407
VANASSE_BCL2_TARGETS_DN	57	-0.426921	-1.14835	0.242547	0.61461	1	4690
[truncated: 1,452 more rows]

## Sheet: ConcensusGroup2.all
NAME	SIZE	ES	NES	NOM p-val	FDR q-val	FWER p-val	RANK AT MAX
CHNG_MULTIPLE_MYELOMA_HYPERPLOID_UP	49	0.938296	2.89628	0	0	0	1168
REACTOME_3_UTR_MEDIATED_TRANSLATIONAL_REGULATION	110	0.808049	2.83896	0	0	0	2330
ZHAN_MULTIPLE_MYELOMA_HP_UP	43	0.924148	2.8041	0	0	0	1123
REACTOME_PEPTIDE_CHAIN_ELONGATION	89	0.814835	2.79468	0	0	0	3154
REACTOME_INFLUENZA_VIRAL_RNA_TRANSCRIPTION_AND_REPLICATION	105	0.778807	2.73719	0	0	0	3154
REACTOME_NONSENSE_MEDIATED_DECAY_ENHANCED_BY_THE_EXON_JUNCTION_COMPLEX	110	0.76411	2.69904	0	0	0	3154
KEGG_RIBOSOME	85	0.810413	2.69076	0	0	0	3230
BILANGES_SERUM_AND_RAPAMYCIN_SENSITIVE_GENES	65	0.809228	2.61552	0	0	0	2330
REACTOME_FORMATION_OF_THE_TERNARY_COMPLEX_AND_SUBSEQUENTLY_THE_43S_COMPLEX	51	0.828933	2.58932	0	0	0	2221
REACTOME_TRANSLATION	151	0.689989	2.54737	0	0	0	3097
REACTOME_ACTIVATION_OF_THE_MRNA_UPON_BINDING_OF_THE_CAP_BINDING_COMPLEX_AND_EIFS_AND_SUBSEQUENT_BINDING_TO_43S	59	0.792299	2.51479	0	0	0	2221
ZHAN_MULTIPLE_MYELOMA_MS_DN	40	0.844763	2.49153	0	0	0	1887
REACTOME_INFLUENZA_LIFE_CYCLE	139	0.668851	2.41711	0	0	0	3238
REACTOME_SRP_DEPENDENT_COTRANSLATIONAL_PROTEIN_TARGETING_TO_MEMBRANE	113	0.694464	2.40329	0	0	0	3154
REACTOME_METABOLISM_OF_MRNA	212	0.611317	2.34962	0	0	0	2330
NUTT_GBM_VS_AO_GLIOMA_DN	36	0.779032	2.24157	0	0	0	3089
REACTOME_METABOLISM_OF_RNA	257	0.566146	2.21267	0	0	0	2330
NIKOLSKY_BREAST_CANCER_11Q12_Q14_AMPLICON	108	0.631772	2.21157	0	0	0	2817
REACTOME_RESPIRATORY_ELECTRON_TRANSPORT_ATP_SYNTHESIS_BY_CHEMIOSMOTIC_COUPLING_AND_HEAT_PRODUCTION_BY_UNCOUPLING_PROTEINS_	78	0.643957	2.15451	0	2.68757e-05	0.001	2507
LINDGREN_BLADDER_CANCER_WITH_LOH_IN_CHR9Q	101	0.609795	2.10513	0	0.000181587	0.007	3328
REACTOME_TCA_CYCLE_AND_RESPIRATORY_ELECTRON_TRANSPORT	114	0.575549	2.0623	0	0.00044553	0.018	3255
REACTOME_RESPIRATORY_ELECTRON_TRANSPORT	63	0.632268	2.05442	0	0.000520922	0.022	3024
MOREAUX_MULTIPLE_MYELOMA_BY_TACI_DN	157	0.547647	2.00856	0	0.00129198	0.056	3156
ZHAN_MULTIPLE_MYELOMA_CD1_AND_CD2_DN	45	0.644716	1.97899	0	0.00220055	0.098	3922
MOOTHA_VOXPHOS	83	0.583369	1.97766	0	0.00211253	0.098	3024
TIEN_INTESTINE_PROBIOTICS_6HR_UP	51	0.623883	1.93843	0	0.00378263	0.174	2330
BILANGES_RAPAMYCIN_SENSITIVE_VIA_TSC1_AND_TSC2	66	0.594026	1.9379	0	0.00373935	0.179	2221
HOLLEMAN_ASPARAGINASE_RESISTANCE_B_ALL_UP	25	0.734472	1.92898	0	0.00411692	0.198	2330
ZHAN_MULTIPLE_MYELOMA_MF_DN	37	0.654552	1.92643	0	0.00413909	0.206	2601
FARMER_BREAST_CANCER_CLUSTER_1	35	0.680559	1.9121	0	0.00499456	0.253	3034
PECE_MAMMARY_STEM_CELL_UP	120	0.53582	1.90104	0	0.00576408	0.295	1720
MOSERLE_IFNA_RESPONSE	31	0.67996	1.90073	0	0.00559958	0.295	3876
ZHAN_VARIABLE_EARLY_DIFFERENTIATION_GENES_DN	29	0.670608	1.88454	0	0.00695745	0.348	757
DAUER_STAT3_TARGETS_DN	48	0.598171	1.88424	0	0.00676789	0.349	2799
ZHAN_MULTIPLE_MYELOMA_CD2_DN	44	0.621633	1.8715	0	0.00798643	0.412	2638
MYLLYKANGAS_AMPLIFICATION_HOT_SPOT_23	18	0.732305	1.8493	0.00263158	0.0105803	0.518	1835
IRITANI_MAD1_TARGETS_DN	44	0.599013	1.84639	0.00294985	0.0108304	0.533	2638
ZHAN_MULTIPLE_MYELOMA_CD1_DN	42	0.620543	1.83238	0	0.01273	0.605	3535
ZHAN_MULTIPLE_MYELOMA_LB_DN	38	0.616427	1.83019	0.00285714	0.012794	0.618	4014
TIEN_INTESTINE_PROBIOTICS_2HR_UP	24	0.669786	1.82077	0.00250627	0.0142846	0.666	1861
BILANGES_SERUM_RESPONSE_TRANSLATION	28	0.667623	1.80878	0	0.0157791	0.709	1023
OSMAN_BLADDER_CANCER_DN	354	0.451905	1.79567	0	0.0184172	0.773	2340
ZHANG_INTERFERON_RESPONSE	22	0.684261	1.78782	0.0025974	0.0198294	0.802	3774
BROWNE_INTERFERON_RESPONSIVE_GENES	63	0.553333	1.78706	0.00347222	0.0195089	0.802	2907
PID_DNA_PK_PATHWAY	15	0.724872	1.76891	0.0026178	0.0235966	0.859	1007
LUI_THYROID_CANCER_CLUSTER_3	28	0.64741	1.7633	0.00280112	0.0245499	0.873	1674
REACTOME_MRNA_CAPPING	28	0.627866	1.738	0.00269542	0.0324192	0.94	1104
ZHAN_V1_LATE_DIFFERENTIATION_GENES_DN	15	0.727452	1.72808	0.0025974	0.0353049	0.954	3447
REACTOME_METABOLISM_OF_PROTEINS	379	0.429286	1.71998	0	0.0376412	0.967	3187
REACTOME_FORMATION_OF_THE_HIV1_EARLY_ELONGATION_COMPLEX	28	0.618343	1.71682	0.0111732	0.0383935	0.97	1104
EINAV_INTERFERON_SIGNATURE_IN_CANCER	25	0.646238	1.71637	0.0107239	0.037804	0.97	3431
REACTOME_TRAF6_MEDIATED_IRF7_ACTIVATION	17	0.697414	1.71489	0.0027027	0.0376523	0.97	2224
REACTOME_FORMATION_OF_INCISION_COMPLEX_IN_GG_NER	20	0.671752	1.71307	0.00276243	0.0376342	0.972	3447
ROVERSI_GLIOMA_COPY_NUMBER_UP	72	0.515798	1.70617	0	0.039508	0.976	2114
KEGG_PARKINSONS_DISEASE	102	0.481167	1.68208	0	0.0498567	0.992	2348
LUI_TARGETS_OF_PAX8_PPARG_FUSION	34	0.589735	1.67204	0	0.0541019	0.993	1023
BOSCO_INTERFERON_INDUCED_ANTIVIRAL_MODULE	67	0.514969	1.66917	0	0.0543564	0.995	2383
REACTOME_FORMATION_OF_RNA_POL_II_ELONGATION_COMPLEX_	38	0.565813	1.65877	0.00297619	0.0591886	0.996	1339
BOWIE_RESPONSE_TO_EXTRACELLULAR_MATRIX	17	0.673131	1.64774	0.0160428	0.0642992	0.996	3431
HOLLEMAN_ASPARAGINASE_RESISTANCE_ALL_UP	22	0.636398	1.64521	0.0107527	0.0647944	0.997	2326
REACTOME_RNA_POL_II_PRE_TRANSCRIPTION_EVENTS	54	0.527509	1.64334	0.00621118	0.0648299	0.997	1632
KEGG_OXIDATIVE_PHOSPHORYLATION	103	0.473179	1.64329	0	0.0638095	0.997	3024
REACTOME_PROCESSING_OF_CAPPED_INTRONLESS_PRE_MRNA	23	0.618768	1.64211	0.0109589	0.0636305	0.998	1829
ABRAHAM_ALPC_VS_MULTIPLE_MYELOMA_DN	19	0.640324	1.63999	0.014245	0.0637967	0.998	1625
ZHAN_MULTIPLE_MYELOMA_UP	63	0.512405	1.63104	0	0.0681784	1	3465
MOOTHA_TCA	16	0.677864	1.62837	0.0185185	0.0689552	1	1835
YAMASHITA_LIVER_CANCER_WITH_EPCAM_UP	49	0.526069	1.62691	0.00294985	0.0687405	1	2169
REACTOME_RNA_POL_II_TRANSCRIPTION_PRE_INITIATION_AND_PROMOTER_OPENING	39	0.553072	1.62076	0	0.0716287	1	2626
MOREAUX_B_LYMPHOCYTE_MATURATION_BY_TACI_DN	67	0.495186	1.61555	0	0.0740134	1	3284
REACTOME_RNA_POL_III_TRANSCRIPTION_INITIATION_FROM_TYPE_3_PROMOTER	25	0.596124	1.61477	0.0220386	0.073451	1	1889
ANDERSEN_LIVER_CANCER_KRT19_UP	32	0.559382	1.61265	0.00297619	0.0737512	1	1861
BILD_SRC_ONCOGENIC_SIGNATURE	51	0.512088	1.61078	0.0131148	0.0739021	1	1396
REACTOME_CITRIC_ACID_CYCLE_TCA_CYCLE	19	0.645914	1.60272	0.0184697	0.0782052	1	2877
REACTOME_ABORTIVE_ELONGATION_OF_HIV1_TRANSCRIPT_IN_THE_ABSENCE_OF_TAT	19	0.639071	1.59307	0.0159151	0.0837542	1	1050
REACTOME_DEADENYLATION_DEPENDENT_MRNA_DECAY	43	0.528995	1.58441	0.0125786	0.0885767	1	2490
HEIDENBLAD_AMPLIFIED_IN_PANCREATIC_CANCER	28	0.566306	1.56824	0.0120846	0.100512	1	2860
POMEROY_MEDULLOBLASTOMA_PROGNOSIS_DN	43	0.533865	1.56783	0.0147929	0.0995628	1	2047
DAIRKEE_CANCER_PRONE_RESPONSE_E2	21	0.604491	1.56477	0.0225352	0.100952	1	886
VALK_AML_CLUSTER_6	22	0.607794	1.55168	0.0352304	0.110362	1	2174
REACTOME_MRNA_SPLICING_MINOR_PATHWAY	42	0.512643	1.55052	0.00316456	0.109992	1	1050
JISON_SICKLE_CELL_DISEASE_DN	165	0.423648	1.54636	0	0.112268	1	2675
FLOTHO_PEDIATRIC_ALL_THERAPY_RESPONSE_UP	49	0.492805	1.53625	0.00909091	0.120411	1	1963
REACTOME_RNA_POL_III_TRANSCRIPTION	32	0.537315	1.52802	0.0304878	0.126857	1	1889
KEGG_HUNTINGTONS_DISEASE	149	0.415411	1.52486	0	0.128594	1	3767
BECKER_TAMOXIFEN_RESISTANCE_UP	43	0.504111	1.52313	0.00867052	0.128768	1	2383
GARGALOVIC_RESPONSE_TO_OXIDIZED_PHOSPHOLIPIDS_YELLOW_DN	17	0.616603	1.52116	0.0368421	0.129314	1	2724
KEGG_CITRATE_CYCLE_TCA_CYCLE	28	0.558649	1.52115	0.0271903	0.12784	1	943
REACTOME_NEGATIVE_REGULATORS_OF_RIG_I_MDA5_SIGNALING	30	0.538766	1.5198	0.0291545	0.127783	1	2369
PID_ATM_PATHWAY	34	0.529023	1.51901	0.0290698	0.127136	1	2610
KLEIN_TARGETS_OF_BCR_ABL1_FUSION	37	0.515442	1.51036	0.00302115	0.13428	1	1518
NABA_BASEMENT_MEMBRANES	22	0.588427	1.50771	0.0371429	0.135638	1	468
REACTOME_HIV_LIFE_CYCLE	110	0.425084	1.4995	0.00367647	0.142782	1	2894
KUUSELO_PANCREATIC_CANCER_19Q13_AMPLIFICATION	25	0.566045	1.49672	0.0465753	0.144199	1	3034
WONG_MITOCHONDRIA_GENE_MODULE	208	0.399605	1.49431	0	0.14543	1	2607
NING_CHRONIC_OBSTRUCTIVE_PULMONARY_DISEASE_UP	123	0.405857	1.47408	0	0.167017	1	2005
KEGG_BASAL_TRANSCRIPTION_FACTORS	28	0.539787	1.4732	0.0458453	0.166288	1	1632
PID_MYC_PATHWAY	25	0.549912	1.47312	0.0664894	0.164639	1	2158
KEGG_RNA_DEGRADATION	56	0.469569	1.46726	0.0133333	0.169803	1	2490
MARTINEZ_RESPONSE_TO_TRABECTEDIN	45	0.485313	1.46437	0.0239521	0.171328	1	1896
DORSEY_GAB2_TARGETS	18	0.595257	1.46332	0.0629921	0.171013	1	135
YANG_BREAST_CANCER_ESR1_LASER_UP	28	0.523945	1.45099	0.0487106	0.184396	1	2720
KEEN_RESPONSE_TO_ROSIGLITAZONE_UP	34	0.500799	1.44974	0.0429799	0.184267	1	1460
REACTOME_RNA_POL_II_TRANSCRIPTION	96	0.415083	1.43787	0.00689655	0.198138	1	2776
LUI_THYROID_CANCER_PAX8_PPARG_DN	45	0.467235	1.43436	0.042042	0.201066	1	1674
LEE_LIVER_CANCER_MYC_UP	44	0.472278	1.4328	0.0353982	0.201244	1	649
REACTOME_FORMATION_OF_TRANSCRIPTION_COUPLED_NER_TC_NER_REPAIR_COMPLEX	28	0.520325	1.42947	0.0583333	0.204211	1	1104
NIKOLSKY_BREAST_CANCER_5P15_AMPLICON	19	0.566173	1.42366	0.0641026	0.210316	1	4448
REACTOME_INTERFERON_SIGNALING	135	0.39266	1.41653	0.00396825	0.219001	1	2822
KIM_MYC_AMPLIFICATION_TARGETS_UP	158	0.383079	1.4124	0	0.223162	1	3168
GAZDA_DIAMOND_BLACKFAN_ANEMIA_MYELOID_DN	34	0.482665	1.41074	0.0321716	0.223735	1	3596
YUAN_ZNF143_PARTNERS	21	0.549198	1.40933	0.077748	0.22383	1	2206
RIZ_ERYTHROID_DIFFERENTIATION_6HR	21	0.535521	1.40647	0.0672269	0.226297	1	2167
BIOCARTA_ATRBRCA_PATHWAY	21	0.55205	1.40296	0.06469	0.229996	1	4056
REACTOME_ANTIVIRAL_MECHANISM_BY_IFN_STIMULATED_GENES	65	0.424407	1.39268	0.034965	0.243504	1	2718
REACTOME_RIG_I_MDA5_MEDIATED_INDUCTION_OF_IFN_ALPHA_BETA_PATHWAYS	57	0.440809	1.39194	0.023569	0.242545	1	2369
FINETTI_BREAST_CANCERS_KINOME_GRAY	15	0.585758	1.39157	0.111111	0.241012	1	1761
REACTOME_RORA_ACTIVATES_CIRCADIAN_EXPRESSION	22	0.540835	1.385	0.0862534	0.249455	1	596
LEE_METASTASIS_AND_ALTERNATIVE_SPLICING_DN	34	0.474229	1.37427	0.0878187	0.265012	1	1780
POMEROY_MEDULLOBLASTOMA_DESMOPLASIC_VS_CLASSIC_DN	50	0.438152	1.37278	0.0518293	0.265393	1	2342
APPIERTO_RESPONSE_TO_FENRETINIDE_DN	42	0.465099	1.37116	0.0498534	0.265848	1	969
DAIRKEE_TERT_TARGETS_UP	310	0.343856	1.36954	0	0.266513	1	2790
BIOCARTA_EIF_PATHWAY	16	0.566094	1.36878	0.0994764	0.265695	1	1713
HOFFMANN_LARGE_TO_SMALL_PRE_BII_LYMPHOCYTE_DN	53	0.431196	1.36505	0.0526316	0.269801	1	399
MOOTHA_HUMAN_MITODB_6_2002	385	0.336207	1.36357	0	0.270248	1	2324
REACTOME_TRANSCRIPTION	189	0.357679	1.36299	0	0.269214	1	2776
ZHANG_RESPONSE_TO_CANTHARIDIN_DN	66	0.417994	1.36177	0.0415335	0.269151	1	1219
NUMATA_CSF3_SIGNALING_VIA_STAT3	16	0.565345	1.36056	0.0894309	0.269123	1	2189
HAHTOLA_MYCOSIS_FUNGOIDES_CD4_DN	112	0.382042	1.35824	0.026616	0.271092	1	2237
MOOTHA_MITOCHONDRIA	399	0.335286	1.358	0.00943396	0.26946	1	2324
REACTOME_ELONGATION_ARREST_AND_RECOVERY	27	0.507273	1.34839	0.0852273	0.284399	1	2776
REACTOME_G_ALPHA_Q_SIGNALLING_EVENTS	81	0.398329	1.33503	0.0394265	0.306676	1	1670
REACTOME_INTERFERON_ALPHA_BETA_SIGNALING	50	0.440909	1.33417	0.0723271	0.305995	1	3431
BOWIE_RESPONSE_TO_TAMOXIFEN	18	0.548645	1.33401	0.130556	0.303934	1	3431
TAKAO_RESPONSE_TO_UVB_RADIATION_UP	83	0.393928	1.33399	0.0268199	0.301693	1	1970
JAIN_NFKB_SIGNALING	72	0.404909	1.33385	0.0274914	0.299706	1	2894
STAMBOLSKY_TARGETS_OF_MUTATED_TP53_DN	40	0.442225	1.33257	0.0722543	0.299919	1	3431
TOMLINS_PROSTATE_CANCER_UP	37	0.4586	1.33224	0.0630373	0.298352	1	3122
HSIAO_HOUSEKEEPING_GENES	375	0.328913	1.33071	0	0.298958	1	2318
DIRMEIER_LMP1_RESPONSE_LATE_DN	30	0.46157	1.32913	0.102273	0.299527	1	712
ZHAN_MULTIPLE_MYELOMA_CD1_VS_CD2_DN	47	0.439317	1.32632	0.0769231	0.302868	1	3184
SILIGAN_BOUND_BY_EWS_FLT1_FUSION	31	0.464938	1.31318	0.0945559	0.325861	1	2709
RADAEVA_RESPONSE_TO_IFNA1_UP	50	0.427562	1.30937	0.074928	0.331077	1	2799
REACTOME_DOUBLE_STRAND_BREAK_REPAIR	22	0.507527	1.30768	0.140401	0.332117	1	3009
BHATI_G2M_ARREST_BY_2METHOXYESTRADIOL_DN	103	0.37399	1.30713	0.04	0.330942	1	2220
PARK_HSC_AND_MULTIPOTENT_PROGENITORS	46	0.422222	1.306	0.0814332	0.330858	1	1774
FIRESTEIN_CTNNB1_PATHWAY	27	0.473335	1.30555	0.0979827	0.329479	1	883
ST_WNT_BETA_CATENIN_PATHWAY	25	0.482138	1.30522	0.10585	0.327871	1	2016
RAMASWAMY_METASTASIS_UP	60	0.415782	1.30384	0.0612245	0.32851	1	1171
LINDGREN_BLADDER_CANCER_CLUSTER_3_DN	185	0.348792	1.30339	0.0162162	0.327253	1	1333
REACTOME_PYRUVATE_METABOLISM_AND_CITRIC_ACID_TCA_CYCLE	40	0.432593	1.2992	0.0764331	0.333236	1	3222
BENNETT_SYSTEMIC_LUPUS_ERYTHEMATOSUS	30	0.467075	1.29902	0.103825	0.331347	1	2866
SU_PANCREAS	27	0.477961	1.29793	0.106509	0.331288	1	157
REACTOME_MRNA_SPLICING	106	0.366221	1.29655	0.0452675	0.331772	1	2309
STEIN_ESRRA_TARGETS_UP	340	0.323329	1.29315	0	0.336374	1	1240
KRASNOSELSKAYA_ILF3_TARGETS_UP	30	0.451272	1.28668	0.120344	0.347198	1	3876
SCHLOSSER_SERUM_RESPONSE_AUGMENTED_BY_MYC	93	0.368553	1.28219	0.0576271	0.354264	1	3109
TOOKER_GEMCITABINE_RESISTANCE_UP	74	0.391513	1.27876	0.0603175	0.359223	1	1792
KEGG_UBIQUITIN_MEDIATED_PROTEOLYSIS	128	0.357984	1.27705	0.0403226	0.360474	1	2392
DANG_REGULATED_BY_MYC_UP	68	0.389737	1.26779	0.1	0.378291	1	1605
REACTOME_DEPOSITION_OF_NEW_CENPA_CONTAINING_NUCLEOSOMES_AT_THE_CENTROMERE	57	0.397611	1.26671	0.0943396	0.378381	1	3173
SPIELMAN_LYMPHOBLAST_EUROPEAN_VS_ASIAN_UP	456	0.310851	1.26367	0	0.38294	1	2507
REACTOME_NUCLEOTIDE_EXCISION_REPAIR	48	0.406871	1.26216	0.115132	0.383915	1	3447
BIOCARTA_MTOR_PATHWAY	23	0.466266	1.2587	0.140957	0.389252	1	1713
REACTOME_LATE_PHASE_OF_HIV_LIFE_CYCLE	96	0.365831	1.25495	0.0415225	0.395557	1	2894
HOEGERKORP_CD44_TARGETS_TEMPORAL_DN	19	0.492172	1.25253	0.168293	0.398755	1	2347
MOOTHA_GLYCOLYSIS	17	0.504802	1.24833	0.164948	0.40575	1	1666
ST_GAQ_PATHWAY	25	0.455667	1.24647	0.145604	0.407724	1	1253
BURTON_ADIPOGENESIS_5	109	0.353343	1.24599	0.0658436	0.406322	1	2094
REACTOME_RNA_POL_III_TRANSCRIPTION_INITIATION_FROM_TYPE_2_PROMOTER	22	0.48362	1.24449	0.152941	0.407366	1	1087
REACTOME_HIV_INFECTION	187	0.331545	1.24369	0.037037	0.406674	1	2810
COLLIS_PRKDC_REGULATORS	15	0.518302	1.23153	0.206349	0.43336	1	674
REACTOME_BRANCHED_CHAIN_AMINO_ACID_CATABOLISM	16	0.529719	1.23106	0.202632	0.432025	1	2478
ONKEN_UVEAL_MELANOMA_DN	464	0.29972	1.22907	0	0.434578	1	2510
REACTOME_CIRCADIAN_REPRESSION_OF_EXPRESSION_BY_REV_ERBA	21	0.475021	1.22537	0.18663	0.440965	1	596
REACTOME_RNA_POL_III_CHAIN_ELONGATION	16	0.500931	1.22275	0.210667	0.444713	1	1087
KIM_ALL_DISORDERS_DURATION_CORR_DN	126	0.342225	1.22137	0.0730594	0.445683	1	2016
REACTOME_DAG_AND_IP3_SIGNALING	23	0.461707	1.21495	0.19337	0.459634	1	991
KYNG_RESPONSE_TO_H2O2_VIA_ERCC6_DN	41	0.404507	1.21379	0.150997	0.459978	1	2286
CERIBELLI_GENES_INACTIVE_AND_BOUND_BY_NFY	18	0.486066	1.21292	0.222222	0.459654	1	349
SMITH_TERT_TARGETS_DN	73	0.366724	1.21123	0.106667	0.46127	1	2033
JI_METASTASIS_REPRESSED_BY_STK11	16	0.496306	1.20842	0.185185	0.466033	1	543
LINDGREN_BLADDER_CANCER_CLUSTER_1_UP	97	0.35334	1.20795	0.109589	0.464779	1	1781
NICK_RESPONSE_TO_PROC_TREATMENT_DN	24	0.455577	1.2058	0.191375	0.467945	1	1761
WELCSH_BRCA1_TARGETS_DN	133	0.33478	1.19526	0.0807175	0.493284	1	2721
HEIDENBLAD_AMPLICON_12P11_12_DN	21	0.461174	1.19023	0.231884	0.504356	1	1683
KEGG_RNA_POLYMERASE	28	0.431933	1.18624	0.20059	0.512623	1	3432
MULLIGHAN_NPM1_MUTATED_SIGNATURE_2_DN	62	0.361677	1.18203	0.143333	0.52171	1	2162
DANG_MYC_TARGETS_UP	134	0.32834	1.1802	0.0944206	0.523938	1	2330
REACTOME_GLOBAL_GENOMIC_NER_GG_NER	32	0.417706	1.17958	0.222543	0.522874	1	1104
JIANG_AGING_HYPOTHALAMUS_UP	43	0.391572	1.17953	0.181818	0.520262	1	1946
KEGG_PYRUVATE_METABOLISM	32	0.412504	1.1791	0.218023	0.518795	1	3457
WINTER_HYPOXIA_DN	46	0.385793	1.17644	0.176119	0.523442	1	2412
GUTIERREZ_MULTIPLE_MYELOMA_UP	33	0.417713	1.17384	0.188679	0.52796	1	3315
MANN_RESPONSE_TO_AMIFOSTINE_UP	19	0.452584	1.17146	0.273973	0.532152	1	174
ZWANG_EGF_PERSISTENTLY_DN	46	0.384488	1.17025	0.18018	0.532837	1	2772
REACTOME_PACKAGING_OF_TELOMERE_ENDS	42	0.393629	1.16946	0.20904	0.532379	1	3173
ZAMORA_NOS2_TARGETS_UP	63	0.359997	1.16672	0.173759	0.53735	1	1087
REACTOME_RNA_POL_I_RNA_POL_III_AND_MITOCHONDRIAL_TRANSCRIPTION	108	0.332401	1.16611	0.144	0.536393	1	1889
REACTOME_NEUROTRANSMITTER_RELEASE_CYCLE	15	0.487047	1.1652	0.248691	0.53623	1	2100
BIOCARTA_TNFR2_PATHWAY	18	0.469464	1.16473	0.255155	0.534882	1	1527
ZUCCHI_METASTASIS_UP	36	0.397855	1.16404	0.199422	0.534223	1	1394
MENSSEN_MYC_TARGETS	50	0.377347	1.16394	0.193846	0.531872	1	1100
HASLINGER_B_CLL_WITH_11Q23_DELETION	20	0.450759	1.16289	0.231959	0.532258	1	1467
REACTOME_DESTABILIZATION_OF_MRNA_BY_TRISTETRAPROLIN_TTP	17	0.478836	1.16128	0.265363	0.534271	1	4309
BIOCARTA_PAR1_PATHWAY	31	0.412308	1.15608	0.231429	0.546616	1	401
MODY_HIPPOCAMPUS_PRENATAL	39	0.393196	1.15424	0.210191	0.549579	1	2330
REACTOME_GASTRIN_CREB_SIGNALLING_PATHWAY_VIA_PKC_AND_MAPK	100	0.333626	1.15361	0.152727	0.548839	1	1670
KEGG_SPLICEOSOME	124	0.322615	1.15139	0.132159	0.552662	1	2187
KEGG_FC_GAMMA_R_MEDIATED_PHAGOCYTOSIS	83	0.336552	1.15075	0.156364	0.55186	1	1687
KEGG_MTOR_SIGNALING_PATHWAY	46	0.375502	1.14785	0.199422	0.557904	1	1357
GINESTIER_BREAST_CANCER_20Q13_AMPLIFICATION_DN	157	0.31448	1.14675	0.1	0.558448	1	2320
HUTTMANN_B_CLL_POOR_SURVIVAL_DN	53	0.367365	1.14449	0.193846	0.562611	1	967
KEGG_REGULATION_OF_AUTOPHAGY	19	0.45905	1.1444	0.279891	0.560236	1	344
UROSEVIC_RESPONSE_TO_IMIQUIMOD	21	0.441838	1.13942	0.307692	0.572159	1	3431
REACTOME_DNA_REPAIR	102	0.329006	1.1385	0.161417	0.572176	1	2626
CHEOK_RESPONSE_TO_MERCAPTOPURINE_AND_HD_MTX_DN	22	0.429767	1.13717	0.27809	0.573498	1	3749
HOLLEMAN_VINCRISTINE_RESISTANCE_ALL_DN	19	0.453911	1.13487	0.262032	0.577626	1	2438
MCCABE_BOUND_BY_HOXC6	267	0.295202	1.13443	0.0758621	0.576276	1	1659
GINESTIER_BREAST_CANCER_ZNF217_AMPLIFIED_DN	281	0.28266	1.1324	0.0486111	0.579767	1	3116
LEE_METASTASIS_AND_RNA_PROCESSING_UP	17	0.471363	1.13199	0.283887	0.578327	1	1430
REACTOME_INTERFERON_GAMMA_SIGNALING	54	0.364733	1.13144	0.221122	0.577349	1	1466
KRIEG_KDM3A_TARGETS_NOT_HYPOXIA	164	0.307079	1.13143	0.157025	0.574757	1	2717
KEGG_CYTOSOLIC_DNA_SENSING_PATHWAY	41	0.38416	1.13006	0.245455	0.576433	1	1764
REACTOME_METABOLISM_OF_NON_CODING_RNA	48	0.362689	1.12897	0.260586	0.577147	1	709
RHEIN_ALL_GLUCOCORTICOID_THERAPY_DN	343	0.28173	1.12635	0.0797101	0.582398	1	2193
BIOCARTA_IL12_PATHWAY	18	0.455824	1.1256	0.289256	0.582016	1	1758
LANG_MYB_FAMILY_TARGETS	29	0.406561	1.12415	0.263736	0.583848	1	668
MOLENAAR_TARGETS_OF_CCND1_AND_CDK4_UP	50	0.354329	1.12392	0.215339	0.581988	1	2493
MAYBURD_RESPONSE_TO_L663536_DN	48	0.359036	1.12377	0.227414	0.579969	1	1551
STARK_PREFRONTAL_CORTEX_22Q11_DELETION_DN	440	0.275928	1.12254	0.030303	0.581147	1	2367
KEGG_NUCLEOTIDE_EXCISION_REPAIR	42	0.376571	1.12159	0.255814	0.581457	1	1104
STEIN_ESRRA_TARGETS	469	0.274148	1.12006	0.0625	0.583412	1	1940
SCHLOSSER_MYC_TARGETS_REPRESSED_BY_SERUM	150	0.306889	1.11842	0.185185	0.585856	1	1614
SCHLOSSER_MYC_AND_SERUM_RESPONSE_SYNERGY	32	0.397005	1.11603	0.280654	0.590551	1	2715
PETRETTO_HEART_MASS_QTL_CIS_DN	21	0.4202	1.11497	0.266106	0.591122	1	2227
REACTOME_INTEGRATION_OF_ENERGY_METABOLISM	76	0.330299	1.11489	0.210702	0.588842	1	1831
KAYO_AGING_MUSCLE_DN	105	0.315202	1.11304	0.215768	0.592041	1	1520
XU_AKT1_TARGETS_6HR	26	0.412332	1.10981	0.290055	0.599308	1	2369
AGUIRRE_PANCREATIC_CANCER_COPY_NUMBER_UP	262	0.285069	1.10959	0.0952381	0.597497	1	2904
WILLERT_WNT_SIGNALING	19	0.434505	1.10928	0.292428	0.595937	1	1269
SANA_RESPONSE_TO_IFNG_UP	66	0.34235	1.10907	0.240678	0.594083	1	2856
BONOME_OVARIAN_CANCER_POOR_SURVIVAL_DN	20	0.430781	1.10747	0.311239	0.596397	1	3345
REACTOME_DEADENYLATION_OF_MRNA	18	0.447513	1.10612	0.283069	0.598045	1	2269
DIRMEIER_LMP1_RESPONSE_EARLY	63	0.338149	1.10605	0.263158	0.59577	1	644
BILD_CTNNB1_ONCOGENIC_SIGNATURE	70	0.333685	1.10558	0.244068	0.594815	1	1506
ABE_INNER_EAR	37	0.373464	1.10555	0.303571	0.592486	1	1250
KEGG_ALZHEIMERS_DISEASE	137	0.303998	1.10494	0.174888	0.59196	1	2348
PID_P53_REGULATION_PATHWAY	58	0.341354	1.10302	0.252427	0.595313	1	2610
REACTOME_CA_DEPENDENT_EVENTS	21	0.418523	1.10185	0.285326	0.596478	1	918
ZHAN_V2_LATE_DIFFERENTIATION_GENES	42	0.370483	1.0997	0.271676	0.600746	1	299
LEE_DIFFERENTIATING_T_LYMPHOCYTE	168	0.297922	1.09856	0.209677	0.601674	1	1947
BENPORATH_MYC_TARGETS_WITH_EBOX	205	0.284942	1.09365	0.185792	0.614056	1	528
ZHU_CMV_8_HR_UP	42	0.362074	1.09257	0.280255	0.614969	1	3415
BIOCARTA_CCR5_PATHWAY	17	0.451656	1.0909	0.334211	0.617596	1	401
REACTOME_REGULATION_OF_INSULIN_SECRETION_BY_GLUCAGON_LIKE_PEPTIDE1	29	0.393101	1.08952	0.307463	0.61943	1	1679
REACTOME_PPARA_ACTIVATES_GENE_EXPRESSION	84	0.316605	1.08891	0.241877	0.618986	1	596
RASHI_RESPONSE_TO_IONIZING_RADIATION_5	114	0.307397	1.08704	0.242063	0.622441	1	1601
ELVIDGE_HYPOXIA_BY_DMOG_DN	50	0.351918	1.08265	0.294833	0.633681	1	2305
BRUINS_UVC_RESPONSE_MIDDLE	79	0.323704	1.08053	0.28169	0.637903	1	747
FLECHNER_PBL_KIDNEY_TRANSPLANT_REJECTED_VS_OK_DN	50	0.35109	1.07791	0.283537	0.644038	1	1356
REACTOME_NCAM1_INTERACTIONS	23	0.410178	1.07693	0.347458	0.644832	1	2041
REACTOME_GLUCONEOGENESIS	27	0.388555	1.07068	0.341463	0.662659	1	1171
REACTOME_ACTIVATION_OF_KAINATE_RECEPTORS_UPON_GLUTAMATE_BINDING	22	0.410857	1.06955	0.329446	0.663815	1	3204
HONMA_DOCETAXEL_RESISTANCE	33	0.372122	1.06907	0.327103	0.662924	1	2323
REACTOME_ACTIVATED_AMPK_STIMULATES_FATTY_ACID_OXIDATION_IN_MUSCLE	15	0.427956	1.06715	0.359043	0.666692	1	1238
BIOCARTA_PGC1A_PATHWAY	16	0.43451	1.0666	0.361809	0.666119	1	719
REACTOME_MICRORNA_MIRNA_BIOGENESIS	18	0.422096	1.06636	0.354749	0.6644	1	2626
REACTOME_SYNTHESIS_OF_PIPS_AT_THE_PLASMA_MEMBRANE	26	0.40163	1.06596	0.334278	0.663243	1	222
REACTOME_TRAF6_MEDIATED_NFKB_ACTIVATION	19	0.421846	1.06539	0.352941	0.662757	1	2224
REACTOME_G_ALPHA_Z_SIGNALLING_EVENTS	29	0.381253	1.06507	0.343164	0.661389	1	840
KANG_GIST_WITH_PDGFRA_UP	35	0.370885	1.06368	0.333333	0.663428	1	1366
REACTOME_CLEAVAGE_OF_GROWING_TRANSCRIPT_IN_THE_TERMINATION_REGION_	42	0.355177	1.06344	0.328173	0.661712	1	2309
SCHRAMM_INHBA_TARGETS_DN	19	0.418344	1.06092	0.375	0.66748	1	1454
ELVIDGE_HIF1A_TARGETS_UP	60	0.331307	1.05893	0.316614	0.671352	1	2500
JIANG_VHL_TARGETS	126	0.296082	1.05673	0.286822	0.676231	1	1568
REACTOME_REGULATION_OF_INSULIN_SECRETION	56	0.329077	1.05624	0.330033	0.675403	1	1831
MORI_IMMATURE_B_LYMPHOCYTE_UP	49	0.342861	1.05472	0.329513	0.678218	1	114
ELVIDGE_HYPOXIA_DN	131	0.295485	1.05436	0.331878	0.67695	1	1808
REACTOME_MRNA_PROCESSING	152	0.290206	1.05436	0.345291	0.674527	1	2309
REACTOME_DESTABILIZATION_OF_MRNA_BY_BRF1	17	0.440806	1.05354	0.38481	0.674834	1	4309
LIN_MELANOMA_COPY_NUMBER_DN	38	0.361645	1.05341	0.38253	0.672868	1	2126
SCHUHMACHER_MYC_TARGETS_UP	76	0.315787	1.05323	0.34375	0.67108	1	3468
NABA_COLLAGENS	17	0.431281	1.05171	0.386487	0.673618	1	2041
REACTOME_NUCLEAR_RECEPTOR_TRANSCRIPTION_PATHWAY	33	0.369977	1.05039	0.332326	0.675631	1	2147
DAIRKEE_CANCER_PRONE_RESPONSE_BPA	43	0.351442	1.04992	0.338323	0.674798	1	3384
ALCALA_APOPTOSIS	84	0.305881	1.0494	0.340659	0.674072	1	1327
REACTOME_RNA_POL_I_TRANSCRIPTION_TERMINATION	20	0.416407	1.04921	0.388571	0.672346	1	1104
KEGG_VALINE_LEUCINE_AND_ISOLEUCINE_DEGRADATION	41	0.352142	1.04828	0.370482	0.673013	1	4073
ST_T_CELL_SIGNAL_TRANSDUCTION	37	0.350658	1.04714	0.360882	0.674441	1	2158
GRAESSMANN_RESPONSE_TO_MC_AND_SERUM_DEPRIVATION_UP	160	0.282989	1.04605	0.297778	0.675701	1	2414
NIKOLSKY_OVERCONNECTED_IN_BREAST_CANCER	16	0.430241	1.04543	0.391304	0.675512	1	1605
REACTOME_OPIOID_SIGNALLING	57	0.330145	1.04491	0.342342	0.674897	1	2559
BOUDOUKHA_BOUND_BY_IGF2BP2	93	0.303217	1.04456	0.331081	0.67376	1	3187
ONO_FOXP3_TARGETS_UP	20	0.414119	1.04382	0.378223	0.673947	1	1059
REACTOME_MITOCHONDRIAL_PROTEIN_IMPORT	48	0.340164	1.04376	0.357576	0.671894	1	3187
BIOCARTA_MYOSIN_PATHWAY	26	0.383652	1.04053	0.399457	0.680127	1	401
NIKOLSKY_BREAST_CANCER_15Q26_AMPLICON	15	0.441043	1.04048	0.380577	0.678046	1	1472
PID_BETA_CATENIN_DEG_PATHWAY	16	0.424804	1.04021	0.391185	0.676605	1	1206
MOOTHA_PGC	373	0.259678	1.03969	0.303571	0.675994	1	2253
LEE_CALORIE_RESTRICTION_NEOCORTEX_DN	65	0.322313	1.03737	0.350993	0.68135	1	2192
WANG_TUMOR_INVASIVENESS_UP	341	0.257569	1.03567	0.286765	0.684652	1	2320
NADLER_HYPERGLYCEMIA_AT_OBESITY	48	0.338281	1.03557	0.377644	0.682699	1	769
PETRETTO_HEART_MASS_QTL_CIS_UP	24	0.400492	1.03532	0.381081	0.681286	1	2271
MELLMAN_TUT1_TARGETS_UP	18	0.418712	1.03068	0.409574	0.694298	1	2348
BIOCARTA_EIF4_PATHWAY	23	0.39227	1.03001	0.381963	0.694244	1	470
SHEPARD_CRUSH_AND_BURN_MUTANT_UP	162	0.280607	1.0295	0.346847	0.693656	1	1605
KEGG_GLYCOSAMINOGLYCAN_BIOSYNTHESIS_HEPARAN_SULFATE	15	0.429396	1.02654	0.392308	0.701229	1	1144
LIU_COMMON_CANCER_GENES	62	0.318899	1.02637	0.393836	0.699436	1	2065
BYSTRYKH_HEMATOPOIESIS_STEM_CELL_AND_BRAIN_QTL_CIS	58	0.314703	1.02566	0.394984	0.699468	1	1530
ROESSLER_LIVER_CANCER_METASTASIS_UP	88	0.302169	1.02556	0.364865	0.697521	1	1326
MEDINA_SMARCA4_TARGETS	32	0.357578	1.02486	0.420561	0.697696	1	1889
SUMI_HNF4A_TARGETS	15	0.427058	1.02436	0.412073	0.697078	1	2570
IWANAGA_CARCINOGENESIS_BY_KRAS_DN	94	0.296355	1.02371	0.373077	0.697054	1	1957
DER_IFN_ALPHA_RESPONSE_UP	71	0.306143	1.02258	0.363036	0.698558	1	3431
PELLICCIOTTA_HDAC_IN_ANTIGEN_PRESENTATION_DN	49	0.332182	1.02246	0.391176	0.696692	1	3310
SOTIRIOU_BREAST_CANCER_GRADE_1_VS_3_DN	41	0.351748	1.02119	0.413105	0.69868	1	1591
BIOCARTA_SPPA_PATHWAY	19	0.407398	1.0211	0.417098	0.696775	1	401
REACTOME_P75_NTR_RECEPTOR_MEDIATED_SIGNALLING	67	0.31113	1.02084	0.367893	0.69537	1	1168
BONOME_OVARIAN_CANCER_POOR_SURVIVAL_UP	27	0.375637	1.01985	0.412088	0.696274	1	967
TAKEDA_TARGETS_OF_NUP98_HOXA9_FUSION_3D_UP	131	0.282008	1.01684	0.3875	0.704241	1	2907
KEGG_AMINOACYL_TRNA_BIOSYNTHESIS	40	0.337886	1.01449	0.402477	0.709818	1	1083
REACTOME_G_PROTEIN_BETA_GAMMA_SIGNALLING	21	0.389904	1.01411	0.421466	0.708903	1	1670
SCHLOSSER_MYC_TARGETS_AND_SERUM_RESPONSE_DN	46	0.334482	1.01289	0.42236	0.710866	1	1157
MAGRANGEAS_MULTIPLE_MYELOMA_IGLL_VS_IGLK_DN	21	0.396691	1.01283	0.4	0.708859	1	287
VALK_AML_WITH_FLT3_ITD	27	0.364255	1.01256	0.431635	0.707531	1	2167
RIZ_ERYTHROID_DIFFERENTIATION_CCNE1	36	0.35004	1.01235	0.41369	0.706056	1	506
REACTOME_G_BETA_GAMMA_SIGNALLING_THROUGH_PI3KGAMMA	18	0.40494	1.01233	0.40404	0.703982	1	1670
REACTOME_PEROXISOMAL_LIPID_METABOLISM	19	0.397962	1.01231	0.407104	0.701901	1	148
REACTOME_TRANSCRIPTION_COUPLED_NER_TC_NER	43	0.337816	1.00923	0.393651	0.709746	1	1104
JAZAERI_BREAST_CANCER_BRCA1_VS_BRCA2_DN	31	0.349437	1.0089	0.434783	0.708575	1	2720
BROWNE_HCMV_INFECTION_4HR_UP	38	0.339958	1.00861	0.448795	0.707435	1	2369
LOPEZ_TRANSLATION_VIA_FN1_SIGNALING	32	0.351732	1.0077	0.452663	0.708183	1	2790
BIOCARTA_BCELLSURVIVAL_PATHWAY	15	0.423252	1.00735	0.427083	0.707289	1	49
SHEDDEN_LUNG_CANCER_GOOD_SURVIVAL_A12	199	0.264062	1.00698	0.447236	0.706352	1	3391
REACTOME_PKB_MEDIATED_EVENTS	26	0.364751	1.00372	0.427762	0.715193	1	1357
REACTOME_RNA_POL_I_TRANSCRIPTION_INITIATION	23	0.377706	1.00371	0.445087	0.713105	1	1104
ZHU_CMV_ALL_UP	109	0.279605	1.00357	0.460251	0.711452	1	1909
LI_DCP2_BOUND_MRNA	84	0.292342	1.00284	0.434164	0.711732	1	1136
REACTOME_RNA_POL_III_TRANSCRIPTION_TERMINATION	18	0.400274	1.00174	0.451791	0.713391	1	1087
REACTOME_G_ALPHA1213_SIGNALLING_EVENTS	56	0.318951	1.00151	0.428105	0.712086	1	863
LI_PROSTATE_CANCER_EPIGENETIC	20	0.391606	1.00061	0.457627	0.712835	1	1269
BROWNE_HCMV_INFECTION_4HR_DN	197	0.264475	0.998376	0.436893	0.718017	1	2360
REACTOME_THROMBIN_SIGNALLING_THROUGH_PROTEINASE_ACTIVATED_RECEPTORS_PARS	23	0.37609	0.997379	0.429306	0.719151	1	840
GRABARCZYK_BCL11B_TARGETS_DN	45	0.325447	0.996646	0.449686	0.719446	1	2186
PLASARI_TGFB1_SIGNALING_VIA_NFIC_1HR_UP	22	0.391068	0.99619	0.467049	0.718878	1	24
REACTOME_MYOGENESIS	21	0.388722	0.996165	0.457386	0.7169	1	2610
BIOCARTA_NKT_PATHWAY	22	0.383059	0.995091	0.442667	0.718352	1	1600
JUBAN_TARGETS_OF_SPI1_AND_FLI1_DN	83	0.296789	0.994914	0.467105	0.716872	1	2394
NOJIMA_SFRP2_TARGETS_DN	19	0.395501	0.99435	0.474286	0.716677	1	2438
BIOCARTA_RARRXR_PATHWAY	15	0.420146	0.993297	0.439024	0.718086	1	670
REACTOME_CYTOSOLIC_TRNA_AMINOACYLATION	24	0.366811	0.992529	0.467066	0.71853	1	2715
PID_IFNG_PATHWAY	38	0.332935	0.991419	0.487395	0.720036	1	1215
BONOME_OVARIAN_CANCER_SURVIVAL_SUBOPTIMAL_DEBULKING	404	0.246602	0.990918	0.515151	0.719617	1	2953
REACTOME_REGULATION_OF_MRNA_STABILITY_BY_PROTEINS_THAT_BIND_AU_RICH_ELEMENTS	80	0.298964	0.990229	0.427536	0.71977	1	2283
FONTAINE_FOLLICULAR_THYROID_ADENOMA_UP	58	0.315427	0.989753	0.459877	0.719278	1	1689
BAE_BRCA1_TARGETS_DN	29	0.35622	0.98865	0.441799	0.720906	1	1798
GALE_APL_WITH_FLT3_MUTATED_UP	54	0.306996	0.987844	0.478548	0.721518	1	1239
GAVIN_FOXP3_TARGETS_CLUSTER_T7	93	0.285757	0.987104	0.485185	0.721903	1	2252
REACTOME_ANTIGEN_PROCESSING_UBIQUITINATION_PROTEASOME_DEGRADATION	183	0.26152	0.984559	0.495652	0.72823	1	2283
CHEN_NEUROBLASTOMA_COPY_NUMBER_GAINS	34	0.344521	0.983913	0.457865	0.728303	1	886
REACTOME_GLUCAGON_TYPE_LIGAND_RECEPTORS	15	0.407544	0.983518	0.477778	0.727649	1	1670
SEIDEN_MET_SIGNALING	18	0.401625	0.982778	0.461538	0.72804	1	3415
FIRESTEIN_PROLIFERATION	134	0.270612	0.981057	0.529661	0.731555	1	883
BROWNE_HCMV_INFECTION_6HR_UP	47	0.324111	0.980221	0.451039	0.732266	1	1193
ZHONG_RESPONSE_TO_AZACITIDINE_AND_TSA_DN	61	0.302186	0.978003	0.487805	0.737501	1	3111
REACTOME_NOTCH1_INTRACELLULAR_DOMAIN_REGULATES_TRANSCRIPTION	41	0.328122	0.977413	0.477143	0.737325	1	2424
HENDRICKS_SMARCA4_TARGETS_DN	36	0.339761	0.977236	0.464174	0.735845	1	0
REACTOME_COLLAGEN_FORMATION	28	0.355786	0.976871	0.465909	0.735013	1	2041
AMUNDSON_GENOTOXIC_SIGNATURE	92	0.282451	0.975538	0.505929	0.737363	1	2964
PID_WNT_CANONICAL_PATHWAY	18	0.393692	0.972973	0.478495	0.743625	1	2042
REACTOME_CD28_CO_STIMULATION	28	0.347612	0.972786	0.491429	0.742228	1	444
REACTOME_CIRCADIAN_CLOCK	48	0.314014	0.972462	0.487342	0.741332	1	1218
REACTOME_PHOSPHOLIPASE_C_MEDIATED_CASCADE	28	0.353264	0.972089	0.477654	0.740529	1	2540
SHIN_B_CELL_LYMPHOMA_CLUSTER_7	23	0.369433	0.971859	0.478992	0.739316	1	576
MCBRYAN_PUBERTAL_BREAST_4_5WK_DN	149	0.267838	0.968257	0.515982	0.749034	1	1578
REACTOME_PROCESSING_OF_CAPPED_INTRON_CONTAINING_PRE_MRNA	135	0.267023	0.966573	0.549107	0.752621	1	2309
MALONEY_RESPONSE_TO_17AAG_DN	77	0.288543	0.960716	0.542857	0.769607	1	2045
RIZKI_TUMOR_INVASIVENESS_2D_UP	57	0.303726	0.96046	0.525157	0.768369	1	2099
REACTOME_THROMBOXANE_SIGNALLING_THROUGH_TP_RECEPTOR	15	0.412582	0.959934	0.52819	0.768089	1	1670
KEGG_PRIMARY_IMMUNODEFICIENCY	28	0.349779	0.959081	0.514535	0.76886	1	1245
MARSON_FOXP3_TARGETS_STIMULATED_UP	22	0.37252	0.958732	0.513661	0.767951	1	1056
REACTOME_MRNA_3_END_PROCESSING	33	0.33727	0.957351	0.517241	0.770451	1	2309
REACTOME_REGULATORY_RNA_PATHWAYS	21	0.374009	0.957091	0.485788	0.769367	1	2626
DIRMEIER_LMP1_RESPONSE_LATE_UP	54	0.302611	0.956805	0.549839	0.768266	1	1014
PURBEY_TARGETS_OF_CTBP1_AND_SATB1_UP	69	0.290304	0.952675	0.565543	0.779555	1	637
HOFMANN_CELL_LYMPHOMA_DN	33	0.331582	0.95212	0.513043	0.779347	1	1556
MATZUK_SPERMATID_DIFFERENTIATION	21	0.371455	0.95209	0.51532	0.777417	1	1226
REACTOME_ENOS_ACTIVATION_AND_REGULATION	16	0.399639	0.951882	0.502591	0.776097	1	2833
REACTOME_SIGNALING_BY_NOTCH1	60	0.297949	0.950601	0.555556	0.778175	1	2424
PID_BARD1_PATHWAY	29	0.344075	0.947524	0.508876	0.785906	1	2430
REACTOME_CTNNB1_PHOSPHORYLATION_CASCADE	15	0.402716	0.947164	0.524064	0.785026	1	1366
REACTOME_INHIBITION_OF_INSULIN_SECRETION_BY_ADRENALINE_NORADRENALINE	16	0.390156	0.946484	0.516216	0.78518	1	1670
REACTOME_REGULATION_OF_WATER_BALANCE_BY_RENAL_AQUAPORINS	29	0.344484	0.946372	0.530387	0.783521	1	1670
KEGG_PENTOSE_PHOSPHATE_PATHWAY	22	0.366924	0.945039	0.535014	0.785707	1	1171
KEGG_TYROSINE_METABOLISM	21	0.364	0.944777	0.546512	0.784538	1	4748
REACTOME_GLUCAGON_SIGNALING_IN_METABOLIC_REGULATION	21	0.364449	0.944025	0.519582	0.784927	1	19
CHEN_HOXA5_TARGETS_9HR_UP	204	0.243864	0.942779	0.707182	0.786896	1	1913
DACOSTA_ERCC3_ALLELE_XPCS_VS_TTD_DN	26	0.349288	0.942169	0.557185	0.786783	1	1299
GARGALOVIC_RESPONSE_TO_OXIDIZED_PHOSPHOLIPIDS_TURQUOISE_DN	51	0.307681	0.941743	0.540625	0.786154	1	1764
BORCZUK_MALIGNANT_MESOTHELIOMA_DN	68	0.282931	0.939978	0.5625	0.789696	1	3007
KEGG_GLYCOSAMINOGLYCAN_BIOSYNTHESIS_CHONDROITIN_SULFATE	18	0.371887	0.93711	0.534211	0.796625	1	2319
KIM_GASTRIC_CANCER_CHEMOSENSITIVITY	75	0.286271	0.936977	0.622378	0.795039	1	2096
REACTOME_NCAM_SIGNALING_FOR_NEURITE_OUT_GROWTH	47	0.304835	0.933458	0.590909	0.803981	1	468
GAZIN_EPIGENETIC_SILENCING_BY_KRAS	21	0.356586	0.933301	0.532967	0.80251	1	1089
PID_HEDGEHOG_GLI_PATHWAY	41	0.314734	0.933065	0.592593	0.801205	1	2173
ELVIDGE_HIF1A_AND_HIF2A_TARGETS_UP	35	0.32349	0.931938	0.577982	0.802645	1	2360
YAO_TEMPORAL_RESPONSE_TO_PROGESTERONE_CLUSTER_13	158	0.24846	0.928112	0.74569	0.812418	1	2371
REACTOME_APC_CDC20_MEDIATED_DEGRADATION_OF_NEK2A	21	0.354001	0.928077	0.547222	0.810523	1	2392
REACTOME_CD28_DEPENDENT_PI3K_AKT_SIGNALING	19	0.364993	0.927833	0.549865	0.809271	1	1415
KONDO_PROSTATE_CANCER_HCP_WITH_H3K27ME3	50	0.300736	0.927378	0.588629	0.808695	1	1912
KORKOLA_YOLK_SAC_TUMOR	31	0.323479	0.926111	0.597765	0.810666	1	1233
KEGG_PHOSPHATIDYLINOSITOL_SIGNALING_SYSTEM	66	0.285659	0.925955	0.640845	0.809168	1	1052
DARWICHE_PAPILLOMA_PROGRESSION_RISK	49	0.304711	0.925951	0.585284	0.807214	1	3378
NAKAMURA_METASTASIS_MODEL_DN	29	0.339302	0.925227	0.558405	0.807351	1	2438
REACTOME_AUTODEGRADATION_OF_CDH1_BY_CDH1_APC_C	55	0.28746	0.922423	0.60061	0.813791	1	2392
NELSON_RESPONSE_TO_ANDROGEN_DN	16	0.376952	0.921635	0.561644	0.814213	1	1093
SIG_CHEMOTAXIS	38	0.318798	0.920033	0.589666	0.816989	1	991
REACTOME_FATTY_ACID_TRIACYLGLYCEROL_AND_KETONE_BODY_METABOLISM	142	0.254014	0.917875	0.688119	0.821453	1	1446
PID_THROMBIN_PAR1_PATHWAY	35	0.316173	0.917534	0.597484	0.820496	1	674
BARRIER_CANCER_RELAPSE_NORMAL_SAMPLE_DN	28	0.334581	0.915539	0.588235	0.824316	1	1880
KEGG_ARACHIDONIC_ACID_METABOLISM	27	0.329032	0.911809	0.5727	0.83319	1	1970
SHIPP_DLBCL_VS_FOLLICULAR_LYMPHOMA_UP	43	0.300689	0.911652	0.606667	0.831679	1	2189
COLLIS_PRKDC_SUBSTRATES	19	0.367647	0.910616	0.57337	0.83282	1	16
BROWNE_HCMV_INFECTION_18HR_DN	133	0.252464	0.910451	0.725322	0.831374	1	3000
BIOCARTA_CARM_ER_PATHWAY	32	0.325482	0.907905	0.634831	0.836748	1	2162
REACTOME_GLYCOLYSIS	24	0.343367	0.906925	0.593176	0.837566	1	2559
REACTOME_GENERIC_TRANSCRIPTION_PATHWAY	288	0.229488	0.904588	0.906832	0.842311	1	3190
YAO_TEMPORAL_RESPONSE_TO_PROGESTERONE_CLUSTER_17	169	0.242632	0.90451	0.77551	0.8406	1	2094
ZEMBUTSU_SENSITIVITY_TO_CISPLATIN	15	0.378636	0.902598	0.605	0.844216	1	167
SIG_REGULATION_OF_THE_ACTIN_CYTOSKELETON_BY_RHO_GTPASES	27	0.335299	0.900377	0.638806	0.848506	1	192
CHOI_ATL_CHRONIC_VS_ACUTE_DN	18	0.355321	0.897781	0.593315	0.853887	1	3384
MODY_HIPPOCAMPUS_POSTNATAL	47	0.294284	0.89736	0.656535	0.853036	1	3670
YAO_TEMPORAL_RESPONSE_TO_PROGESTERONE_CLUSTER_15	28	0.323927	0.896557	0.631429	0.85332	1	468
DING_LUNG_CANCER_MUTATED_SIGNIFICANTLY	18	0.363472	0.895791	0.638889	0.853483	1	2709
REACTOME_SIGNALING_BY_WNT	61	0.278847	0.886716	0.701538	0.876261	1	1977
REACTOME_PI3K_EVENTS_IN_ERBB4_SIGNALING	35	0.307498	0.886562	0.664835	0.874688	1	1415
ANDERSEN_LIVER_CANCER_KRT19_DN	47	0.292166	0.885991	0.694805	0.874146	1	506
PARK_HSC_VS_MULTIPOTENT_PROGENITORS_DN	16	0.362708	0.885614	0.625352	0.873157	1	1460
KAUFFMANN_DNA_REPAIR_GENES	218	0.230842	0.885598	0.901734	0.871219	1	1807
REACTOME_APC_C_CDC20_MEDIATED_DEGRADATION_OF_CYCLIN_B	19	0.348147	0.884253	0.6594	0.872769	1	2392
MATZUK_EMBRYONIC_GERM_CELL	15	0.374404	0.880334	0.617128	0.881383	1	1396
REACTOME_HOMOLOGOUS_RECOMBINATION_REPAIR_OF_REPLICATION_INDEPENDENT_DOUBLE_STRAND_BREAKS	16	0.359811	0.879101	0.640751	0.882551	1	3614
BIOCARTA_NDKDYNAMIN_PATHWAY	15	0.376972	0.87764	0.643766	0.884266	1	4081
MEISSNER_NPC_ICP_WITH_H3K4ME3	15	0.370778	0.876832	0.637056	0.884383	1	2266
REACTOME_DESTABILIZATION_OF_MRNA_BY_KSRP	17	0.367692	0.87601	0.644836	0.884469	1	4048
WAKASUGI_HAVE_ZNF143_BINDING_SITES	56	0.27441	0.874014	0.708861	0.887571	1	1807
JAERVINEN_AMPLIFIED_IN_LARYNGEAL_CANCER	31	0.306805	0.872935	0.695122	0.888375	1	1622
REACTOME_ACTIVATED_NOTCH1_TRANSMITS_SIGNAL_TO_THE_NUCLEUS	21	0.341818	0.871667	0.697051	0.88962	1	2108
NADLER_OBESITY_DN	40	0.290066	0.871515	0.716511	0.888031	1	3589
REACTOME_COSTIMULATION_BY_THE_CD28_FAMILY	54	0.275363	0.869973	0.738983	0.889867	1	1415
FIGUEROA_AML_METHYLATION_CLUSTER_2_UP	36	0.297539	0.865565	0.734139	0.898598	1	1847
MURAKAMI_UV_RESPONSE_6HR_UP	27	0.314742	0.864892	0.69914	0.89821	1	1625
PID_TGFBR_PATHWAY	51	0.27675	0.863684	0.767442	0.899214	1	341
GARGALOVIC_RESPONSE_TO_OXIDIZED_PHOSPHOLIPIDS_GREEN_DN	22	0.328713	0.862537	0.664865	0.900025	1	3085
COLDREN_GEFITINIB_RESISTANCE_UP	70	0.264604	0.861762	0.810526	0.899977	1	3074
PID_MYC_ACTIV_PATHWAY	75	0.259831	0.860527	0.803987	0.900978	1	2189
BRIDEAU_IMPRINTED_GENES	35	0.294692	0.859701	0.699115	0.900974	1	2482
XU_HGF_SIGNALING_NOT_VIA_AKT1_48HR_UP	28	0.309685	0.859383	0.701658	0.899716	1	516
WAKABAYASHI_ADIPOGENESIS_PPARG_RXRA_BOUND_WITH_H4K20ME1_MARK	132	0.239831	0.859323	0.894942	0.897868	1	2365
MALONEY_RESPONSE_TO_17AAG_UP	33	0.302164	0.85919	0.722527	0.896247	1	2771
REACTOME_SIGNALING_BY_ROBO_RECEPTOR	24	0.327133	0.858771	0.696477	0.895252	1	192
MCCLUNG_COCAINE_REWARD_5D	55	0.268773	0.858486	0.773026	0.893968	1	584
BACOLOD_RESISTANCE_TO_ALKYLATING_AGENTS_DN	52	0.277809	0.855597	0.756598	0.898643	1	1733
MULLIGHAN_NPM1_MUTATED_SIGNATURE_2_UP	109	0.240948	0.85147	0.907336	0.906293	1	3159
LEE_AGING_NEOCORTEX_DN	47	0.275535	0.851097	0.775701	0.905187	1	2997
LIAO_HAVE_SOX4_BINDING_SITES	28	0.304259	0.85015	0.740947	0.905453	1	2328
GALE_APL_WITH_FLT3_MUTATED_DN	17	0.35233	0.848882	0.69509	0.906277	1	1335
REACTOME_G_ALPHA_S_SIGNALLING_EVENTS	54	0.270889	0.847174	0.785933	0.908126	1	2452
WEIGEL_OXIDATIVE_STRESS_RESPONSE	28	0.313226	0.846765	0.736994	0.907124	1	1916
REACTOME_PLC_BETA_MEDIATED_EVENTS	32	0.301215	0.8464	0.722561	0.906011	1	991
BIOCARTA_TALL1_PATHWAY	15	0.357274	0.846378	0.686375	0.904133	1	1527
REACTOME_APC_C_CDC20_MEDIATED_DEGRADATION_OF_MITOTIC_PROTEINS	64	0.260364	0.841374	0.832237	0.912995	1	2392
VANTVEER_BREAST_CANCER_BRCA1_UP	31	0.30089	0.841231	0.734637	0.911369	1	1259
SCHLOSSER_MYC_TARGETS_AND_SERUM_RESPONSE_UP	46	0.274222	0.839937	0.766773	0.912157	1	2790
BROWNE_HCMV_INFECTION_8HR_UP	86	0.249581	0.839117	0.870629	0.911967	1	2680
MIKKELSEN_ES_ICP_WITH_H3K4ME3_AND_H3K27ME3	56	0.260886	0.838971	0.821053	0.910342	1	2041
NIELSEN_SYNOVIAL_SARCOMA_DN	19	0.327886	0.836982	0.713896	0.912523	1	2799
KEGG_CALCIUM_SIGNALING_PATHWAY	89	0.245935	0.836656	0.880435	0.911266	1	2199
REACTOME_AQUAPORIN_MEDIATED_TRANSPORT	30	0.301642	0.834283	0.777778	0.914202	1	1670
BIOCARTA_RAC1_PATHWAY	20	0.324205	0.832461	0.721785	0.915907	1	61
REACTOME_FATTY_ACYL_COA_BIOSYNTHESIS	16	0.345016	0.832042	0.709845	0.914842	1	1307
DOANE_BREAST_CANCER_CLASSES_UP	46	0.270712	0.830827	0.786325	0.915384	1	1271
HU_ANGIOGENESIS_UP	17	0.348772	0.829862	0.706044	0.915429	1	1868
REACTOME_ADP_SIGNALLING_THROUGH_P2RY1	18	0.325315	0.827027	0.728	0.919176	1	1670
JAZAG_TGFB1_SIGNALING_DN	25	0.308774	0.826774	0.756374	0.917768	1	4296
PID_TNF_PATHWAY	44	0.278435	0.823256	0.830409	0.922545	1	2010
MACAEVA_PBMC_RESPONSE_TO_IR	84	0.240343	0.821715	0.900735	0.923508	1	1893
HOLLEMAN_VINCRISTINE_RESISTANCE_B_ALL_DN	15	0.346846	0.821188	0.718274	0.922661	1	2438
REACTOME_G_PROTEIN_ACTIVATION	17	0.330842	0.817484	0.736559	0.927487	1	1670
REACTOME_PIP3_ACTIVATES_AKT_SIGNALING	27	0.298655	0.816805	0.777487	0.926854	1	1415
PID_AURORA_A_PATHWAY	29	0.297159	0.814927	0.791444	0.928293	1	1989
REACTOME_ENERGY_DEPENDENT_REGULATION_OF_MTOR_BY_LKB1_AMPK	15	0.341167	0.814325	0.722222	0.927434	1	1238
REACTOME_RNA_POL_I_TRANSCRIPTION	76	0.242077	0.811841	0.883392	0.930049	1	3432
ST_MYOCYTE_AD_PATHWAY	17	0.325381	0.811738	0.755556	0.928338	1	991
REACTOME_TELOMERE_MAINTENANCE	69	0.246322	0.805945	0.906667	0.936281	1	3173
DARWICHE_PAPILLOMA_RISK_HIGH_VS_LOW_DN	21	0.30949	0.802563	0.762857	0.940061	1	2525
YAO_TEMPORAL_RESPONSE_TO_PROGESTERONE_CLUSTER_7	67	0.248775	0.802174	0.912752	0.938794	1	2939
VILLANUEVA_LIVER_CANCER_KRT19_DN	35	0.280449	0.797629	0.843195	0.944033	1	695
SAGIV_CD24_TARGETS_UP	17	0.324475	0.797059	0.756345	0.943015	1	183
MIKKELSEN_IPS_ICP_WITH_H3K4ME3_AND_H327ME3	57	0.256884	0.794262	0.856688	0.945526	1	3670
REACTOME_INHIBITION_OF_THE_PROTEOLYTIC_ACTIVITY_OF_APC_C_REQUIRED_FOR_THE_ONSET_OF_ANAPHASE_BY_MITOTIC_SPINDLE_CHECKPOINT_COMPONENTS	18	0.318458	0.793774	0.755376	0.944391	1	2392
KEGG_PEROXISOME	67	0.243881	0.792222	0.927336	0.944915	1	407
RODRIGUES_THYROID_CARCINOMA_UP	15	0.326407	0.786123	0.786082	0.952201	1	1902
KYNG_NORMAL_AGING_UP	15	0.33491	0.785924	0.767568	0.95061	1	1632
GAZDA_DIAMOND_BLACKFAN_ANEMIA_ERYTHROID_UP	24	0.292449	0.779806	0.829971	0.957629	1	1893
ONO_AML1_TARGETS_UP	19	0.312325	0.779325	0.789326	0.95641	1	61
REACTOME_GLUCOSE_METABOLISM	56	0.250128	0.777677	0.900685	0.956781	1	2559
HASLINGER_B_CLL_WITH_17P13_DELETION	19	0.304214	0.776088	0.854286	0.957093	1	1605
HUNSBERGER_EXERCISE_REGULATED_GENES	21	0.301473	0.775852	0.798851	0.955534	1	2822
REACTOME_EFFECTS_OF_PIP2_HYDROLYSIS	16	0.326703	0.77535	0.806452	0.95435	1	1548
WALLACE_PROSTATE_CANCER_UP	16	0.325909	0.774022	0.81337	0.954211	1	1170
KONDO_COLON_CANCER_HCP_WITH_H3K27ME1	16	0.326794	0.773357	0.795396	0.953252	1	727
MUELLER_COMMON_TARGETS_OF_AML_FUSIONS_DN	25	0.28692	0.771438	0.831135	0.953898	1	1855
SINGH_NFE2L2_TARGETS	15	0.326074	0.768567	0.783099	0.955721	1	1308
REACTOME_GAB1_SIGNALOSOME	34	0.268847	0.763868	0.87106	0.959809	1	1902
CAFFAREL_RESPONSE_TO_THC_DN	27	0.282347	0.760344	0.879365	0.962088	1	2698
HASLINGER_B_CLL_WITH_13Q14_DELETION	19	0.293982	0.758271	0.836111	0.962636	1	684
PID_RXR_VDR_PATHWAY	22	0.290763	0.757133	0.842246	0.962123	1	718
RIZ_ERYTHROID_DIFFERENTIATION_HEMGN	18	0.301571	0.756966	0.818182	0.960451	1	1520
HAHTOLA_MYCOSIS_FUNGOIDES_SKIN_DN	22	0.28796	0.751782	0.892562	0.96447	1	1610
WIKMAN_ASBESTOS_LUNG_CANCER_DN	25	0.27698	0.751438	0.865435	0.963001	1	2476
FAELT_B_CLL_WITH_VH3_21_UP	42	0.25232	0.74755	0.90411	0.965287	1	2651
NIELSEN_GIST	77	0.221597	0.74561	0.965251	0.965391	1	4115
KEGG_GLYCOLYSIS_GLUCONEOGENESIS	39	0.25058	0.742159	0.89645	0.967065	1	3457
NAGY_TFTC_COMPONENTS_HUMAN	19	0.294858	0.734936	0.873656	0.97229	1	1632
MMS_MOUSE_LYMPH_HIGH_4HRS_UP	34	0.259513	0.733124	0.92284	0.972083	1	1692
MOOTHA_GLUCONEOGENESIS	25	0.266834	0.733055	0.88685	0.970296	1	3323
PODAR_RESPONSE_TO_ADAPHOSTIN_DN	16	0.30534	0.731731	0.875622	0.96966	1	3425
REACTOME_TRAFFICKING_OF_AMPA_RECEPTORS	16	0.301111	0.731164	0.83815	0.968332	1	3204
MARKS_HDAC_TARGETS_UP	21	0.280886	0.726562	0.882952	0.970502	1	1605
GAUSSMANN_MLL_AF4_FUSION_TARGETS_D_UP	21	0.285476	0.724752	0.885118	0.970187	1	2174
MEISSNER_BRAIN_ICP_WITH_H3K4ME3	22	0.274281	0.723233	0.908309	0.969603	1	2771
REACTOME_SIGNALING_BY_FGFR1_FUSION_MUTANTS	18	0.288649	0.720081	0.845714	0.970505	1	1880
EHLERS_ANEUPLOIDY_UP	38	0.247028	0.718758	0.92219	0.969782	1	1790
KEGG_GLYCEROLIPID_METABOLISM	38	0.246006	0.713989	0.947658	0.971551	1	1548
KYNG_DNA_DAMAGE_BY_4NQO_OR_UV	52	0.234639	0.713919	0.966967	0.969794	1	1830
ZHAN_MULTIPLE_MYELOMA_PR_DN	44	0.231996	0.70994	0.972308	0.970953	1	2685
GROSS_ELK3_TARGETS_UP	23	0.263951	0.701301	0.904321	0.97517	1	3119
REACTOME_RNA_POL_I_PROMOTER_OPENING	52	0.221211	0.696723	0.981013	0.976277	1	3173
TCGA_GLIOBLASTOMA_COPY_NUMBER_DN	28	0.249112	0.685328	0.953552	0.981113	1	2233
REACTOME_GENERATION_OF_SECOND_MESSENGER_MOLECULES	21	0.264689	0.680004	0.929577	0.982191	1	61
KEGG_PROPANOATE_METABOLISM	29	0.245352	0.674997	0.945559	0.982912	1	4073
REACTOME_MEIOTIC_RECOMBINATION	70	0.196379	0.662424	1	0.98688	1	3173
REACTOME_SYNTHESIS_OF_GLYCOSYLPHOSPHATIDYLINOSITOL_GPI	16	0.270915	0.654071	0.948052	0.988477	1	1837
KEGG_HOMOLOGOUS_RECOMBINATION	25	0.240814	0.647693	0.980114	0.988983	1	4403
PID_NFKAPPAB_CANONICAL_PATHWAY	22	0.249313	0.639505	0.962366	0.989874	1	401
REACTOME_PRE_NOTCH_TRANSCRIPTION_AND_TRANSLATION	20	0.256809	0.63941	0.949735	0.9881	1	1605
BIOCARTA_VIP_PATHWAY	24	0.241148	0.630082	0.957865	0.989063	1	191
HEDENFALK_BREAST_CANCER_BRACX_DN	19	0.248134	0.621156	0.956284	0.989565	1	1780
AMUNDSON_DNA_DAMAGE_RESPONSE_TP53	15	0.253817	0.604797	0.959785	0.991382	1	3876
BAUS_TFF2_TARGETS_UP	23	0.231933	0.598831	0.980645	0.990686	1	2287
REACTOME_YAP1_AND_WWTR1_TAZ_STIMULATED_GENE_EXPRESSION	18	0.231744	0.577671	0.96748	0.992233	1	2963
ZHAN_MULTIPLE_MYELOMA_HP_DN	43	-0.899161	-2.51011	0	0	0	1081
ZHAN_MULTIPLE_MYELOMA_CD1_VS_CD2_UP	59	-0.770003	-2.23574	0	0	0	2008
ZHAN_MULTIPLE_MYELOMA_CD1_UP	39	-0.815237	-2.20846	0	0	0	2843
ZHAN_MULTIPLE_MYELOMA_MF_UP	43	-0.806851	-2.18949	0	0	0	1713
ZHAN_MULTIPLE_MYELOMA_CD1_AND_CD2_UP	82	-0.732878	-2.18158	0	0	0	2960
SENGUPTA_NASOPHARYNGEAL_CARCINOMA_DN	161	-0.65895	-2.15373	0	0	0	2633
NIKOLSKY_BREAST_CANCER_1Q21_AMPLICON	31	-0.841944	-2.14392	0	0	0	681
CHEN_LIVER_METABOLISM_QTL_CIS	68	-0.723729	-2.14283	0	0	0	3726
TAKEDA_TARGETS_OF_NUP98_HOXA9_FUSION_10D_DN	101	-0.675071	-2.10396	0	0	0	4024
JAATINEN_HEMATOPOIETIC_STEM_CELL_DN	180	-0.623945	-2.08461	0	0	0	3626
KRIGE_AMINO_ACID_DEPRIVATION	29	-0.799612	-2.05689	0	0	0	2710
ZHAN_MULTIPLE_MYELOMA_MS_UP	44	-0.752065	-2.05684	0	0	0	2720
TAKEDA_TARGETS_OF_NUP98_HOXA9_FUSION_16D_DN	105	-0.652497	-2.04142	0	0	0	2887
PODAR_RESPONSE_TO_ADAPHOSTIN_UP	139	-0.62736	-2.03252	0	8.62079e-05	0.001	2874
MCLACHLAN_DENTAL_CARIES_UP	208	-0.605761	-2.03022	0	8.04607e-05	0.001	4727
MATTIOLI_MULTIPLE_MYELOMA_WITH_14Q32_TRANSLOCATIONS	35	-0.772543	-2.02463	0	7.54319e-05	0.001	2694
DELYS_THYROID_CANCER_UP	319	-0.580746	-2.00765	0	7.09948e-05	0.001	3189
WU_CELL_MIGRATION	137	-0.617222	-1.99415	0	6.70506e-05	0.001	3615
TAKEDA_TARGETS_OF_NUP98_HOXA9_FUSION_8D_DN	152	-0.609503	-1.98585	0	6.35216e-05	0.001	2866
SENESE_HDAC2_TARGETS_DN	75	-0.662506	-1.98363	0	6.03455e-05	0.001	2794
MCBRYAN_PUBERTAL_BREAST_4_5WK_UP	181	-0.597899	-1.982	0	0.000114587	0.002	3240
PEDERSEN_METASTASIS_BY_ERBB2_ISOFORM_4	66	-0.662695	-1.97449	0	0.000109379	0.002	2496
SMID_BREAST_CANCER_LUMINAL_B_DN	336	-0.559144	-1.97024	0	0.000157828	0.003	3204
RHEIN_ALL_GLUCOCORTICOID_THERAPY_UP	72	-0.662985	-1.96743	0	0.000151252	0.003	3824
CROMER_TUMORIGENESIS_UP	41	-0.729203	-1.96573	0	0.000145202	0.003	2988
ICHIBA_GRAFT_VERSUS_HOST_DISEASE_35D_UP	116	-0.62387	-1.9654	0	0.000139617	0.003	3881
GAL_LEUKEMIC_STEM_CELL_DN	206	-0.585953	-1.96353	0	0.000134446	0.003	4017
PASINI_SUZ12_TARGETS_DN	248	-0.579557	-1.9571	0	0.000172659	0.004	3166
STEIN_ESR1_TARGETS	65	-0.666013	-1.95674	0	0.000166705	0.004	3935
SMID_BREAST_CANCER_BASAL_UP	424	-0.5495	-1.95167	0	0.000282066	0.007	4025
SENGUPTA_NASOPHARYNGEAL_CARCINOMA_WITH_LMP1_DN	80	-0.644285	-1.95088	0	0.000272967	0.007	2632
CONCANNON_APOPTOSIS_BY_EPOXOMICIN_UP	205	-0.589172	-1.94312	0	0.000378424	0.01	3243
NUTT_GBM_VS_AO_GLIOMA_UP	40	-0.716079	-1.93784	0	0.000440105	0.012	2259
HADDAD_T_LYMPHOCYTE_AND_NK_PROGENITOR_DN	55	-0.681812	-1.93174	0	0.000744642	0.021	3944
BROWN_MYELOID_CELL_DEVELOPMENT_UP	131	-0.597055	-1.92819	0	0.000757608	0.022	2482
GALINDO_IMMUNE_RESPONSE_TO_ENTEROTOXIN	78	-0.648636	-1.9267	0	0.000736563	0.022	2442
TAVOR_CEBPA_TARGETS_UP	44	-0.703102	-1.92363	0	0.000749632	0.023	2729
MOHANKUMAR_HOXA1_TARGETS_DN	102	-0.614665	-1.91686	0	0.000854936	0.027	3298
JOHNSTONE_PARVB_TARGETS_1_DN	49	-0.67943	-1.91234	0	0.000864234	0.028	2613
REACTOME_CELL_SURFACE_INTERACTIONS_AT_THE_VASCULAR_WALL	65	-0.647865	-1.91134	0	0.000842628	0.028	2213
LEONARD_HYPOXIA	40	-0.706203	-1.91054	0	0.000852062	0.029	1942
NABA_ECM_AFFILIATED	72	-0.637672	-1.90439	0	0.000947142	0.033	2986
PLASARI_TGFB1_TARGETS_10HR_UP	131	-0.593793	-1.90206	0	0.000953372	0.034	3060
WANG_IMMORTALIZED_BY_HOXA9_AND_MEIS1_UP	24	-0.783721	-1.89899	0	0.000986509	0.036	3417
LENAOUR_DENDRITIC_CELL_MATURATION_DN	119	-0.59532	-1.89647	0	0.00101827	0.038	3285
CHNG_MULTIPLE_MYELOMA_HYPERPLOID_DN	27	-0.752106	-1.89339	0	0.00107534	0.041	3220
BORLAK_LIVER_CANCER_EGF_UP	49	-0.673227	-1.89054	0	0.00115537	0.045	4567
KOBAYASHI_EGFR_SIGNALING_24HR_DN	231	-0.551838	-1.88694	0	0.00130778	0.052	4935
KAN_RESPONSE_TO_ARSENIC_TRIOXIDE	92	-0.609352	-1.88441	0	0.00130573	0.053	2823
PID_AMB2_NEUTROPHILS_PATHWAY	31	-0.734448	-1.88441	0	0.00127961	0.053	1907
CHICAS_RB1_TARGETS_GROWING	188	-0.563915	-1.88351	0	0.00127842	0.054	4632
LIEN_BREAST_CARCINOMA_METAPLASTIC_VS_DUCTAL_UP	49	-0.672807	-1.88202	0	0.00130055	0.055	4132
KEGG_BLADDER_CANCER	36	-0.710018	-1.87616	0	0.00141217	0.061	2369
VERHAAK_AML_WITH_NPM1_MUTATED_UP	157	-0.574126	-1.86819	0	0.00183331	0.08	4868
WANG_SMARCE1_TARGETS_UP	189	-0.558043	-1.86723	0	0.00186558	0.083	3018
APRELIKOVA_BRCA1_TARGETS	43	-0.674691	-1.86645	0	0.00183226	0.083	2876
KAMIKUBO_MYELOID_CEBPA_NETWORK	25	-0.75234	-1.8658	0	0.00180012	0.083	1706
LIAN_LIPA_TARGETS_6M	56	-0.642447	-1.86483	0	0.00181149	0.085	5085
MARSHALL_VIRAL_INFECTION_RESPONSE_DN	29	-0.740612	-1.86384	0.00151976	0.00184216	0.088	2448
PICCALUGA_ANGIOIMMUNOBLASTIC_LYMPHOMA_UP	128	-0.58455	-1.85948	0	0.00199236	0.096	4761
KIM_WT1_TARGETS_UP	167	-0.567332	-1.85844	0	0.00197962	0.097	4394
NABA_MATRISOME_ASSOCIATED	314	-0.533357	-1.85813	0	0.00196716	0.098	3787
BOQUEST_STEM_CELL_UP	142	-0.573084	-1.85812	0	0.00193593	0.098	3563
GERY_CEBP_TARGETS	96	-0.599762	-1.85502	0	0.0020374	0.103	3946
HUANG_DASATINIB_RESISTANCE_DN	48	-0.660587	-1.8535	0	0.0020615	0.106	1250
MEISSNER_NPC_HCP_WITH_H3_UNMETHYLATED	260	-0.538949	-1.85158	0	0.00215754	0.112	3358
LASTOWSKA_NEUROBLASTOMA_COPY_NUMBER_UP	155	-0.56914	-1.84971	0	0.0022707	0.12	5327
YAO_TEMPORAL_RESPONSE_TO_PROGESTERONE_CLUSTER_1	54	-0.644356	-1.84379	0.00141844	0.00259348	0.139	4182
JECHLINGER_EPITHELIAL_TO_MESENCHYMAL_TRANSITION_DN	57	-0.645045	-1.84336	0	0.00257342	0.14	4091
IGLESIAS_E2F_TARGETS_UP	128	-0.578178	-1.84313	0	0.00257075	0.141	4087
DEMAGALHAES_AGING_UP	47	-0.656898	-1.84313	0	0.00253454	0.141	2516
BASSO_HAIRY_CELL_LEUKEMIA_UP	69	-0.621589	-1.84072	0	0.0026847	0.151	3569
CHEN_LVAD_SUPPORT_OF_FAILING_HEART_UP	81	-0.607997	-1.83868	0	0.00279709	0.159	4182
ZHAN_MULTIPLE_MYELOMA_CD2_UP	43	-0.674889	-1.83827	0	0.00282455	0.162	3719
MOREAUX_MULTIPLE_MYELOMA_BY_TACI_UP	245	-0.53869	-1.83552	0	0.00288379	0.166	3880
BOSCO_EPITHELIAL_DIFFERENTIATION_MODULE	25	-0.739934	-1.83481	0	0.00295676	0.172	2707
BOQUEST_STEM_CELL_CULTURED_VS_FRESH_UP	308	-0.52623	-1.83378	0	0.00296503	0.175	3767
TONKS_TARGETS_OF_RUNX1_RUNX1T1_FUSION_HSC_DN	156	-0.559563	-1.83295	0	0.00300458	0.18	3860
GRAHAM_CML_DIVIDING_VS_NORMAL_QUIESCENT_UP	168	-0.549143	-1.831	0	0.00304228	0.183	4698
KHETCHOUMIAN_TRIM24_TARGETS_UP	38	-0.684804	-1.82909	0	0.00309421	0.189	2516
WAMUNYOKOLI_OVARIAN_CANCER_GRADES_1_2_UP	111	-0.581379	-1.82572	0	0.00328007	0.202	2804
CROMER_TUMORIGENESIS_DN	28	-0.718035	-1.82457	0	0.00331433	0.206	3105
OISHI_CHOLANGIOMA_STEM_CELL_LIKE_DN	211	-0.535218	-1.82403	0	0.00331843	0.209	3868
GOLDRATH_ANTIGEN_RESPONSE	318	-0.527604	-1.82368	0	0.0033367	0.213	4089
WHITEFORD_PEDIATRIC_CANCER_MARKERS	114	-0.572382	-1.82206	0	0.00338278	0.216	5082
CHEOK_RESPONSE_TO_HD_MTX_UP	20	-0.777924	-1.82115	0	0.00338598	0.218	2921
DUTERTRE_ESTRADIOL_RESPONSE_24HR_UP	282	-0.533109	-1.81996	0	0.0034858	0.228	5080
MOREAUX_B_LYMPHOCYTE_MATURATION_BY_TACI_UP	62	-0.627698	-1.81902	0	0.00352863	0.232	2028
REN_ALVEOLAR_RHABDOMYOSARCOMA_DN	360	-0.523062	-1.81252	0	0.00401733	0.258	3254
ACEVEDO_FGFR1_TARGETS_IN_PROSTATE_CANCER_MODEL_UP	197	-0.538501	-1.81242	0	0.0039863	0.259	4029
BASAKI_YBX1_TARGETS_UP	252	-0.529039	-1.81172	0	0.00399531	0.263	4690
CROONQUIST_NRAS_SIGNALING_DN	72	-0.612735	-1.81045	0	0.0040437	0.268	4898
BURTON_ADIPOGENESIS_PEAK_AT_2HR	46	-0.654554	-1.81031	0	0.00401314	0.268	2586
SCHUETZ_BREAST_CANCER_DUCTAL_INVASIVE_DN	63	-0.619089	-1.80669	0.00139665	0.00438194	0.294	3518
KEGG_GRAFT_VERSUS_HOST_DISEASE	28	-0.719272	-1.80639	0	0.00436153	0.296	5011
MYLLYKANGAS_AMPLIFICATION_HOT_SPOT_17	17	-0.785315	-1.80495	0.00151515	0.00441636	0.301	2659
KORKOLA_EMBRYONAL_CARCINOMA_UP	32	-0.686966	-1.80418	0	0.00447049	0.304	2587
SPIRA_SMOKERS_LUNG_CANCER_UP	35	-0.683262	-1.80256	0	0.00453578	0.309	2686
VECCHI_GASTRIC_CANCER_ADVANCED_VS_EARLY_UP	115	-0.571651	-1.80189	0	0.00455109	0.314	3835
HAHTOLA_SEZARY_SYNDROM_UP	87	-0.585751	-1.80014	0	0.00463817	0.32	3384
LABBE_WNT3A_TARGETS_UP	88	-0.587931	-1.79974	0	0.00461606	0.322	4420
TONKS_TARGETS_OF_RUNX1_RUNX1T1_FUSION_ERYTHROCYTE_UP	124	-0.563477	-1.79896	0	0.00464205	0.325	3964
LIM_MAMMARY_LUMINAL_MATURE_DN	69	-0.605352	-1.7988	0	0.00463196	0.327	2886
VERHAAK_GLIOBLASTOMA_MESENCHYMAL	193	-0.535013	-1.79844	0	0.00462246	0.33	2522
SENESE_HDAC1_AND_HDAC2_TARGETS_DN	145	-0.545388	-1.79629	0	0.00473962	0.341	3615
LEE_NEURAL_CREST_STEM_CELL_UP	78	-0.602278	-1.79555	0	0.00478612	0.346	2608
SMID_BREAST_CANCER_RELAPSE_IN_BONE_DN	193	-0.536908	-1.79501	0	0.00480886	0.35	3045
HINATA_NFKB_TARGETS_KERATINOCYTE_UP	67	-0.613436	-1.79198	0	0.00508889	0.369	2388
IZADPANAH_STEM_CELL_ADIPOSE_VS_BONE_UP	99	-0.57177	-1.79168	0	0.00506429	0.369	4616
FERRARI_RESPONSE_TO_FENRETINIDE_UP	16	-0.812416	-1.79114	0	0.00502944	0.369	2236
HESS_TARGETS_OF_HOXA9_AND_MEIS1_DN	72	-0.601634	-1.79105	0	0.00498413	0.369	2236
KEGG_CELL_CYCLE	119	-0.566927	-1.79019	0	0.00498298	0.371	4397
SMIRNOV_CIRCULATING_ENDOTHELIOCYTES_IN_CANCER_UP	134	-0.557741	-1.78718	0	0.00531364	0.394	3680
CHICAS_RB1_TARGETS_CONFLUENT	404	-0.505315	-1.78444	0	0.00555457	0.412	3492
ROSTY_CERVICAL_CANCER_PROLIFERATION_CLUSTER	136	-0.556634	-1.78357	0	0.00563268	0.419	4898
PID_UPA_UPAR_PATHWAY	28	-0.704094	-1.78257	0.00157729	0.00564694	0.423	2762
PID_INTEGRIN_A9B1_PATHWAY	17	-0.783969	-1.78239	0	0.00562962	0.426	2201
ZHOU_CELL_CYCLE_GENES_IN_IR_RESPONSE_6HR	78	-0.591935	-1.78162	0	0.0056854	0.431	4397
BILD_HRAS_ONCOGENIC_SIGNATURE	194	-0.532859	-1.78122	0	0.00566811	0.432	4233
MCBRYAN_PUBERTAL_BREAST_3_4WK_UP	143	-0.546692	-1.77967	0	0.00579228	0.443	2637
RUTELLA_RESPONSE_TO_HGF_VS_CSF2RB_AND_IL4_UP	367	-0.510372	-1.77928	0	0.00580462	0.447	3906
SCHUETZ_BREAST_CANCER_DUCTAL_INVASIVE_UP	252	-0.520751	-1.77739	0	0.005966	0.459	4734
LINDGREN_BLADDER_CANCER_CLUSTER_2B	305	-0.510666	-1.77612	0	0.00608483	0.469	3991
WOO_LIVER_CANCER_RECURRENCE_UP	79	-0.599677	-1.77607	0	0.00605523	0.471	1701
AIGNER_ZEB1_TARGETS	21	-0.744931	-1.77547	0	0.00603592	0.473	2741
REACTOME_RESPONSE_TO_ELEVATED_PLATELET_CYTOSOLIC_CA2_	62	-0.611834	-1.77298	0	0.00638166	0.491	4178
WANG_CISPLATIN_RESPONSE_AND_XPC_UP	158	-0.541429	-1.77132	0	0.00655966	0.503	2664
MUELLER_METHYLATED_IN_GLIOBLASTOMA	25	-0.710857	-1.76934	0	0.00681121	0.518	2853
GRAHAM_NORMAL_QUIESCENT_VS_NORMAL_DIVIDING_DN	85	-0.587363	-1.76865	0	0.00680505	0.521	4585
YAMASHITA_METHYLATED_IN_PROSTATE_CANCER	25	-0.725387	-1.76829	0	0.00681739	0.525	3023
ACOSTA_PROLIFERATION_INDEPENDENT_MYC_TARGETS_DN	98	-0.56177	-1.76779	0	0.00680214	0.527	4126
LIAN_LIPA_TARGETS_3M	48	-0.632697	-1.76703	0	0.00687034	0.535	5085
PACHER_TARGETS_OF_IGF1_AND_IGF2_UP	31	-0.681613	-1.76702	0	0.00681868	0.535	2823
MAHADEVAN_RESPONSE_TO_MP470_DN	17	-0.766886	-1.76441	0	0.00708425	0.556	2372
SUNG_METASTASIS_STROMA_DN	47	-0.640274	-1.76381	0	0.00713928	0.56	3935
WIERENGA_STAT5A_TARGETS_UP	170	-0.541149	-1.7638	0	0.00708679	0.56	3985
HAN_JNK_SINGALING_DN	26	-0.708666	-1.76173	0	0.00735231	0.577	2215
KEGG_TYPE_I_DIABETES_MELLITUS	32	-0.689982	-1.76141	0.00294985	0.00731651	0.578	5011
OHM_METHYLATED_IN_ADULT_CANCERS	19	-0.749134	-1.75925	0	0.0077249	0.595	3615
LIU_VAV3_PROSTATE_CARCINOGENESIS_UP	64	-0.605874	-1.75795	0	0.00785116	0.61	2580
NAGASHIMA_NRG1_SIGNALING_UP	148	-0.543061	-1.75777	0	0.00786461	0.612	3250
CHARAFE_BREAST_CANCER_LUMINAL_VS_BASAL_DN	351	-0.501455	-1.75762	0	0.00780923	0.612	4253
HELLER_HDAC_TARGETS_SILENCED_BY_METHYLATION_UP	354	-0.502215	-1.75723	0	0.00783078	0.614	3244
MARZEC_IL2_SIGNALING_UP	98	-0.559927	-1.75626	0	0.00793623	0.624	3080
CROONQUIST_IL6_DEPRIVATION_DN	97	-0.573516	-1.75361	0	0.00824013	0.637	5082
IZADPANAH_STEM_CELL_ADIPOSE_VS_BONE_DN	64	-0.596449	-1.75345	0	0.00819186	0.638	5036
LEIN_MEDULLA_MARKERS	52	-0.618787	-1.75317	0.00152207	0.00819403	0.638	2760
NABA_MATRISOME	429	-0.494227	-1.75273	0	0.00817141	0.639	3806
RHODES_UNDIFFERENTIATED_CANCER	68	-0.592336	-1.75132	0	0.00839241	0.652	4977
SOTIRIOU_BREAST_CANCER_GRADE_1_VS_3_UP	144	-0.540026	-1.75117	0	0.00835287	0.653	4935
LINDGREN_BLADDER_CANCER_CLUSTER_2A_DN	128	-0.545127	-1.74876	0	0.008665	0.662	2751
HIRSCH_CELLULAR_TRANSFORMATION_SIGNATURE_UP	213	-0.521925	-1.74722	0	0.00885373	0.671	2598
BERENJENO_ROCK_SIGNALING_NOT_VIA_RHOA_DN	38	-0.655537	-1.74593	0	0.00899399	0.682	4668
JAEGER_METASTASIS_DN	136	-0.54217	-1.74534	0	0.0090614	0.685	2355
SARRIO_EPITHELIAL_MESENCHYMAL_TRANSITION_UP	156	-0.530949	-1.74468	0	0.00911993	0.692	4397
JACKSON_DNMT1_TARGETS_DN	19	-0.735523	-1.74463	0.00318471	0.00906924	0.692	771
ZHENG_GLIOBLASTOMA_PLASTICITY_UP	201	-0.524345	-1.7439	0	0.00912679	0.7	3828
CORRE_MULTIPLE_MYELOMA_DN	42	-0.643086	-1.74329	0.00147275	0.00916027	0.705	3986
MURATA_VIRULENCE_OF_H_PILORI	16	-0.774135	-1.74199	0.00157729	0.00929959	0.715	3799
LABBE_TGFB1_TARGETS_UP	67	-0.59462	-1.74162	0	0.00933252	0.717	1691
CHICAS_RB1_TARGETS_SENESCENT	452	-0.489705	-1.74116	0	0.00940208	0.725	4182
SCHAEFFER_PROSTATE_DEVELOPMENT_48HR_UP	307	-0.503798	-1.74109	0	0.00936648	0.726	3861
HOSHIDA_LIVER_CANCER_SUBCLASS_S1	217	-0.510532	-1.74097	0	0.00931654	0.726	3868
FLORIO_NEOCORTEX_BASAL_RADIAL_GLIA_DN	168	-0.528261	-1.74095	0	0.00925973	0.726	4939
HAN_SATB1_TARGETS_UP	300	-0.500001	-1.74012	0	0.00936455	0.729	4177
FERRANDO_TAL1_NEIGHBORS	19	-0.761055	-1.74003	0.0016129	0.0093226	0.73	3169
HOLLERN_SQUAMOUS_BREAST_TUMOR	47	-0.61713	-1.7397	0	0.00929585	0.731	3508
NADLER_OBESITY_UP	53	-0.615633	-1.73768	0	0.00949264	0.736	4077
GARGALOVIC_RESPONSE_TO_OXIDIZED_PHOSPHOLIPIDS_TURQUOISE_UP	67	-0.593707	-1.73715	0	0.00952265	0.738	2765
PYEON_CANCER_HEAD_AND_NECK_VS_CERVICAL_UP	166	-0.526235	-1.73638	0	0.00958768	0.742	5347
TANG_SENESCENCE_TP53_TARGETS_DN	54	-0.609365	-1.7359	0.00142857	0.00961623	0.746	4898
KEEN_RESPONSE_TO_ROSIGLITAZONE_DN	90	-0.563832	-1.73458	0	0.00978526	0.756	4077
SCHOEN_NFKB_SIGNALING	29	-0.673461	-1.73437	0.00152905	0.00977072	0.756	4870
NAKAYAMA_SOFT_TISSUE_TUMORS_PCA1_UP	61	-0.604738	-1.73338	0	0.00987425	0.763	4682
PENG_LEUCINE_DEPRIVATION_UP	123	-0.53891	-1.73254	0	0.00996992	0.768	2440
ZHAN_MULTIPLE_MYELOMA_DN	35	-0.666937	-1.73243	0.0015015	0.00992708	0.768	4913
NABA_ECM_REGULATORS	98	-0.559772	-1.73194	0	0.00992559	0.77	4077
RORIE_TARGETS_OF_EWSR1_FLI1_FUSION_UP	25	-0.695269	-1.73169	0	0.00991733	0.772	1286
BOYAULT_LIVER_CANCER_SUBCLASS_G12_UP	35	-0.667169	-1.73021	0	0.0101793	0.784	3547
CARD_MIR302A_TARGETS	62	-0.585773	-1.72624	0	0.0107191	0.802	3642
DAZARD_RESPONSE_TO_UV_SCC_UP	111	-0.551263	-1.72604	0.00131579	0.0107202	0.803	3302
PHONG_TNF_TARGETS_UP	51	-0.617772	-1.72438	0.00147059	0.011066	0.818	4070
HALMOS_CEBPA_TARGETS_DN	27	-0.688841	-1.72412	0	0.011032	0.819	3666
SUBTIL_PROGESTIN_TARGETS	32	-0.655127	-1.7229	0.00317965	0.0111884	0.825	1602
SENESE_HDAC3_TARGETS_UP	403	-0.487955	-1.72241	0	0.0112323	0.827	3813
HENDRICKS_SMARCA4_TARGETS_UP	40	-0.635669	-1.72186	0	0.0113022	0.831	3861
OSADA_ASCL1_TARGETS_DN	18	-0.751262	-1.72112	0	0.0114291	0.837	1513
SERVITJA_ISLET_HNF1A_TARGETS_DN	45	-0.629617	-1.71867	0	0.0118508	0.849	4401
BURTON_ADIPOGENESIS_7	38	-0.636487	-1.71856	0.00463679	0.0118391	0.849	1958
ZHANG_TLX_TARGETS_60HR_UP	222	-0.508438	-1.71697	0	0.0120562	0.859	3149
PID_ATF2_PATHWAY	50	-0.617546	-1.71622	0	0.0121957	0.865	3211
ZHANG_TLX_TARGETS_UP	85	-0.559427	-1.71282	0	0.0129129	0.878	2377
RASHI_RESPONSE_TO_IONIZING_RADIATION_2	106	-0.543834	-1.71259	0	0.0128771	0.879	4176
VIETOR_IFRD1_TARGETS	18	-0.740828	-1.71254	0	0.0128232	0.879	1086
KEGG_LEUKOCYTE_TRANSENDOTHELIAL_MIGRATION	88	-0.561223	-1.71166	0.00141643	0.0130056	0.887	2353
HARRIS_HYPOXIA	58	-0.601961	-1.71145	0.00140056	0.0129949	0.888	2766
DUTERTRE_ESTRADIOL_RESPONSE_24HR_DN	408	-0.484081	-1.7112	0	0.0129596	0.888	2814
JOHNSTONE_PARVB_TARGETS_3_UP	363	-0.486253	-1.71051	0	0.0130039	0.891	4562
TOMIDA_METASTASIS_DN	16	-0.777592	-1.71029	0.00319489	0.0129687	0.891	2710
BECKER_TAMOXIFEN_RESISTANCE_DN	40	-0.630925	-1.70968	0.00152905	0.0130122	0.891	3139
BIOCARTA_INTEGRIN_PATHWAY	34	-0.659821	-1.70761	0	0.0133806	0.897	1903
BURTON_ADIPOGENESIS_3	97	-0.554701	-1.70626	0	0.0137328	0.903	5082
PECE_MAMMARY_STEM_CELL_DN	121	-0.537825	-1.70538	0	0.013939	0.908	5389
CHARAFE_BREAST_CANCER_LUMINAL_VS_MESENCHYMAL_DN	358	-0.486818	-1.70383	0	0.0142435	0.911	3894
KEGG_PATHOGENIC_ESCHERICHIA_COLI_INFECTION	48	-0.61559	-1.70376	0	0.0142035	0.911	2593
LINDSTEDT_DENDRITIC_CELL_MATURATION_C	59	-0.593922	-1.70266	0	0.0143988	0.915	4442
PASQUALUCCI_LYMPHOMA_BY_GC_STAGE_DN	146	-0.528434	-1.70225	0	0.0144167	0.916	3545
LI_WILMS_TUMOR_VS_FETAL_KIDNEY_1_UP	147	-0.522518	-1.70217	0	0.0143763	0.917	2689
FRIDMAN_SENESCENCE_UP	61	-0.590996	-1.7012	0	0.0145036	0.918	2966
GROSS_HYPOXIA_VIA_ELK3_ONLY_UP	28	-0.678779	-1.70084	0.00151057	0.0145147	0.918	2573
BLUM_RESPONSE_TO_SALIRASIB_DN	317	-0.487318	-1.69932	0	0.0148242	0.923	5082
WINTER_HYPOXIA_METAGENE	188	-0.51223	-1.69922	0	0.0147658	0.923	4331
WANG_RESPONSE_TO_GSK3_INHIBITOR_SB216763_DN	330	-0.490549	-1.69911	0	0.0147192	0.923	4017
CORRE_MULTIPLE_MYELOMA_UP	35	-0.640164	-1.69906	0	0.0146505	0.923	2625
MORI_PRE_BI_LYMPHOCYTE_UP	75	-0.572038	-1.69897	0	0.014588	0.923	4599
BIOCARTA_IGF1R_PATHWAY	21	-0.711003	-1.69816	0.00155763	0.0147388	0.928	1634
ABBUD_LIF_SIGNALING_1_UP	34	-0.65074	-1.69708	0.0015015	0.0149715	0.931	874
KANG_DOXORUBICIN_RESISTANCE_UP	53	-0.599715	-1.69598	0	0.0152245	0.935	5082
DELASERNA_MYOD_TARGETS_DN	42	-0.625349	-1.69498	0.00149477	0.0153817	0.939	3080
SAGIV_CD24_TARGETS_DN	35	-0.642594	-1.69495	0	0.015323	0.939	3799
BOYAULT_LIVER_CANCER_SUBCLASS_G2	23	-0.692746	-1.69447	0.00156006	0.0153469	0.941	2215
HEDENFALK_BREAST_CANCER_HEREDITARY_VS_SPORADIC	45	-0.619852	-1.69387	0.00435414	0.0154197	0.944	3971
REACTOME_MUSCLE_CONTRACTION	29	-0.674215	-1.69293	0.00153139	0.0155563	0.945	3226
LEIN_ASTROCYTE_MARKERS	26	-0.69165	-1.69236	0.0015674	0.0156865	0.948	2087
HOELZEL_NF1_TARGETS_UP	88	-0.551706	-1.69128	0	0.0158696	0.948	3590
ABRAHAM_ALPC_VS_MULTIPLE_MYELOMA_UP	25	-0.688786	-1.69067	0.00294118	0.0159818	0.951	3171
SMITH_LIVER_CANCER	39	-0.625152	-1.69038	0	0.0159857	0.951	2766
MISHRA_CARCINOMA_ASSOCIATED_FIBROBLAST_UP	19	-0.720919	-1.68986	0.00155763	0.0160477	0.953	4087
AMIT_EGF_RESPONSE_120_HELA	60	-0.581628	-1.68941	0	0.0160831	0.954	4097
PEPPER_CHRONIC_LYMPHOCYTIC_LEUKEMIA_UP	24	-0.7052	-1.68892	0.00155521	0.0161495	0.954	2236
DORN_ADENOVIRUS_INFECTION_12HR_DN	32	-0.665678	-1.6888	0	0.0161213	0.954	4200
RUTELLA_RESPONSE_TO_CSF2RB_AND_IL4_DN	285	-0.487372	-1.68796	0	0.0162651	0.955	2516
BOQUEST_STEM_CELL_CULTURED_VS_FRESH_DN	18	-0.723615	-1.68755	0.00630915	0.0163251	0.957	2409
BROWNE_HCMV_INFECTION_6HR_DN	130	-0.52611	-1.687	0	0.0164259	0.959	3057
DAUER_STAT3_TARGETS_UP	36	-0.635418	-1.68674	0.00156986	0.0164025	0.959	4066
IVANOVA_HEMATOPOIESIS_MATURE_CELL	248	-0.491176	-1.68663	0	0.016379	0.959	4336
ALTEMEIER_RESPONSE_TO_LPS_WITH_MECHANICAL_VENTILATION	107	-0.541511	-1.68639	0	0.0163459	0.959	3074
PID_INTEGRIN_A4B1_PATHWAY	30	-0.657658	-1.68605	0	0.0163683	0.96	2558
NIKOLSKY_BREAST_CANCER_8P12_P11_AMPLICON	34	-0.652623	-1.68568	0.00453858	0.0163651	0.963	4578
VARELA_ZMPSTE24_TARGETS_DN	29	-0.658748	-1.68484	0.00157233	0.0165388	0.965	1741
ZHANG_TLX_TARGETS_36HR_UP	184	-0.507107	-1.68392	0	0.0166764	0.966	3003
AMIT_SERUM_RESPONSE_60_MCF10A	50	-0.607468	-1.68352	0	0.016743	0.968	2570
MCBRYAN_PUBERTAL_TGFB1_TARGETS_UP	140	-0.516408	-1.68334	0	0.0167384	0.968	3139
WILLIAMS_ESR1_TARGETS_UP	19	-0.730779	-1.68287	0	0.0167588	0.969	4267
BERNARD_PPAPDC1B_TARGETS_DN	41	-0.61993	-1.6816	0	0.0170318	0.972	2304
KIM_WT1_TARGETS_8HR_UP	134	-0.525405	-1.68116	0	0.0170853	0.972	4075
STEIN_ESRRA_TARGETS_RESPONSIVE_TO_ESTROGEN_DN	35	-0.638189	-1.68007	0	0.0172702	0.972	3935
PID_WNT_SIGNALING_PATHWAY	18	-0.729607	-1.68002	0.00162338	0.01722	0.972	2131
POOLA_INVASIVE_BREAST_CANCER_UP	220	-0.497552	-1.67934	0	0.017344	0.972	4585
HOLLERN_EMT_BREAST_TUMOR_UP	77	-0.558029	-1.6793	0	0.0172891	0.972	2925
ZHAN_MULTIPLE_MYELOMA_LB_UP	39	-0.622627	-1.67917	0	0.0172825	0.972	3799
CHANG_CYCLING_GENES	141	-0.519585	-1.6779	0	0.0175451	0.975	4936
TURASHVILI_BREAST_LOBULAR_CARCINOMA_VS_LOBULAR_NORMAL_UP	60	-0.586894	-1.67653	0.00286533	0.0177768	0.976	3171
RAMALHO_STEMNESS_DN	64	-0.5736	-1.67642	0.00286533	0.01774	0.976	4741
DUNNE_TARGETS_OF_AML1_MTG8_FUSION_UP	47	-0.596622	-1.67639	0.00143885	0.0176704	0.976	3019
VANTVEER_BREAST_CANCER_METASTASIS_DN	105	-0.541307	-1.67614	0	0.0176863	0.976	4952
OSADA_ASCL1_TARGETS_UP	25	-0.691626	-1.67612	0.00625	0.0176175	0.976	1633
WAMUNYOKOLI_OVARIAN_CANCER_GRADES_1_2_DN	52	-0.59518	-1.67597	0	0.0176287	0.976	3090
SCHAEFFER_SOX9_TARGETS_IN_PROSTATE_DEVELOPMENT_UP	15	-0.759633	-1.67594	0.00158983	0.0175699	0.976	1913
DUTERTRE_ESTRADIOL_RESPONSE_6HR_DN	73	-0.563707	-1.67437	0.00146843	0.0179347	0.977	3407
TERAMOTO_OPN_TARGETS_CLUSTER_7	16	-0.747115	-1.67415	0.00326797	0.0179259	0.978	568
ADDYA_ERYTHROID_DIFFERENTIATION_BY_HEMIN	65	-0.570539	-1.67377	0	0.0179777	0.978	5055
CHIARETTI_T_ALL_RELAPSE_PROGNOSIS	19	-0.721222	-1.67349	0.00470219	0.0180193	0.98	1820
NIKOLSKY_BREAST_CANCER_12Q13_Q21_AMPLICON	37	-0.622614	-1.67304	0.0030722	0.0180792	0.982	4973
ALFANO_MYC_TARGETS	197	-0.497283	-1.67178	0	0.0184537	0.983	2045
PELLICCIOTTA_HDAC_IN_ANTIGEN_PRESENTATION_UP	61	-0.569394	-1.67175	0.00293686	0.0183934	0.983	3698
MCBRYAN_PUBERTAL_BREAST_3_4WK_DN	31	-0.658415	-1.67153	0.00713267	0.0183925	0.984	2788
KOBAYASHI_EGFR_SIGNALING_24HR_UP	82	-0.551034	-1.67152	0	0.0183329	0.984	3846
HAHTOLA_MYCOSIS_FUNGOIDES_CD4_UP	60	-0.579391	-1.6715	0	0.0182692	0.984	3095
STONER_ESOPHAGEAL_CARCINOGENESIS_UP	31	-0.649183	-1.67132	0.00156495	0.0182509	0.984	2308
NIKOLSKY_BREAST_CANCER_8Q12_Q22_AMPLICON	97	-0.537936	-1.67064	0	0.0183621	0.984	4856
PID_HNF3A_PATHWAY	26	-0.666446	-1.67061	0.00154321	0.0183124	0.984	2277
WANG_ESOPHAGUS_CANCER_VS_NORMAL_UP	93	-0.543789	-1.66934	0.00135318	0.0186135	0.984	3240
GAVIN_FOXP3_TARGETS_CLUSTER_P6	81	-0.555491	-1.6692	0	0.0185943	0.984	4585
HOWLIN_PUBERTAL_MAMMARY_GLAND	47	-0.599537	-1.66881	0.00142653	0.0186498	0.984	4268
FARMER_BREAST_CANCER_BASAL_VS_LULMINAL	262	-0.486463	-1.66851	0	0.0186394	0.984	4342
NIKOLSKY_BREAST_CANCER_17Q21_Q25_AMPLICON	240	-0.490345	-1.66819	0	0.0186768	0.985	4899
DUTERTRE_ESTRADIOL_RESPONSE_6HR_UP	190	-0.496632	-1.66782	0	0.0187183	0.985	3446
BIOCARTA_PTEN_PATHWAY	16	-0.749861	-1.66761	0.00163934	0.0187332	0.985	1226
PAPASPYRIDONOS_UNSTABLE_ATEROSCLEROTIC_PLAQUE_UP	49	-0.589587	-1.66707	0	0.0187873	0.986	4348
PID_GLYPICAN_1PATHWAY	21	-0.701971	-1.66572	0.00308642	0.0190519	0.987	1942
BOYLAN_MULTIPLE_MYELOMA_C_CLUSTER_DN	26	-0.664949	-1.66524	0.00609756	0.0191385	0.988	3242
MARTENS_TRETINOIN_RESPONSE_UP	311	-0.478126	-1.66419	0	0.0194302	0.989	2843
KEGG_ARRHYTHMOGENIC_RIGHT_VENTRICULAR_CARDIOMYOPATHY_ARVC	43	-0.607224	-1.66264	0.00149925	0.019822	0.99	4012
MOLENAAR_TARGETS_OF_CCND1_AND_CDK4_DN	52	-0.589769	-1.66202	0	0.0199943	0.99	4690
PID_E2F_PATHWAY	67	-0.572934	-1.66164	0	0.0200382	0.992	4218
LI_LUNG_CANCER	33	-0.651703	-1.66111	0.0031348	0.0201709	0.992	4545
ANASTASSIOU_MULTICANCER_INVASIVENESS_SIGNATURE	32	-0.642231	-1.66061	0	0.0202482	0.992	4282
BOYLAN_MULTIPLE_MYELOMA_PCA3_UP	59	-0.57937	-1.66031	0	0.0202995	0.992	3006
HELLER_SILENCED_BY_METHYLATION_DN	95	-0.536123	-1.6598	0	0.020358	0.992	2886
SHETH_LIVER_CANCER_VS_TXNIP_LOSS_PAM2	124	-0.518612	-1.65935	0	0.0204582	0.992	3590
CAIRO_HEPATOBLASTOMA_DN	176	-0.499979	-1.65919	0	0.0204463	0.992	4675
LINDGREN_BLADDER_CANCER_CLUSTER_1_DN	320	-0.476328	-1.65904	0	0.0204218	0.992	4082
KAYO_CALORIE_RESTRICTION_MUSCLE_UP	73	-0.554276	-1.65799	0	0.0206687	0.992	2788
TURASHVILI_BREAST_DUCTAL_CARCINOMA_VS_DUCTAL_NORMAL_DN	103	-0.530446	-1.65716	0	0.0208772	0.994	4141
SHIN_B_CELL_LYMPHOMA_CLUSTER_8	31	-0.643036	-1.65435	0	0.0215706	0.996	3947
KAUFFMANN_MELANOMA_RELAPSE_UP	58	-0.573199	-1.65416	0.00570613	0.021563	0.996	3983
CASORELLI_APL_SECONDARY_VS_DE_NOVO_UP	36	-0.628884	-1.65335	0.00309598	0.0217183	0.996	3019
FERRANDO_T_ALL_WITH_MLL_ENL_FUSION_UP	77	-0.549973	-1.65321	0	0.02167	0.996	2563
GEORGES_CELL_CYCLE_MIR192_TARGETS	59	-0.574287	-1.65295	0.00284495	0.0217067	0.996	3374
LI_INDUCED_T_TO_NATURAL_KILLER_UP	267	-0.481463	-1.65255	0	0.0218117	0.996	2779
VALK_AML_CLUSTER_5	30	-0.653817	-1.65249	0.00463679	0.0217436	0.996	4169
BIOCARTA_MCALPAIN_PATHWAY	21	-0.690575	-1.65249	0.00313972	0.0216718	0.996	1634
KEGG_DILATED_CARDIOMYOPATHY	50	-0.58167	-1.65146	0.00298954	0.0219099	0.996	2274
CHYLA_CBFA2T3_TARGETS_UP	285	-0.481421	-1.65125	0	0.0219133	0.996	3451
CEBALLOS_TARGETS_OF_TP53_AND_MYC_DN	34	-0.622484	-1.64987	0.00157729	0.0223358	0.996	2169
REACTOME_DNA_REPLICATION	181	-0.499203	-1.6498	0.00125628	0.0222904	0.996	4690
CHEOK_RESPONSE_TO_MERCAPTOPURINE_DN	20	-0.683246	-1.64957	0.00647249	0.022324	0.996	4001
TURASHVILI_BREAST_LOBULAR_CARCINOMA_VS_DUCTAL_NORMAL_DN	49	-0.596499	-1.64858	0.00298063	0.0226116	0.997	4297
REN_ALVEOLAR_RHABDOMYOSARCOMA_UP	65	-0.563996	-1.64747	0	0.0229168	0.999	1115
KEGG_FOCAL_ADHESION	140	-0.509983	-1.64629	0	0.023228	0.999	2622
DAVIES_MULTIPLE_MYELOMA_VS_MGUS_DN	28	-0.657414	-1.64596	0.00772798	0.0232963	0.999	4761
ZWANG_CLASS_3_TRANSIENTLY_INDUCED_BY_EGF	182	-0.497833	-1.64589	0	0.0232451	0.999	3433
CAIRO_HEPATOBLASTOMA_UP	184	-0.494373	-1.64582	0	0.0231787	0.999	3870
CHIARADONNA_NEOPLASTIC_TRANSFORMATION_CDC25_DN	124	-0.515042	-1.64573	0.00130208	0.0231396	0.999	3693
CHEBOTAEV_GR_TARGETS_DN	72	-0.55896	-1.64565	0	0.0230817	0.999	1126
KIM_WT1_TARGETS_12HR_UP	117	-0.513641	-1.64537	0.0013245	0.0231314	0.999	4622
BEIER_GLIOMA_STEM_CELL_UP	25	-0.663767	-1.64487	0.0015748	0.023169	0.999	2667
BIOCARTA_MTA3_PATHWAY	16	-0.729073	-1.64467	0.00627943	0.0231759	0.999	2480
SWEET_KRAS_TARGETS_UP	63	-0.558825	-1.64335	0.00140056	0.023595	0.999	3934
HANN_RESISTANCE_TO_BCL2_INHIBITOR_DN	31	-0.638309	-1.64327	0.00757576	0.0235477	0.999	2866
LINDVALL_IMMORTALIZED_BY_TERT_DN	51	-0.578983	-1.64295	0.00447761	0.0236168	1	3982
SCHRAETS_MLL_TARGETS_DN	20	-0.694269	-1.64288	0.00319489	0.0235662	1	2215
WENG_POR_TARGETS_LIVER_UP	33	-0.635445	-1.64269	0.00618238	0.0235232	1	3915
KEGG_HYPERTROPHIC_CARDIOMYOPATHY_HCM	47	-0.581551	-1.64257	0.00306748	0.0234841	1	2274
SERVITJA_ISLET_HNF1A_TARGETS_UP	111	-0.521385	-1.64253	0	0.0234195	1	3180
ZHANG_TLX_TARGETS_DN	85	-0.545721	-1.64228	0.00137931	0.0234585	1	5965
TAKEDA_TARGETS_OF_NUP98_HOXA9_FUSION_6HR_DN	29	-0.647918	-1.64216	0.00620155	0.0234458	1	4511
CUI_GLUCOSE_DEPRIVATION	49	-0.581544	-1.64132	0.00433526	0.0236719	1	5259
REACTOME_STRIATED_MUSCLE_CONTRACTION	16	-0.733328	-1.64013	0.00485437	0.0239633	1	4071
FRASOR_RESPONSE_TO_SERM_OR_FULVESTRANT_DN	47	-0.595153	-1.63956	0.00440529	0.0240844	1	4586
DELACROIX_RAR_BOUND_ES	338	-0.469938	-1.63844	0	0.0243863	1	3492
LANDIS_BREAST_CANCER_PROGRESSION_UP	41	-0.606101	-1.63781	0	0.0245128	1	3002
OLSSON_E2F3_TARGETS_UP	21	-0.691182	-1.63775	0.00465839	0.024472	1	2792
WILSON_PROTEASES_AT_TUMOR_BONE_INTERFACE_UP	18	-0.707135	-1.63654	0.00470958	0.0248614	1	2625
EGUCHI_CELL_CYCLE_RB1_TARGETS	23	-0.672375	-1.63593	0.00764526	0.0250242	1	4397
HERNANDEZ_MITOTIC_ARREST_BY_DOCETAXEL_1_DN	32	-0.644147	-1.63582	0.003125	0.0249822	1	2838
ZHANG_TARGETS_OF_EWSR1_FLI1_FUSION	74	-0.543855	-1.63555	0.00138122	0.0249974	1	2668
WANG_BARRETTS_ESOPHAGUS_AND_ESOPHAGUS_CANCER_DN	23	-0.659161	-1.6339	0	0.0255439	1	956
LIN_SILENCED_BY_TUMOR_MICROENVIRONMENT	60	-0.567828	-1.63372	0.0014771	0.0255399	1	3135
BRUINS_UVC_RESPONSE_VIA_TP53_GROUP_B	393	-0.464915	-1.63332	0	0.0256134	1	3489
LINDGREN_BLADDER_CANCER_CLUSTER_3_UP	296	-0.468875	-1.63259	0	0.0258564	1	4936
CHIANG_LIVER_CANCER_SUBCLASS_PROLIFERATION_UP	154	-0.498828	-1.63208	0.00257732	0.0259893	1	4652
COATES_MACROPHAGE_M1_VS_M2_DN	54	-0.580558	-1.63127	0.00727802	0.0262157	1	3424
LABBE_TGFB1_TARGETS_DN	60	-0.566662	-1.63093	0.001443	0.0262376	1	2936
MORI_IMMATURE_B_LYMPHOCYTE_DN	86	-0.539002	-1.63058	0.00538358	0.0262701	1	4952
PHONG_TNF_RESPONSE_NOT_VIA_P38	278	-0.472488	-1.62978	0	0.0265048	1	3323
PID_IL2_1PATHWAY	53	-0.579657	-1.6296	0.00443787	0.0265015	1	3588
BARRIER_COLON_CANCER_RECURRENCE_UP	38	-0.611549	-1.62943	0.00600601	0.0265087	1	2895
REACTOME_CELL_JUNCTION_ORGANIZATION	44	-0.589056	-1.62921	0.00737463	0.0265434	1	2195
BURTON_ADIPOGENESIS_8	72	-0.548583	-1.62819	0.00138313	0.0269023	1	3875
SAKAI_CHRONIC_HEPATITIS_VS_LIVER_CANCER_DN	25	-0.664106	-1.62796	0.00317965	0.0269395	1	2293
LEIN_CHOROID_PLEXUS_MARKERS	55	-0.57062	-1.62766	0.00146199	0.0269725	1	2608
TIAN_TNF_SIGNALING_VIA_NFKB	24	-0.660986	-1.62728	0.00792393	0.0270292	1	2983
BIOCARTA_IGF1_PATHWAY	21	-0.684782	-1.62709	0.0109204	0.0270281	1	675
LEE_TARGETS_OF_PTCH1_AND_SUFU_UP	43	-0.595532	-1.62706	0.00460123	0.0269658	1	4397
TRACEY_RESISTANCE_TO_IFNA2_DN	27	-0.640707	-1.62701	0.0030303	0.026914	1	3934
SUH_COEXPRESSED_WITH_ID1_AND_ID2_UP	16	-0.732972	-1.6265	0.0015674	0.0270183	1	3666
HUANG_GATA2_TARGETS_UP	134	-0.504494	-1.62643	0	0.0269698	1	3417
WEIGEL_OXIDATIVE_STRESS_BY_HNE_AND_TBH	51	-0.578716	-1.62605	0.00441826	0.0270457	1	3170
NIKOLSKY_BREAST_CANCER_6P24_P22_AMPLICON	15	-0.733848	-1.6258	0.00952381	0.0270642	1	2983
KIM_HYPOXIA	23	-0.666964	-1.62542	0.00160772	0.0271262	1	2766
REACTOME_MITOTIC_PROMETAPHASE	82	-0.5374	-1.62511	0.00137174	0.0271345	1	4690
KIM_RESPONSE_TO_TSA_AND_DECITABINE_UP	84	-0.531908	-1.62396	0	0.0274448	1	2853
CERVERA_SDHB_TARGETS_1_UP	69	-0.546839	-1.62362	0.00139276	0.027479	1	3265
NAKAMURA_ADIPOGENESIS_LATE_DN	25	-0.670429	-1.62344	0.00920245	0.0274899	1	3835
RIZ_ERYTHROID_DIFFERENTIATION	69	-0.547635	-1.62255	0.00290698	0.02781	1	4641
LIM_MAMMARY_STEM_CELL_UP	284	-0.469537	-1.62155	0	0.0281059	1	3878
KEGG_TYPE_II_DIABETES_MELLITUS	29	-0.631543	-1.62149	0.0046083	0.0280591	1	1427
CHEN_PDGF_TARGETS	15	-0.735138	-1.62143	0.0031746	0.0280226	1	2403
REACTOME_CELL_CYCLE_MITOTIC	301	-0.46536	-1.62115	0	0.0280546	1	4690
PASINI_SUZ12_TARGETS_UP	74	-0.546429	-1.62087	0.00140449	0.0281221	1	2913
AMIT_SERUM_RESPONSE_240_MCF10A	43	-0.599956	-1.62063	0.0014556	0.0280887	1	3116
CHIARADONNA_NEOPLASTIC_TRANSFORMATION_KRAS_CDC25_UP	50	-0.579133	-1.61968	0.00145773	0.02835	1	3590
BURTON_ADIPOGENESIS_11	48	-0.584397	-1.61957	0.00420168	0.0283261	1	2797
HELLER_HDAC_TARGETS_DN	266	-0.47257	-1.61957	0	0.028254	1	4235
CHIANG_LIVER_CANCER_SUBCLASS_CTNNB1_DN	122	-0.512144	-1.61792	0	0.0288398	1	3363
KEGG_MELANOMA	49	-0.572392	-1.61786	0.00439883	0.0287795	1	1427
BIOCARTA_NGF_PATHWAY	16	-0.725449	-1.61769	0.00793651	0.028745	1	675
BIOCARTA_CELLCYCLE_PATHWAY	22	-0.672865	-1.61706	0.00310559	0.0288888	1	3470
HWANG_PROSTATE_CANCER_MARKERS	22	-0.671237	-1.6169	0.00621118	0.0288701	1	3830
ONDER_CDH1_TARGETS_2_UP	192	-0.486653	-1.6166	0	0.0289242	1	4027
KANG_AR_TARGETS_DN	15	-0.729887	-1.61539	0.0112179	0.0294617	1	2534
YU_BAP1_TARGETS	27	-0.655089	-1.61496	0.00613497	0.0295486	1	4585
LINDVALL_IMMORTALIZED_BY_TERT_UP	65	-0.550103	-1.61475	0.00141443	0.0295504	1	2908
WANG_RESPONSE_TO_BEXAROTENE_DN	19	-0.6872	-1.61475	0.00936037	0.0294738	1	4424
PID_IL4_2PATHWAY	47	-0.587687	-1.61464	0.00151745	0.0294505	1	3095
HOOI_ST7_TARGETS_DN	76	-0.541616	-1.613	0.00136426	0.0300975	1	3797
SCIBETTA_KDM5B_TARGETS_UP	17	-0.710859	-1.61202	0.00626959	0.0303306	1	2856
ZWANG_CLASS_1_TRANSIENTLY_INDUCED_BY_EGF	372	-0.458417	-1.61191	0	0.0302837	1	3233
NAKAMURA_TUMOR_ZONE_PERIPHERAL_VS_CENTRAL_UP	225	-0.474557	-1.61157	0	0.0303918	1	3727
LEIN_PONS_MARKERS	56	-0.56398	-1.61153	0.00437956	0.0303453	1	3035
MIKKELSEN_ES_ICP_WITH_H3K27ME3	19	-0.696682	-1.61148	0.00323102	0.0302988	1	3898
KORKOLA_SEMINOMA_UP	34	-0.623811	-1.61122	0.00437318	0.0302984	1	740
JAATINEN_HEMATOPOIETIC_STEM_CELL_UP	244	-0.467713	-1.61106	0	0.0303013	1	3260
IIZUKA_LIVER_CANCER_PROGRESSION_G1_G2_DN	24	-0.661504	-1.61105	0.0078125	0.0302278	1	3876
DELACROIX_RARG_BOUND_MEF	285	-0.462201	-1.61082	0	0.0302186	1	3233
MIYAGAWA_TARGETS_OF_EWSR1_ETS_FUSIONS_DN	138	-0.496063	-1.6106	0	0.030237	1	3410
QI_PLASMACYTOMA_DN	77	-0.532504	-1.60922	0.00137552	0.0307095	1	2242
BOYLAN_MULTIPLE_MYELOMA_D_DN	65	-0.547294	-1.60919	0.00283286	0.0306479	1	2442
ZHONG_RESPONSE_TO_AZACITIDINE_AND_TSA_UP	146	-0.499468	-1.6089	0	0.0306709	1	4801
KIM_MYCN_AMPLIFICATION_TARGETS_DN	86	-0.526693	-1.60766	0.00404858	0.0310759	1	3404
KEGG_MAPK_SIGNALING_PATHWAY	189	-0.481204	-1.60752	0	0.0310529	1	3359
YANG_BREAST_CANCER_ESR1_LASER_DN	44	-0.577932	-1.60732	0.00295421	0.0310597	1	3732
BAKER_HEMATOPOIESIS_STAT3_TARGETS	15	-0.729268	-1.6072	0.00654665	0.0310397	1	1942
NOUSHMEHR_GBM_SILENCED_BY_METHYLATION	29	-0.633276	-1.60706	0.0117994	0.0310053	1	2870
WIERENGA_STAT5A_TARGETS_GROUP2	49	-0.572857	-1.6065	0.0060423	0.0311275	1	3981
FUJII_YBX1_TARGETS_DN	188	-0.484313	-1.6062	0	0.0311993	1	3983
FEVR_CTNNB1_TARGETS_UP	481	-0.4508	-1.60607	0	0.0311969	1	4123
BOYLAN_MULTIPLE_MYELOMA_C_D_UP	113	-0.508813	-1.60595	0	0.031174	1	4214
CHEMNITZ_RESPONSE_TO_PROSTAGLANDIN_E2_DN	275	-0.469487	-1.60531	0	0.0314044	1	1874
PICCALUGA_ANGIOIMMUNOBLASTIC_LYMPHOMA_DN	129	-0.497896	-1.60488	0	0.0314863	1	4820
HELLER_SILENCED_BY_METHYLATION_UP	236	-0.470693	-1.60478	0	0.0314512	1	2598
BRUNO_HEMATOPOIESIS	58	-0.562793	-1.60402	0	0.0317075	1	3474
PRAMOONJAGO_SOX4_TARGETS_UP	47	-0.578764	-1.604	0.00149031	0.031637	1	3404
RUTELLA_RESPONSE_TO_HGF_UP	357	-0.460166	-1.60392	0	0.0316132	1	3932
LIU_CMYB_TARGETS_UP	136	-0.499873	-1.6037	0	0.0316709	1	4082
BRUINS_UVC_RESPONSE_VIA_TP53_GROUP_D	178	-0.484079	-1.60302	0	0.031899	1	3692
NIKOLSKY_BREAST_CANCER_16P13_AMPLICON	82	-0.535919	-1.60297	0	0.0318634	1	4087
ZHU_CMV_24_HR_DN	66	-0.548417	-1.60203	0.00141844	0.0321677	1	2384
LEE_LIVER_CANCER_DENA_UP	42	-0.590898	-1.60182	0.00625978	0.0321574	1	3404
LABBE_TARGETS_OF_TGFB1_AND_WNT3A_DN	71	-0.544922	-1.60182	0.00143266	0.0320812	1	2440
ZHAN_MULTIPLE_MYELOMA_PR_UP	44	-0.577051	-1.60172	0.00747384	0.0320483	1	5965
LEE_LIVER_CANCER_CIPROFIBRATE_UP	41	-0.594444	-1.60128	0.0015528	0.0321493	1	3171
WANG_LSD1_TARGETS_UP	17	-0.700393	-1.60121	0.0125786	0.0321162	1	1126
MANTOVANI_VIRAL_GPCR_SIGNALING_UP	52	-0.570485	-1.60081	0.00462963	0.0322	1	3628
LIAN_NEUTROPHIL_GRANULE_CONSTITUENTS	20	-0.68681	-1.60027	0.00931677	0.0323287	1	4077
BIOCARTA_SPRY_PATHWAY	16	-0.707083	-1.59992	0.00636943	0.032377	1	1372
KEGG_CELL_ADHESION_MOLECULES_CAMS	92	-0.520272	-1.59936	0.00133869	0.0325697	1	3886
MCDOWELL_ACUTE_LUNG_INJURY_UP	37	-0.592551	-1.59932	0.00469484	0.0325307	1	2765
REACTOME_GLUCOSE_TRANSPORT	32	-0.625061	-1.59919	0.00727802	0.0325114	1	3015
OLSSON_E2F3_TARGETS_DN	42	-0.588521	-1.59888	0.0089955	0.0325703	1	5154
KOYAMA_SEMA3B_TARGETS_DN	312	-0.460138	-1.59877	0	0.0325759	1	5013
WAMUNYOKOLI_OVARIAN_CANCER_LMP_DN	155	-0.490885	-1.59774	0	0.0329578	1	3901
STEARMAN_LUNG_CANCER_EARLY_VS_LATE_DN	50	-0.5655	-1.59758	0.0057554	0.0329404	1	1595
BOYLAN_MULTIPLE_MYELOMA_C_D_DN	203	-0.476665	-1.59671	0	0.033276	1	3806
BEIER_GLIOMA_STEM_CELL_DN	57	-0.559797	-1.59645	0.00143472	0.0333077	1	4838
PHONG_TNF_RESPONSE_VIA_P38_PARTIAL	133	-0.494474	-1.59563	0	0.03356	1	4442
HINATA_NFKB_TARGETS_FIBROBLAST_UP	63	-0.550177	-1.59521	0.005997	0.0336543	1	2259
COLDREN_GEFITINIB_RESISTANCE_DN	158	-0.488181	-1.59451	0	0.0338524	1	3533
NEWMAN_ERCC6_TARGETS_UP	21	-0.668854	-1.5945	0.00956938	0.0337811	1	4020
PID_P38_ALPHA_BETA_DOWNSTREAM_PATHWAY	36	-0.603482	-1.59432	0.0135747	0.0337758	1	1934
LE_EGR2_TARGETS_UP	98	-0.521412	-1.59336	0.00136986	0.0341054	1	4628
REACTOME_DNA_STRAND_ELONGATION	30	-0.630409	-1.59329	0.0122511	0.0340476	1	4397
LANDIS_ERBB2_BREAST_TUMORS_324_UP	134	-0.493121	-1.59284	0.00130039	0.0341636	1	3947
DANG_REGULATED_BY_MYC_DN	214	-0.473416	-1.59209	0	0.0344714	1	3767
ELVIDGE_HIF1A_AND_HIF2A_TARGETS_DN	76	-0.526256	-1.59209	0.00145349	0.0343943	1	3404
PID_ER_NONGENOMIC_PATHWAY	37	-0.601862	-1.59196	0.00601504	0.0343553	1	1950
GAUSSMANN_MLL_AF4_FUSION_TARGETS_E_DN	16	-0.704071	-1.59146	0.015674	0.0345016	1	4124
CROONQUIST_NRAS_VS_STROMAL_STIMULATION_DN	83	-0.525368	-1.5914	0.00423729	0.0344466	1	6176
CHIARADONNA_NEOPLASTIC_TRANSFORMATION_KRAS_DN	120	-0.501685	-1.59125	0	0.0344318	1	2678
KEGG_ARGININE_AND_PROLINE_METABOLISM	35	-0.607343	-1.59111	0.00296736	0.0344066	1	4164
DURAND_STROMA_S_UP	186	-0.480106	-1.59093	0	0.0343923	1	2981
RADMACHER_AML_PROGNOSIS	61	-0.55592	-1.59082	0.00573066	0.0343725	1	2584
KIM_BIPOLAR_DISORDER_OLIGODENDROCYTE_DENSITY_CORR_DN	35	-0.600297	-1.5903	0.0060423	0.0345173	1	3797
PAL_PRMT5_TARGETS_DN	23	-0.661478	-1.59016	0.0143541	0.034495	1	5123
CHO_NR4A1_TARGETS	21	-0.680085	-1.59012	0.009375	0.0344459	1	2559
SERVITJA_LIVER_HNF1A_TARGETS_UP	101	-0.511427	-1.58985	0.00280899	0.034479	1	4521
LEE_LIVER_CANCER_MYC_E2F1_UP	46	-0.576489	-1.58982	0.00860832	0.0344222	1	4218
REACTOME_ACTIVATION_OF_THE_PRE_REPLICATIVE_COMPLEX	29	-0.636897	-1.58962	0.00152905	0.034416	1	3374
VERHAAK_AML_WITH_NPM1_MUTATED_DN	198	-0.470478	-1.58887	0	0.0346928	1	3139
AMIT_EGF_RESPONSE_60_HELA	42	-0.585379	-1.58883	0.00748503	0.0346387	1	2828
KEGG_PROSTATE_CANCER	74	-0.530692	-1.58817	0.00557103	0.0347779	1	2676
PID_P38_MK2_PATHWAY	20	-0.678917	-1.58809	0.0124031	0.0347315	1	3772
VART_KSHV_INFECTION_ANGIOGENIC_MARKERS_DN	82	-0.526381	-1.58795	0.00142248	0.0347169	1	3771
BIOCARTA_INFLAM_PATHWAY	19	-0.678706	-1.5879	0.00624025	0.0346812	1	4193
PID_RET_PATHWAY	34	-0.600514	-1.58782	0.00611621	0.0346379	1	1903
LIANG_HEMATOPOIESIS_STEM_CELL_NUMBER_LARGE_VS_TINY_UP	40	-0.583339	-1.58703	0.00443131	0.0349386	1	3417
SMID_BREAST_CANCER_RELAPSE_IN_PLEURA_DN	16	-0.712908	-1.58683	0.0109204	0.0349363	1	3787
KEGG_NOD_LIKE_RECEPTOR_SIGNALING_PATHWAY	56	-0.55701	-1.5868	0.00848656	0.034875	1	3194
DOANE_BREAST_CANCER_ESR1_UP	68	-0.542185	-1.58667	0	0.0348472	1	3518
BURTON_ADIPOGENESIS_1	31	-0.612269	-1.58636	0.00469484	0.0348911	1	2586
DAVICIONI_TARGETS_OF_PAX_FOXO1_FUSIONS_UP	201	-0.470298	-1.58557	0	0.0351574	1	4135
KEGG_NITROGEN_METABOLISM	17	-0.702209	-1.58494	0.00821018	0.0353328	1	4029
BASSO_CD40_SIGNALING_UP	94	-0.515391	-1.58449	0.00139276	0.0354442	1	3270
BERENJENO_TRANSFORMED_BY_RHOA_DN	323	-0.454614	-1.58446	0	0.03539	1	3964
KOKKINAKIS_METHIONINE_DEPRIVATION_96HR_DN	69	-0.532775	-1.58334	0.00145349	0.0358805	1	3177
ZHENG_IL22_SIGNALING_UP	34	-0.607916	-1.58329	0.00465839	0.0358207	1	4967
SATO_SILENCED_BY_DEACETYLATION_IN_PANCREATIC_CANCER	30	-0.621328	-1.58269	0	0.0360185	1	3757
ONDER_CDH1_TARGETS_2_DN	299	-0.456681	-1.58232	0	0.036115	1	3002
NAKAMURA_ADIPOGENESIS_EARLY_DN	24	-0.645977	-1.58158	0.00776398	0.0363988	1	3835
SIMBULAN_UV_RESPONSE_NORMAL_DN	28	-0.618823	-1.58066	0.00632911	0.036737	1	2372
LIEN_BREAST_CARCINOMA_METAPLASTIC_VS_DUCTAL_DN	68	-0.532659	-1.58055	0.00282087	0.0367209	1	3830
SMITH_TERT_TARGETS_UP	132	-0.492082	-1.58024	0	0.0367823	1	4227
YAGI_AML_FAB_MARKERS	169	-0.476177	-1.58022	0	0.0367064	1	3615
IKEDA_MIR1_TARGETS_UP	49	-0.567917	-1.57974	0.00762195	0.0368671	1	3911
MAGRANGEAS_MULTIPLE_MYELOMA_IGG_VS_IGA_UP	15	-0.714982	-1.57958	0.0131363	0.0368683	1	1191
JIANG_HYPOXIA_NORMAL	263	-0.462753	-1.57909	0	0.0370331	1	4182
LEI_MYB_TARGETS	266	-0.458417	-1.57825	0	0.0373437	1	2747
BIDUS_METASTASIS_UP	194	-0.474916	-1.57803	0	0.0373787	1	5110
REACTOME_SYNTHESIS_OF_PC	15	-0.720537	-1.57757	0.0140845	0.0374746	1	2873
VANTVEER_BREAST_CANCER_ESR1_DN	187	-0.476866	-1.57732	0	0.0375063	1	3821
GRAHAM_CML_QUIESCENT_VS_NORMAL_QUIESCENT_UP	75	-0.528378	-1.57666	0.0027972	0.0377805	1	5856
PHONG_TNF_RESPONSE_VIA_P38_COMPLETE	203	-0.473319	-1.57656	0.00123457	0.0377405	1	3166
LABBE_TARGETS_OF_TGFB1_AND_WNT3A_UP	79	-0.52367	-1.57636	0.00580551	0.0377424	1	2558
KEGG_P53_SIGNALING_PATHWAY	64	-0.542264	-1.57594	0.0029985	0.0378809	1	2581
REACTOME_MITOTIC_M_M_G1_PHASES	162	-0.482118	-1.57565	0.00129199	0.0379116	1	4690
HOSHIDA_LIVER_CANCER_SURVIVAL_UP	47	-0.561353	-1.57497	0.00721501	0.0381534	1	2139
ODONNELL_TARGETS_OF_MYC_AND_TFRC_DN	40	-0.588535	-1.5748	0.00593472	0.0381519	1	4585
NAKAYAMA_SOFT_TISSUE_TUMORS_PCA2_UP	61	-0.545277	-1.57456	0.00421941	0.0381917	1	5701
SANSOM_APC_TARGETS_DN	268	-0.455381	-1.57433	0	0.0382095	1	4020
SENESE_HDAC1_TARGETS_UP	372	-0.446592	-1.57315	0	0.0387141	1	4237
WANG_METHYLATED_IN_BREAST_CANCER	30	-0.615716	-1.57306	0.0122699	0.0386612	1	4666
SASSON_RESPONSE_TO_GONADOTROPHINS_DN	77	-0.517747	-1.57219	0.0056101	0.0390041	1	3737
SHETH_LIVER_CANCER_VS_TXNIP_LOSS_PAM3	51	-0.560471	-1.57196	0.00704225	0.0390321	1	3121
REICHERT_MITOSIS_LIN9_TARGETS	27	-0.634119	-1.57186	0.00787402	0.0389953	1	6151
LAU_APOPTOSIS_CDKN2A_UP	53	-0.553975	-1.57181	0.00597015	0.0389471	1	3330
BAKKER_FOXO3_TARGETS_UP	54	-0.552975	-1.57153	0.00584795	0.0390298	1	3016
EBAUER_MYOGENIC_TARGETS_OF_PAX3_FOXO1_FUSION	35	-0.59778	-1.57115	0.0182927	0.0391504	1	3767
KIM_GLIS2_TARGETS_UP	59	-0.540878	-1.57103	0.00730994	0.0391374	1	4282
WINZEN_DEGRADED_VIA_KHSRP	67	-0.535931	-1.57086	0.00436047	0.0391508	1	5015
HUANG_FOXA2_TARGETS_DN	27	-0.636277	-1.57068	0.0106222	0.0391521	1	2296
KEGG_COMPLEMENT_AND_COAGULATION_CASCADES	36	-0.589299	-1.56972	0.0123648	0.0395901	1	2707
GAJATE_RESPONSE_TO_TRABECTEDIN_UP	56	-0.551123	-1.5694	0.00595238	0.039687	1	3270
CREIGHTON_ENDOCRINE_THERAPY_RESISTANCE_5	365	-0.449031	-1.56917	0	0.0397246	1	4132
RODRIGUES_NTN1_TARGETS_DN	115	-0.495515	-1.56905	0	0.0397014	1	3930
ZHANG_TLX_TARGETS_60HR_DN	258	-0.457966	-1.56831	0.00116414	0.0399916	1	4108
SHEDDEN_LUNG_CANCER_POOR_SURVIVAL_A6	408	-0.442927	-1.56826	0	0.0399355	1	4830
DORN_ADENOVIRUS_INFECTION_48HR_DN	35	-0.584411	-1.56819	0.00443131	0.0398887	1	3075
WIERENGA_STAT5A_TARGETS_GROUP1	105	-0.505163	-1.56775	0.00131752	0.0400283	1	2654
DACOSTA_UV_RESPONSE_VIA_ERCC3_TTD_UP	58	-0.542813	-1.56715	0.00430416	0.0402347	1	5001
JECHLINGER_EPITHELIAL_TO_MESENCHYMAL_TRANSITION_UP	55	-0.553195	-1.56611	0.00994318	0.0407212	1	4119
BROWNE_HCMV_INFECTION_12HR_DN	73	-0.525825	-1.56589	0.00704225	0.040729	1	3673
MARSON_FOXP3_TARGETS_UP	60	-0.535003	-1.56459	0.00732064	0.0412856	1	4091
MORI_LARGE_PRE_BII_LYMPHOCYTE_UP	82	-0.516453	-1.56328	0.0027248	0.0418333	1	4397
KEGG_ALANINE_ASPARTATE_AND_GLUTAMATE_METABOLISM	25	-0.632366	-1.56225	0.0214067	0.0423055	1	3540
SENESE_HDAC1_TARGETS_DN	168	-0.471829	-1.56143	0	0.0426289	1	2568
MARTORIATI_MDM4_TARGETS_NEUROEPITHELIUM_DN	96	-0.502825	-1.56119	0.00137174	0.0426787	1	4014
ZHANG_RESPONSE_TO_IKK_INHIBITOR_AND_TNF_DN	81	-0.512156	-1.56072	0.00803213	0.0428449	1	3837
ONDER_CDH1_TARGETS_1_UP	116	-0.49341	-1.56069	0	0.0427755	1	3918
LEE_LIVER_CANCER_E2F1_UP	47	-0.565231	-1.56053	0.0075643	0.0427837	1	2717
KEGG_LEISHMANIA_INFECTION	65	-0.530384	-1.56048	0.00730994	0.0427305	1	5055
KEGG_DORSO_VENTRAL_AXIS_FORMATION	15	-0.698869	-1.56047	0.013468	0.0426616	1	2622
HUANG_DASATINIB_RESISTANCE_UP	66	-0.529568	-1.56009	0.00560224	0.0427902	1	4734
TSENG_ADIPOGENIC_POTENTIAL_DN	31	-0.615254	-1.55978	0.00479233	0.0428684	1	6237
DALESSIO_TSA_RESPONSE	17	-0.689082	-1.55938	0.0192616	0.0430051	1	2372
MARTORIATI_MDM4_TARGETS_FETAL_LIVER_UP	175	-0.470704	-1.55922	0.00374065	0.0429925	1	3590
LEE_EARLY_T_LYMPHOCYTE_UP	96	-0.50487	-1.55916	0.00139082	0.0429373	1	4898
FLECHNER_BIOPSY_KIDNEY_TRANSPLANT_REJECTED_VS_OK_UP	83	-0.521893	-1.55856	0.00137552	0.0431693	1	3518
BROWNE_HCMV_INFECTION_10HR_DN	45	-0.568607	-1.55813	0.00921659	0.043302	1	1464
LEE_LIVER_CANCER_CIPROFIBRATE_DN	30	-0.600988	-1.55811	0.0175439	0.0432398	1	4577
FUJII_YBX1_TARGETS_UP	32	-0.598747	-1.55796	0.0135952	0.043245	1	2327
PUJANA_BREAST_CANCER_WITH_BRCA1_MUTATED_UP	55	-0.542433	-1.55706	0.00990099	0.0435948	1	4397
SIG_INSULIN_RECEPTOR_PATHWAY_IN_CARDIAC_MYOCYTES	46	-0.559083	-1.55693	0.00887574	0.0435724	1	2046
AMIT_SERUM_RESPONSE_40_MCF10A	28	-0.618363	-1.55677	0.0151515	0.0435921	1	3364
KEGG_PROGESTERONE_MEDIATED_OOCYTE_MATURATION	71	-0.530159	-1.55613	0.00139082	0.0438601	1	1978
YANAGIHARA_ESX1_TARGETS	20	-0.659943	-1.55572	0.0238853	0.0440032	1	3044
INGRAM_SHH_TARGETS_UP	86	-0.514979	-1.55518	0.00273224	0.0441768	1	3952
GHANDHI_BYSTANDER_IRRADIATION_UP	58	-0.543766	-1.55481	0.00143062	0.0442592	1	3767
SARRIO_EPITHELIAL_MESENCHYMAL_TRANSITION_DN	117	-0.48433	-1.5537	0	0.0447505	1	2788
ENGELMANN_CANCER_PROGENITORS_DN	42	-0.566001	-1.55324	0.0101156	0.0448935	1	2936
BERENJENO_ROCK_SIGNALING_NOT_VIA_RHOA_UP	16	-0.697092	-1.55292	0.0146104	0.044976	1	2509
TONKS_TARGETS_OF_RUNX1_RUNX1T1_FUSION_HSC_UP	153	-0.473806	-1.55206	0	0.0453419	1	3037
ROSS_AML_WITH_CBFB_MYH11_FUSION	44	-0.564128	-1.552	0.0104634	0.0452862	1	4241
PID_AP1_PATHWAY	57	-0.546431	-1.55168	0.00551724	0.0453723	1	4993
SONG_TARGETS_OF_IE86_CMV_PROTEIN	59	-0.533226	-1.5516	0.00441826	0.0453387	1	5080
GRATIAS_RETINOBLASTOMA_16Q24	15	-0.703825	-1.54988	0.0242326	0.0461885	1	3824
SU_LIVER	16	-0.693121	-1.5498	0.0169753	0.0461381	1	999
FINETTI_BREAST_CANCER_KINOME_RED	16	-0.683287	-1.54935	0.025974	0.0462954	1	4271
KOHOUTEK_CCNT1_TARGETS	33	-0.594428	-1.5493	0.0137615	0.0462342	1	2482
NABA_SECRETED_FACTORS	144	-0.478461	-1.54913	0	0.0462638	1	2236
ZHANG_RESPONSE_TO_IKK_INHIBITOR_AND_TNF_UP	183	-0.465676	-1.54866	0.00125	0.0464399	1	2772
PID_HIF2PATHWAY	28	-0.607343	-1.54852	0.0121766	0.0464176	1	2668
MARCINIAK_ER_STRESS_RESPONSE_VIA_CHOP	20	-0.652343	-1.54835	0.0235479	0.0464103	1	2876
ROY_WOUND_BLOOD_VESSEL_UP	31	-0.604701	-1.54812	0.00155039	0.0464566	1	2791
GROSS_HYPOXIA_VIA_ELK3_DN	135	-0.483736	-1.54776	0.00265252	0.0465713	1	4717
HELLER_HDAC_TARGETS_SILENCED_BY_METHYLATION_DN	263	-0.449602	-1.54751	0	0.0466001	1	3162
DELACROIX_RAR_TARGETS_DN	15	-0.701835	-1.54618	0.0176282	0.047248	1	5284
REACTOME_HEMOSTASIS	337	-0.441074	-1.54518	0	0.0476711	1	3679
BROWNE_HCMV_INFECTION_16HR_DN	62	-0.536953	-1.54468	0.00706215	0.0478357	1	3951
LINDSTEDT_DENDRITIC_CELL_MATURATION_A	58	-0.535957	-1.54468	0.00715308	0.0477541	1	2870
HERNANDEZ_ABERRANT_MITOSIS_BY_DOCETACEL_2NM_UP	55	-0.536555	-1.5444	0.00573888	0.0478082	1	2342
DELASERNA_MYOD_TARGETS_UP	67	-0.522278	-1.54312	0.00420757	0.0484401	1	3226
HUMMERICH_SKIN_CANCER_PROGRESSION_UP	67	-0.524799	-1.54266	0.00435414	0.0485978	1	3951
BASSO_CD40_SIGNALING_DN	59	-0.53397	-1.54245	0.0127119	0.048616	1	2788
GENTILE_UV_HIGH_DOSE_DN	280	-0.444978	-1.5424	0	0.0485693	1	4790
KAAB_FAILED_HEART_ATRIUM_DN	124	-0.481581	-1.54237	0.00132979	0.0485041	1	3091
GARGALOVIC_RESPONSE_TO_OXIDIZED_PHOSPHOLIPIDS_BLUE_UP	113	-0.490874	-1.54223	0	0.0484871	1	4868
FLECHNER_BIOPSY_KIDNEY_TRANSPLANT_OK_VS_DONOR_DN	22	-0.639928	-1.54195	0.0155521	0.0485518	1	3152
SARTIPY_BLUNTED_BY_INSULIN_RESISTANCE_UP	18	-0.665488	-1.54098	0.0214876	0.0490367	1	2442
SESTO_RESPONSE_TO_UV_C3	18	-0.652028	-1.54049	0.0338983	0.049208	1	2496
PEREZ_TP63_TARGETS	223	-0.458056	-1.54004	0	0.0493793	1	3795
HASLINGER_B_CLL_WITH_CHROMOSOME_12_TRISOMY	24	-0.624575	-1.5397	0.0152672	0.0494584	1	5844
TIEN_INTESTINE_PROBIOTICS_6HR_DN	148	-0.474916	-1.53958	0	0.0494626	1	4019
YAO_TEMPORAL_RESPONSE_TO_PROGESTERONE_CLUSTER_5	21	-0.647516	-1.53906	0.0144462	0.0497	1	2081
BIOCARTA_NFKB_PATHWAY	22	-0.629602	-1.53901	0.0215947	0.0496462	1	3194
THUM_SYSTOLIC_HEART_FAILURE_UP	343	-0.439671	-1.53858	0	0.0498375	1	3835
FOURNIER_ACINAR_DEVELOPMENT_LATE_2	258	-0.450811	-1.53845	0	0.0498185	1	4599
NAKAJIMA_MAST_CELL	28	-0.619193	-1.53788	0.0130081	0.0500586	1	3628
GENTILE_UV_RESPONSE_CLUSTER_D4	51	-0.544477	-1.53743	0.0144928	0.0502422	1	4617
FARDIN_HYPOXIA_11	27	-0.607732	-1.53597	0.0184049	0.0509872	1	4562
MEISSNER_BRAIN_HCP_WITH_H3K27ME3	71	-0.517161	-1.53595	0.00980392	0.0509236	1	2979
GERHOLD_ADIPOGENESIS_DN	54	-0.543741	-1.53501	0.0162482	0.0513876	1	2801
HUPER_BREAST_BASAL_VS_LUMINAL_UP	23	-0.635149	-1.53375	0.0206022	0.0520653	1	3404
GNATENKO_PLATELET_SIGNATURE	44	-0.561324	-1.53366	0.0149031	0.0520348	1	4838
ROSS_LEUKEMIA_WITH_MLL_FUSIONS	60	-0.533212	-1.53326	0.00573888	0.0522116	1	3389
KAAB_FAILED_HEART_VENTRICLE_DN	32	-0.589775	-1.53212	0.0212443	0.052813	1	2879
MCBRYAN_PUBERTAL_TGFB1_TARGETS_DN	46	-0.560967	-1.532	0.0104167	0.0527934	1	5868
BYSTROEM_CORRELATED_WITH_IL5_DN	62	-0.529162	-1.53171	0	0.0528751	1	3341
IVANOVSKA_MIR106B_TARGETS	79	-0.508469	-1.53059	0.00701262	0.053466	1	3914
HERNANDEZ_MITOTIC_ARREST_BY_DOCETAXEL_1_UP	22	-0.636458	-1.52995	0.0186916	0.0537593	1	3894
BOYLAN_MULTIPLE_MYELOMA_D_CLUSTER_DN	38	-0.57659	-1.52976	0.0132548	0.0537766	1	5504
HOQUE_METHYLATED_IN_CANCER	37	-0.571833	-1.52951	0.0254491	0.0538575	1	2409
WEINMANN_ADAPTATION_TO_HYPOXIA_DN	33	-0.582931	-1.5295	0.0141732	0.0537703	1	2603
MARKEY_RB1_ACUTE_LOF_DN	195	-0.450676	-1.52939	0.00247219	0.0537672	1	4020
VALK_AML_CLUSTER_15	27	-0.610549	-1.52924	0.0197269	0.0537724	1	4251
CUI_TCF21_TARGETS_UP	23	-0.643575	-1.52882	0.015949	0.0539128	1	3492
PID_S1P_META_PATHWAY	17	-0.670831	-1.52879	0.0289389	0.053844	1	1243
GOLUB_ALL_VS_AML_DN	22	-0.636775	-1.52876	0.014377	0.0537674	1	4276
ZHAN_MULTIPLE_MYELOMA_SUBGROUPS	30	-0.606403	-1.52858	0.0206022	0.0538122	1	4641
DAVICIONI_MOLECULAR_ARMS_VS_ERMS_DN	129	-0.479428	-1.52809	0	0.0540154	1	3839
KARLSSON_TGFB1_TARGETS_DN	182	-0.462949	-1.52689	0	0.0546343	1	3985
LU_AGING_BRAIN_UP	207	-0.456172	-1.52672	0	0.0546222	1	3654
ALONSO_METASTASIS_NEURAL_UP	16	-0.681786	-1.52666	0.0175159	0.0545941	1	2805
PID_BETA_CATENIN_NUC_PATHWAY	56	-0.531912	-1.52666	0.010101	0.0545073	1	3857
KEGG_CHRONIC_MYELOID_LEUKEMIA	66	-0.531565	-1.52655	0.0115274	0.0544833	1	2828
REACTOME_NETRIN1_SIGNALING	23	-0.625816	-1.52643	0.0319635	0.05445	1	2097
CHEOK_RESPONSE_TO_MERCAPTOPURINE_AND_LD_MTX_DN	18	-0.654092	-1.52629	0.0415335	0.0544401	1	2762
LOPES_METHYLATED_IN_COLON_CANCER_UP	15	-0.701868	-1.526	0.0183946	0.0545477	1	2292
WANG_BARRETTS_ESOPHAGUS_DN	19	-0.652272	-1.52513	0.0253165	0.0549241	1	3626
GRAHAM_CML_QUIESCENT_VS_NORMAL_QUIESCENT_DN	37	-0.574631	-1.525	0.0175695	0.0549095	1	3462
UDAYAKUMAR_MED1_TARGETS_DN	212	-0.448044	-1.52457	0.00247525	0.0550873	1	2737
WALLACE_PROSTATE_CANCER_RACE_DN	66	-0.517973	-1.52421	0.0140845	0.0552026	1	2519
SMID_BREAST_CANCER_LUMINAL_A_UP	35	-0.578762	-1.52415	0.0137615	0.0551471	1	3563
BENPORATH_PROLIFERATION	135	-0.471117	-1.52408	0.0025974	0.0550956	1	5082
PID_IL2_STAT5_PATHWAY	25	-0.616286	-1.52402	0.0205696	0.055023	1	5642
ZHOU_CELL_CYCLE_GENES_IN_IR_RESPONSE_24HR	111	-0.491633	-1.52374	0.00131406	0.0551493	1	5285
ZHENG_GLIOBLASTOMA_PLASTICITY_DN	39	-0.566519	-1.52368	0.014771	0.0551058	1	2038
HUPER_BREAST_BASAL_VS_LUMINAL_DN	40	-0.562158	-1.52359	0.0148588	0.0550702	1	4148
REACTOME_MITOTIC_G1_G1_S_PHASES	127	-0.470537	-1.52356	0.00278552	0.0550058	1	4628
KOKKINAKIS_METHIONINE_DEPRIVATION_48HR_DN	61	-0.524513	-1.52352	0.012931	0.0549377	1	3818
DORN_ADENOVIRUS_INFECTION_32HR_DN	34	-0.574558	-1.52319	0.0153374	0.0550598	1	1252
KEGG_PATHWAYS_IN_CANCER	251	-0.446028	-1.52272	0	0.0553165	1	2676
PID_TCR_CALCIUM_PATHWAY	21	-0.63517	-1.5227	0.0222222	0.0552407	1	5757
GRADE_COLON_CANCER_DN	27	-0.599073	-1.52241	0.011994	0.0553269	1	1673
CHIBA_RESPONSE_TO_TSA_DN	18	-0.669731	-1.52231	0.0280374	0.0552929	1	1467
ONGUSAHA_TP53_TARGETS	29	-0.594222	-1.5223	0.0247678	0.0552175	1	2296
CHIANG_LIVER_CANCER_SUBCLASS_UNANNOTATED_UP	55	-0.536626	-1.52166	0.00867052	0.0555096	1	4385
PETROVA_ENDOTHELIUM_LYMPHATIC_VS_BLOOD_UP	97	-0.491587	-1.52043	0.00410959	0.0561638	1	3818
KEGG_ALDOSTERONE_REGULATED_SODIUM_REABSORPTION	30	-0.585748	-1.52028	0.0233281	0.0561781	1	1875
GUO_TARGETS_OF_IRS1_AND_IRS2	78	-0.499409	-1.5197	0.00290698	0.0564489	1	4727
REACTOME_CELL_CELL_COMMUNICATION	76	-0.506459	-1.51956	0.00718391	0.0564459	1	2195
WIERENGA_STAT5A_TARGETS_DN	156	-0.465306	-1.51911	0	0.0566212	1	4086
KEGG_HEMATOPOIETIC_CELL_LINEAGE	58	-0.536801	-1.51906	0.00874636	0.0565879	1	4224
REACTOME_COMPLEMENT_CASCADE	16	-0.681498	-1.51893	0.0272873	0.0565844	1	4682
GRUETZMANN_PANCREATIC_CANCER_UP	317	-0.437007	-1.5187	0	0.056664	1	4091
SHEDDEN_LUNG_CANCER_GOOD_SURVIVAL_A4	147	-0.467959	-1.51771	0.00131752	0.0571557	1	4677
OUYANG_PROSTATE_CANCER_PROGRESSION_DN	15	-0.703094	-1.51706	0.0125196	0.0574704	1	2856
THILLAINADESAN_ZNF217_TARGETS_UP	39	-0.571782	-1.51696	0.0197269	0.0574432	1	3891
BERTUCCI_MEDULLARY_VS_DUCTAL_BREAST_CANCER_DN	113	-0.481662	-1.51689	0.0013587	0.0573864	1	4734
GROSS_HYPOXIA_VIA_ELK3_AND_HIF1A_UP	130	-0.47523	-1.51669	0.001287	0.0574358	1	3404
TURASHVILI_BREAST_DUCTAL_CARCINOMA_VS_LOBULAR_NORMAL_UP	62	-0.51867	-1.51667	0.00979021	0.0573495	1	3951
AMUNDSON_GAMMA_RADIATION_RESPONSE	38	-0.573177	-1.51658	0.0185185	0.0573338	1	4898
SHARMA_PILOCYTIC_ASTROCYTOMA_LOCATION_UP	15	-0.685954	-1.51625	0.0235849	0.0574499	1	3478
PID_EPHA_FWDPATHWAY	25	-0.620356	-1.51601	0.0255591	0.0575375	1	1863
GERHOLD_ADIPOGENESIS_UP	43	-0.552015	-1.51599	0.0133531	0.0574627	1	3526
DAZARD_UV_RESPONSE_CLUSTER_G2	25	-0.606614	-1.51558	0.0273973	0.0575927	1	2668
ZHOU_INFLAMMATORY_RESPONSE_LIVE_UP	313	-0.433941	-1.51542	0	0.0576046	1	4066
PID_PRL_SIGNALING_EVENTS_PATHWAY	21	-0.633902	-1.51538	0.0215385	0.0575521	1	3773
RASHI_NFKB1_TARGETS	18	-0.652973	-1.51537	0.0208668	0.0574851	1	2925
KRIEG_HYPOXIA_VIA_KDM3A	39	-0.563845	-1.51511	0.0166415	0.0575538	1	4935
DACOSTA_UV_RESPONSE_VIA_ERCC3_COMMON_UP	67	-0.516155	-1.51495	0.0113798	0.0575618	1	2030
GAUSSMANN_MLL_AF4_FUSION_TARGETS_F_DN	27	-0.60602	-1.51486	0.0277778	0.0575408	1	2008
KEGG_THYROID_CANCER	26	-0.612288	-1.51392	0.0261538	0.0579923	1	1467
DAVICIONI_PAX_FOXO1_SIGNATURE_IN_ARMS_UP	48	-0.548816	-1.51368	0.0075643	0.0580525	1	1729
PID_REELIN_PATHWAY	26	-0.60909	-1.51332	0.021309	0.0581759	1	1903
BROWNE_HCMV_INFECTION_48HR_DN	353	-0.43307	-1.51321	0	0.0581612	1	3869
TAKEDA_TARGETS_OF_NUP98_HOXA9_FUSION_6HR_UP	55	-0.521029	-1.51244	0.0229226	0.0584744	1	5036
FIGUEROA_AML_METHYLATION_CLUSTER_5_DN	26	-0.600655	-1.51207	0.0313972	0.0586216	1	2579
HAHTOLA_CTCL_CUTANEOUS	25	-0.614881	-1.51146	0.0258481	0.0589115	1	3906
DORN_ADENOVIRUS_INFECTION_24HR_DN	39	-0.553	-1.51119	0.0208644	0.0589892	1	3407
STREICHER_LSM1_TARGETS_DN	16	-0.670039	-1.5107	0.0376176	0.059222	1	2838
SARTIPY_NORMAL_AT_INSULIN_RESISTANCE_UP	29	-0.59436	-1.5103	0.021374	0.0593459	1	1741
PID_S1P_S1P1_PATHWAY	17	-0.668775	-1.51013	0.0251177	0.059371	1	1942
FISCHER_G1_S_CELL_CYCLE	181	-0.454238	-1.50976	0.00120773	0.0595228	1	4123
ODONNELL_TFRC_TARGETS_UP	283	-0.439527	-1.5096	0	0.0595259	1	3285
WARTERS_IR_RESPONSE_5GY	38	-0.569305	-1.5093	0.0220588	0.0596809	1	3763
LU_TUMOR_VASCULATURE_UP	18	-0.663701	-1.50928	0.0299213	0.059616	1	2388
ELVIDGE_HYPOXIA_UP	133	-0.468972	-1.50873	0.00645995	0.0598809	1	3505
TARTE_PLASMA_CELL_VS_B_LYMPHOCYTE_DN	36	-0.569179	-1.50842	0.0272315	0.0599476	1	3979
CUI_TCF21_TARGETS_2_UP	318	-0.429023	-1.5082	0	0.0600194	1	3578
PID_LYSOPHOSPHOLIPID_PATHWAY	53	-0.539349	-1.50806	0.0155367	0.0600093	1	6011
XU_HGF_SIGNALING_NOT_VIA_AKT1_48HR_DN	18	-0.652918	-1.50806	0.0263591	0.0599214	1	4091
MEISSNER_BRAIN_HCP_WITH_H3K4ME2_AND_H3K27ME3	25	-0.622729	-1.50797	0.0235479	0.0598939	1	1863
REACTOME_TRANSPORT_OF_RIBONUCLEOPROTEINS_INTO_THE_HOST_NUCLEUS	27	-0.595054	-1.50763	0.0203125	0.060013	1	3015
SATO_SILENCED_EPIGENETICALLY_IN_PANCREATIC_CANCER	29	-0.589839	-1.50746	0.0188679	0.0600523	1	4468
APPEL_IMATINIB_RESPONSE	28	-0.593196	-1.5071	0.0210843	0.0601831	1	5415
SANA_TNF_SIGNALING_DN	60	-0.520854	-1.50644	0.0110957	0.0604734	1	4707
ROVERSI_GLIOMA_COPY_NUMBER_DN	38	-0.562146	-1.50626	0.0165414	0.0604804	1	5829
SWEET_LUNG_CANCER_KRAS_DN	286	-0.433959	-1.50607	0	0.0604979	1	4130
HE_PTEN_TARGETS_UP	15	-0.686079	-1.50541	0.0227273	0.0608289	1	2342
MARTINEZ_RB1_AND_TP53_TARGETS_UP	452	-0.425502	-1.50533	0	0.0607742	1	3179
PID_ANGIOPOIETIN_RECEPTOR_PATHWAY	40	-0.557486	-1.50513	0.0269865	0.0608016	1	5442
MEISSNER_NPC_HCP_WITH_H3K27ME3	21	-0.639788	-1.50443	0.027027	0.0611493	1	2758
LEE_EARLY_T_LYMPHOCYTE_DN	51	-0.537901	-1.50424	0.0116279	0.0611725	1	3011
RUTELLA_RESPONSE_TO_HGF_DN	220	-0.443577	-1.50403	0.00241546	0.0612357	1	4119
BOYAULT_LIVER_CANCER_SUBCLASS_G123_UP	42	-0.553774	-1.50393	0.0190896	0.0611999	1	4715
CASTELLANO_NRAS_TARGETS_UP	53	-0.522001	-1.50359	0.0200573	0.0613305	1	2045
RICKMAN_METASTASIS_UP	298	-0.430862	-1.50261	0.00114286	0.0618684	1	4683
NIELSEN_LEIOMYOSARCOMA_UP	15	-0.69094	-1.50234	0.0314961	0.0619752	1	3344
PID_HES_HEY_PATHWAY	40	-0.562161	-1.50218	0.00727802	0.0619748	1	2563
REACTOME_SLC_MEDIATED_TRANSMEMBRANE_TRANSPORT	140	-0.466184	-1.50203	0.0037594	0.0619814	1	4759
KEGG_MELANOGENESIS	73	-0.500226	-1.50187	0.00405954	0.0620035	1	2135
MORI_EMU_MYC_LYMPHOMA_BY_ONSET_TIME_DN	16	-0.681849	-1.50185	0.0334928	0.0619223	1	3185
RUIZ_TNC_TARGETS_DN	125	-0.472358	-1.50156	0.00255428	0.0620368	1	4694
KONG_E2F3_TARGETS	90	-0.492463	-1.50092	0.004	0.0623644	1	4441
AGUIRRE_PANCREATIC_CANCER_COPY_NUMBER_DN	209	-0.44919	-1.50066	0.00121065	0.0624387	1	4398
AFFAR_YY1_TARGETS_UP	139	-0.465954	-1.50059	0.00260417	0.0624017	1	2557
SCHAEFFER_PROSTATE_DEVELOPMENT_48HR_DN	264	-0.435358	-1.50031	0	0.0625029	1	3626
WU_APOPTOSIS_BY_CDKN1A_VIA_TP53	50	-0.538606	-1.50006	0.0164179	0.0625613	1	4441
SABATES_COLORECTAL_ADENOMA_DN	132	-0.46433	-1.49999	0.00262467	0.0625395	1	4560
PID_LIS1_PATHWAY	25	-0.612339	-1.49961	0.0154321	0.0627268	1	1900
ELVIDGE_HYPOXIA_BY_DMOG_UP	104	-0.474829	-1.49904	0.00401069	0.0630105	1	2766
TONKS_TARGETS_OF_RUNX1_RUNX1T1_FUSION_SUSTAINDED_IN_ERYTHROCYTE_UP	33	-0.582297	-1.49886	0.0165663	0.0630477	1	2908
ZIRN_TRETINOIN_RESPONSE_WT1_UP	16	-0.670877	-1.49881	0.0298273	0.0629917	1	1804
SCHLESINGER_METHYLATED_DE_NOVO_IN_CANCER	47	-0.540181	-1.49853	0.0176471	0.0630892	1	3757
REACTOME_INTEGRIN_CELL_SURFACE_INTERACTIONS	60	-0.519959	-1.49849	0.0116279	0.0630266	1	2534
YAMAZAKI_TCEB3_TARGETS_DN	178	-0.450164	-1.49794	0.00128535	0.0633291	1	3002
GAVIN_FOXP3_TARGETS_CLUSTER_P7	70	-0.507025	-1.49784	0.0111266	0.063337	1	2672
GHANDHI_DIRECT_IRRADIATION_UP	72	-0.508738	-1.49767	0.00429799	0.0633497	1	3489
KOKKINAKIS_METHIONINE_DEPRIVATION_48HR_UP	111	-0.475021	-1.49718	0.00135318	0.0635892	1	2296
REACTOME_REGULATION_OF_GLUCOKINASE_BY_GLUCOKINASE_REGULATORY_PROTEIN	25	-0.59993	-1.49683	0.0312012	0.0637387	1	3015
RODRIGUES_THYROID_CARCINOMA_DN	67	-0.504723	-1.49675	0.00551724	0.0636991	1	3270
GAZDA_DIAMOND_BLACKFAN_ANEMIA_PROGENITOR_UP	35	-0.560282	-1.49617	0.0207715	0.0639919	1	5036
CHIARADONNA_NEOPLASTIC_TRANSFORMATION_KRAS_CDC25_DN	33	-0.572116	-1.49346	0.0288754	0.06569	1	3939
BHAT_ESR1_TARGETS_NOT_VIA_AKT1_UP	155	-0.457548	-1.49342	0.00257069	0.0656162	1	2544
VALK_AML_WITH_CEBPA	30	-0.584584	-1.49268	0.0206795	0.0660651	1	3981
HOSHIDA_LIVER_CANCER_LATE_RECURRENCE_UP	49	-0.537731	-1.49265	0.0207101	0.0659827	1	3330
NGUYEN_NOTCH1_TARGETS_DN	78	-0.493681	-1.49256	0.0126939	0.0659601	1	1564
TSENG_IRS1_TARGETS_UP	82	-0.494397	-1.49183	0.0137174	0.0663811	1	2676
HAMAI_APOPTOSIS_VIA_TRAIL_DN	139	-0.462042	-1.49151	0.001321	0.066502	1	4813
VART_KSHV_INFECTION_ANGIOGENIC_MARKERS_UP	100	-0.480962	-1.49148	0.00274725	0.0664344	1	3878
HAHTOLA_MYCOSIS_FUNGOIDES_SKIN_UP	156	-0.455737	-1.49112	0.00257732	0.0666056	1	3499
NIKOLSKY_BREAST_CANCER_8Q23_Q24_AMPLICON	111	-0.477105	-1.49016	0.00942126	0.0672082	1	3507
KEGG_JAK_STAT_SIGNALING_PATHWAY	100	-0.479672	-1.48957	0.00667557	0.0675213	1	3005
GUILLAUMOND_KLF10_TARGETS_DN	24	-0.605424	-1.48935	0.023511	0.0675842	1	4220
GINESTIER_BREAST_CANCER_20Q13_AMPLIFICATION_UP	100	-0.484435	-1.48839	0.00538358	0.0681238	1	4588
BOYAULT_LIVER_CANCER_SUBCLASS_G23_UP	48	-0.539965	-1.48816	0.0207715	0.0682018	1	4950
SMID_BREAST_CANCER_RELAPSE_IN_BONE_UP	56	-0.518782	-1.48803	0.0133531	0.0682012	1	3260
TOOKER_GEMCITABINE_RESISTANCE_DN	113	-0.469114	-1.488	0.00668449	0.0681336	1	3162
DAZARD_UV_RESPONSE_CLUSTER_G24	15	-0.672535	-1.48792	0.0215589	0.0680955	1	704
FISCHER_G2_M_CELL_CYCLE	215	-0.442898	-1.48791	0.00243013	0.0680086	1	4588
TAVAZOIE_METASTASIS	61	-0.514315	-1.48775	0.00970874	0.0680226	1	3436
PID_SYNDECAN_2_PATHWAY	26	-0.592529	-1.48763	0.0473186	0.0680286	1	2201
NATSUME_RESPONSE_TO_INTERFERON_BETA_UP	60	-0.514651	-1.48711	0.002886	0.0683218	1	3680
QI_HYPOXIA	110	-0.476975	-1.48708	0.00263852	0.0682367	1	4644
BRUECKNER_TARGETS_OF_MIRLET7A3_UP	86	-0.490897	-1.48699	0.00833333	0.0681874	1	4286
HEDENFALK_BREAST_CANCER_BRCA1_VS_BRCA2	147	-0.456622	-1.48691	0.00132275	0.0681562	1	3971
HOLLEMAN_ASPARAGINASE_RESISTANCE_ALL_DN	23	-0.606177	-1.48663	0.0253566	0.0682346	1	4761
WU_SILENCED_BY_METHYLATION_IN_BLADDER_CANCER	38	-0.554809	-1.48663	0.0271493	0.0681469	1	4376
BIOCARTA_ECM_PATHWAY	23	-0.619402	-1.48626	0.0235849	0.06833	1	1758
SCIAN_CELL_CYCLE_TARGETS_OF_TP53_AND_TP73_DN	22	-0.614893	-1.48605	0.0273141	0.0684002	1	5082
GEISS_RESPONSE_TO_DSRNA_UP	34	-0.580048	-1.48585	0.0197269	0.0684636	1	2968
LIN_MELANOMA_COPY_NUMBER_UP	58	-0.519705	-1.48565	0.0154278	0.0684915	1	4041
AMUNDSON_RESPONSE_TO_ARSENITE	203	-0.442943	-1.4856	0.00247525	0.06842	1	3593
BROCKE_APOPTOSIS_REVERSED_BY_IL6	139	-0.457418	-1.48544	0	0.0684447	1	4070
VANASSE_BCL2_TARGETS_DN	57	-0.516498	-1.48526	0.0130058	0.0684789	1	4761
FONTAINE_PAPILLARY_THYROID_CARCINOMA_UP	45	-0.542485	-1.48496	0.020649	0.0685945	1	3886
WILCOX_RESPONSE_TO_PROGESTERONE_UP	130	-0.459686	-1.48472	0.00655308	0.0686825	1	5081
GESERICK_TERT_TARGETS_DN	20	-0.640264	-1.48392	0.0329154	0.0691683	1	2372
SHIN_B_CELL_LYMPHOMA_CLUSTER_3	24	-0.606506	-1.48374	0.0296412	0.0691822	1	2342
FARMER_BREAST_CANCER_APOCRINE_VS_LUMINAL	253	-0.436023	-1.48302	0	0.0695595	1	2870
QI_PLASMACYTOMA_UP	225	-0.435485	-1.48238	0.0036452	0.0699135	1	3888
CERVERA_SDHB_TARGETS_2	66	-0.500601	-1.48213	0.0042735	0.0700199	1	3139
GOTZMANN_EPITHELIAL_TO_MESENCHYMAL_TRANSITION_UP	55	-0.521968	-1.48206	0.017094	0.0699711	1	4164
ROZANOV_MMP14_TARGETS_DN	21	-0.628063	-1.48136	0.0333863	0.0703835	1	2603
LU_IL4_SIGNALING	84	-0.490051	-1.48074	0.00835655	0.0707188	1	2353
LAIHO_COLORECTAL_CANCER_SERRATED_UP	101	-0.472494	-1.48073	0.0107527	0.0706283	1	2899
GAUSSMANN_MLL_AF4_FUSION_TARGETS_F_UP	121	-0.465235	-1.48067	0.00694444	0.070579	1	3069
KEGG_LYSOSOME	108	-0.474829	-1.48027	0.010568	0.0707824	1	4815
REACTOME_G1_PHASE	35	-0.569125	-1.47974	0.0270677	0.0710609	1	2838
INGRAM_SHH_TARGETS_DN	44	-0.536185	-1.47948	0.0252226	0.0711414	1	3100
GENTILE_UV_RESPONSE_CLUSTER_D2	37	-0.568238	-1.47941	0.0249267	0.0710838	1	4898
STEARMAN_TUMOR_FIELD_EFFECT_UP	29	-0.579282	-1.47928	0.0337621	0.0710639	1	1704
BIOCARTA_KERATINOCYTE_PATHWAY	39	-0.554669	-1.47893	0.0190896	0.0712244	1	3377
BIOCARTA_STRESS_PATHWAY	25	-0.60069	-1.47891	0.044374	0.0711373	1	3095
YANG_BREAST_CANCER_ESR1_UP	28	-0.577719	-1.47887	0.0251968	0.0710784	1	3172
BIOCARTA_CERAMIDE_PATHWAY	22	-0.623348	-1.47871	0.0266041	0.0710973	1	2712
PID_CMYB_PATHWAY	74	-0.500727	-1.47766	0.0139082	0.0717583	1	4009
MITSIADES_RESPONSE_TO_APLIDIN_DN	237	-0.43103	-1.4776	0	0.0717299	1	3979
GHANDHI_DIRECT_IRRADIATION_DN	25	-0.605321	-1.47743	0.0301109	0.0717711	1	2762
VERHAAK_GLIOBLASTOMA_PRONEURAL	111	-0.476197	-1.47726	0.00549451	0.0718183	1	3624
WELCSH_BRCA1_TARGETS_UP	176	-0.443922	-1.47696	0.00393185	0.0719228	1	3185
ROYLANCE_BREAST_CANCER_16Q_COPY_NUMBER_UP	41	-0.54007	-1.47688	0.0272727	0.071902	1	2495
ENK_UV_RESPONSE_EPIDERMIS_DN	427	-0.417207	-1.47665	0	0.0719863	1	3531
LUI_THYROID_CANCER_CLUSTER_1	47	-0.535676	-1.47661	0.0232558	0.0719286	1	4974
PID_REG_GR_PATHWAY	65	-0.511294	-1.47613	0.0102489	0.0721505	1	3323
SIMBULAN_UV_RESPONSE_IMMORTALIZED_DN	25	-0.602796	-1.47561	0.0379363	0.0724365	1	2201
LANDIS_ERBB2_BREAST_PRENEOPLASTIC_UP	18	-0.643285	-1.47561	0.0435459	0.0723462	1	3947
NIELSEN_GIST_AND_SYNOVIAL_SARCOMA_DN	17	-0.645733	-1.47536	0.0416	0.072429	1	5763
LI_WILMS_TUMOR_VS_FETAL_KIDNEY_1_DN	150	-0.45101	-1.47522	0.00526316	0.0724552	1	4441
YAGI_AML_RELAPSE_PROGNOSIS	34	-0.562519	-1.47488	0.0299401	0.0726297	1	2805
WEI_MIR34A_TARGETS	125	-0.464907	-1.47436	0	0.0729071	1	2837
ST_DIFFERENTIATION_PATHWAY_IN_PC12_CELLS	39	-0.556641	-1.47433	0.0297619	0.0728441	1	3061
HELLEBREKERS_SILENCED_DURING_TUMOR_ANGIOGENESIS	62	-0.504983	-1.47401	0.0191458	0.0729531	1	4838
GU_PDEF_TARGETS_DN	21	-0.623982	-1.47398	0.0321027	0.0728782	1	1664
ICHIBA_GRAFT_VERSUS_HOST_DISEASE_35D_DN	31	-0.567293	-1.47366	0.0314371	0.0730203	1	3736
KATSANOU_ELAVL1_TARGETS_UP	110	-0.466139	-1.47349	0.00944669	0.0730574	1	2485
NIKOLSKY_BREAST_CANCER_17Q11_Q21_AMPLICON	86	-0.488051	-1.4731	0.0113154	0.0732431	1	5047
JI_RESPONSE_TO_FSH_DN	53	-0.515107	-1.47219	0.0246377	0.0738192	1	2397
BIOCARTA_P38MAPK_PATHWAY	38	-0.552516	-1.47205	0.0224215	0.0738644	1	3194
REACTOME_SIGNALLING_TO_ERKS	32	-0.566859	-1.47175	0.0340031	0.0740224	1	3095
REACTOME_LATENT_INFECTION_OF_HOMO_SAPIENS_WITH_MYCOBACTERIUM_TUBERCULOSIS	24	-0.601108	-1.4716	0.0287879	0.0740462	1	2417
PARK_APL_PATHOGENESIS_DN	43	-0.546683	-1.47123	0.0193741	0.0742429	1	3417
MARIADASON_RESPONSE_TO_BUTYRATE_SULINDAC_4	19	-0.628561	-1.47121	0.0395137	0.0741687	1	3446
KLEIN_PRIMARY_EFFUSION_LYMPHOMA_UP	46	-0.533132	-1.47107	0.0401189	0.0741844	1	2132
KEGG_CYTOKINE_CYTOKINE_RECEPTOR_INTERACTION	152	-0.453784	-1.47102	0.00259067	0.0741166	1	3473
YIH_RESPONSE_TO_ARSENITE_C1	21	-0.621416	-1.47063	0.036566	0.0742715	1	835
MARTORIATI_MDM4_TARGETS_NEUROEPITHELIUM_UP	136	-0.458675	-1.47029	0.00518135	0.0744484	1	2558
WINNEPENNINCKX_MELANOMA_METASTASIS_DN	25	-0.591732	-1.46975	0.0379939	0.0747517	1	5452
HOFFMANN_LARGE_TO_SMALL_PRE_BII_LYMPHOCYTE_UP	152	-0.452973	-1.46964	0	0.0747459	1	4363
GRAHAM_CML_QUIESCENT_VS_NORMAL_DIVIDING_UP	42	-0.546307	-1.46944	0.0208955	0.074801	1	5713
KIM_MYCN_AMPLIFICATION_TARGETS_UP	62	-0.50293	-1.46933	0.0171429	0.0747937	1	4881
MIKKELSEN_ES_ICP_WITH_H3K4ME3	464	-0.41174	-1.4693	0	0.0747241	1	3708
LE_NEURONAL_DIFFERENTIATION_DN	17	-0.645587	-1.46921	0.0483619	0.0746858	1	2446
REACTOME_DIABETES_PATHWAYS	108	-0.468102	-1.46885	0.0122117	0.0748479	1	3751
SENESE_HDAC3_TARGETS_DN	423	-0.414149	-1.46881	0	0.0747918	1	3411
ZHOU_INFLAMMATORY_RESPONSE_FIMA_UP	310	-0.421883	-1.46878	0	0.0747284	1	4066
DAVICIONI_PAX_FOXO1_SIGNATURE_IN_ARMS_DN	17	-0.632668	-1.46868	0.0383333	0.0747316	1	3814
JEON_SMAD6_TARGETS_UP	17	-0.640066	-1.46867	0.0423453	0.0746494	1	1143
SESTO_RESPONSE_TO_UV_C6	36	-0.554445	-1.46853	0.0262009	0.0746849	1	2168
CHARAFE_BREAST_CANCER_BASAL_VS_MESENCHYMAL_UP	74	-0.497881	-1.46825	0.0110193	0.0748116	1	3286
ISHIDA_E2F_TARGETS	51	-0.522569	-1.468	0.0190337	0.0748912	1	4363
RICKMAN_HEAD_AND_NECK_CANCER_E	27	-0.587944	-1.46746	0.0417957	0.0752094	1	2122
MATZUK_SPERMATOCYTE	56	-0.514489	-1.46696	0.0199147	0.075502	1	4180
KEGG_NEUROTROPHIN_SIGNALING_PATHWAY	110	-0.468314	-1.46692	0.00820793	0.0754368	1	3420
BIOCARTA_INSULIN_PATHWAY	20	-0.622478	-1.46673	0.0350877	0.0754802	1	675
DASU_IL6_SIGNALING_UP	49	-0.527433	-1.46661	0.0171429	0.0754546	1	4066
VALK_AML_CLUSTER_4	24	-0.587939	-1.46653	0.040783	0.0754188	1	3518
RICKMAN_HEAD_AND_NECK_CANCER_D	17	-0.645859	-1.46625	0.0375	0.0755538	1	4141
ZHOU_TNF_SIGNALING_30MIN	51	-0.524119	-1.46569	0.0231884	0.0758775	1	1975
PID_FRA_PATHWAY	27	-0.587945	-1.4651	0.0302115	0.0762292	1	4486
MISSIAGLIA_REGULATED_BY_METHYLATION_DN	115	-0.462582	-1.46472	0.00275482	0.0764539	1	4362
DELPUECH_FOXO3_TARGETS_UP	59	-0.505523	-1.46414	0.0188133	0.0767855	1	4097
ZHONG_SECRETOME_OF_LUNG_CANCER_AND_ENDOTHELIUM	55	-0.517209	-1.46396	0.0198582	0.0768194	1	4141
CHIANG_LIVER_CANCER_SUBCLASS_CTNNB1_UP	102	-0.471256	-1.46366	0.00669344	0.0769375	1	2692
LY_AGING_MIDDLE_DN	16	-0.657964	-1.46268	0.05	0.0775528	1	5509
SASSON_RESPONSE_TO_FORSKOLIN_DN	78	-0.498681	-1.46266	0.0110193	0.0774746	1	3737
WHITFIELD_CELL_CYCLE_LITERATURE	44	-0.530084	-1.46258	0.0284431	0.0774368	1	5080
MARTINEZ_TP53_TARGETS_UP	458	-0.409797	-1.46184	0	0.0778944	1	3835
WESTON_VEGFA_TARGETS_12HR	19	-0.633045	-1.46172	0.0410742	0.077885	1	6140
BALDWIN_PRKCI_TARGETS_UP	30	-0.572544	-1.46147	0.0231481	0.0779404	1	2030
BROWNE_HCMV_INFECTION_18HR_UP	154	-0.448872	-1.46128	0.00633714	0.077996	1	4052
EPPERT_CE_HSC_LSC	32	-0.554928	-1.46123	0.0431548	0.0779365	1	1422
REACTOME_PREFOLDIN_MEDIATED_TRANSFER_OF_SUBSTRATE_TO_CCT_TRIC	25	-0.592741	-1.46101	0.0345912	0.0780144	1	187
REACTOME_IMMUNOREGULATORY_INTERACTIONS_BETWEEN_A_LYMPHOID_AND_A_NON_LYMPHOID_CELL	43	-0.538906	-1.45983	0.0346386	0.0788183	1	3013
LIANG_HEMATOPOIESIS_STEM_CELL_NUMBER_SMALL_VS_HUGE_DN	27	-0.586084	-1.45977	0.0400616	0.0787765	1	3075
CHANG_CORE_SERUM_RESPONSE_DN	174	-0.439935	-1.45963	0.00125156	0.0787821	1	2961
VANLOO_SP3_TARGETS_DN	70	-0.498697	-1.45917	0.0113636	0.0790324	1	4927
LIU_VMYB_TARGETS_UP	105	-0.46912	-1.45916	0.0108401	0.0789422	1	4082
LU_TUMOR_ANGIOGENESIS_UP	23	-0.601931	-1.45897	0.0446154	0.0790015	1	5043
YANG_BREAST_CANCER_ESR1_BULK_DN	19	-0.626311	-1.45888	0.0446571	0.0789769	1	1591
HOEGERKORP_CD44_TARGETS_DIRECT_UP	21	-0.611654	-1.45883	0.0456693	0.0789324	1	3775
BOYAULT_LIVER_CANCER_SUBCLASS_G5_DN	25	-0.597438	-1.4587	0.0469256	0.0789303	1	1384
BROWNE_HCMV_INFECTION_2HR_UP	28	-0.569143	-1.45835	0.0403727	0.0791138	1	4868
CAIRO_LIVER_DEVELOPMENT_UP	125	-0.456379	-1.45824	0.00535475	0.0790934	1	3139
MCBRYAN_PUBERTAL_BREAST_6_7WK_DN	61	-0.504208	-1.45801	0.0101156	0.0791661	1	3087
YAO_TEMPORAL_RESPONSE_TO_PROGESTERONE_CLUSTER_6	56	-0.510788	-1.45654	0.0220264	0.0802087	1	3814
SATO_SILENCED_BY_METHYLATION_IN_PANCREATIC_CANCER_1	261	-0.425998	-1.45645	0.00242131	0.0801955	1	3797
MIKKELSEN_MCV6_HCP_WITH_H3K27ME3	128	-0.458537	-1.45642	0.00392157	0.0801247	1	3631
KANG_FLUOROURACIL_RESISTANCE_UP	17	-0.633893	-1.45631	0.0610687	0.0801199	1	4083
PID_SYNDECAN_4_PATHWAY	26	-0.579118	-1.45625	0.0356589	0.0800633	1	3492
NELSON_RESPONSE_TO_ANDROGEN_UP	73	-0.486075	-1.45559	0.00705219	0.0805001	1	4128
KOKKINAKIS_METHIONINE_DEPRIVATION_96HR_UP	103	-0.46647	-1.45513	0.00670241	0.0807611	1	4009
LI_WILMS_TUMOR_ANAPLASTIC_UP	18	-0.625402	-1.45501	0.0404984	0.0807599	1	6800
KEGG_VIRAL_MYOCARDITIS	56	-0.501095	-1.4547	0.0229555	0.0809036	1	5011
PID_AVB3_OPN_PATHWAY	27	-0.574831	-1.45461	0.0292308	0.0808731	1	2570
REACTOME_PROTEIN_FOLDING	49	-0.526614	-1.4546	0.025641	0.0807855	1	902
RICKMAN_HEAD_AND_NECK_CANCER_B	25	-0.588917	-1.45428	0.0402477	0.0809578	1	4956
JOSEPH_RESPONSE_TO_SODIUM_BUTYRATE_UP	27	-0.584845	-1.45419	0.0350076	0.0809355	1	3179
REACTOME_UNFOLDED_PROTEIN_RESPONSE	75	-0.488456	-1.45414	0.0218659	0.0808871	1	3675
LEE_LIVER_CANCER_MYC_DN	35	-0.549914	-1.45398	0.0381098	0.0809148	1	4549
VERNELL_RETINOBLASTOMA_PATHWAY_DN	19	-0.622534	-1.45383	0.050152	0.0809423	1	2668
PID_HIV_NEF_PATHWAY	33	-0.549834	-1.45348	0.0324074	0.0811071	1	3736
AIYAR_COBRA1_TARGETS_UP	30	-0.565411	-1.45281	0.0245399	0.0815169	1	3626
IGARASHI_ATF4_TARGETS_DN	77	-0.489155	-1.45239	0.0177253	0.0817835	1	3628
KINSEY_TARGETS_OF_EWSR1_FLII_FUSION_DN	249	-0.426821	-1.45161	0	0.0823154	1	3835
HALMOS_CEBPA_TARGETS_UP	40	-0.541952	-1.4514	0.0367534	0.0824021	1	2879
CASORELLI_ACUTE_PROMYELOCYTIC_LEUKEMIA_UP	154	-0.442678	-1.45095	0.00376884	0.0826645	1	2874
PEDERSEN_METASTASIS_BY_ERBB2_ISOFORM_7	318	-0.415986	-1.45079	0.00115075	0.0826859	1	4131
PID_P75_NTR_PATHWAY	58	-0.504342	-1.45074	0.018759	0.0826401	1	2659
SERVITJA_LIVER_HNF1A_TARGETS_DN	83	-0.477042	-1.45068	0.00840336	0.0825943	1	3693
RUTELLA_RESPONSE_TO_CSF2RB_AND_IL4_UP	292	-0.419721	-1.45001	0.00116959	0.0830458	1	3932
YANG_BREAST_CANCER_ESR1_DN	18	-0.624144	-1.44959	0.0526316	0.0833114	1	1820
REACTOME_NEP_NS2_INTERACTS_WITH_THE_CELLULAR_EXPORT_MACHINERY	27	-0.58407	-1.44872	0.0469484	0.083924	1	3015
ACEVEDO_FGFR1_TARGETS_IN_PROSTATE_CANCER_MODEL_DN	174	-0.439017	-1.44851	0.00384615	0.0840027	1	2737
TARTE_PLASMA_CELL_VS_PLASMABLAST_DN	302	-0.420382	-1.44848	0.00117925	0.083942	1	4225
FRASOR_RESPONSE_TO_ESTRADIOL_UP	24	-0.59609	-1.44844	0.0421053	0.0838747	1	4297
PID_IL3_PATHWAY	25	-0.596419	-1.44767	0.029549	0.084368	1	1153
VERHAAK_GLIOBLASTOMA_NEURAL	103	-0.461599	-1.44766	0.00688705	0.0842908	1	3501
ONDER_CDH1_TARGETS_3_UP	16	-0.632045	-1.44746	0.0493421	0.0843427	1	3515
GAUSSMANN_MLL_AF4_FUSION_TARGETS_E_UP	59	-0.494202	-1.44671	0.0254958	0.0848658	1	3952
AMIT_SERUM_RESPONSE_120_MCF10A	55	-0.511873	-1.44648	0.0234604	0.0849671	1	4070
VANASSE_BCL2_TARGETS_UP	28	-0.56981	-1.44621	0.0450311	0.0850844	1	3946
PID_FOXM1_PATHWAY	36	-0.548255	-1.4459	0.0267062	0.0852218	1	4898
PID_PI3K_PLC_TRK_PATHWAY	32	-0.554684	-1.44588	0.044843	0.0851443	1	1252
FRASOR_RESPONSE_TO_ESTRADIOL_DN	63	-0.492482	-1.44551	0.0194175	0.085366	1	4123
ST_TUMOR_NECROSIS_FACTOR_PATHWAY	29	-0.567978	-1.44551	0.0315315	0.0852736	1	3603
REACTOME_S_PHASE	104	-0.461674	-1.44531	0.0172414	0.0853373	1	3580
WORSCHECH_TUMOR_REJECTION_UP	41	-0.534232	-1.44464	0.0309735	0.0857591	1	2674
VERNELL_RETINOBLASTOMA_PATHWAY_UP	66	-0.496022	-1.44374	0.022695	0.0864231	1	4082
KEGG_GNRH_SIGNALING_PATHWAY	70	-0.486283	-1.44329	0.0198582	0.0867039	1	3548
PETROVA_PROX1_TARGETS_UP	20	-0.614635	-1.44272	0.0522152	0.0870599	1	4830
FINAK_BREAST_CANCER_SDPP_SIGNATURE	17	-0.639243	-1.4422	0.046549	0.0873502	1	213
FULCHER_INFLAMMATORY_RESPONSE_LECTIN_VS_LPS_UP	472	-0.404378	-1.44188	0	0.087521	1	3498
REACTOME_PLATELET_ACTIVATION_SIGNALING_AND_AGGREGATION	153	-0.443165	-1.44186	0.00522193	0.0874445	1	4178
REACTOME_POST_CHAPERONIN_TUBULIN_FOLDING_PATHWAY	16	-0.643298	-1.44174	0.0676101	0.0874376	1	2593
BOYAULT_LIVER_CANCER_SUBCLASS_G1_UP	98	-0.466898	-1.44081	0.0124138	0.0881092	1	2394
MEISSNER_NPC_HCP_WITH_H3K4ME2	266	-0.417702	-1.4407	0.00118624	0.0880987	1	3668
YAGI_AML_WITH_T_8_21_TRANSLOCATION	314	-0.411203	-1.44042	0	0.0882358	1	3519
PID_HNF3B_PATHWAY	22	-0.598381	-1.4403	0.0366972	0.0882384	1	2143
HELLER_HDAC_TARGETS_UP	270	-0.420846	-1.44009	0	0.088314	1	3892
VERRECCHIA_EARLY_RESPONSE_TO_TGFB1	48	-0.518466	-1.44007	0.0295421	0.0882319	1	2324
GAVIN_FOXP3_TARGETS_CLUSTER_P4	77	-0.490157	-1.43972	0.0182328	0.0884487	1	4587
CHIANG_LIVER_CANCER_SUBCLASS_PROLIFERATION_DN	87	-0.471899	-1.43919	0.0176152	0.0887855	1	3830
MANTOVANI_NFKB_TARGETS_UP	28	-0.580358	-1.43911	0.0328125	0.0887466	1	3628
MIKKELSEN_MEF_HCP_WITH_H3K27ME3	164	-0.434953	-1.43894	0.00486618	0.0887724	1	3375
PEDRIOLI_MIR31_TARGETS_DN	285	-0.418003	-1.4389	0.00118203	0.0887008	1	3964
DAZARD_RESPONSE_TO_UV_SCC_DN	112	-0.452724	-1.4387	0.0156454	0.0887557	1	4718
VERRECCHIA_RESPONSE_TO_TGFB1_C2	21	-0.602222	-1.43852	0.0375587	0.0888143	1	2324
REACTOME_SIGNALLING_TO_RAS	24	-0.582651	-1.43848	0.0467572	0.0887507	1	5396
CROONQUIST_IL6_DEPRIVATION_UP	15	-0.65603	-1.43788	0.0564263	0.0891553	1	2893
GROSS_HYPOXIA_VIA_HIF1A_DN	90	-0.473177	-1.43729	0.0122951	0.0895835	1	3408
REACTOME_G2_M_CHECKPOINTS	41	-0.530262	-1.43712	0.0261628	0.0896265	1	4397
HANN_RESISTANCE_TO_BCL2_INHIBITOR_UP	16	-0.639247	-1.43607	0.0517799	0.0904387	1	5024
FAELT_B_CLL_WITH_VH3_21_DN	49	-0.512372	-1.4358	0.0277778	0.0905699	1	1760
VECCHI_GASTRIC_CANCER_EARLY_UP	344	-0.412045	-1.43559	0	0.0906469	1	4930
RUIZ_TNC_TARGETS_UP	121	-0.450389	-1.43533	0.0065445	0.0907628	1	3179
PID_PI3KCI_PATHWAY	43	-0.530481	-1.43496	0.030581	0.0909409	1	2046
PID_FGF_PATHWAY	41	-0.536464	-1.43459	0.033189	0.091159	1	1658
FOSTER_TOLERANT_MACROPHAGE_DN	358	-0.408365	-1.43428	0.00113766	0.0913002	1	4958
SMID_BREAST_CANCER_ERBB2_UP	92	-0.46517	-1.43367	0.0269906	0.0917082	1	2678
PID_A6B1_A6B4_INTEGRIN_PATHWAY	34	-0.557712	-1.43345	0.040724	0.0918004	1	3563
BREDEMEYER_RAG_SIGNALING_NOT_VIA_ATM_DN	44	-0.527157	-1.43342	0.0541796	0.0917176	1	2868
WANG_ESOPHAGUS_CANCER_VS_NORMAL_DN	88	-0.469913	-1.43314	0.0166436	0.0918434	1	2114
RAO_BOUND_BY_SALL4	174	-0.435873	-1.43298	0.00513479	0.0918656	1	3818
BIOCARTA_ERK_PATHWAY	22	-0.608063	-1.43298	0.0493631	0.0917714	1	2563
ANDERSEN_CHOLANGIOCARCINOMA_CLASS2	92	-0.460771	-1.43295	0.017931	0.0916929	1	2632
GRAESSMANN_RESPONSE_TO_MC_AND_SERUM_DEPRIVATION_DN	66	-0.488888	-1.43288	0.0323944	0.0916416	1	2440
REACTOME_SMOOTH_MUSCLE_CONTRACTION	17	-0.623902	-1.43279	0.0684039	0.0916266	1	2715
SIG_IL4RECEPTOR_IN_B_LYPHOCYTES	27	-0.570272	-1.43278	0.0575658	0.0915343	1	1427
WATANABE_RECTAL_CANCER_RADIOTHERAPY_RESPONSIVE_DN	83	-0.477329	-1.43247	0.0224719	0.0917096	1	3178
REACTOME_NFKB_AND_MAP_KINASES_ACTIVATION_MEDIATED_BY_TLR4_SIGNALING_REPERTOIRE	67	-0.48903	-1.43228	0.0217391	0.0917613	1	3194
SABATES_COLORECTAL_ADENOMA_UP	51	-0.50896	-1.43197	0.0316265	0.091905	1	2578
HOFMANN_MYELODYSPLASTIC_SYNDROM_LOW_RISK_UP	17	-0.638213	-1.43179	0.0410095	0.0919829	1	2296
SANSOM_APC_TARGETS	149	-0.440647	-1.43103	0.00876095	0.0925233	1	3905
CROMER_METASTASIS_UP	72	-0.486025	-1.43081	0.0186782	0.0926247	1	2994
BANDRES_RESPONSE_TO_CARMUSTIN_MGMT_48HR_DN	103	-0.459006	-1.4306	0.0230665	0.0926853	1	2344
HORTON_SREBF_TARGETS	23	-0.592841	-1.43059	0.0533752	0.0925992	1	2638
UEDA_PERIFERAL_CLOCK	144	-0.441081	-1.43028	0.00904393	0.0927754	1	3856
BHATI_G2M_ARREST_BY_2METHOXYESTRADIOL_UP	97	-0.46317	-1.42999	0.00968188	0.0929333	1	3877
RIGGI_EWING_SARCOMA_PROGENITOR_UP	267	-0.41535	-1.42993	0.00234742	0.0928915	1	4295
VALK_AML_CLUSTER_2	21	-0.600439	-1.42855	0.0627943	0.0939863	1	4857
ALONSO_METASTASIS_EMT_UP	30	-0.563343	-1.4281	0.0383481	0.0942613	1	3654
MIYAGAWA_TARGETS_OF_EWSR1_ETS_FUSIONS_UP	180	-0.434164	-1.42797	0.00625	0.0942436	1	2637
CHARAFE_BREAST_CANCER_LUMINAL_VS_MESENCHYMAL_UP	335	-0.411221	-1.42757	0.00116009	0.0945165	1	3323
GENTILE_UV_RESPONSE_CLUSTER_D8	38	-0.531833	-1.42751	0.0440061	0.0944681	1	5051
LIEN_BREAST_CARCINOMA_METAPLASTIC	16	-0.6316	-1.42732	0.057377	0.094541	1	4063
KEGG_AUTOIMMUNE_THYROID_DISEASE	27	-0.567156	-1.42726	0.0512422	0.0945005	1	5011
LENAOUR_DENDRITIC_CELL_MATURATION_UP	92	-0.468582	-1.42721	0.0152566	0.094441	1	5465
ACEVEDO_LIVER_TUMOR_VS_NORMAL_ADJACENT_TISSUE_DN	195	-0.424877	-1.42695	0.00615006	0.094558	1	4970
MORI_PLASMA_CELL_UP	46	-0.512289	-1.42575	0.020649	0.0954591	1	2443
KIM_MYCL1_AMPLIFICATION_TARGETS_DN	17	-0.637311	-1.42533	0.0600649	0.0957117	1	6152
KONDO_EZH2_TARGETS	158	-0.431805	-1.42523	0.00499376	0.0956951	1	4521
ACEVEDO_LIVER_CANCER_WITH_H3K9ME3_UP	57	-0.494169	-1.42499	0.0382436	0.0957989	1	2375
PID_GMCSF_PATHWAY	35	-0.539175	-1.42424	0.0334855	0.0963006	1	1345
HERNANDEZ_ABERRANT_MITOSIS_BY_DOCETACEL_4NM_UP	17	-0.630663	-1.42423	0.0502283	0.0962097	1	2342
ZHAN_LATE_DIFFERENTIATION_GENES_DN	15	-0.643971	-1.42414	0.0573356	0.0961915	1	3533
LEIN_OLIGODENDROCYTE_MARKERS	51	-0.506421	-1.4241	0.0330935	0.0961246	1	3498
ZHU_CMV_ALL_DN	93	-0.467997	-1.42378	0.0268741	0.0962775	1	4091
MIKKELSEN_NPC_HCP_WITH_H3K4ME3_AND_H3K27ME3	91	-0.46136	-1.4236	0.0150892	0.0963465	1	5404
BHAT_ESR1_TARGETS_NOT_VIA_AKT1_DN	70	-0.479078	-1.42317	0.0254958	0.0966326	1	4562
KEGG_ALLOGRAFT_REJECTION	28	-0.565723	-1.42307	0.0395137	0.0966202	1	5011
REACTOME_SIGNALING_BY_ILS	97	-0.457681	-1.42262	0.0230978	0.0969035	1	3474
PID_INTEGRIN_CS_PATHWAY	19	-0.617961	-1.42248	0.0516129	0.0969319	1	2038
BURTON_ADIPOGENESIS_PEAK_AT_0HR	47	-0.509216	-1.42228	0.0305677	0.0970033	1	3037
MACLACHLAN_BRCA1_TARGETS_UP	18	-0.607569	-1.42203	0.0498392	0.0971477	1	3693
REACTOME_FORMATION_OF_TUBULIN_FOLDING_INTERMEDIATES_BY_CCT_TRIC	19	-0.618068	-1.42133	0.0532915	0.0976519	1	187
LI_WILMS_TUMOR_VS_FETAL_KIDNEY_2_DN	34	-0.533576	-1.42114	0.0564885	0.0977238	1	1942
WANG_BARRETTS_ESOPHAGUS_AND_ESOPHAGUS_CANCER_UP	17	-0.623111	-1.42069	0.0640394	0.0980253	1	4868
BOYLAN_MULTIPLE_MYELOMA_C_DN	46	-0.513935	-1.42063	0.036036	0.0979782	1	4679
KANNAN_TP53_TARGETS_UP	47	-0.508644	-1.41991	0.0413105	0.0984793	1	3962
GAURNIER_PSMD4_TARGETS	61	-0.495702	-1.41982	0.024531	0.0984554	1	4551
YANG_BREAST_CANCER_ESR1_BULK_UP	23	-0.595416	-1.41976	0.0586371	0.0984082	1	4130
LEE_LIVER_CANCER_ACOX1_UP	46	-0.511795	-1.41934	0.0331825	0.0986714	1	2866
APPIERTO_RESPONSE_TO_FENRETINIDE_UP	29	-0.560188	-1.41825	0.0531915	0.0995044	1	3973
NOJIMA_SFRP2_TARGETS_UP	26	-0.575917	-1.41813	0.046875	0.0995112	1	3185
ONDER_CDH1_SIGNALING_VIA_CTNNB1	56	-0.490968	-1.41789	0.0269058	0.09961	1	4282
LABBE_WNT3A_TARGETS_DN	58	-0.487268	-1.41741	0.0261248	0.0999469	1	2343
LINDSTEDT_DENDRITIC_CELL_MATURATION_D	58	-0.486735	-1.41641	0.025	0.100712	1	3189
REACTOME_G0_AND_EARLY_G1	22	-0.593236	-1.41565	0.0488189	0.101255	1	4628
CHANG_IMMORTALIZED_BY_HPV31_UP	65	-0.487925	-1.41546	0.0292398	0.101321	1	3244
CHENG_IMPRINTED_BY_ESTRADIOL	78	-0.467213	-1.41517	0.0193906	0.101516	1	3971
SMIRNOV_RESPONSE_TO_IR_6HR_UP	146	-0.430688	-1.41503	0.00629723	0.101522	1	2747
MARKS_HDAC_TARGETS_DN	15	-0.641171	-1.41466	0.0570934	0.101731	1	6007
BACOLOD_RESISTANCE_TO_ALKYLATING_AGENTS_UP	18	-0.613299	-1.41444	0.0641628	0.10184	1	3732
BORCZUK_MALIGNANT_MESOTHELIOMA_UP	292	-0.407455	-1.41444	0	0.10174	1	3654
ODONNELL_TFRC_TARGETS_DN	107	-0.455622	-1.41411	0.0201342	0.101944	1	4599
REACTOME_BOTULINUM_NEUROTOXICITY	16	-0.635743	-1.41385	0.0554649	0.102078	1	4343
RICKMAN_METASTASIS_DN	199	-0.422299	-1.41334	0.00243013	0.102394	1	2355
COULOUARN_TEMPORAL_TGFB1_SIGNATURE_UP	90	-0.461529	-1.41317	0.0206044	0.102436	1	3938
QUINTENS_EMBRYONIC_BRAIN_RESPONSE_TO_IR	64	-0.479872	-1.41305	0.0266854	0.102452	1	3938
SCHAEFFER_PROSTATE_DEVELOPMENT_6HR_DN	429	-0.399115	-1.41303	0	0.102369	1	4014
GHO_ATF5_TARGETS_DN	15	-0.651921	-1.41244	0.0770466	0.10278	1	3409
IVANOVA_HEMATOPOIESIS_LATE_PROGENITOR	459	-0.396717	-1.4124	0	0.102716	1	4462
PID_SMAD2_3PATHWAY	17	-0.622879	-1.41223	0.0670927	0.10275	1	1168
BIOCARTA_CSK_PATHWAY	17	-0.618507	-1.41206	0.0617089	0.102823	1	4376
CHUNG_BLISTER_CYTOTOXICITY_UP	123	-0.441911	-1.41178	0.0175913	0.102962	1	3635
YAMASHITA_LIVER_CANCER_STEM_CELL_UP	35	-0.53141	-1.41163	0.0597015	0.102976	1	1934
GRAESSMANN_APOPTOSIS_BY_SERUM_DEPRIVATION_DN	171	-0.428352	-1.41147	0.0100629	0.103013	1	3736
WOOD_EBV_EBNA1_TARGETS_UP	95	-0.453387	-1.41031	0.0171958	0.103963	1	3666
MOREIRA_RESPONSE_TO_TSA_UP	27	-0.560922	-1.41019	0.0524781	0.103975	1	3962
MASSARWEH_TAMOXIFEN_RESISTANCE_UP	449	-0.397884	-1.40983	0.00111111	0.104196	1	4040
HAHTOLA_SEZARY_SYNDROM_DN	32	-0.546628	-1.40909	0.063253	0.104762	1	4130
IVANOVA_HEMATOPOIESIS_STEM_CELL_LONG_TERM	210	-0.417477	-1.40889	0.0036452	0.104831	1	3002
BIOCARTA_PDGF_PATHWAY	31	-0.546211	-1.40866	0.0379747	0.10492	1	2563
BIOCARTA_MPR_PATHWAY	28	-0.559108	-1.40849	0.0551053	0.104972	1	4349
PEREZ_TP53_AND_TP63_TARGETS	126	-0.443372	-1.40838	0.0159787	0.104969	1	3748
KYNG_ENVIRONMENTAL_STRESS_RESPONSE_DN	16	-0.622753	-1.40831	0.0678233	0.104915	1	205
MCCLUNG_COCAIN_REWARD_4WK	53	-0.493956	-1.40812	0.0257143	0.104965	1	4177
SMIRNOV_RESPONSE_TO_IR_2HR_UP	47	-0.509815	-1.40737	0.0277778	0.10555	1	5962
REACTOME_ACTIVATION_OF_ATR_IN_RESPONSE_TO_REPLICATION_STRESS	35	-0.532458	-1.40728	0.0451713	0.10553	1	4397
PEDERSEN_TARGETS_OF_611CTF_ISOFORM_OF_ERBB2	53	-0.492628	-1.40701	0.0356633	0.105689	1	4131
REACTOME_CELL_CYCLE	381	-0.40246	-1.40697	0	0.105629	1	4652
REACTOME_GLYCEROPHOSPHOLIPID_BIOSYNTHESIS	66	-0.484998	-1.40683	0.0313779	0.105646	1	3548
WENG_POR_DOSAGE	15	-0.639231	-1.40591	0.0684039	0.106376	1	4486
REACTOME_ACTIVATION_OF_CHAPERONE_GENES_BY_XBP1S	43	-0.510084	-1.40545	0.0541353	0.106687	1	4346
MIKKELSEN_MEF_LCP_WITH_H3K27ME3	20	-0.600403	-1.40515	0.0607029	0.106874	1	4089
KYNG_ENVIRONMENTAL_STRESS_RESPONSE_NOT_BY_4NQO_IN_WS	36	-0.52186	-1.40484	0.0473282	0.107075	1	3404
ZHAN_V1_LATE_DIFFERENTIATION_GENES_UP	32	-0.539489	-1.40447	0.0619195	0.107277	1	3080
MCBRYAN_PUBERTAL_BREAST_5_6WK_UP	85	-0.463361	-1.40392	0.0261708	0.107698	1	3064
HOFFMANN_SMALL_PRE_BII_TO_IMMATURE_B_LYMPHOCYTE_DN	38	-0.524099	-1.40337	0.05613	0.108129	1	5175
LANDIS_BREAST_CANCER_PROGRESSION_DN	55	-0.493046	-1.40263	0.0352941	0.108694	1	3526
KEGG_INSULIN_SIGNALING_PATHWAY	114	-0.444503	-1.40263	0.013369	0.108588	1	3017
REACTOME_PROTEOLYTIC_CLEAVAGE_OF_SNARE_COMPLEX_PROTEINS	15	-0.644137	-1.40195	0.0882353	0.109129	1	4343
BIOCARTA_MCM_PATHWAY	17	-0.618372	-1.4013	0.0589172	0.109642	1	3121
TURASHVILI_BREAST_DUCTAL_CARCINOMA_VS_DUCTAL_NORMAL_UP	33	-0.548597	-1.40118	0.0423198	0.109673	1	4282
DUAN_PRDM5_TARGETS	53	-0.490796	-1.40065	0.0409712	0.110095	1	1938
VANTVEER_BREAST_CANCER_POOR_PROGNOSIS	42	-0.516923	-1.40034	0.0464072	0.11031	1	4952
TURASHVILI_BREAST_DUCTAL_CARCINOMA_VS_LOBULAR_NORMAL_DN	32	-0.537421	-1.39991	0.0547731	0.110599	1	1525
PID_TRKR_PATHWAY	50	-0.500269	-1.39934	0.0345345	0.110992	1	3061
PID_ERBB1_INTERNALIZATION_PATHWAY	35	-0.52696	-1.39929	0.048855	0.110931	1	1427
ABBUD_LIF_SIGNALING_1_DN	16	-0.630497	-1.3987	0.0819936	0.111402	1	3191
BIOCARTA_IL2RB_PATHWAY	36	-0.52355	-1.39864	0.0445468	0.111344	1	2369
SHIPP_DLBCL_CURED_VS_FATAL_UP	19	-0.60724	-1.39852	0.0538827	0.111358	1	1797
SWEET_LUNG_CANCER_KRAS_UP	406	-0.393225	-1.39847	0	0.111306	1	3301
JISON_SICKLE_CELL_DISEASE_UP	166	-0.422294	-1.39744	0.00879397	0.112157	1	3485
NIELSEN_LIPOSARCOMA_DN	15	-0.642109	-1.39718	0.0697306	0.112281	1	3796
YORDY_RECIPROCAL_REGULATION_BY_ETS1_AND_SP100_DN	57	-0.488008	-1.39701	0.0408163	0.112347	1	2684
BENPORATH_NOS_TARGETS	132	-0.433181	-1.39694	0.012987	0.112325	1	3642
OSWALD_HEMATOPOIETIC_STEM_CELL_IN_COLLAGEN_GEL_UP	202	-0.418951	-1.39689	0.00496894	0.11227	1	4070
PID_FCER1_PATHWAY	56	-0.486029	-1.39685	0.0421941	0.112207	1	2828
LUCAS_HNF4A_TARGETS_UP	43	-0.510596	-1.39643	0.0490046	0.112469	1	4503
MARKEY_RB1_CHRONIC_LOF_DN	92	-0.455076	-1.39604	0.0211566	0.11273	1	4974
YU_MYC_TARGETS_DN	49	-0.493727	-1.39583	0.0394161	0.112824	1	3105
BIOCARTA_IL7_PATHWAY	16	-0.617675	-1.39582	0.0751634	0.112723	1	5642
GUENTHER_GROWTH_SPHERICAL_VS_ADHERENT_DN	24	-0.566186	-1.39572	0.0651163	0.112726	1	2482
KEGG_GAP_JUNCTION	63	-0.479369	-1.39567	0.0214592	0.112661	1	3519
KEGG_ECM_RECEPTOR_INTERACTION	51	-0.494697	-1.39387	0.0480481	0.114281	1	2603
PEART_HDAC_PROLIFERATION_CLUSTER_DN	72	-0.469343	-1.39352	0.0462833	0.114508	1	3600
OKUMURA_INFLAMMATORY_RESPONSE_LPS	147	-0.429562	-1.39328	0.0104987	0.114625	1	4761
HOFFMANN_SMALL_PRE_BII_TO_IMMATURE_B_LYMPHOCYTE_UP	56	-0.483248	-1.393	0.0442478	0.114796	1	3417
GYORFFY_MITOXANTRONE_RESISTANCE	40	-0.522954	-1.39297	0.0473373	0.114711	1	4500
VECCHI_GASTRIC_CANCER_EARLY_DN	194	-0.415878	-1.3929	0.0100125	0.114663	1	4336
PID_IL12_STAT4_PATHWAY	28	-0.548201	-1.3925	0.0722496	0.114939	1	4401
CHYLA_CBFA2T3_TARGETS_DN	162	-0.428391	-1.39241	0.00513479	0.114922	1	3745
PID_SHP2_PATHWAY	45	-0.507279	-1.39213	0.0449275	0.115111	1	3442
DOANE_BREAST_CANCER_ESR1_DN	19	-0.588732	-1.39209	0.072643	0.115035	1	3688
KAPOSI_LIVER_CANCER_MET_UP	15	-0.638353	-1.39196	0.0711921	0.115049	1	2502
DAVICIONI_RHABDOMYOSARCOMA_PAX_FOXO1_FUSION_UP	50	-0.493428	-1.39178	0.0466472	0.11513	1	1634
SHEPARD_BMYB_MORPHOLINO_UP	166	-0.422922	-1.39147	0.00633714	0.115341	1	3906
ELLWOOD_MYC_TARGETS_DN	29	-0.550369	-1.39132	0.0547337	0.115374	1	3220
BIOCARTA_EPO_PATHWAY	18	-0.613395	-1.3913	0.0858506	0.115284	1	1898
KEGG_COLORECTAL_CANCER	59	-0.478281	-1.39118	0.0318182	0.115319	1	1427
BIOCARTA_BAD_PATHWAY	22	-0.577135	-1.39105	0.0688	0.115339	1	1634
PID_LYMPH_ANGIOGENESIS_PATHWAY	21	-0.595775	-1.39092	0.0723271	0.11537	1	3095
IWANAGA_CARCINOGENESIS_BY_KRAS_PTEN_UP	121	-0.431978	-1.38948	0.0158311	0.116711	1	3822
JOHNSTONE_PARVB_TARGETS_2_DN	298	-0.399281	-1.38847	0.00346821	0.117623	1	3963
GYORFFY_DOXORUBICIN_RESISTANCE	33	-0.528131	-1.3882	0.0513219	0.117763	1	3485
MIKKELSEN_IPS_ICP_WITH_H3K27ME3	21	-0.595687	-1.38804	0.0806723	0.117814	1	3767
PID_FAK_PATHWAY	55	-0.489425	-1.38766	0.0440061	0.118113	1	2893
TURASHVILI_BREAST_LOBULAR_CARCINOMA_VS_DUCTAL_NORMAL_UP	39	-0.515716	-1.38733	0.0660661	0.118336	1	4282
DARWICHE_PAPILLOMA_RISK_LOW_UP	118	-0.435689	-1.38712	0.0199734	0.11844	1	2935
GAUSSMANN_MLL_AF4_FUSION_TARGETS_A_DN	64	-0.481066	-1.38708	0.0463768	0.118374	1	4130
GROSS_HYPOXIA_VIA_ELK3_UP	183	-0.418269	-1.38671	0.0125156	0.118652	1	3788
BLUM_RESPONSE_TO_SALIRASIB_UP	230	-0.410026	-1.3867	0.00481928	0.118555	1	2904
REACTOME_METAL_ION_SLC_TRANSPORTERS	15	-0.635942	-1.38655	0.0862355	0.1186	1	5052
MCMURRAY_TP53_HRAS_COOPERATION_RESPONSE_DN	42	-0.510876	-1.38639	0.0455213	0.118645	1	3019
BARRIER_CANCER_RELAPSE_NORMAL_SAMPLE_UP	26	-0.559243	-1.38624	0.0705329	0.118662	1	3231
JOHANSSON_GLIOMAGENESIS_BY_PDGFB_UP	55	-0.483556	-1.38616	0.0329041	0.118639	1	3406
SHAFFER_IRF4_TARGETS_IN_PLASMA_CELL_VS_MATURE_B_LYMPHOCYTE	65	-0.469933	-1.38577	0.0336134	0.118942	1	2686
GARGALOVIC_RESPONSE_TO_OXIDIZED_PHOSPHOLIPIDS_YELLOW_UP	24	-0.575185	-1.38565	0.0699187	0.118967	1	3854
REACTOME_TIGHT_JUNCTION_INTERACTIONS	15	-0.620779	-1.38518	0.0749601	0.119357	1	5344
CHAUHAN_RESPONSE_TO_METHOXYESTRADIOL_UP	45	-0.504895	-1.38437	0.0515152	0.120037	1	2676
SCHLINGEMANN_SKIN_CARCINOGENESIS_TPA_UP	31	-0.544162	-1.3839	0.0563166	0.120409	1	1347
SMID_BREAST_CANCER_LUMINAL_B_UP	100	-0.441158	-1.38313	0.0184453	0.121044	1	3329
REACTOME_SYNTHESIS_OF_DNA	88	-0.454025	-1.38305	0.0250348	0.121019	1	3580
REACTOME_TRANSPORT_OF_GLUCOSE_AND_OTHER_SUGARS_BILE_SALTS_AND_ORGANIC_ACIDS_METAL_IONS_AND_AMINE_COMPOUNDS	42	-0.508584	-1.38162	0.0560606	0.122331	1	4411
REACTOME_POTASSIUM_CHANNELS	38	-0.511098	-1.38149	0.06298	0.12234	1	3412
GUTIERREZ_CHRONIC_LYMPHOCYTIC_LEUKEMIA_DN	46	-0.4975	-1.38132	0.0372024	0.122382	1	5815
REACTOME_G_ALPHA_I_SIGNALLING_EVENTS	81	-0.458845	-1.38108	0.0250348	0.122498	1	2334
PID_S1P_S1P3_PATHWAY	23	-0.574153	-1.38107	0.0735069	0.122391	1	2791
BENPORATH_ES_CORE_NINE_CORRELATED	79	-0.463752	-1.38092	0.0356633	0.122448	1	3451
ZHANG_TLX_TARGETS_36HR_DN	179	-0.415937	-1.38055	0.0139241	0.122746	1	5965
AMIT_EGF_RESPONSE_60_MCF10A	33	-0.529938	-1.38021	0.0621118	0.122969	1	2236
PETRETTO_CARDIAC_HYPERTROPHY	27	-0.550525	-1.3799	0.0714286	0.123215	1	2593
SA_B_CELL_RECEPTOR_COMPLEXES	23	-0.574345	-1.37981	0.0700935	0.123206	1	1345
GROSS_ELK3_TARGETS_DN	28	-0.549364	-1.37925	0.0664557	0.12366	1	2766
ZHAN_EARLY_DIFFERENTIATION_GENES_DN	40	-0.510623	-1.37785	0.0714286	0.124961	1	3778
PID_IGF1_PATHWAY	29	-0.543285	-1.37757	0.0674847	0.125142	1	1226
PID_MYC_REPRESS_PATHWAY	58	-0.483887	-1.37708	0.0500715	0.125526	1	3951
PIONTEK_PKD1_TARGETS_UP	27	-0.548786	-1.37703	0.0652174	0.125474	1	5188
HOFMANN_MYELODYSPLASTIC_SYNDROM_RISK_DN	20	-0.579173	-1.37703	0.0857605	0.125362	1	3080
SUNG_METASTASIS_STROMA_UP	93	-0.448945	-1.37685	0.0186916	0.125431	1	4132
CHUNG_BLISTER_CYTOTOXICITY_DN	39	-0.508392	-1.37629	0.0488889	0.125842	1	4718
BREDEMEYER_RAG_SIGNALING_VIA_ATM_NOT_VIA_NFKB_UP	37	-0.518999	-1.37535	0.0606061	0.1267	1	3366
GAUSSMANN_MLL_AF4_FUSION_TARGETS_A_UP	141	-0.422834	-1.37502	0.0193548	0.126942	1	4091
GAVIN_FOXP3_TARGETS_CLUSTER_P3	129	-0.4355	-1.3742	0.0192044	0.127713	1	3693
BURTON_ADIPOGENESIS_9	79	-0.458496	-1.3726	0.0318119	0.129282	1	4250
ZWANG_CLASS_2_TRANSIENTLY_INDUCED_BY_EGF	32	-0.523623	-1.37259	0.0731707	0.129188	1	4739
BIOCARTA_IL2_PATHWAY	20	-0.59247	-1.37238	0.0714286	0.12929	1	5713
BIOCARTA_TFF_PATHWAY	19	-0.580917	-1.37228	0.075969	0.129316	1	971
FORTSCHEGGER_PHF8_TARGETS_UP	215	-0.405654	-1.3721	0.0136646	0.12938	1	3870
CHIBA_RESPONSE_TO_TSA	41	-0.507944	-1.372	0.0552239	0.129386	1	3679
PID_FOXO_PATHWAY	47	-0.49955	-1.37192	0.0585586	0.129346	1	3420
PID_RB_1PATHWAY	57	-0.480976	-1.3719	0.0487805	0.129257	1	3095
BRACHAT_RESPONSE_TO_CAMPTOTHECIN_DN	41	-0.504928	-1.37171	0.0587349	0.129351	1	1386
REACTOME_CELL_CELL_JUNCTION_ORGANIZATION	31	-0.544164	-1.37101	0.0725926	0.1299	1	2884
GRAHAM_CML_QUIESCENT_VS_CML_DIVIDING_UP	18	-0.599415	-1.37098	0.0869565	0.129818	1	2482
REACTOME_BASIGIN_INTERACTIONS	19	-0.58595	-1.37097	0.081862	0.129715	1	2213
WU_HBX_TARGETS_1_DN	20	-0.590501	-1.37089	0.0710744	0.129693	1	2765
BIOCARTA_EDG1_PATHWAY	22	-0.574048	-1.37073	0.0748092	0.129721	1	1950
BIOCARTA_ARAP_PATHWAY	16	-0.614563	-1.37025	0.0809969	0.130095	1	2046
REACTOME_TRANSMEMBRANE_TRANSPORT_OF_SMALL_MOLECULES	244	-0.403718	-1.37003	0.0108303	0.130205	1	4840
VARELA_ZMPSTE24_TARGETS_UP	36	-0.519049	-1.36992	0.078869	0.130222	1	4723
BROWNE_HCMV_INFECTION_30MIN_UP	35	-0.522472	-1.36957	0.0785499	0.130473	1	2174
PILON_KLF1_TARGETS_UP	372	-0.390122	-1.36916	0.00230415	0.130785	1	4286
KANG_DOXORUBICIN_RESISTANCE_DN	18	-0.600579	-1.36891	0.0734558	0.130936	1	5438
KEGG_GLIOMA	52	-0.482895	-1.36879	0.0502959	0.130967	1	2715
BIOCARTA_FCER1_PATHWAY	37	-0.510115	-1.36847	0.0585586	0.131201	1	5713
RAO_BOUND_BY_SALL4_ISOFORM_B	372	-0.390914	-1.36813	0.00229621	0.131432	1	3182
SHEN_SMARCA2_TARGETS_DN	155	-0.420236	-1.36809	0.0107527	0.131361	1	5020
KYNG_DNA_DAMAGE_BY_UV	52	-0.482441	-1.36782	0.0489614	0.131516	1	4981
SMID_BREAST_CANCER_NORMAL_LIKE_UP	325	-0.393681	-1.36765	0.00576037	0.13159	1	4587
PID_P38_ALPHA_BETA_PATHWAY	30	-0.54363	-1.36735	0.0570108	0.131759	1	3228
PID_AVB3_INTEGRIN_PATHWAY	55	-0.476037	-1.36734	0.0446686	0.131652	1	2925
WINTER_HYPOXIA_UP	71	-0.45986	-1.36734	0.0349854	0.131544	1	3797
BLALOCK_ALZHEIMERS_DISEASE_INCIPIENT_UP	323	-0.393691	-1.36691	0.00115473	0.131885	1	4313
HOFMANN_MYELODYSPLASTIC_SYNDROM_RISK_UP	19	-0.588781	-1.36678	0.0825397	0.131913	1	2722
SWEET_KRAS_TARGETS_DN	45	-0.496649	-1.36604	0.0610687	0.132534	1	4401
BIOCARTA_VEGF_PATHWAY	25	-0.555792	-1.366	0.0843558	0.132469	1	1942
EBAUER_TARGETS_OF_PAX3_FOXO1_FUSION_UP	142	-0.424557	-1.36595	0.0181818	0.132406	1	3767
ACEVEDO_LIVER_CANCER_WITH_H3K27ME3_UP	145	-0.419913	-1.36576	0.00907912	0.13251	1	2804
SMIRNOV_RESPONSE_TO_IR_6HR_DN	103	-0.440809	-1.36561	0.0312076	0.13256	1	4441
SANSOM_APC_TARGETS_UP	89	-0.445699	-1.36556	0.0304709	0.132503	1	3693
MASSARWEH_RESPONSE_TO_ESTRADIOL	49	-0.486804	-1.36539	0.0509915	0.132582	1	1055
ZHOU_INFLAMMATORY_RESPONSE_LPS_UP	251	-0.398481	-1.36486	0.00353357	0.133038	1	3891
MARTENS_BOUND_BY_PML_RARA_FUSION	391	-0.387114	-1.36472	0.00337079	0.133097	1	2887
MATSUDA_NATURAL_KILLER_DIFFERENTIATION	387	-0.386954	-1.36464	0.00111607	0.13307	1	3589
WU_HBX_TARGETS_3_UP	18	-0.595734	-1.36436	0.0959119	0.133239	1	942
TARTE_PLASMA_CELL_VS_B_LYMPHOCYTE_UP	74	-0.458982	-1.36432	0.0399429	0.133173	1	4379
PID_TOLL_ENDOGENOUS_PATHWAY	23	-0.560623	-1.36325	0.0821485	0.134169	1	2125
PID_ECADHERIN_STABILIZATION_PATHWAY	38	-0.508505	-1.36313	0.0597668	0.134184	1	2095
HOLLMANN_APOPTOSIS_VIA_CD40_UP	190	-0.409263	-1.36273	0.00889454	0.134461	1	3168
WATTEL_AUTONOMOUS_THYROID_ADENOMA_DN	38	-0.512828	-1.3625	0.0631424	0.134601	1	3817
DORSAM_HOXA9_TARGETS_DN	29	-0.542479	-1.36229	0.0699845	0.134712	1	3917
WATANABE_COLON_CANCER_MSI_VS_MSS_DN	41	-0.499834	-1.36211	0.084195	0.134783	1	3564
RUAN_RESPONSE_TO_TNF_DN	67	-0.469528	-1.36192	0.0516224	0.134898	1	3526
CHEN_ETV5_TARGETS_SERTOLI	16	-0.610547	-1.36161	0.0981308	0.135105	1	3171
ENK_UV_RESPONSE_EPIDERMIS_UP	246	-0.397491	-1.3612	0.00841346	0.135411	1	3868
BROWNE_HCMV_INFECTION_48HR_UP	144	-0.422469	-1.36107	0.0178571	0.135415	1	3231
MARKEY_RB1_CHRONIC_LOF_UP	89	-0.446907	-1.36015	0.038674	0.136278	1	4511
LOCKWOOD_AMPLIFIED_IN_LUNG_CANCER	197	-0.40732	-1.35946	0.00861009	0.136965	1	3152
WESTON_VEGFA_TARGETS_6HR	34	-0.5135	-1.35925	0.0823353	0.137082	1	3951
SATO_SILENCED_BY_METHYLATION_IN_PANCREATIC_CANCER_2	24	-0.561128	-1.35911	0.0825545	0.137125	1	3615
BROWNE_HCMV_INFECTION_10HR_UP	83	-0.449122	-1.35905	0.0472222	0.137077	1	3811
BIOCARTA_IL10_PATHWAY	17	-0.597416	-1.35897	0.105785	0.137036	1	6157
TONKS_TARGETS_OF_RUNX1_RUNX1T1_FUSION_GRANULOCYTE_UP	44	-0.496494	-1.35878	0.0812772	0.137123	1	3063
SENGUPTA_NASOPHARYNGEAL_CARCINOMA_WITH_LMP1_UP	309	-0.391587	-1.35783	0.00235849	0.138134	1	4344
KEGG_GLYCINE_SERINE_AND_THREONINE_METABOLISM	23	-0.562911	-1.35748	0.0646688	0.13838	1	6143
NIKOLSKY_BREAST_CANCER_16Q24_AMPLICON	41	-0.507831	-1.35706	0.0572289	0.138705	1	5206
DELYS_THYROID_CANCER_DN	148	-0.416877	-1.35705	0.0270619	0.138601	1	4016
SHEPARD_BMYB_TARGETS	49	-0.487516	-1.35661	0.0591549	0.138946	1	5965
MAGRANGEAS_MULTIPLE_MYELOMA_IGG_VS_IGA_DN	22	-0.572158	-1.35649	0.0808241	0.138965	1	4012
HOLLERN_SOLID_NODULAR_BREAST_TUMOR_DN	22	-0.564208	-1.35645	0.0985692	0.138902	1	3939
LEE_LIVER_CANCER_DENA_DN	40	-0.503021	-1.35555	0.0632353	0.139797	1	4577
FARMER_BREAST_CANCER_CLUSTER_2	32	-0.515391	-1.35546	0.0826952	0.139788	1	4898
REACTOME_GLUTATHIONE_CONJUGATION	18	-0.595794	-1.35525	0.0861789	0.139895	1	4587
LIU_PROSTATE_CANCER_DN	297	-0.392892	-1.35517	0.00573394	0.139868	1	4151
SCHURINGA_STAT5A_TARGETS_UP	16	-0.613381	-1.35517	0.0842788	0.13975	1	3631
OSMAN_BLADDER_CANCER_UP	382	-0.384337	-1.35498	0.0011325	0.139816	1	4206
YAGI_AML_SURVIVAL	117	-0.425921	-1.35467	0.0242588	0.140092	1	3003
FERREIRA_EWINGS_SARCOMA_UNSTABLE_VS_STABLE_DN	78	-0.452194	-1.35405	0.0405028	0.140612	1	2663
VALK_AML_CLUSTER_8	21	-0.568923	-1.35401	0.080402	0.140532	1	3745
MULLIGHAN_MLL_SIGNATURE_2_UP	364	-0.383951	-1.35382	0.0022779	0.140613	1	4986
SENESE_HDAC2_TARGETS_UP	91	-0.441637	-1.35342	0.0384088	0.140959	1	2262
SENGUPTA_NASOPHARYNGEAL_CARCINOMA_UP	246	-0.399119	-1.3534	0.00737101	0.140862	1	4282
OSWALD_HEMATOPOIETIC_STEM_CELL_IN_COLLAGEN_GEL_DN	242	-0.397382	-1.35338	0.00859951	0.140759	1	4241
RIGGI_EWING_SARCOMA_PROGENITOR_DN	107	-0.431551	-1.35336	0.0388889	0.140664	1	4733
KYNG_ENVIRONMENTAL_STRESS_RESPONSE_UP	52	-0.47817	-1.35189	0.0662739	0.142142	1	2502
HSIAO_LIVER_SPECIFIC_GENES	119	-0.428261	-1.35182	0.026738	0.142112	1	4742
REACTOME_MYD88_MAL_CASCADE_INITIATED_ON_PLASMA_MEMBRANE	78	-0.45108	-1.35131	0.0507042	0.142566	1	1907
PID_WNT_NONCANONICAL_PATHWAY	31	-0.532663	-1.35108	0.0939394	0.142704	1	3764
ZUCCHI_METASTASIS_DN	34	-0.520589	-1.3509	0.0877458	0.142792	1	2516
TERAMOTO_OPN_TARGETS_CLUSTER_6	20	-0.571939	-1.35029	0.0957792	0.143332	1	4680
PLASARI_TGFB1_TARGETS_10HR_DN	182	-0.40689	-1.35019	0.0177215	0.143323	1	3171
MATTIOLI_MGUS_VS_PCL	97	-0.443781	-1.35014	0.0251989	0.143264	1	3858
CUI_TCF21_TARGETS_DN	21	-0.567748	-1.35013	0.0859375	0.143152	1	4840
IKEDA_MIR30_TARGETS_UP	108	-0.436523	-1.35006	0.027451	0.143105	1	2776
KEGG_ADHERENS_JUNCTION	67	-0.455192	-1.34934	0.0705036	0.143811	1	4555
TAKEDA_TARGETS_OF_NUP98_HOXA9_FUSION_3D_DN	23	-0.558486	-1.34922	0.0850077	0.143825	1	3364
HEIDENBLAD_AMPLICON_12P11_12_UP	23	-0.557316	-1.34908	0.0890937	0.143853	1	1701
REACTOME_GROWTH_HORMONE_RECEPTOR_SIGNALING	19	-0.577936	-1.34899	0.102894	0.143854	1	1345
KYNG_DNA_DAMAGE_UP	175	-0.403564	-1.34894	0.0174564	0.143785	1	4473
REACTOME_GABA_B_RECEPTOR_ACTIVATION	21	-0.576033	-1.34874	0.0859375	0.143903	1	4733
REACTOME_MAPK_TARGETS_NUCLEAR_EVENTS_MEDIATED_BY_MAP_KINASES	30	-0.529381	-1.34839	0.075969	0.144171	1	1861
HOLLERN_MICROACINAR_BREAST_TUMOR_UP	23	-0.55097	-1.34829	0.084127	0.144173	1	4130
OXFORD_RALA_OR_RALB_TARGETS_UP	48	-0.47982	-1.34748	0.0442478	0.144946	1	4830
PENG_GLUCOSE_DEPRIVATION_UP	40	-0.508804	-1.34748	0.0634675	0.144837	1	3858
BOYLAN_MULTIPLE_MYELOMA_D_CLUSTER_UP	22	-0.562268	-1.34745	0.105263	0.14475	1	1494
YAO_TEMPORAL_RESPONSE_TO_PROGESTERONE_CLUSTER_0	59	-0.469057	-1.34739	0.0588235	0.144688	1	2766
BIOCARTA_G2_PATHWAY	23	-0.556283	-1.34733	0.0805471	0.144647	1	4218
TARTE_PLASMA_CELL_VS_PLASMABLAST_UP	272	-0.392872	-1.34733	0.00590319	0.144536	1	3179
RODRIGUES_DCC_TARGETS_DN	109	-0.434047	-1.34724	0.018617	0.144504	1	4857
KAMMINGA_EZH2_TARGETS	41	-0.486064	-1.34645	0.0665702	0.145187	1	4962
SMID_BREAST_CANCER_LUMINAL_A_DN	16	-0.599733	-1.34471	0.110553	0.147067	1	4690
YU_MYC_TARGETS_UP	39	-0.508379	-1.34445	0.0895522	0.147237	1	4585
JIANG_TIP30_TARGETS_DN	19	-0.577787	-1.34419	0.101449	0.147436	1	1663
DOANE_RESPONSE_TO_ANDROGEN_DN	200	-0.399326	-1.34415	0.0133983	0.147363	1	3676
RODRIGUES_THYROID_CARCINOMA_ANAPLASTIC_DN	418	-0.37687	-1.3441	0.00224215	0.147314	1	4119
RICKMAN_TUMOR_DIFFERENTIATED_WELL_VS_POORLY_UP	205	-0.401474	-1.34405	0.0173482	0.147229	1	3521
SAMOLS_TARGETS_OF_KHSV_MIRNAS_DN	47	-0.478794	-1.34403	0.0637329	0.147134	1	4300
LIAO_METASTASIS	438	-0.380037	-1.34401	0	0.147038	1	4082
VILIMAS_NOTCH1_TARGETS_DN	15	-0.610151	-1.34378	0.106624	0.147164	1	2921
LEE_NEURAL_CREST_STEM_CELL_DN	78	-0.449436	-1.34365	0.0495186	0.147208	1	2998
WAMUNYOKOLI_OVARIAN_CANCER_LMP_UP	213	-0.396025	-1.34365	0.0173482	0.147095	1	3356
VANTVEER_BREAST_CANCER_BRCA1_DN	31	-0.524903	-1.34356	0.0800628	0.147063	1	2654
GAUSSMANN_MLL_AF4_FUSION_TARGETS_G_DN	29	-0.538693	-1.34305	0.0754148	0.147525	1	4153
ST_FAS_SIGNALING_PATHWAY	58	-0.466096	-1.34178	0.0724432	0.148824	1	2856
KLEIN_PRIMARY_EFFUSION_LYMPHOMA_DN	53	-0.471861	-1.34139	0.0747126	0.149162	1	3979
PID_AR_NONGENOMIC_PATHWAY	28	-0.530336	-1.34111	0.106154	0.149352	1	1950
ELVIDGE_HIF1A_TARGETS_DN	64	-0.454967	-1.34108	0.0489614	0.149271	1	3404
BOYLAN_MULTIPLE_MYELOMA_PCA1_UP	79	-0.449321	-1.3408	0.0506329	0.149469	1	3573
BHAT_ESR1_TARGETS_VIA_AKT1_UP	211	-0.400156	-1.34071	0.0162907	0.149453	1	3930
KEGG_OOCYTE_MEIOSIS	90	-0.435476	-1.3407	0.0333333	0.149345	1	4546
REACTOME_AMINO_ACID_TRANSPORT_ACROSS_THE_PLASMA_MEMBRANE	17	-0.582882	-1.34065	0.0883721	0.149284	1	5121
WHITFIELD_CELL_CYCLE_G2	165	-0.40853	-1.34045	0.030504	0.14939	1	3894
VANHARANTA_UTERINE_FIBROID_WITH_7Q_DELETION_UP	61	-0.461272	-1.33982	0.0598291	0.149998	1	5054
LIANG_SILENCED_BY_METHYLATION_UP	18	-0.576499	-1.33973	0.11859	0.14998	1	4694
BERENJENO_TRANSFORMED_BY_RHOA_UP	486	-0.377392	-1.33922	0.00221239	0.150465	1	4004
MARCHINI_TRABECTEDIN_RESISTANCE_DN	39	-0.497783	-1.33889	0.0776256	0.15076	1	4460
FONTAINE_PAPILLARY_THYROID_CARCINOMA_DN	44	-0.493861	-1.33882	0.0779412	0.150709	1	2839
CHEOK_RESPONSE_TO_HD_MTX_DN	23	-0.555669	-1.33791	0.0998415	0.151685	1	2452
GREENBAUM_E2A_TARGETS_UP	31	-0.526893	-1.33764	0.0873635	0.151869	1	6498
DOUGLAS_BMI1_TARGETS_UP	443	-0.377948	-1.33757	0.00110497	0.151817	1	3947
MANALO_HYPOXIA_UP	158	-0.408873	-1.3366	0.0308642	0.1529	1	2893
PID_HIF1_TFPATHWAY	55	-0.470979	-1.33509	0.0649926	0.154535	1	4486
LEE_AGING_CEREBELLUM_UP	63	-0.46087	-1.33503	0.0480226	0.154468	1	4682
MEISSNER_NPC_HCP_WITH_H3K4ME3_AND_H3K27ME3	64	-0.454129	-1.33389	0.0661972	0.15567	1	5429
SYED_ESTRADIOL_RESPONSE	18	-0.575882	-1.33323	0.108491	0.156311	1	778
HOFFMANN_IMMATURE_TO_MATURE_B_LYMPHOCYTE_DN	41	-0.49808	-1.33279	0.0794603	0.156711	1	3741
KANG_CISPLATIN_RESISTANCE_UP	17	-0.590493	-1.33267	0.136667	0.156715	1	4838
COLIN_PILOCYTIC_ASTROCYTOMA_VS_GLIOBLASTOMA_UP	20	-0.572138	-1.33256	0.103175	0.156705	1	6332
RUAN_RESPONSE_TO_TROGLITAZONE_DN	16	-0.595369	-1.3319	0.10989	0.157352	1	3470
BIOCARTA_BIOPEPTIDES_PATHWAY	34	-0.512696	-1.3316	0.0924765	0.157575	1	3095
REACTOME_CREB_PHOSPHORYLATION_THROUGH_THE_ACTIVATION_OF_RAS	18	-0.577283	-1.33104	0.107544	0.158177	1	2893
SMID_BREAST_CANCER_BASAL_DN	449	-0.375147	-1.33104	0.0043956	0.158056	1	4156
SIMBULAN_PARP1_TARGETS_DN	17	-0.590792	-1.33091	0.112228	0.158082	1	3773
JEPSEN_SMRT_TARGETS	25	-0.543282	-1.33053	0.0974125	0.158426	1	1170
STREICHER_LSM1_TARGETS_UP	34	-0.514707	-1.33045	0.0874811	0.158402	1	3222
ACEVEDO_LIVER_CANCER_DN	403	-0.379417	-1.33041	0.00457143	0.158315	1	4253
GRADE_COLON_AND_RECTAL_CANCER_DN	75	-0.445331	-1.3302	0.0614286	0.158443	1	3650
TORCHIA_TARGETS_OF_EWSR1_FLI1_FUSION_UP	201	-0.396569	-1.33019	0.0251889	0.158332	1	4097
RIGGINS_TAMOXIFEN_RESISTANCE_UP	41	-0.494909	-1.33019	0.0914543	0.158213	1	2584
CREIGHTON_ENDOCRINE_THERAPY_RESISTANCE_2	277	-0.3849	-1.33002	0.0106888	0.158288	1	3182
DARWICHE_SQUAMOUS_CELL_CARCINOMA_DN	122	-0.420115	-1.32983	0.0314136	0.158407	1	2935
TERAO_AOX4_TARGETS_HG_UP	24	-0.536392	-1.32926	0.11353	0.158965	1	4386
VALK_AML_CLUSTER_3	28	-0.527888	-1.32791	0.0828313	0.160497	1	5485
PYEON_HPV_POSITIVE_TUMORS_UP	81	-0.437637	-1.32761	0.0563961	0.160728	1	4208
PID_CD8_TCR_DOWNSTREAM_PATHWAY	46	-0.479536	-1.32738	0.0697013	0.160892	1	4001
KEGG_LONG_TERM_DEPRESSION	46	-0.481955	-1.32708	0.0746501	0.161105	1	1345
FOSTER_TOLERANT_MACROPHAGE_UP	123	-0.416089	-1.32703	0.0273973	0.161031	1	4026
YAGI_AML_WITH_11Q23_REARRANGED	281	-0.383448	-1.32703	0.0130641	0.160913	1	3654
KORKOLA_YOLK_SAC_TUMOR_UP	18	-0.576245	-1.32696	0.121914	0.160874	1	4555
PENG_GLUCOSE_DEPRIVATION_DN	148	-0.407066	-1.32695	0.0328283	0.16076	1	2391
RODWELL_AGING_KIDNEY_NO_BLOOD_UP	154	-0.405365	-1.32676	0.0333778	0.16085	1	4063
GENTLES_LEUKEMIC_STEM_CELL_DN	15	-0.608569	-1.32676	0.115741	0.160725	1	5856
SENESE_HDAC1_AND_HDAC2_TARGETS_UP	169	-0.405014	-1.32661	0.0217391	0.1608	1	2328
OHGUCHI_LIVER_HNF4A_TARGETS_DN	66	-0.451516	-1.32594	0.0631277	0.161494	1	3374
SHETH_LIVER_CANCER_VS_TXNIP_LOSS_PAM6	35	-0.511245	-1.32594	0.0825959	0.161373	1	579
TENEDINI_MEGAKARYOCYTE_MARKERS	56	-0.463405	-1.32569	0.0693642	0.161552	1	4224
FARMER_BREAST_CANCER_CLUSTER_6	15	-0.600167	-1.32556	0.137558	0.161574	1	4156
REACTOME_LAGGING_STRAND_SYNTHESIS	19	-0.572108	-1.32543	0.122449	0.161604	1	3383
AFFAR_YY1_TARGETS_DN	163	-0.404436	-1.32493	0.0274657	0.162079	1	4018
REACTOME_M_G1_TRANSITION	76	-0.446844	-1.32475	0.0491573	0.162176	1	3580
PLASARI_TGFB1_SIGNALING_VIA_NFIC_1HR_DN	80	-0.440696	-1.32431	0.0499307	0.162569	1	4794
AMUNDSON_POOR_SURVIVAL_AFTER_GAMMA_RADIATION_8G	86	-0.437029	-1.32422	0.0583215	0.162538	1	2584
DURCHDEWALD_SKIN_CARCINOGENESIS_UP	64	-0.452862	-1.3242	0.0621547	0.162444	1	3424
PID_NECTIN_PATHWAY	27	-0.534099	-1.32419	0.100601	0.162326	1	5127
VANHARANTA_UTERINE_FIBROID_UP	33	-0.508764	-1.32374	0.0991254	0.162721	1	3555
KOINUMA_COLON_CANCER_MSI_UP	15	-0.600262	-1.32355	0.133748	0.16281	1	3767
PID_TCR_PATHWAY	59	-0.460043	-1.32343	0.0673352	0.162835	1	5013
BIOCARTA_ERK5_PATHWAY	17	-0.586127	-1.32237	0.115447	0.164019	1	2659
REACTOME_SIGNALING_BY_INSULIN_RECEPTOR	76	-0.441518	-1.3217	0.0625	0.164718	1	3061
AMIT_EGF_RESPONSE_480_HELA	136	-0.410845	-1.32131	0.0320102	0.165081	1	2496
ENK_UV_RESPONSE_KERATINOCYTE_UP	441	-0.370842	-1.32131	0.00333704	0.164957	1	3162
YE_METASTATIC_LIVER_CANCER	19	-0.560127	-1.32122	0.128728	0.164929	1	2131
UEDA_CENTRAL_CLOCK	75	-0.439587	-1.3212	0.0648415	0.164825	1	4075
VALK_AML_CLUSTER_9	26	-0.529577	-1.32097	0.0960912	0.16499	1	4045
RICKMAN_HEAD_AND_NECK_CANCER_F	26	-0.541991	-1.3201	0.118859	0.165948	1	3396
ODONNELL_METASTASIS_UP	47	-0.479302	-1.31968	0.0730949	0.166314	1	3747
OISHI_CHOLANGIOMA_STEM_CELL_LIKE_UP	302	-0.381767	-1.31967	0.0163743	0.166209	1	3215
KATSANOU_ELAVL1_TARGETS_DN	103	-0.424048	-1.31957	0.0562414	0.166207	1	4566
YAMAZAKI_TCEB3_TARGETS_UP	135	-0.409111	-1.31953	0.0287582	0.166122	1	4114
ZHONG_SECRETOME_OF_LUNG_CANCER_AND_FIBROBLAST	112	-0.416557	-1.31942	0.0453939	0.166129	1	4141
SHEPARD_BMYB_MORPHOLINO_DN	139	-0.411244	-1.3194	0.0368421	0.166037	1	4679
SASAI_RESISTANCE_TO_NEOPLASTIC_TRANSFROMATION	40	-0.490733	-1.31862	0.0903328	0.166801	1	5572
BOYAULT_LIVER_CANCER_SUBCLASS_G6_UP	52	-0.467156	-1.31813	0.0711044	0.167267	1	2895
KIM_GERMINAL_CENTER_T_HELPER_DN	19	-0.561392	-1.31808	0.103175	0.167206	1	2492
VALK_AML_CLUSTER_7	21	-0.568134	-1.31795	0.106858	0.167249	1	4954
MISHRA_CARCINOMA_ASSOCIATED_FIBROBLAST_DN	17	-0.587508	-1.31773	0.132166	0.167418	1	3826
NABA_ECM_GLYCOPROTEINS	89	-0.430608	-1.31652	0.0457698	0.168748	1	3074
KEGG_EPITHELIAL_CELL_SIGNALING_IN_HELICOBACTER_PYLORI_INFECTION	62	-0.453339	-1.31616	0.0847701	0.16907	1	3273
BENPORATH_OCT4_TARGETS	225	-0.386699	-1.31602	0.0222222	0.169125	1	3422
NAKAYAMA_SOFT_TISSUE_TUMORS_PCA1_DN	35	-0.496823	-1.31475	0.10229	0.170575	1	2024
HAHTOLA_MYCOSIS_FUNGOIDES_UP	18	-0.577227	-1.31446	0.132686	0.170799	1	2910
PID_EPO_PATHWAY	32	-0.509626	-1.31443	0.120611	0.170704	1	1903
SESTO_RESPONSE_TO_UV_C2	49	-0.4675	-1.31427	0.0851689	0.170761	1	4616
GRUETZMANN_PANCREATIC_CANCER_DN	153	-0.40229	-1.3141	0.029909	0.170843	1	2335
WEINMANN_ADAPTATION_TO_HYPOXIA_UP	23	-0.538017	-1.31394	0.114855	0.170924	1	2324
LEE_LIVER_CANCER_ACOX1_DN	38	-0.492773	-1.31376	0.0985294	0.171021	1	5524
REACTOME_PROLONGED_ERK_ACTIVATION_EVENTS	18	-0.565227	-1.31338	0.133333	0.1714	1	3061
RIGGINS_TAMOXIFEN_RESISTANCE_DN	182	-0.395697	-1.31287	0.0261194	0.171873	1	3547
TORCHIA_TARGETS_OF_EWSR1_FLI1_FUSION_DN	271	-0.381311	-1.31186	0.0245614	0.172981	1	2948
HOLLEMAN_PREDNISOLONE_RESISTANCE_ALL_UP	19	-0.560576	-1.31164	0.144444	0.173124	1	326
PID_IL23_PATHWAY	30	-0.514125	-1.31155	0.118644	0.173119	1	3886
ZHANG_PROLIFERATING_VS_QUIESCENT	46	-0.471375	-1.31125	0.0804769	0.17339	1	1252
MULLIGHAN_MLL_SIGNATURE_1_UP	333	-0.376217	-1.31095	0.00682594	0.173625	1	5285
MULLIGHAN_MLL_SIGNATURE_2_DN	219	-0.389102	-1.31094	0.0305623	0.173501	1	2796
KEGG_AMINO_SUGAR_AND_NUCLEOTIDE_SUGAR_METABOLISM	40	-0.488406	-1.31084	0.10119	0.173509	1	2272
TAKEDA_TARGETS_OF_NUP98_HOXA9_FUSION_10D_UP	132	-0.407206	-1.31048	0.0338101	0.173856	1	2999
REACTOME_TRANSCRIPTIONAL_ACTIVITY_OF_SMAD2_SMAD3_SMAD4_HETEROTRIMER	36	-0.494098	-1.31018	0.103077	0.174109	1	2838
BURTON_ADIPOGENESIS_10	28	-0.524348	-1.30989	0.122481	0.174333	1	3763
LY_AGING_OLD_DN	51	-0.462856	-1.30916	0.0881503	0.175152	1	3384
REACTOME_MAP_KINASE_ACTIVATION_IN_TLR_CASCADE	49	-0.462943	-1.30899	0.104322	0.175218	1	3194
REACTOME_TRANSPORT_OF_INORGANIC_CATIONS_ANIONS_AND_AMINO_ACIDS_OLIGOPEPTIDES	48	-0.471263	-1.30892	0.0879285	0.175188	1	5121
KEGG_VEGF_SIGNALING_PATHWAY	57	-0.462143	-1.30827	0.0789845	0.175878	1	2301
YORDY_RECIPROCAL_REGULATION_BY_ETS1_AND_SP100_UP	16	-0.583559	-1.30803	0.11254	0.176067	1	2592
FRIDMAN_IMMORTALIZATION_DN	26	-0.527609	-1.3078	0.0982567	0.176245	1	2296
KRASNOSELSKAYA_ILF3_TARGETS_DN	34	-0.498653	-1.30719	0.106767	0.17688	1	6459
FARMER_BREAST_CANCER_CLUSTER_5	17	-0.582676	-1.30713	0.138462	0.176835	1	6148
LOPES_METHYLATED_IN_COLON_CANCER_DN	21	-0.55097	-1.30654	0.117739	0.177488	1	656
WANG_CLASSIC_ADIPOGENIC_TARGETS_OF_PPARG	22	-0.546811	-1.30641	0.136289	0.177534	1	3518
DACOSTA_UV_RESPONSE_VIA_ERCC3_TTD_DN	69	-0.440123	-1.3057	0.0757801	0.178305	1	1930
REACTOME_G1_S_TRANSITION	103	-0.415524	-1.30563	0.042641	0.178251	1	4460
NING_CHRONIC_OBSTRUCTIVE_PULMONARY_DISEASE_DN	108	-0.413693	-1.30536	0.0612245	0.178483	1	2794
RAY_TUMORIGENESIS_BY_ERBB2_CDC25A_UP	76	-0.439404	-1.30529	0.0512091	0.178424	1	2808
CHARAFE_BREAST_CANCER_BASAL_VS_MESENCHYMAL_DN	35	-0.497819	-1.30503	0.10073	0.17866	1	2403
KEGG_BASAL_CELL_CARCINOMA	37	-0.483106	-1.30476	0.0963303	0.17887	1	2544
CHUANG_OXIDATIVE_STRESS_RESPONSE_UP	22	-0.546808	-1.30474	0.125786	0.178777	1	2304
THEILGAARD_NEUTROPHIL_AT_SKIN_WOUND_DN	223	-0.384966	-1.30455	0.0247831	0.178884	1	4134
LY_AGING_PREMATURE_DN	27	-0.517185	-1.30437	0.123267	0.179025	1	5080
KEGG_PANCREATIC_CANCER	64	-0.446299	-1.30387	0.0730994	0.179581	1	2563
KEGG_GLYCEROPHOSPHOLIPID_METABOLISM	58	-0.451854	-1.30379	0.09375	0.179567	1	3785
HAN_SATB1_TARGETS_DN	367	-0.371139	-1.30379	0.0103211	0.179438	1	4123
SCIAN_INVERSED_TARGETS_OF_TP53_AND_TP73_DN	28	-0.523676	-1.30338	0.119581	0.179792	1	4756
HU_GENOTOXIN_ACTION_DIRECT_VS_INDIRECT_24HR	49	-0.464933	-1.30331	0.091716	0.179764	1	3532
RODRIGUES_NTN1_AND_DCC_TARGETS	29	-0.514705	-1.30311	0.110947	0.179864	1	2655
PID_NETRIN_PATHWAY	26	-0.527053	-1.30306	0.125	0.179796	1	1758
PID_DELTA_NP63_PATHWAY	35	-0.491924	-1.30291	0.123077	0.179863	1	1824
BAELDE_DIABETIC_NEPHROPATHY_DN	369	-0.368792	-1.30244	0.0113766	0.180347	1	3185
PETROVA_ENDOTHELIUM_LYMPHATIC_VS_BLOOD_DN	127	-0.403978	-1.30161	0.0429688	0.181306	1	4696
BIOCARTA_EGF_PATHWAY	29	-0.507391	-1.30104	0.0916149	0.181942	1	2563
MIKKELSEN_MEF_ICP_WITH_H3K27ME3	85	-0.429592	-1.30101	0.0646493	0.181843	1	2347
WESTON_VEGFA_TARGETS	70	-0.442522	-1.30049	0.0779944	0.182408	1	3951
BYSTROEM_CORRELATED_WITH_IL5_UP	44	-0.470282	-1.30037	0.0774963	0.182437	1	3588
LEE_LIVER_CANCER_MYC_E2F1_DN	36	-0.492928	-1.30021	0.112426	0.182533	1	3812
SUZUKI_RESPONSE_TO_TSA	16	-0.58847	-1.30013	0.122642	0.182505	1	4521
REACTOME_ACTIVATION_OF_NMDA_RECEPTOR_UPON_GLUTAMATE_BINDING_AND_POSTSYNAPTIC_EVENTS	22	-0.551706	-1.3	0.125596	0.182541	1	2893
REACTOME_POST_NMDA_RECEPTOR_ACTIVATION_EVENTS	21	-0.559883	-1.29996	0.133835	0.182436	1	2893
VERRECCHIA_DELAYED_RESPONSE_TO_TGFB1	25	-0.518531	-1.29981	0.121451	0.182501	1	2168
MODY_HIPPOCAMPUS_NEONATAL	27	-0.513076	-1.29976	0.125589	0.182418	1	483
RICKMAN_TUMOR_DIFFERENTIATED_MODERATELY_VS_POORLY_UP	93	-0.422634	-1.29949	0.0534759	0.182612	1	4313
GAVIN_FOXP3_TARGETS_CLUSTER_P2	58	-0.455843	-1.29891	0.0846954	0.183262	1	3139
FLORIO_NEOCORTEX_BASAL_RADIAL_GLIA_UP	162	-0.398101	-1.29862	0.037594	0.183518	1	3336
CHARAFE_BREAST_CANCER_LUMINAL_VS_BASAL_UP	290	-0.37364	-1.29852	0.0174622	0.183522	1	3329
GRADE_COLON_VS_RECTAL_CANCER_DN	42	-0.480526	-1.29831	0.0963504	0.183658	1	3035
REACTOME_NEF_MEDIATES_DOWN_MODULATION_OF_CELL_SURFACE_RECEPTORS_BY_RECRUITING_THEM_TO_CLATHRIN_ADAPTERS	20	-0.553154	-1.29823	0.132787	0.183647	1	2926
YAMASHITA_LIVER_CANCER_STEM_CELL_DN	44	-0.469382	-1.29807	0.118519	0.183715	1	2978
DARWICHE_PAPILLOMA_RISK_HIGH_DN	123	-0.410009	-1.2977	0.0513158	0.184017	1	2935
ZHOU_INFLAMMATORY_RESPONSE_FIMA_DN	202	-0.388376	-1.29711	0.0301887	0.184675	1	4039
OKAMOTO_LIVER_CANCER_MULTICENTRIC_OCCURRENCE_UP	23	-0.530475	-1.29702	0.115806	0.184657	1	5591
MCDOWELL_ACUTE_LUNG_INJURY_DN	33	-0.501656	-1.29701	0.110764	0.184532	1	3878
KASLER_HDAC7_TARGETS_2_DN	28	-0.512529	-1.29628	0.130971	0.185318	1	2403
SESTO_RESPONSE_TO_UV_C8	64	-0.439139	-1.29603	0.0739687	0.18552	1	2440
BREUHAHN_GROWTH_FACTOR_SIGNALING_IN_LIVER_CANCER	19	-0.559353	-1.29587	0.130298	0.18559	1	3170
BIOCARTA_CXCR4_PATHWAY	22	-0.542738	-1.29578	0.1392	0.185596	1	1950
GAVIN_FOXP3_TARGETS_CLUSTER_T4	84	-0.427304	-1.29551	0.0590604	0.185794	1	4319
DITTMER_PTHLH_TARGETS_UP	100	-0.419089	-1.29533	0.0723227	0.185883	1	4830
MASSARWEH_TAMOXIFEN_RESISTANCE_DN	175	-0.390161	-1.29516	0.0364963	0.185966	1	2870
YOSHIMURA_MAPK8_TARGETS_DN	308	-0.372005	-1.29481	0.014068	0.186323	1	4901
WINNEPENNINCKX_MELANOMA_METASTASIS_UP	146	-0.400924	-1.29454	0.0408685	0.186544	1	4585
FINETTI_BREAST_CANCERS_KINOME_BLUE	16	-0.581262	-1.29439	0.150641	0.186612	1	3170
CADWELL_ATG16L1_TARGETS_UP	51	-0.457266	-1.29361	0.0992593	0.187499	1	2530
STAMBOLSKY_RESPONSE_TO_VITAMIN_D3_UP	56	-0.453675	-1.29336	0.0814917	0.18766	1	2177
BOYLAN_MULTIPLE_MYELOMA_D_UP	71	-0.434565	-1.29336	0.0803443	0.187531	1	1464
PID_ECADHERIN_NASCENT_AJ_PATHWAY	39	-0.482466	-1.29308	0.113905	0.18775	1	6026
KYNG_DNA_DAMAGE_BY_GAMMA_RADIATION	60	-0.440186	-1.29252	0.0795948	0.188428	1	2410
PLASARI_NFIC_TARGETS_BASAL_UP	15	-0.587465	-1.29249	0.152846	0.188348	1	4583
PEDERSEN_METASTASIS_BY_ERBB2_ISOFORM_6	15	-0.587026	-1.2923	0.135922	0.188453	1	3442
BIOCARTA_NTHI_PATHWAY	24	-0.540685	-1.29228	0.131955	0.188356	1	4388
LUI_THYROID_CANCER_PAX8_PPARG_UP	39	-0.487665	-1.29224	0.0956652	0.188279	1	4512
CHIN_BREAST_CANCER_COPY_NUMBER_UP	20	-0.543548	-1.29196	0.142165	0.188523	1	1252
CHIARADONNA_NEOPLASTIC_TRANSFORMATION_KRAS_UP	111	-0.413973	-1.29181	0.0595399	0.188575	1	4505
MORI_MATURE_B_LYMPHOCYTE_DN	66	-0.448488	-1.29175	0.0907801	0.188534	1	4518
CREIGHTON_ENDOCRINE_THERAPY_RESISTANCE_1	408	-0.364549	-1.29158	0.0145903	0.188615	1	2720
SHEPARD_CRUSH_AND_BURN_MUTANT_DN	128	-0.402311	-1.29137	0.0471822	0.188737	1	3578
WU_HBX_TARGETS_2_UP	23	-0.540739	-1.29132	0.128824	0.188658	1	2384
SIG_PIP3_SIGNALING_IN_CARDIAC_MYOCTES	60	-0.443377	-1.29113	0.103048	0.188747	1	3627
FLECHNER_PBL_KIDNEY_TRANSPLANT_REJECTED_VS_OK_UP	61	-0.43766	-1.2911	0.0753912	0.188647	1	5654
GARY_CD5_TARGETS_UP	449	-0.363307	-1.29094	0.00893855	0.188728	1	3635
CHIBA_RESPONSE_TO_TSA_UP	41	-0.480794	-1.29064	0.0989957	0.188993	1	3951
KORKOLA_TERATOMA	26	-0.523555	-1.29006	0.118211	0.189656	1	5856
BIOCARTA_TID_PATHWAY	16	-0.574001	-1.29002	0.14172	0.189576	1	2081
HUI_MAPK14_TARGETS_UP	15	-0.581742	-1.28956	0.142623	0.190018	1	2826
DARWICHE_SKIN_TUMOR_PROMOTER_DN	130	-0.401334	-1.28937	0.0504528	0.190125	1	2935
BAELDE_DIABETIC_NEPHROPATHY_UP	56	-0.452604	-1.28851	0.0942857	0.191174	1	3169
LEE_LIVER_CANCER_SURVIVAL_UP	102	-0.417923	-1.28833	0.0653951	0.19131	1	3276
TAYLOR_METHYLATED_IN_ACUTE_LYMPHOBLASTIC_LEUKEMIA	59	-0.448113	-1.28812	0.0866373	0.19147	1	3493
BIOCARTA_MAPK_PATHWAY	84	-0.427844	-1.28793	0.0844687	0.191601	1	3228
KEGG_GLYCOSAMINOGLYCAN_DEGRADATION	16	-0.5759	-1.2879	0.15122	0.1915	1	863
NEMETH_INFLAMMATORY_RESPONSE_LPS_UP	85	-0.422124	-1.28786	0.0707214	0.191434	1	2668
KAYO_AGING_MUSCLE_UP	167	-0.389305	-1.28777	0.0419314	0.191404	1	4782
VALK_AML_WITH_EVI1	18	-0.55844	-1.28772	0.160938	0.191353	1	3518
KEGG_ETHER_LIPID_METABOLISM	21	-0.541305	-1.2875	0.133758	0.191506	1	2215
BONCI_TARGETS_OF_MIR15A_AND_MIR16_1	70	-0.437888	-1.28677	0.0836941	0.19239	1	2521
REACTOME_GABA_RECEPTOR_ACTIVATION	28	-0.508309	-1.28667	0.117917	0.192389	1	5891
PID_MTOR_4PATHWAY	67	-0.442891	-1.28549	0.0872675	0.193855	1	1060
REACTOME_PHASE_II_CONJUGATION	36	-0.48615	-1.28489	0.109467	0.19452	1	3193
REACTOME_POST_TRANSLATIONAL_MODIFICATION_SYNTHESIS_OF_GPI_ANCHORED_PROTEINS	24	-0.522038	-1.28435	0.117378	0.195088	1	3427
BOQUEST_STEM_CELL_DN	150	-0.391827	-1.28388	0.045512	0.195616	1	4622
HOOI_ST7_TARGETS_UP	68	-0.442032	-1.28369	0.0691995	0.195745	1	4904
MAHAJAN_RESPONSE_TO_IL1A_UP	55	-0.448609	-1.28355	0.0954479	0.195807	1	2712
BENPORATH_ES_1	303	-0.370194	-1.2835	0.0163361	0.195743	1	3947
SCHRAETS_MLL_TARGETS_UP	26	-0.51939	-1.28337	0.150307	0.195769	1	3985
KEGG_STEROID_HORMONE_BIOSYNTHESIS	19	-0.560263	-1.28336	0.148387	0.195653	1	3874
FULCHER_INFLAMMATORY_RESPONSE_LECTIN_VS_LPS_DN	409	-0.364422	-1.28304	0.0114025	0.195949	1	4052
[truncated: 1,452 more rows]

## Sheet: ConcensusGroup3.all
NAME	SIZE	ES	NES	NOM p-val	FDR q-val	FWER p-val	RANK AT MAX
MANALO_HYPOXIA_DN	268	0.70442	2.67183	0	0	0	3239
SOTIRIOU_BREAST_CANCER_GRADE_1_VS_3_UP	144	0.731225	2.576	0	0	0	3396
ROSTY_CERVICAL_CANCER_PROLIFERATION_CLUSTER	136	0.714563	2.52251	0	0	0	3461
WONG_EMBRYONIC_STEM_CELL_CORE	318	0.649553	2.50509	0	0	0	3644
ZHAN_MULTIPLE_MYELOMA_PR_UP	44	0.84126	2.4642	0	0	0	2979
DUTERTRE_ESTRADIOL_RESPONSE_24HR_UP	282	0.628753	2.39388	0	0	0	3352
OISHI_CHOLANGIOMA_STEM_CELL_LIKE_UP	302	0.612578	2.34481	0	0	0	3658
WINNEPENNINCKX_MELANOMA_METASTASIS_UP	146	0.645976	2.30216	0	0	0	3490
MOREAUX_MULTIPLE_MYELOMA_BY_TACI_DN	157	0.64769	2.29983	0	0	0	4033
ZHANG_TLX_TARGETS_DN	85	0.683536	2.29616	0	0	0	3352
ZHOU_CELL_CYCLE_GENES_IN_IR_RESPONSE_24HR	111	0.671158	2.27817	0	0	0	3736
BENPORATH_PROLIFERATION	135	0.64656	2.27503	0	0	0	3221
GRAHAM_NORMAL_QUIESCENT_VS_NORMAL_DIVIDING_DN	85	0.689994	2.25147	0	0	0	3555
CHANG_CYCLING_GENES	141	0.636525	2.2303	0	0	0	3484
CROONQUIST_IL6_DEPRIVATION_DN	97	0.659414	2.22983	0	0	0	3461
ZHAN_MULTIPLE_MYELOMA_LB_UP	39	0.768542	2.22627	0	0	0	1930
ZHANG_TLX_TARGETS_60HR_DN	258	0.591372	2.21668	0	0	0	3754
RHODES_UNDIFFERENTIATED_CANCER	68	0.695757	2.21463	0	0	0	3461
PUJANA_BRCA_CENTERED_NETWORK	117	0.640722	2.21282	0	0	0	3386
SCHUHMACHER_MYC_TARGETS_UP	76	0.686921	2.21116	0	0	0	2869
REACTOME_TRNA_AMINOACYLATION	41	0.762797	2.19907	0	0	0	2606
SHEDDEN_LUNG_CANCER_POOR_SURVIVAL_A6	408	0.558262	2.19424	0	0	0	3472
KEGG_AMINOACYL_TRNA_BIOSYNTHESIS	40	0.754992	2.19113	0	0	0	3396
ISHIDA_E2F_TARGETS	51	0.730052	2.18598	0	0	0	3558
FLORIO_NEOCORTEX_BASAL_RADIAL_GLIA_DN	168	0.606749	2.18391	0	0	0	3410
HORIUCHI_WTAP_TARGETS_DN	276	0.573905	2.18002	0	0	0	3636
FARMER_BREAST_CANCER_CLUSTER_2	32	0.780959	2.17942	0	0	0	3058
KONG_E2F3_TARGETS	90	0.65116	2.16805	0	0	0	3548
MOREAUX_B_LYMPHOCYTE_MATURATION_BY_TACI_DN	67	0.687003	2.15721	0	0	0	4033
KAUFFMANN_MELANOMA_RELAPSE_UP	58	0.691877	2.15687	0	0	0	4257
WHITFIELD_CELL_CYCLE_LITERATURE	44	0.724295	2.15681	0	0	0	3558
BENPORATH_ES_1	303	0.55524	2.15086	0	0	0	3613
SCHLOSSER_MYC_TARGETS_REPRESSED_BY_SERUM	150	0.606947	2.14121	0	0	0	3797
DANG_MYC_TARGETS_UP	134	0.601204	2.12779	0	0	0	1816
SCHLOSSER_MYC_TARGETS_AND_SERUM_RESPONSE_DN	46	0.714594	2.12733	0	0	0	2029
RHODES_CANCER_META_SIGNATURE	63	0.673004	2.12519	0	0	0	3065
BURTON_ADIPOGENESIS_3	97	0.632844	2.12364	0	0	0	3558
PID_FANCONI_PATHWAY	44	0.725306	2.11454	0	0	0	2048
WONG_MITOCHONDRIA_GENE_MODULE	208	0.566451	2.111	0	0	0	4497
BOYAULT_LIVER_CANCER_SUBCLASS_G23_UP	48	0.708498	2.10943	0	0	0	3991
BLUM_RESPONSE_TO_SALIRASIB_DN	317	0.542473	2.10745	0	0	0	3471
CROONQUIST_NRAS_SIGNALING_DN	72	0.650578	2.10675	0	0	0	3461
KOBAYASHI_EGFR_SIGNALING_24HR_DN	231	0.562611	2.1025	0	0	0	3386
REACTOME_METABOLISM_OF_NON_CODING_RNA	48	0.704798	2.09707	0	0	0	3420
ZHOU_CELL_CYCLE_GENES_IN_IR_RESPONSE_6HR	78	0.645006	2.09266	0	0	0	3729
WHITEFORD_PEDIATRIC_CANCER_MARKERS	114	0.605785	2.08596	0	0	0	3484
REACTOME_METABOLISM_OF_VITAMINS_AND_COFACTORS	48	0.69491	2.08534	0	0	0	2056
ZHAN_MULTIPLE_MYELOMA_CD2_DN	44	0.712701	2.08303	0	1.41881e-05	0.001	3168
MISSIAGLIA_REGULATED_BY_METHYLATION_DN	115	0.608846	2.08292	0	1.38986e-05	0.001	3482
REACTOME_MITOTIC_M_M_G1_PHASES	162	0.58043	2.07993	0	1.36206e-05	0.001	3548
TARTE_PLASMA_CELL_VS_PLASMABLAST_DN	302	0.537608	2.07489	0	1.33535e-05	0.001	4086
AMUNDSON_GAMMA_RADIATION_RESPONSE	38	0.726383	2.06968	0	1.30967e-05	0.001	2631
GARGALOVIC_RESPONSE_TO_OXIDIZED_PHOSPHOLIPIDS_TURQUOISE_DN	51	0.683752	2.06318	0	1.28496e-05	0.001	3386
LI_WILMS_TUMOR_VS_FETAL_KIDNEY_1_DN	150	0.576422	2.06164	0	2.58491e-05	0.002	3675
NADERI_BREAST_CANCER_PROGNOSIS_UP	36	0.728389	2.05889	0	2.53792e-05	0.002	3484
REN_BOUND_BY_E2F	61	0.66584	2.05856	0	2.4926e-05	0.002	3461
VECCHI_GASTRIC_CANCER_EARLY_UP	344	0.528547	2.05525	0	2.44887e-05	0.002	3670
MITSIADES_RESPONSE_TO_APLIDIN_DN	237	0.551387	2.05363	0	3.6163e-05	0.003	3615
REACTOME_G2_M_CHECKPOINTS	41	0.706885	2.04963	0	3.55501e-05	0.003	4111
REACTOME_MITOTIC_PROMETAPHASE	82	0.615329	2.04691	0	3.49576e-05	0.003	3548
WEST_ADRENOCORTICAL_TUMOR_UP	272	0.533704	2.04204	0	4.59432e-05	0.004	2682
PENG_RAPAMYCIN_RESPONSE_DN	234	0.545515	2.0405	0	4.52022e-05	0.004	3744
YAO_TEMPORAL_RESPONSE_TO_PROGESTERONE_CLUSTER_11	89	0.620487	2.0401	0	4.44847e-05	0.004	3218
WAKASUGI_HAVE_ZNF143_BINDING_SITES	56	0.668118	2.03479	0	8.70531e-05	0.008	4233
CHEMNITZ_RESPONSE_TO_PROSTAGLANDIN_E2_UP	125	0.582921	2.03437	0	8.57139e-05	0.008	3498
REACTOME_MITOCHONDRIAL_TRNA_AMINOACYLATION	20	0.822767	2.03219	0	9.5239e-05	0.009	2435
LINDGREN_BLADDER_CANCER_CLUSTER_3_UP	296	0.534153	2.03213	0	9.38176e-05	0.009	3555
ZHAN_MULTIPLE_MYELOMA_CD1_AND_CD2_DN	45	0.685144	2.0291	0	0.000102813	0.01	4850
YU_MYC_TARGETS_UP	39	0.706675	2.02878	0	0.000101323	0.01	3334
REACTOME_ACTIVATION_OF_ATR_IN_RESPONSE_TO_REPLICATION_STRESS	35	0.720835	2.02756	0	0.000109776	0.011	4111
MUELLER_PLURINET	277	0.532111	2.02176	0	0.00011801	0.012	3415
REACTOME_DNA_REPLICATION	181	0.553087	2.02099	0	0.000125938	0.013	3461
MOLENAAR_TARGETS_OF_CCND1_AND_CDK4_DN	52	0.664801	2.01008	0	0.000219986	0.023	3548
MOOTHA_VOXPHOS	83	0.612348	2.00223	0	0.00027305	0.029	5442
NIKOLSKY_BREAST_CANCER_1Q21_AMPLICON	31	0.729509	2.00092	0	0.000278724	0.03	2723
FUJII_YBX1_TARGETS_DN	188	0.549041	2.00018	0	0.000275056	0.03	3566
IRITANI_MAD1_TARGETS_DN	44	0.674562	1.9956	0	0.000280664	0.031	4072
PUJANA_XPRSS_INT_NETWORK	166	0.551585	1.99054	0	0.000330846	0.037	3386
MORI_IMMATURE_B_LYMPHOCYTE_DN	86	0.605739	1.98986	0	0.000326658	0.037	3651
PUJANA_BRCA2_PCC_NETWORK	396	0.50815	1.98972	0	0.000322575	0.037	3077
MOOTHA_MITOCHONDRIA	399	0.507369	1.98917	0	0.000318593	0.037	3215
REACTOME_MITOCHONDRIAL_PROTEIN_IMPORT	48	0.672333	1.9838	0	0.000339903	0.04	4729
MYLLYKANGAS_AMPLIFICATION_HOT_SPOT_17	17	0.824046	1.97949	0	0.000378232	0.045	1004
PID_ATM_PATHWAY	34	0.686944	1.97898	0	0.000373729	0.045	1777
FARMER_BREAST_CANCER_CLUSTER_5	17	0.818567	1.97747	0	0.000385576	0.047	2229
ZHANG_BREAST_CANCER_PROGENITORS_UP	383	0.50982	1.97733	0	0.000381092	0.047	3669
REACTOME_ACTIVATION_OF_THE_PRE_REPLICATIVE_COMPLEX	29	0.731027	1.97401	0	0.000409195	0.051	4111
GRAHAM_CML_DIVIDING_VS_NORMAL_QUIESCENT_UP	168	0.546973	1.97347	0	0.000420183	0.053	3386
LEE_EARLY_T_LYMPHOCYTE_UP	96	0.591136	1.96102	0	0.000501498	0.064	3118
KANG_DOXORUBICIN_RESISTANCE_UP	53	0.652246	1.9599	0	0.000495926	0.064	3461
MOOTHA_HUMAN_MITODB_6_2002	385	0.498676	1.95624	0	0.000521232	0.067	3301
FURUKAWA_DUSP6_TARGETS_PCI35_DN	60	0.627863	1.95605	0	0.000515567	0.067	3071
COLLER_MYC_TARGETS_UP	24	0.750555	1.95156	0	0.000577487	0.075	2187
KEGG_CITRATE_CYCLE_TCA_CYCLE	28	0.713707	1.94816	0	0.000615967	0.078	3301
HOFFMANN_LARGE_TO_SMALL_PRE_BII_LYMPHOCYTE_UP	152	0.551672	1.94411	0	0.000631572	0.081	3071
REACTOME_CYTOSOLIC_TRNA_AMINOACYLATION	24	0.746694	1.94377	0	0.000654187	0.085	1240
VILLANUEVA_LIVER_CANCER_KRT19_UP	153	0.541145	1.9397	0	0.00073367	0.095	3501
REACTOME_KINESINS	19	0.790303	1.93626	0	0.00076852	0.1	1773
SMID_BREAST_CANCER_LUMINAL_A_DN	16	0.811264	1.93611	0	0.000767783	0.101	3386
ZHANG_RESPONSE_TO_CANTHARIDIN_DN	66	0.601814	1.93254	0	0.000823355	0.11	4406
KEGG_RNA_POLYMERASE	28	0.717892	1.93179	0.00210526	0.000835834	0.113	3745
SONG_TARGETS_OF_IE86_CMV_PROTEIN	59	0.621754	1.93109	0	0.000834459	0.113	3352
NAKAYAMA_SOFT_TISSUE_TUMORS_PCA2_UP	61	0.618407	1.9273	0	0.000874155	0.119	3058
MORI_LARGE_PRE_BII_LYMPHOCYTE_UP	82	0.589096	1.92532	0	0.000946508	0.13	3651
GRADE_COLON_AND_RECTAL_CANCER_UP	259	0.508874	1.92308	0	0.000977143	0.136	3684
FINETTI_BREAST_CANCER_KINOME_RED	16	0.799099	1.91637	0	0.00109288	0.151	3555
MENSSEN_MYC_TARGETS	50	0.625678	1.9118	0	0.00117284	0.162	2076
REACTOME_DNA_REPAIR	102	0.555508	1.91022	0	0.00120703	0.168	3940
REICHERT_MITOSIS_LIN9_TARGETS	27	0.719678	1.90761	0	0.00122167	0.172	3351
KAMMINGA_EZH2_TARGETS	41	0.659314	1.90453	0	0.00128647	0.181	3334
FISCHER_G2_M_CELL_CYCLE	215	0.513979	1.90394	0	0.00127488	0.181	3118
IVANOVA_HEMATOPOIESIS_INTERMEDIATE_PROGENITOR	127	0.539572	1.90162	0	0.00131944	0.19	3740
ELVIDGE_HIF1A_AND_HIF2A_TARGETS_UP	35	0.659399	1.89453	0	0.00151187	0.217	2129
MARKEY_RB1_ACUTE_LOF_UP	207	0.510813	1.89312	0	0.00151101	0.218	3593
BURTON_ADIPOGENESIS_PEAK_AT_16HR	38	0.666508	1.89143	0	0.00152819	0.221	1796
REACTOME_CELL_CYCLE_CHECKPOINTS	110	0.548543	1.88907	0	0.00158159	0.232	4182
GARCIA_TARGETS_OF_FLI1_AND_DAX1_DN	143	0.535763	1.88642	0	0.00164596	0.243	3145
REACTOME_FANCONI_ANEMIA_PATHWAY	19	0.769276	1.8858	0.0021097	0.00166167	0.247	1674
CHEN_LIVER_METABOLISM_QTL_CIS	68	0.583967	1.87227	0	0.00215305	0.312	2352
PID_PLK1_PATHWAY	44	0.637001	1.87044	0.00220751	0.00218176	0.318	3424
REACTOME_INTERACTIONS_OF_VPR_WITH_HOST_CELLULAR_PROTEINS	32	0.676029	1.86366	0	0.00237739	0.34	4325
KAUFFMANN_DNA_REPAIR_GENES	218	0.496107	1.85513	0	0.00271254	0.38	4333
KEGG_VALINE_LEUCINE_AND_ISOLEUCINE_DEGRADATION	41	0.640969	1.85499	0	0.00270179	0.381	4550
ABRAMSON_INTERACT_WITH_AIRE	44	0.63642	1.85418	0.0021322	0.00271358	0.385	3875
EGUCHI_CELL_CYCLE_RB1_TARGETS	23	0.730562	1.85317	0.00199203	0.00274195	0.391	2406
PUJANA_BREAST_CANCER_WITH_BRCA1_MUTATED_UP	55	0.599342	1.85301	0	0.00272019	0.391	3386
RHEIN_ALL_GLUCOCORTICOID_THERAPY_DN	343	0.480671	1.85146	0	0.00279222	0.4	3334
PID_AURORA_B_PATHWAY	37	0.659263	1.85136	0	0.00277593	0.4	2406
FRASOR_RESPONSE_TO_SERM_OR_FULVESTRANT_DN	47	0.63166	1.85052	0	0.00280329	0.406	3386
REACTOME_CELL_CYCLE_MITOTIC	301	0.481807	1.84697	0	0.0029271	0.419	3400
HESS_TARGETS_OF_HOXA9_AND_MEIS1_UP	58	0.600778	1.84646	0	0.00292094	0.42	3509
ZHANG_TLX_TARGETS_36HR_DN	179	0.509157	1.83967	0	0.0032352	0.452	3400
TOYOTA_TARGETS_OF_MIR34B_AND_MIR34C	402	0.467173	1.83724	0	0.00333203	0.464	3562
CHIANG_LIVER_CANCER_SUBCLASS_UNANNOTATED_DN	184	0.505846	1.83719	0	0.00330716	0.464	3908
REACTOME_RESPIRATORY_ELECTRON_TRANSPORT_ATP_SYNTHESIS_BY_CHEMIOSMOTIC_COUPLING_AND_HEAT_PRODUCTION_BY_UNCOUPLING_PROTEINS_	78	0.560698	1.83415	0	0.00344797	0.476	5442
BURTON_ADIPOGENESIS_PEAK_AT_24HR	38	0.636245	1.83376	0.00420168	0.00344823	0.48	2714
VANTVEER_BREAST_CANCER_METASTASIS_DN	105	0.541325	1.83226	0	0.0034739	0.486	2979
REACTOME_TRANSPORT_OF_RIBONUCLEOPROTEINS_INTO_THE_HOST_NUCLEUS	27	0.684555	1.83207	0	0.00346387	0.488	3420
REACTOME_RNA_POL_III_TRANSCRIPTION_TERMINATION	18	0.764348	1.81754	0	0.00441224	0.575	3925
LINDGREN_BLADDER_CANCER_WITH_LOH_IN_CHR9Q	101	0.543772	1.81628	0	0.00446037	0.581	1869
EPPERT_PROGENITOR	126	0.525576	1.81554	0	0.00444849	0.583	3371
REACTOME_RNA_POL_III_CHAIN_ELONGATION	16	0.770725	1.81508	0	0.00443678	0.584	3745
PENG_LEUCINE_DEPRIVATION_DN	179	0.498985	1.81436	0	0.00445964	0.589	3820
RICKMAN_TUMOR_DIFFERENTIATED_MODERATELY_VS_POORLY_DN	15	0.769423	1.81406	0	0.00445294	0.591	1492
ACOSTA_PROLIFERATION_INDEPENDENT_MYC_TARGETS_UP	71	0.564629	1.813	0	0.004514	0.603	2448
REACTOME_REGULATION_OF_GLUCOKINASE_BY_GLUCOKINASE_REGULATORY_PROTEIN	25	0.684205	1.81179	0.00211416	0.00456869	0.615	3420
BIOCARTA_CHREBP2_PATHWAY	34	0.64655	1.8112	0	0.00456622	0.618	1633
GREENBAUM_E2A_TARGETS_UP	31	0.666457	1.81092	0	0.00454478	0.618	2793
WELCSH_BRCA1_TARGETS_DN	133	0.513206	1.81081	0	0.00451882	0.618	3733
REACTOME_E2F_MEDIATED_REGULATION_OF_DNA_REPLICATION	32	0.650208	1.81013	0.00204918	0.00453091	0.621	4270
WU_APOPTOSIS_BY_CDKN1A_VIA_TP53	50	0.590087	1.80519	0.00206612	0.00486642	0.652	3071
CHIANG_LIVER_CANCER_SUBCLASS_PROLIFERATION_UP	154	0.506557	1.80378	0	0.00497635	0.664	3058
FEVR_CTNNB1_TARGETS_DN	490	0.451959	1.80323	0	0.00495758	0.664	2847
PENG_GLUTAMINE_DEPRIVATION_DN	319	0.46609	1.80281	0	0.00494807	0.666	3070
REACTOME_SYNTHESIS_OF_PA	18	0.730558	1.79875	0.00208333	0.00523542	0.689	1838
BORCZUK_MALIGNANT_MESOTHELIOMA_UP	292	0.47179	1.79843	0	0.00522887	0.691	3666
WHITFIELD_CELL_CYCLE_S	142	0.507481	1.79546	0	0.00543574	0.704	3097
REACTOME_RESPIRATORY_ELECTRON_TRANSPORT	63	0.566251	1.79363	0	0.00562613	0.719	5442
BILD_MYC_ONCOGENIC_SIGNATURE	166	0.494065	1.79145	0	0.00578836	0.728	1941
LY_AGING_MIDDLE_DN	16	0.750456	1.79016	0.00192308	0.00586198	0.737	1773
BIOCARTA_ATRBRCA_PATHWAY	21	0.711459	1.78964	0	0.0058561	0.74	2048
SCHLOSSER_MYC_TARGETS_AND_SERUM_RESPONSE_UP	46	0.607112	1.78815	0	0.00591517	0.745	4937
LIU_COMMON_CANCER_GENES	62	0.563668	1.77993	0.00212766	0.0066534	0.786	3070
BOSCO_EPITHELIAL_DIFFERENTIATION_MODULE	25	0.679096	1.77893	0	0.0067149	0.791	1961
REACTOME_HOMOLOGOUS_RECOMBINATION_REPAIR_OF_REPLICATION_INDEPENDENT_DOUBLE_STRAND_BREAKS	16	0.768542	1.77736	0	0.00684386	0.805	1737
MALONEY_RESPONSE_TO_17AAG_DN	77	0.554686	1.77604	0	0.00689101	0.809	4612
REACTOME_CITRIC_ACID_CYCLE_TCA_CYCLE	19	0.720503	1.77587	0	0.006858	0.809	920
IVANOVA_HEMATOPOIESIS_EARLY_PROGENITOR	437	0.449549	1.77455	0	0.00696637	0.819	3432
REACTOME_TCA_CYCLE_AND_RESPIRATORY_ELECTRON_TRANSPORT	114	0.517529	1.76981	0	0.00736693	0.836	4072
GARY_CD5_TARGETS_DN	417	0.447618	1.76955	0	0.0073728	0.839	3619
ZHAN_MULTIPLE_MYELOMA_SUBGROUPS	30	0.644841	1.76634	0	0.0076342	0.847	3736
DANG_REGULATED_BY_MYC_UP	68	0.555429	1.76343	0	0.00790634	0.855	3675
REACTOME_M_G1_TRANSITION	76	0.540166	1.7578	0	0.00847359	0.872	4182
ODONNELL_TFRC_TARGETS_DN	107	0.518474	1.75157	0	0.00912384	0.892	3461
JAIN_NFKB_SIGNALING	72	0.551547	1.75131	0	0.00909186	0.892	4265
DAIRKEE_CANCER_PRONE_RESPONSE_BPA	43	0.588756	1.75061	0	0.00914337	0.896	2773
REACTOME_NEP_NS2_INTERACTS_WITH_THE_CELLULAR_EXPORT_MACHINERY	27	0.668125	1.74935	0.00421941	0.00925321	0.899	4325
SASAKI_ADULT_T_CELL_LEUKEMIA	158	0.489098	1.74843	0	0.00929869	0.899	3344
KEGG_PURINE_METABOLISM	119	0.504674	1.7471	0	0.00942194	0.905	3283
NIKOLSKY_BREAST_CANCER_5P15_AMPLICON	19	0.712115	1.74661	0.00206186	0.00941578	0.905	2750
PID_ATR_PATHWAY	38	0.617578	1.74639	0	0.00939483	0.906	4270
BIDUS_METASTASIS_UP	194	0.476532	1.74602	0	0.00938931	0.906	3302
REACTOME_DOUBLE_STRAND_BREAK_REPAIR	22	0.683361	1.74602	0.0019802	0.00933801	0.906	1737
BOYAULT_LIVER_CANCER_SUBCLASS_G123_UP	42	0.597524	1.74316	0.00221729	0.00959456	0.914	2130
ELVIDGE_HIF1A_TARGETS_UP	60	0.558693	1.74163	0.0021692	0.00974668	0.917	3065
KEGG_PYRIMIDINE_METABOLISM	86	0.525519	1.73763	0	0.0101207	0.925	3283
LASTOWSKA_NEUROBLASTOMA_COPY_NUMBER_UP	155	0.486657	1.73611	0	0.0102717	0.927	2737
YAMASHITA_LIVER_CANCER_WITH_EPCAM_UP	49	0.570837	1.7313	0	0.010851	0.94	2331
HOOI_ST7_TARGETS_UP	68	0.543199	1.7292	0	0.0110774	0.945	1446
TARTE_PLASMA_CELL_VS_B_LYMPHOCYTE_UP	74	0.530081	1.72555	0	0.0115538	0.955	3481
BOYAULT_LIVER_CANCER_SUBCLASS_G3_UP	182	0.475556	1.72328	0	0.011851	0.958	3263
REACTOME_RNA_POL_III_TRANSCRIPTION_INITIATION_FROM_TYPE_3_PROMOTER	25	0.659305	1.72175	0	0.0120327	0.96	3980
REACTOME_AMINO_ACID_SYNTHESIS_AND_INTERCONVERSION_TRANSAMINATION	16	0.727805	1.72142	0.00628931	0.0119954	0.962	2743
SCIAN_CELL_CYCLE_TARGETS_OF_TP53_AND_TP73_DN	22	0.685222	1.71776	0.00205761	0.0124989	0.971	4193
AIGNER_ZEB1_TARGETS	21	0.678533	1.7131	0.00632911	0.0132138	0.973	1961
REACTOME_CELL_CYCLE	381	0.436933	1.71217	0	0.0132669	0.974	3400
KIM_MYC_AMPLIFICATION_TARGETS_UP	158	0.476417	1.71077	0	0.0134336	0.976	3645
BILANGES_RAPAMYCIN_SENSITIVE_VIA_TSC1_AND_TSC2	66	0.546828	1.70558	0	0.0142613	0.982	3908
NIKOLSKY_BREAST_CANCER_7Q21_Q22_AMPLICON	55	0.557222	1.70293	0.00205339	0.0146487	0.985	2017
BENPORATH_ES_2	26	0.647091	1.70273	0.00627615	0.014593	0.985	3292
YAO_TEMPORAL_RESPONSE_TO_PROGESTERONE_CLUSTER_14	128	0.48818	1.70259	0	0.0145447	0.985	3847
REACTOME_GLUCONEOGENESIS	27	0.65288	1.70133	0.00419287	0.0146915	0.985	5495
STARK_PREFRONTAL_CORTEX_22Q11_DELETION_DN	440	0.431972	1.70034	0	0.0148252	0.986	3884
MOOTHA_TCA	16	0.70219	1.69902	0.00215054	0.015046	0.987	3301
REACTOME_RNA_POL_III_TRANSCRIPTION_INITIATION_FROM_TYPE_2_PROMOTER	22	0.672733	1.69699	0	0.0153944	0.988	3745
LEE_METASTASIS_AND_RNA_PROCESSING_UP	17	0.713089	1.69506	0.00426439	0.0156854	0.989	4114
LI_WILMS_TUMOR_ANAPLASTIC_UP	18	0.714095	1.69199	0.00607287	0.0162126	0.99	2631
STEIN_ESRRA_TARGETS_UP	340	0.436862	1.6894	0	0.0167451	0.993	3321
KEGG_OXIDATIVE_PHOSPHORYLATION	103	0.503968	1.68665	0	0.0171726	0.994	5442
KEGG_PYRUVATE_METABOLISM	32	0.619513	1.68425	0.00414079	0.0175514	0.994	3173
SLEBOS_HEAD_AND_NECK_CANCER_WITH_HPV_UP	69	0.531068	1.68412	0.00204499	0.0174916	0.994	4486
REACTOME_TRANSPORT_OF_MATURE_MRNA_DERIVED_FROM_AN_INTRONLESS_TRANSCRIPT	32	0.608366	1.68348	0.00414079	0.0175274	0.994	3507
KEGG_BUTANOATE_METABOLISM	26	0.635482	1.68239	0.00808081	0.0176606	0.994	4550
NAKAMURA_CANCER_MICROENVIRONMENT_DN	43	0.580621	1.67818	0.00414079	0.0184863	0.994	3801
KAUFFMANN_DNA_REPLICATION_GENES	134	0.475977	1.67693	0	0.0186765	0.994	4313
REACTOME_G1_S_TRANSITION	103	0.492364	1.67598	0.00213675	0.0187839	0.994	4270
BONOME_OVARIAN_CANCER_POOR_SURVIVAL_DN	20	0.678951	1.67319	0.0083682	0.0193237	0.994	2830
TOMLINS_PROSTATE_CANCER_UP	37	0.585315	1.66726	0.0019802	0.0205396	0.994	3806
REACTOME_RNA_POL_III_TRANSCRIPTION	32	0.615122	1.66468	0.00612245	0.0210033	0.995	3980
KEGG_PROPANOATE_METABOLISM	29	0.624003	1.66434	0.00214592	0.0209869	0.996	3811
FERREIRA_EWINGS_SARCOMA_UNSTABLE_VS_STABLE_UP	146	0.465243	1.66098	0	0.0215861	0.998	3661
REACTOME_METABOLISM_OF_PROTEINS	379	0.419846	1.6596	0	0.0217964	0.998	3860
ODONNELL_TARGETS_OF_MYC_AND_TFRC_DN	40	0.575453	1.65905	0.00598802	0.0218358	0.998	3461
DUTERTRE_ESTRADIOL_RESPONSE_6HR_UP	190	0.459326	1.65813	0	0.0219499	0.998	2916
BERENJENO_TRANSFORMED_BY_RHOA_UP	486	0.417793	1.65382	0	0.0229985	0.999	3822
REACTOME_DNA_STRAND_ELONGATION	30	0.605346	1.6529	0.00414079	0.0231557	0.999	1737
VERNELL_RETINOBLASTOMA_PATHWAY_UP	66	0.523027	1.65053	0.00852879	0.0236615	1	3558
VERRECCHIA_RESPONSE_TO_TGFB1_C5	15	0.70488	1.64572	0.00595238	0.0249818	1	1
ZHAN_MULTIPLE_MYELOMA_CD1_DN	42	0.565954	1.64132	0.00881057	0.0261127	1	3740
REACTOME_EXTENSION_OF_TELOMERES	27	0.625515	1.64023	0.00211864	0.0263364	1	2842
CAFFAREL_RESPONSE_TO_THC_24HR_5_UP	30	0.604953	1.63851	0.00204082	0.0266995	1	3696
BOYAULT_LIVER_CANCER_SUBCLASS_G12_UP	35	0.583562	1.63697	0.0063425	0.0270561	1	1449
YAO_TEMPORAL_RESPONSE_TO_PROGESTERONE_CLUSTER_10	61	0.525361	1.63582	0	0.0272752	1	4998
KEGG_HOMOLOGOUS_RECOMBINATION	25	0.614554	1.63367	0.00775194	0.0278199	1	2229
KEGG_SELENOAMINO_ACID_METABOLISM	23	0.630773	1.632	0.0177165	0.028174	1	2566
REACTOME_APC_CDC20_MEDIATED_DEGRADATION_OF_NEK2A	21	0.659341	1.63184	0.00646552	0.0281138	1	3750
DELPUECH_FOXO3_TARGETS_DN	36	0.572025	1.63027	0.00843882	0.028493	1	4857
CHIANG_LIVER_CANCER_SUBCLASS_POLYSOMY7_UP	49	0.537191	1.62759	0	0.0293172	1	3357
YAO_TEMPORAL_RESPONSE_TO_PROGESTERONE_CLUSTER_17	169	0.452948	1.627	0	0.0293758	1	4729
RUIZ_TNC_TARGETS_DN	125	0.46591	1.62521	0	0.0298811	1	2916
REACTOME_METABOLISM_OF_AMINO_ACIDS_AND_DERIVATIVES	146	0.460801	1.62513	0	0.0297948	1	4654
TANG_SENESCENCE_TP53_TARGETS_DN	54	0.535923	1.62301	0.00204499	0.0303182	1	3450
KEGG_MISMATCH_REPAIR	22	0.638347	1.62167	0.0122449	0.0306403	1	2121
REACTOME_HIV_LIFE_CYCLE	110	0.47067	1.62095	0.00204082	0.0307317	1	4325
BHATTACHARYA_EMBRYONIC_STEM_CELL	73	0.510004	1.62078	0	0.0306406	1	4419
SCHLOSSER_MYC_AND_SERUM_RESPONSE_SYNERGY	32	0.58612	1.61936	0.00630252	0.0310529	1	3178
KEGG_DNA_REPLICATION	35	0.582431	1.61909	0.00622407	0.0309976	1	1974
JAEGER_METASTASIS_UP	37	0.569892	1.61863	0.0113122	0.0310164	1	2396
KEGG_ALANINE_ASPARTATE_AND_GLUTAMATE_METABOLISM	25	0.61728	1.61724	0.0122699	0.0313868	1	3055
LE_NEURONAL_DIFFERENTIATION_DN	17	0.681381	1.61585	0.0100806	0.0316883	1	1992
SANSOM_APC_TARGETS_REQUIRE_MYC	179	0.442767	1.61352	0	0.0323117	1	3626
REACTOME_PYRUVATE_METABOLISM_AND_CITRIC_ACID_TCA_CYCLE	40	0.560551	1.61315	0.010142	0.0323162	1	3301
RAMALHO_STEMNESS_UP	191	0.442341	1.61312	0	0.0322103	1	3938
UDAYAKUMAR_MED1_TARGETS_UP	127	0.466493	1.613	0	0.0321245	1	3111
LY_AGING_OLD_DN	51	0.527551	1.61268	0.00879121	0.0320992	1	3707
WHITFIELD_CELL_CYCLE_G1_S	126	0.467991	1.61258	0	0.0320199	1	3558
REACTOME_PHOSPHORYLATION_OF_THE_APC_C	17	0.665592	1.61196	0.0152505	0.0320615	1	3750
REACTOME_BRANCHED_CHAIN_AMINO_ACID_CATABOLISM	16	0.680057	1.61044	0.0196078	0.0323806	1	4370
PRAMOONJAGO_SOX4_TARGETS_DN	46	0.545735	1.61011	0	0.0323443	1	3065
REACTOME_INHIBITION_OF_THE_PROTEOLYTIC_ACTIVITY_OF_APC_C_REQUIRED_FOR_THE_ONSET_OF_ANAPHASE_BY_MITOTIC_SPINDLE_CHECKPOINT_COMPONENTS	18	0.655566	1.5992	0.0203666	0.0358506	1	3750
REACTOME_APC_C_CDC20_MEDIATED_DEGRADATION_OF_CYCLIN_B	19	0.64003	1.59774	0.0256959	0.0362509	1	3750
REACTOME_BIOSYNTHESIS_OF_THE_N_GLYCAN_PRECURSOR_DOLICHOL_LIPID_LINKED_OLIGOSACCHARIDE_LLO_AND_TRANSFER_TO_A_NASCENT_PROTEIN	26	0.604384	1.59206	0.0229645	0.0382374	1	2666
KEGG_OOCYTE_MEIOSIS	90	0.478091	1.59175	0	0.0382244	1	3386
AFFAR_YY1_TARGETS_DN	163	0.445396	1.59173	0	0.0380902	1	3048
REACTOME_G1_S_SPECIFIC_TRANSCRIPTION	16	0.683757	1.58824	0.0161616	0.0392604	1	3461
KIM_WT1_TARGETS_DN	405	0.405877	1.585	0	0.0403228	1	3406
ZHONG_RESPONSE_TO_AZACITIDINE_AND_TSA_DN	61	0.514433	1.58163	0.00642398	0.0415541	1	3482
PELLICCIOTTA_HDAC_IN_ANTIGEN_PRESENTATION_UP	61	0.502354	1.58118	0.0021692	0.0416022	1	4786
REACTOME_BASIGIN_INTERACTIONS	19	0.639073	1.58057	0.0336134	0.0416907	1	3290
PURBEY_TARGETS_OF_CTBP1_AND_SATB1_DN	143	0.442678	1.57957	0	0.0419529	1	2587
KEGG_ONE_CARBON_POOL_BY_FOLATE	16	0.672938	1.57943	0.0326531	0.0418628	1	3565
CUI_TCF21_TARGETS_2_UP	318	0.407457	1.57864	0	0.042034	1	3263
CHEN_HOXA5_TARGETS_9HR_DN	35	0.563903	1.57839	0.014	0.0419902	1	1272
WANG_RESPONSE_TO_GSK3_INHIBITOR_SB216763_DN	330	0.412541	1.57699	0	0.0423891	1	3080
ELVIDGE_HYPOXIA_BY_DMOG_DN	50	0.521376	1.57455	0.0021645	0.0431295	1	2838
STEIN_ESRRA_TARGETS	469	0.395192	1.57338	0	0.0434277	1	3210
REACTOME_INFLUENZA_LIFE_CYCLE	139	0.44946	1.57095	0.002079	0.0443088	1	3818
PID_BARD1_PATHWAY	29	0.58592	1.57031	0.0105485	0.0443813	1	1674
HU_GENOTOXIC_DAMAGE_4HR	35	0.546806	1.56687	0.0162272	0.045645	1	3578
SU_TESTIS	55	0.5046	1.56557	0.0106838	0.0460347	1	3257
REACTOME_MITOTIC_G1_G1_S_PHASES	127	0.447403	1.56484	0	0.0461435	1	3334
KEGG_PARKINSONS_DISEASE	102	0.461065	1.56334	0.00865801	0.0466652	1	5710
REACTOME_SULFUR_AMINO_ACID_METABOLISM	21	0.622328	1.56071	0.0341151	0.0476339	1	4643
OXFORD_RALA_OR_RALB_TARGETS_UP	48	0.520715	1.56065	0.0144033	0.0474759	1	2696
REACTOME_METABOLISM_OF_NUCLEOTIDES	60	0.493273	1.5599	0.00659341	0.0476468	1	2739
MELLMAN_TUT1_TARGETS_UP	18	0.627963	1.55478	0.0323232	0.0497045	1	6927
VETTER_TARGETS_OF_PRKCA_AND_ETS1_UP	15	0.6661	1.55439	0.0424628	0.0497008	1	2579
SHAFFER_IRF4_TARGETS_IN_ACTIVATED_B_LYMPHOCYTE	75	0.476492	1.55058	0.00451467	0.0513521	1	3396
MOOTHA_GLUCONEOGENESIS	25	0.600193	1.54839	0.0265849	0.0522642	1	4052
GAVIN_FOXP3_TARGETS_CLUSTER_P6	81	0.47348	1.54793	0.00449438	0.0522909	1	3548
FOURNIER_ACINAR_DEVELOPMENT_LATE_2	258	0.410575	1.54708	0	0.0525185	1	2942
CHANG_CORE_SERUM_RESPONSE_UP	193	0.420336	1.54628	0	0.0526608	1	3732
ELVIDGE_HYPOXIA_DN	131	0.439989	1.54461	0.00455581	0.0532032	1	3065
KEGG_TYROSINE_METABOLISM	21	0.615659	1.54416	0.024	0.0532693	1	5394
BURTON_ADIPOGENESIS_5	109	0.452676	1.54154	0	0.0544638	1	4729
MORI_PLASMA_CELL_UP	46	0.520927	1.53577	0.0125523	0.0571509	1	5734
REACTOME_SYNTHESIS_OF_GLYCOSYLPHOSPHATIDYLINOSITOL_GPI	16	0.642372	1.5353	0.0317797	0.0572214	1	1402
ODONNELL_METASTASIS_DN	19	0.628192	1.52603	0.0364807	0.0618428	1	1929
REACTOME_TRANSPORT_OF_VITAMINS_NUCLEOSIDES_AND_RELATED_MOLECULES	21	0.610515	1.52581	0.0229167	0.0617645	1	1471
STEIN_ESRRA_TARGETS_RESPONSIVE_TO_ESTROGEN_DN	35	0.536986	1.52343	0.0191489	0.0629366	1	3461
VANOEVELEN_MYOGENESIS_SIN3A_TARGETS	195	0.418326	1.52298	0	0.062961	1	3403
CAIRO_HEPATOBLASTOMA_UP	184	0.41964	1.52258	0	0.0630019	1	2532
MATTIOLI_MULTIPLE_MYELOMA_SUBGROUPS	15	0.664896	1.52135	0.0282828	0.0634592	1	1874
REACTOME_MICRORNA_MIRNA_BIOGENESIS	18	0.623869	1.5213	0.034749	0.0632848	1	3744
BIOCARTA_MCM_PATHWAY	17	0.644172	1.51889	0.0311203	0.0644091	1	4111
YAO_TEMPORAL_RESPONSE_TO_PROGESTERONE_CLUSTER_13	158	0.425944	1.51809	0	0.0646316	1	4743
DEURIG_T_CELL_PROLYMPHOCYTIC_LEUKEMIA_UP	285	0.395168	1.5177	0	0.0646646	1	3008
GROSS_HYPOXIA_VIA_HIF1A_UP	75	0.468768	1.51621	0.0106157	0.0653109	1	1652
SCIBETTA_KDM5B_TARGETS_DN	70	0.471022	1.5143	0.0149573	0.0661439	1	3636
REACTOME_POST_TRANSLATIONAL_PROTEIN_MODIFICATION	134	0.430441	1.51408	0	0.066057	1	3749
REACTOME_ASSEMBLY_OF_THE_PRE_REPLICATIVE_COMPLEX	62	0.480745	1.51387	0.0101833	0.0659657	1	4182
SARRIO_EPITHELIAL_MESENCHYMAL_TRANSITION_UP	156	0.420178	1.51092	0.00449438	0.0674435	1	3069
KEGG_RNA_DEGRADATION	56	0.491064	1.5093	0.0236559	0.0681765	1	2444
KRASNOSELSKAYA_ILF3_TARGETS_DN	34	0.535591	1.50732	0.0230608	0.0690544	1	2652
SHEPARD_CRUSH_AND_BURN_MUTANT_UP	162	0.415475	1.50247	0	0.071824	1	3714
LIN_MELANOMA_COPY_NUMBER_UP	58	0.485783	1.5019	0.014433	0.0719553	1	2435
REACTOME_SYNTHESIS_OF_DNA	88	0.454397	1.50173	0.0087146	0.0718096	1	3461
MOHANKUMAR_HOXA1_TARGETS_UP	355	0.386752	1.50145	0	0.0717479	1	3532
OUELLET_OVARIAN_CANCER_INVASIVE_VS_LMP_UP	115	0.437164	1.49706	0.00400802	0.0741752	1	2009
REACTOME_LATE_PHASE_OF_HIV_LIFE_CYCLE	96	0.446675	1.48743	0.00420168	0.080041	1	4325
PYEON_HPV_POSITIVE_TUMORS_UP	81	0.457533	1.48611	0.00414938	0.0806297	1	2814
GAJATE_RESPONSE_TO_TRABECTEDIN_DN	17	0.613741	1.48609	0.0346232	0.0804006	1	2753
REACTOME_TIGHT_JUNCTION_INTERACTIONS	15	0.639699	1.48557	0.0539957	0.0804667	1	3260
AGUIRRE_PANCREATIC_CANCER_COPY_NUMBER_UP	262	0.391998	1.48478	0	0.0807328	1	3441
MOOTHA_PGC	373	0.380213	1.48264	0	0.0819288	1	3301
KEGG_N_GLYCAN_BIOSYNTHESIS	45	0.494301	1.48099	0.01875	0.0827673	1	3860
BOHN_PRIMARY_IMMUNODEFICIENCY_SYNDROM_UP	46	0.503343	1.47947	0.0167015	0.0835941	1	1746
WAMUNYOKOLI_OVARIAN_CANCER_GRADES_1_2_UP	111	0.43955	1.47843	0	0.0840683	1	3252
NIKOLSKY_BREAST_CANCER_16P13_AMPLICON	82	0.456834	1.47802	0.00632911	0.0840802	1	1965
FLECHNER_BIOPSY_KIDNEY_TRANSPLANT_REJECTED_VS_OK_DN	439	0.373575	1.47762	0	0.0841124	1	3150
BASAKI_YBX1_TARGETS_UP	252	0.394575	1.47741	0	0.0839634	1	3058
REACTOME_ASPARAGINE_N_LINKED_GLYCOSYLATION	74	0.45266	1.47463	0.00683371	0.085536	1	4194
KEGG_CELL_CYCLE	119	0.424312	1.47401	0.00208768	0.0857274	1	3578
LIEN_BREAST_CARCINOMA_METAPLASTIC_VS_DUCTAL_DN	68	0.463947	1.47156	0.00881057	0.0871393	1	1979
MEINHOLD_OVARIAN_CANCER_LOW_GRADE_DN	20	0.590072	1.47008	0.0503876	0.0880141	1	1463
REACTOME_RNA_POL_I_TRANSCRIPTION_INITIATION	23	0.57397	1.46991	0.0458515	0.0878812	1	4189
WALLACE_PROSTATE_CANCER_RACE_DN	66	0.45841	1.46953	0.00636943	0.087911	1	1738
BOYAULT_LIVER_CANCER_SUBCLASS_G1_UP	98	0.432489	1.46855	0.0114155	0.0883229	1	2971
REACTOME_GLUCOSE_TRANSPORT	32	0.533655	1.46488	0.0289256	0.090632	1	3420
LEE_LIVER_CANCER_SURVIVAL_DN	158	0.409613	1.46472	0.00206186	0.0905049	1	2213
KEGG_HISTIDINE_METABOLISM	17	0.613094	1.4643	0.0494624	0.090499	1	2645
GAZDA_DIAMOND_BLACKFAN_ANEMIA_PROGENITOR_DN	61	0.467937	1.4626	0.0255864	0.0914736	1	3253
SENGUPTA_NASOPHARYNGEAL_CARCINOMA_UP	246	0.388164	1.46251	0	0.0912886	1	3651
NAKAMURA_TUMOR_ZONE_PERIPHERAL_VS_CENTRAL_UP	225	0.388337	1.46114	0	0.0920474	1	3736
ZWANG_DOWN_BY_2ND_EGF_PULSE	199	0.399006	1.4598	0.00213675	0.0927443	1	3153
RAHMAN_TP53_TARGETS_PHOSPHORYLATED	21	0.579563	1.45559	0.0530612	0.095644	1	3647
WANG_METASTASIS_OF_BREAST_CANCER_ESR1_UP	20	0.582041	1.4555	0.0660981	0.0954429	1	1795
CHEN_ETV5_TARGETS_TESTIS	16	0.621371	1.45536	0.0446602	0.0952648	1	3076
KEGG_CYSTEINE_AND_METHIONINE_METABOLISM	25	0.560055	1.45418	0.0460251	0.095933	1	5918
REACTOME_PREFOLDIN_MEDIATED_TRANSFER_OF_SUBSTRATE_TO_CCT_TRIC	25	0.55873	1.45396	0.0340681	0.0957964	1	832
PEART_HDAC_PROLIFERATION_CLUSTER_DN	72	0.461274	1.45009	0.0149254	0.0983848	1	4270
KEGG_GLYCEROLIPID_METABOLISM	38	0.507075	1.44959	0.0281125	0.0984924	1	769
REACTOME_MITOTIC_G2_G2_M_PHASES	77	0.449664	1.44659	0.0168421	0.100505	1	2657
REACTOME_S_PHASE	104	0.427495	1.44635	0.0132159	0.100414	1	4193
ZHAN_VARIABLE_EARLY_DIFFERENTIATION_GENES_DN	29	0.531726	1.44597	0.039666	0.100436	1	4272
KEGG_GLYCOLYSIS_GLUCONEOGENESIS	39	0.497283	1.44347	0.0293501	0.102139	1	4172
KEGG_GLYCINE_SERINE_AND_THREONINE_METABOLISM	23	0.565011	1.44033	0.046371	0.104367	1	2860
REACTOME_HOST_INTERACTIONS_OF_HIV_FACTORS	119	0.411584	1.44032	0.00641026	0.104076	1	4325
MORI_PRE_BI_LYMPHOCYTE_UP	75	0.443754	1.43952	0.0169851	0.104452	1	3071
XU_HGF_TARGETS_INDUCED_BY_AKT1_48HR_DN	22	0.571417	1.43235	0.0593047	0.109894	1	3092
COLDREN_GEFITINIB_RESISTANCE_UP	70	0.452983	1.43045	0.0265487	0.111156	1	3029
KEGG_BETA_ALANINE_METABOLISM	17	0.594809	1.43014	0.0616302	0.111099	1	2645
SPIRA_SMOKERS_LUNG_CANCER_DN	17	0.602586	1.42886	0.0910973	0.111795	1	4726
REACTOME_FORMATION_OF_TUBULIN_FOLDING_INTERMEDIATES_BY_CCT_TRIC	19	0.581226	1.42698	0.0536481	0.113144	1	832
REACTOME_METABOLISM_OF_RNA	257	0.379026	1.42675	0.0023753	0.113036	1	3420
KEGG_BASE_EXCISION_REPAIR	34	0.509255	1.42608	0.0472279	0.113329	1	4333
SHEPARD_BMYB_TARGETS	49	0.470246	1.42129	0.0316456	0.117269	1	3029
SAKAI_TUMOR_INFILTRATING_MONOCYTES_DN	74	0.439819	1.42038	0.0171674	0.11772	1	4770
GENTILE_UV_RESPONSE_CLUSTER_D1	17	0.59628	1.42036	0.0698603	0.117424	1	2549
MIKKELSEN_NPC_ICP_WITH_H3K4ME3	317	0.36896	1.42031	0	0.117144	1	3195
MONNIER_POSTRADIATION_TUMOR_ESCAPE_UP	347	0.363318	1.41825	0	0.118619	1	3907
BOYLAN_MULTIPLE_MYELOMA_C_CLUSTER_UP	29	0.521037	1.41824	0.0646465	0.118306	1	3535
KEGG_GLYCOSYLPHOSPHATIDYLINOSITOL_GPI_ANCHOR_BIOSYNTHESIS	23	0.557629	1.41741	0.054326	0.11872	1	1402
FISCHER_G1_S_CELL_CYCLE	181	0.3903	1.41724	0.00222717	0.118548	1	2398
YEGNASUBRAMANIAN_PROSTATE_CANCER	87	0.42848	1.41712	0.0145228	0.118334	1	2943
REACTOME_LAGGING_STRAND_SYNTHESIS	19	0.576109	1.41444	0.05625	0.120373	1	1737
WANG_CISPLATIN_RESPONSE_AND_XPC_UP	158	0.396238	1.41132	0.00646552	0.122861	1	2631
REACTOME_GLYCOSPHINGOLIPID_METABOLISM	28	0.518489	1.41064	0.0570265	0.123132	1	5475
REACTOME_REGULATION_OF_MITOTIC_CELL_CYCLE	75	0.433592	1.41055	0.0164271	0.122886	1	3750
POMEROY_MEDULLOBLASTOMA_PROGNOSIS_DN	43	0.485491	1.40987	0.063786	0.12313	1	2468
REACTOME_APC_C_CDH1_MEDIATED_DEGRADATION_OF_CDC20_AND_OTHER_APC_C_CDH1_TARGETED_PROTEINS_IN_LATE_MITOSIS_EARLY_G1	63	0.452344	1.40794	0.0263158	0.124455	1	3386
REACTOME_SLC_MEDIATED_TRANSMEMBRANE_TRANSPORT	140	0.402955	1.40764	0.0110865	0.124391	1	3522
GHO_ATF5_TARGETS_DN	15	0.594342	1.40695	0.0750988	0.12467	1	1174
REACTOME_APC_C_CDC20_MEDIATED_DEGRADATION_OF_MITOTIC_PROTEINS	64	0.450478	1.40429	0.033543	0.126803	1	3386
KEGG_TRYPTOPHAN_METABOLISM	26	0.533231	1.40284	0.0733333	0.127851	1	2645
HONRADO_BREAST_CANCER_BRCA1_VS_BRCA2	15	0.616875	1.40234	0.0888889	0.127978	1	1398
CHAUHAN_RESPONSE_TO_METHOXYESTRADIOL_UP	45	0.470681	1.4019	0.0266667	0.128056	1	3012
ZHAN_LATE_DIFFERENTIATION_GENES_UP	32	0.502286	1.40026	0.067086	0.129283	1	3433
LE_EGR2_TARGETS_UP	98	0.417025	1.39924	0.0177384	0.129901	1	2631
WHITFIELD_CELL_CYCLE_G2_M	189	0.380784	1.39889	0.002331	0.129902	1	3482
PID_FOXM1_PATHWAY	36	0.490703	1.39886	0.0502008	0.129598	1	2631
WILCOX_RESPONSE_TO_PROGESTERONE_UP	130	0.398816	1.39853	0.00671141	0.12956	1	3058
SANA_RESPONSE_TO_IFNG_DN	70	0.440214	1.39769	0.0369565	0.130016	1	1467
MATTIOLI_MGUS_VS_PCL	97	0.413145	1.39744	0.0198238	0.129924	1	2714
RIZ_ERYTHROID_DIFFERENTIATION	69	0.438162	1.39406	0.0316742	0.132907	1	2277
CREIGHTON_ENDOCRINE_THERAPY_RESISTANCE_1	408	0.356594	1.3931	0	0.133446	1	4060
NIKOLSKY_BREAST_CANCER_17Q21_Q25_AMPLICON	240	0.371428	1.3917	0	0.134402	1	3109
REACTOME_PURINE_METABOLISM	29	0.514102	1.38993	0.0588235	0.135737	1	2739
RAMASWAMY_METASTASIS_UP	60	0.44505	1.38652	0.0549683	0.13879	1	3420
REACTOME_FORMATION_OF_THE_HIV1_EARLY_ELONGATION_COMPLEX	28	0.517713	1.38383	0.0912863	0.141083	1	4189
DAIRKEE_CANCER_PRONE_RESPONSE_E2	21	0.554016	1.38322	0.0764331	0.141349	1	4189
KEGG_HEDGEHOG_SIGNALING_PATHWAY	34	0.4855	1.38157	0.0649895	0.14268	1	3250
REACTOME_BASE_EXCISION_REPAIR	19	0.569599	1.3801	0.0828157	0.143819	1	1791
REACTOME_ABORTIVE_ELONGATION_OF_HIV1_TRANSCRIPT_IN_THE_ABSENCE_OF_TAT	19	0.556358	1.37876	0.0959184	0.144863	1	3744
BROWN_MYELOID_CELL_DEVELOPMENT_DN	108	0.408146	1.37754	0.0237069	0.145725	1	2187
ZHOU_INFLAMMATORY_RESPONSE_LIVE_DN	296	0.356936	1.37471	0	0.148328	1	3518
PUJANA_BREAST_CANCER_LIT_INT_NETWORK	97	0.40994	1.37367	0.0340426	0.149077	1	2665
REACTOME_CHOLESTEROL_BIOSYNTHESIS	20	0.543609	1.37013	0.103297	0.152456	1	2387
CAFFAREL_RESPONSE_TO_THC_24HR_5_DN	52	0.44873	1.36771	0.0587045	0.154611	1	2875
KEGG_AMINO_SUGAR_AND_NUCLEOTIDE_SUGAR_METABOLISM	40	0.469898	1.36574	0.0558882	0.156485	1	3882
CHICAS_RB1_TARGETS_GROWING	188	0.375248	1.36472	0.00607287	0.15724	1	2204
BASSO_B_LYMPHOCYTE_NETWORK	135	0.38468	1.36391	0.0248869	0.157795	1	2760
KIM_ALL_DISORDERS_DURATION_CORR_DN	126	0.393048	1.36343	0.0154185	0.157921	1	4980
BENPORATH_MYC_TARGETS_WITH_EBOX	205	0.367302	1.36291	0.0150862	0.158074	1	1926
WEST_ADRENOCORTICAL_TUMOR_MARKERS_UP	18	0.55218	1.36285	0.102083	0.157754	1	2942
REACTOME_DESTABILIZATION_OF_MRNA_BY_KSRP	17	0.560466	1.36174	0.0849257	0.158477	1	2938
LINDGREN_BLADDER_CANCER_CLUSTER_1_DN	320	0.35435	1.36117	0	0.15872	1	2406
REACTOME_SYNTHESIS_AND_INTERCONVERSION_OF_NUCLEOTIDE_DI_AND_TRIPHOSPHATES	16	0.583481	1.35859	0.101031	0.161084	1	4207
REACTOME_HIV_INFECTION	187	0.372388	1.35675	0.0116822	0.162765	1	4325
REACTOME_RESOLUTION_OF_AP_SITES_VIA_THE_MULTIPLE_NUCLEOTIDE_PATCH_REPLACEMENT_PATHWAY	17	0.578465	1.35639	0.11336	0.162774	1	1318
REACTOME_MRNA_CAPPING	28	0.508385	1.35493	0.0932203	0.16395	1	4189
ZHENG_IL22_SIGNALING_DN	25	0.520783	1.35323	0.0769231	0.165511	1	3383
SANSOM_APC_TARGETS	149	0.370584	1.35116	0.0172043	0.167445	1	2424
LOCKWOOD_AMPLIFIED_IN_LUNG_CANCER	197	0.367411	1.3495	0.0177384	0.168913	1	3409
REACTOME_RNA_POL_I_TRANSCRIPTION_TERMINATION	20	0.539419	1.34905	0.121212	0.168989	1	4189
PEDRIOLI_MIR31_TARGETS_UP	116	0.390673	1.34889	0.030303	0.168759	1	1492
GINESTIER_BREAST_CANCER_ZNF217_AMPLIFIED_DN	281	0.354072	1.34799	0.00702576	0.1694	1	3733
KEGG_O_GLYCAN_BIOSYNTHESIS	19	0.551802	1.34723	0.0952381	0.169796	1	3574
REACTOME_CELL_JUNCTION_ORGANIZATION	44	0.454436	1.34418	0.0622407	0.173142	1	1617
PAL_PRMT5_TARGETS_UP	185	0.367156	1.34373	0.0111607	0.173265	1	4049
REACTOME_ASSOCIATION_OF_TRIC_CCT_WITH_TARGET_PROTEINS_DURING_BIOSYNTHESIS	26	0.503588	1.34235	0.0897155	0.174535	1	862
OUELLET_CULTURED_OVARIAN_CANCER_INVASIVE_VS_LMP_DN	16	0.570086	1.342	0.121849	0.174551	1	1013
BLALOCK_ALZHEIMERS_DISEASE_INCIPIENT_DN	140	0.381405	1.34122	0.0248307	0.175065	1	3844
JAERVINEN_AMPLIFIED_IN_LARYNGEAL_CANCER	31	0.489067	1.34062	0.0753564	0.175343	1	1496
IWANAGA_E2F1_TARGETS_INDUCED_BY_SERUM	28	0.496492	1.3393	0.0714286	0.176485	1	5362
REACTOME_RNA_POL_I_RNA_POL_III_AND_MITOCHONDRIAL_TRANSCRIPTION	108	0.394465	1.33873	0.030303	0.176805	1	4189
BIOCARTA_MCALPAIN_PATHWAY	21	0.535442	1.33855	0.110887	0.176591	1	1633
ICHIBA_GRAFT_VERSUS_HOST_DISEASE_D7_DN	21	0.526452	1.3381	0.0985916	0.176717	1	3535
CREIGHTON_ENDOCRINE_THERAPY_RESISTANCE_2	277	0.350973	1.33539	0.00867679	0.179591	1	2500
BIOCARTA_BAD_PATHWAY	22	0.522058	1.33517	0.105042	0.179452	1	1633
MAYBURD_RESPONSE_TO_L663536_DN	48	0.436931	1.33478	0.0647059	0.179573	1	2631
GOLDRATH_HOMEOSTATIC_PROLIFERATION	155	0.375652	1.33446	0.0143443	0.179563	1	3969
HU_GENOTOXIN_ACTION_DIRECT_VS_INDIRECT_24HR	49	0.443992	1.33386	0.0625	0.179885	1	3475
REACTOME_TRANSMEMBRANE_TRANSPORT_OF_SMALL_MOLECULES	244	0.354713	1.33219	0.00950119	0.181438	1	3522
LIM_MAMMARY_STEM_CELL_DN	360	0.34233	1.33217	0	0.181049	1	3526
BROWNE_HCMV_INFECTION_4HR_DN	197	0.361585	1.33207	0.00668151	0.180767	1	2105
WIERENGA_PML_INTERACTOME	35	0.47327	1.33192	0.0847826	0.180524	1	3394
ZWANG_EGF_INTERVAL_UP	54	0.437815	1.33144	0.067086	0.180661	1	3204
YUAN_ZNF143_PARTNERS	21	0.528054	1.33036	0.100858	0.181466	1	1826
GRADE_COLON_VS_RECTAL_CANCER_UP	25	0.511771	1.3293	0.113636	0.1823	1	3944
PID_LIS1_PATHWAY	25	0.513283	1.3283	0.103448	0.183118	1	800
HEIDENBLAD_AMPLICON_8Q24_UP	34	0.479083	1.32728	0.118943	0.183918	1	3940
TURASHVILI_BREAST_DUCTAL_CARCINOMA_VS_LOBULAR_NORMAL_UP	62	0.425694	1.32498	0.0613108	0.186267	1	1996
MIKKELSEN_ES_HCP_WITH_H3_UNMETHYLATED	17	0.548064	1.32465	0.128514	0.186248	1	3856
JIANG_HYPOXIA_VIA_VHL	33	0.467349	1.32444	0.0867769	0.186094	1	4594
DAIRKEE_TERT_TARGETS_UP	310	0.34758	1.32351	0.00681818	0.186894	1	3886
REACTOME_MRNA_SPLICING_MINOR_PATHWAY	42	0.453762	1.32313	0.0772532	0.186958	1	4353
MILI_PSEUDOPODIA_HAPTOTAXIS_UP	479	0.331835	1.32297	0.00235849	0.186763	1	3768
HOLLERN_EMT_BREAST_TUMOR_DN	63	0.417468	1.32244	0.0526316	0.187	1	3158
GOLUB_ALL_VS_AML_UP	23	0.516476	1.3213	0.107287	0.187981	1	5199
WHITFIELD_CELL_CYCLE_G2	165	0.366518	1.32	0.0223214	0.189276	1	2657
KEGG_STEROID_HORMONE_BIOSYNTHESIS	19	0.544932	1.31671	0.111828	0.192995	1	4827
SHIPP_DLBCL_VS_FOLLICULAR_LYMPHOMA_UP	43	0.448169	1.31402	0.0882353	0.195892	1	3441
FERNANDEZ_BOUND_BY_MYC	156	0.367533	1.30978	0.0153846	0.201019	1	1926
GALLUZZI_PREVENT_MITOCHONDIAL_PERMEABILIZATION	22	0.52202	1.30921	0.128755	0.201285	1	1736
REACTOME_CELL_CELL_JUNCTION_ORGANIZATION	31	0.483498	1.30747	0.114407	0.203242	1	1617
MOOTHA_GLYCOLYSIS	17	0.539074	1.30742	0.141434	0.202861	1	5495
PEART_HDAC_PROLIFERATION_CLUSTER_UP	57	0.423032	1.30734	0.0696202	0.202543	1	2114
REACTOME_ORC1_REMOVAL_FROM_CHROMATIN	63	0.412029	1.30727	0.0752688	0.20221	1	4182
REACTOME_DARPP_32_EVENTS	21	0.520628	1.30644	0.113131	0.202915	1	471
WALLACE_PROSTATE_CANCER_UP	16	0.547488	1.30391	0.116228	0.205817	1	2187
BROWNE_HCMV_INFECTION_48HR_UP	144	0.369551	1.30304	0.043299	0.206542	1	2914
REACTOME_ABC_FAMILY_PROTEINS_MEDIATED_TRANSPORT	18	0.537495	1.3008	0.135827	0.209021	1	4402
KATSANOU_ELAVL1_TARGETS_DN	103	0.382784	1.30041	0.0534188	0.209089	1	2372
SHEPARD_BMYB_MORPHOLINO_UP	166	0.359188	1.29526	0.0348584	0.215672	1	2271
BIOCARTA_MITOCHONDRIA_PATHWAY	21	0.514306	1.2952	0.140816	0.215329	1	2274
ZHAN_MULTIPLE_MYELOMA_HP_DN	43	0.442095	1.29142	0.0952381	0.220095	1	2565
ZHAN_MULTIPLE_MYELOMA_UP	63	0.408812	1.29135	0.0884211	0.219735	1	3158
REACTOME_TRANSCRIPTION_COUPLED_NER_TC_NER	43	0.436415	1.28892	0.111588	0.222567	1	4191
KUMAR_PATHOGEN_LOAD_BY_MACROPHAGES	187	0.35183	1.28802	0.0234043	0.223365	1	2403
SMITH_LIVER_CANCER	39	0.445817	1.28665	0.109015	0.224735	1	2387
WILLIAMS_ESR2_TARGETS_UP	23	0.498021	1.28591	0.123772	0.225318	1	3532
REACTOME_PHASE_II_CONJUGATION	36	0.452749	1.28518	0.120763	0.225891	1	4643
REACTOME_REGULATORY_RNA_PATHWAYS	21	0.50105	1.28476	0.139186	0.226045	1	3744
CHOI_ATL_CHRONIC_VS_ACUTE_DN	18	0.532548	1.28431	0.153386	0.226229	1	1708
NIKOLSKY_BREAST_CANCER_19Q13.1_AMPLICON	17	0.526722	1.27948	0.155102	0.23281	1	5821
PID_MYC_ACTIV_PATHWAY	75	0.39619	1.27778	0.0785563	0.234821	1	2832
MORI_EMU_MYC_LYMPHOMA_BY_ONSET_TIME_UP	97	0.379808	1.27596	0.0714286	0.236871	1	4390
REACTOME_TELOMERE_MAINTENANCE	69	0.397404	1.27514	0.0801688	0.237588	1	2842
SERVITJA_LIVER_HNF1A_TARGETS_UP	101	0.374971	1.27406	0.0711207	0.238703	1	2488
BIOCARTA_G2_PATHWAY	23	0.500386	1.27388	0.15	0.238495	1	2631
REACTOME_CTNNB1_PHOSPHORYLATION_CASCADE	15	0.54205	1.27334	0.17382	0.238821	1	1214
MEISSNER_BRAIN_HCP_WITH_H3K27ME3	71	0.391329	1.26878	0.0822511	0.245158	1	3093
SHEPARD_CRUSH_AND_BURN_MUTANT_DN	128	0.366584	1.26691	0.0609244	0.2475	1	3118
HEDENFALK_BREAST_CANCER_HEREDITARY_VS_SPORADIC	45	0.42574	1.26576	0.123753	0.248689	1	4043
KARLSSON_TGFB1_TARGETS_UP	116	0.367287	1.2656	0.0570175	0.24844	1	3736
LEE_AGING_NEOCORTEX_DN	47	0.425613	1.26515	0.104603	0.248653	1	3837
RICKMAN_TUMOR_DIFFERENTIATED_MODERATELY_VS_POORLY_UP	93	0.375514	1.26515	0.0670732	0.248155	1	3292
KEGG_CARDIAC_MUSCLE_CONTRACTION	39	0.437755	1.26489	0.127615	0.248043	1	6084
PID_DNA_PK_PATHWAY	15	0.538071	1.26179	0.167728	0.252387	1	3696
MULLIGAN_NTF3_SIGNALING_VIA_INSR_AND_IGF1R_UP	19	0.510891	1.2606	0.176101	0.253744	1	3510
AMIT_SERUM_RESPONSE_480_MCF10A	26	0.472945	1.26041	0.172566	0.253525	1	957
FARMER_BREAST_CANCER_APOCRINE_VS_BASAL	268	0.333802	1.25826	0.0280374	0.25632	1	2751
MATTIOLI_MGUS_VS_MULTIPLE_MYELOMA	16	0.530486	1.25745	0.179283	0.257109	1	1800
PID_PRL_SIGNALING_EVENTS_PATHWAY	21	0.51007	1.25644	0.151874	0.258192	1	1243
TERAMOTO_OPN_TARGETS_CLUSTER_7	16	0.534289	1.25629	0.1875	0.257891	1	77
MARTINEZ_RESPONSE_TO_TRABECTEDIN_DN	255	0.33504	1.25535	0.0222222	0.258876	1	2674
BURTON_ADIPOGENESIS_4	41	0.438647	1.25485	0.1625	0.259122	1	3065
PID_A6B1_A6B4_INTEGRIN_PATHWAY	34	0.45245	1.25426	0.136735	0.259509	1	2713
REACTOME_DESTABILIZATION_OF_MRNA_BY_BRF1	17	0.512876	1.25413	0.156	0.259179	1	1649
WAGNER_APO2_SENSITIVITY	15	0.541566	1.25274	0.17623	0.260875	1	3574
REACTOME_DESTABILIZATION_OF_MRNA_BY_TRISTETRAPROLIN_TTP	17	0.530425	1.25232	0.176471	0.261034	1	1649
MARIADASON_RESPONSE_TO_BUTYRATE_SULINDAC_4	19	0.508062	1.25229	0.145455	0.260557	1	1803
WINTER_HYPOXIA_UP	71	0.386799	1.25176	0.0873016	0.260995	1	4155
KEGG_PEROXISOME	67	0.392291	1.25142	0.0985916	0.261068	1	3797
OZEN_MIR125B1_TARGETS	25	0.473087	1.24983	0.164634	0.263091	1	3074
REACTOME_LOSS_OF_NLP_FROM_MITOTIC_CENTROSOMES	56	0.405804	1.24961	0.110132	0.262915	1	2657
BIOCARTA_BCELLSURVIVAL_PATHWAY	15	0.546281	1.2483	0.16499	0.264499	1	1397
REACTOME_CELL_CELL_COMMUNICATION	76	0.381135	1.24633	0.101322	0.267228	1	1858
REACTOME_MEIOTIC_RECOMBINATION	70	0.393617	1.24594	0.11349	0.267341	1	2229
SANSOM_APC_MYC_TARGETS	187	0.340235	1.24494	0.0395604	0.268451	1	3626
BIOCARTA_IL6_PATHWAY	22	0.487321	1.24312	0.1875	0.270967	1	2928
HEIDENBLAD_AMPLICON_12P11_12_UP	23	0.483717	1.24227	0.17119	0.271872	1	4839
REACTOME_PROCESSIVE_SYNTHESIS_ON_THE_LAGGING_STRAND	15	0.540475	1.2413	0.209644	0.273008	1	1737
MORI_MATURE_B_LYMPHOCYTE_DN	66	0.392084	1.24016	0.109442	0.274303	1	2213
HAHTOLA_MYCOSIS_FUNGOIDES_CD4_DN	112	0.363306	1.23843	0.0788382	0.276596	1	3253
SHEPARD_BMYB_MORPHOLINO_DN	139	0.354224	1.23823	0.0594714	0.276406	1	3484
KEGG_PROGESTERONE_MEDIATED_OOCYTE_MATURATION	71	0.383467	1.23774	0.117778	0.276683	1	3366
KIM_WT1_TARGETS_8HR_DN	94	0.374551	1.23589	0.10387	0.279286	1	3412
SESTO_RESPONSE_TO_UV_C4	16	0.51789	1.23573	0.202405	0.279022	1	3644
RICKMAN_TUMOR_DIFFERENTIATED_WELL_VS_POORLY_UP	205	0.332652	1.23334	0.0468085	0.282571	1	3352
YIH_RESPONSE_TO_ARSENITE_C3	29	0.450229	1.23027	0.182013	0.28741	1	3430
KLEIN_PRIMARY_EFFUSION_LYMPHOMA_UP	46	0.411764	1.22998	0.151341	0.287367	1	3925
MEISSNER_NPC_HCP_WITH_H3K27ME3	21	0.494272	1.22724	0.170923	0.291541	1	3093
REACTOME_PKB_MEDIATED_EVENTS	26	0.46501	1.22627	0.179798	0.292628	1	5820
CROMER_METASTASIS_DN	59	0.392918	1.2258	0.126882	0.292858	1	3578
REACTOME_RECRUITMENT_OF_MITOTIC_CENTROSOME_PROTEINS_AND_COMPLEXES	63	0.391163	1.22486	0.119247	0.293941	1	2657
VANTVEER_BREAST_CANCER_POOR_PROGNOSIS	42	0.421613	1.22269	0.150826	0.297121	1	2289
REACTOME_TRIGLYCERIDE_BIOSYNTHESIS	35	0.440253	1.22247	0.158351	0.296982	1	2336
TAKADA_GASTRIC_CANCER_COPY_NUMBER_DN	18	0.504734	1.22235	0.205451	0.296636	1	1084
REACTOME_POST_TRANSLATIONAL_MODIFICATION_SYNTHESIS_OF_GPI_ANCHORED_PROTEINS	24	0.457111	1.22227	0.190669	0.296215	1	1402
TSENG_IRS1_TARGETS_UP	82	0.372133	1.22212	0.113734	0.295958	1	3615
NIKOLSKY_BREAST_CANCER_7P22_AMPLICON	24	0.475001	1.22107	0.200397	0.297251	1	2260
PYEON_CANCER_HEAD_AND_NECK_VS_CERVICAL_UP	166	0.34034	1.22004	0.0790068	0.298498	1	2733
REACTOME_METABOLISM_OF_CARBOHYDRATES	172	0.335462	1.21971	0.0763889	0.29854	1	3428
SMIRNOV_RESPONSE_TO_IR_2HR_DN	50	0.403205	1.21837	0.160079	0.300321	1	3690
PUIFFE_INVASION_INHIBITED_BY_ASCITES_UP	74	0.372569	1.21807	0.105145	0.300315	1	1751
ENK_UV_RESPONSE_KERATINOCYTE_DN	453	0.30864	1.21683	0.0249433	0.301946	1	3806
TURASHVILI_BREAST_DUCTAL_CARCINOMA_VS_DUCTAL_NORMAL_UP	33	0.449405	1.21632	0.176938	0.302277	1	2148
RODWELL_AGING_KIDNEY_NO_BLOOD_DN	117	0.354736	1.2162	0.10984	0.30191	1	2562
VALK_AML_CLUSTER_2	21	0.481266	1.21594	0.197959	0.301785	1	696
REACTOME_PYRIMIDINE_METABOLISM	18	0.500203	1.21566	0.204167	0.301726	1	1751
REACTOME_NUCLEOTIDE_EXCISION_REPAIR	48	0.407604	1.21506	0.147826	0.302232	1	4191
KOYAMA_SEMA3B_TARGETS_DN	312	0.315714	1.21383	0.0402844	0.303893	1	2586
SMID_BREAST_CANCER_BASAL_UP	424	0.30638	1.21376	0.0144928	0.303459	1	3065
CAFFAREL_RESPONSE_TO_THC_DN	27	0.456754	1.21247	0.178357	0.305245	1	3484
WANG_RECURRENT_LIVER_CANCER_UP	18	0.503504	1.21232	0.209163	0.30495	1	3359
REACTOME_CDT1_ASSOCIATION_WITH_THE_CDC6_ORC_ORIGIN_COMPLEX	53	0.398826	1.21171	0.136095	0.305539	1	4182
OUELLET_CULTURED_OVARIAN_CANCER_INVASIVE_VS_LMP_UP	63	0.384126	1.21074	0.141393	0.306727	1	2468
STEIN_ESRRA_TARGETS_DN	92	0.364086	1.21023	0.109375	0.307105	1	3151
REACTOME_ION_CHANNEL_TRANSPORT	27	0.447306	1.20595	0.183932	0.314219	1	2699
ACEVEDO_LIVER_CANCER_WITH_H3K9ME3_DN	87	0.366078	1.20523	0.14693	0.314998	1	2851
DEBIASI_APOPTOSIS_BY_REOVIRUS_INFECTION_DN	255	0.31758	1.20464	0.0443459	0.315619	1	2994
MIKKELSEN_IPS_HCP_WITH_H3_UNMETHYLATED	26	0.465525	1.2039	0.198704	0.316424	1	3304
REACTOME_ENERGY_DEPENDENT_REGULATION_OF_MTOR_BY_LKB1_AMPK	15	0.514494	1.20321	0.221748	0.31717	1	2481
SPIELMAN_LYMPHOBLAST_EUROPEAN_VS_ASIAN_UP	456	0.300347	1.20131	0.0165485	0.320092	1	3767
HU_ANGIOGENESIS_DN	36	0.428421	1.20013	0.176101	0.32165	1	2300
ANDERSEN_CHOLANGIOCARCINOMA_CLASS1	32	0.441665	1.19932	0.190372	0.322573	1	3257
KIM_GASTRIC_CANCER_CHEMOSENSITIVITY	75	0.374746	1.19771	0.14978	0.325005	1	2056
REACTOME_PROTEIN_FOLDING	49	0.396708	1.19654	0.172996	0.326543	1	3079
MIKKELSEN_ES_ICP_WITH_H3K4ME3	464	0.300209	1.19588	0.0369515	0.327271	1	2929
CONCANNON_APOPTOSIS_BY_EPOXOMICIN_DN	132	0.341446	1.19542	0.11588	0.327565	1	3386
KEGG_PORPHYRIN_AND_CHLOROPHYLL_METABOLISM	24	0.464886	1.19524	0.204593	0.327296	1	3469
GENTILE_RESPONSE_CLUSTER_D3	59	0.380913	1.1951	0.163866	0.326976	1	3558
LEE_LIVER_CANCER_SURVIVAL_UP	102	0.35415	1.1941	0.128773	0.328313	1	2987
SHAFFER_IRF4_TARGETS_IN_MYELOMA_VS_MATURE_B_LYMPHOCYTE	99	0.356945	1.19251	0.122622	0.330684	1	4289
PELLICCIOTTA_HDAC_IN_ANTIGEN_PRESENTATION_DN	49	0.3955	1.19181	0.168776	0.331436	1	3044
NUNODA_RESPONSE_TO_DASATINIB_IMATINIB_UP	29	0.442667	1.1914	0.205285	0.331624	1	2204
FERRANDO_T_ALL_WITH_MLL_ENL_FUSION_DN	80	0.364636	1.19135	0.136461	0.331144	1	3549
BIOCARTA_RAC1_PATHWAY	20	0.474304	1.19073	0.229299	0.331722	1	2658
LEIN_NEURON_MARKERS	42	0.41585	1.19008	0.168085	0.332409	1	498
SEIDEN_ONCOGENESIS_BY_MET	81	0.364026	1.18675	0.138593	0.338035	1	4691
PID_AURORA_A_PATHWAY	29	0.434182	1.18574	0.211864	0.339361	1	2277
REACTOME_RNA_POL_II_TRANSCRIPTION_PRE_INITIATION_AND_PROMOTER_OPENING	39	0.406512	1.18303	0.189076	0.34407	1	4774
CHARAFE_BREAST_CANCER_LUMINAL_VS_MESENCHYMAL_UP	335	0.303426	1.18302	0.0454545	0.343521	1	2093
BRUINS_UVC_RESPONSE_MIDDLE	79	0.365617	1.18279	0.168297	0.343352	1	1443
WATANABE_COLON_CANCER_MSI_VS_MSS_DN	41	0.415546	1.18261	0.171843	0.343092	1	1171
IVANOVA_HEMATOPOIESIS_LATE_PROGENITOR	459	0.300131	1.18237	0.0479452	0.343019	1	3765
GAL_LEUKEMIC_STEM_CELL_UP	99	0.34882	1.18173	0.133612	0.343641	1	3603
TANAKA_METHYLATED_IN_ESOPHAGEAL_CARCINOMA	57	0.379098	1.18115	0.188053	0.344175	1	1374
VANHARANTA_UTERINE_FIBROID_WITH_7Q_DELETION_DN	35	0.426546	1.17981	0.217484	0.346265	1	3403
GAZDA_DIAMOND_BLACKFAN_ANEMIA_ERYTHROID_DN	423	0.299231	1.17798	0.056338	0.349215	1	2408
LIN_NPAS4_TARGETS_UP	127	0.339689	1.17781	0.112766	0.348958	1	2946
REACTOME_FORMATION_OF_THE_TERNARY_COMPLEX_AND_SUBSEQUENTLY_THE_43S_COMPLEX	51	0.388352	1.17779	0.195789	0.348413	1	1822
TAYLOR_METHYLATED_IN_ACUTE_LYMPHOBLASTIC_LEUKEMIA	59	0.382663	1.17725	0.169165	0.3489	1	4193
REACTOME_GLUCOSE_METABOLISM	56	0.380421	1.17715	0.159681	0.348521	1	2816
REACTOME_PYRUVATE_METABOLISM	18	0.481778	1.17706	0.237473	0.348123	1	3173
APPIERTO_RESPONSE_TO_FENRETINIDE_DN	42	0.404135	1.17645	0.185022	0.348692	1	2771
SPIELMAN_LYMPHOBLAST_EUROPEAN_VS_ASIAN_2FC_DN	21	0.462468	1.17522	0.223427	0.35061	1	1907
LU_EZH2_TARGETS_UP	222	0.312954	1.17232	0.0891304	0.355779	1	2455
KEGG_BASAL_CELL_CARCINOMA	37	0.414506	1.17155	0.207317	0.356733	1	1214
KEEN_RESPONSE_TO_ROSIGLITAZONE_UP	34	0.421594	1.17054	0.198732	0.358036	1	2096
PENG_GLUCOSE_DEPRIVATION_UP	40	0.407421	1.16994	0.203666	0.358654	1	1936
REACTOME_CHROMOSOME_MAINTENANCE	107	0.343112	1.16966	0.137931	0.358626	1	2586
KAAB_HEART_ATRIUM_VS_VENTRICLE_DN	209	0.318179	1.16867	0.0808989	0.359958	1	4272
KEGG_ARACHIDONIC_ACID_METABOLISM	27	0.444935	1.16762	0.239085	0.361422	1	417
RICKMAN_METASTASIS_UP	298	0.3059	1.16649	0.0790698	0.36309	1	3518
KEGG_ARGININE_AND_PROLINE_METABOLISM	35	0.407998	1.16608	0.227766	0.363326	1	3055
WEI_MIR34A_TARGETS	125	0.340854	1.16582	0.144105	0.363266	1	4034
ZHANG_RESPONSE_TO_IKK_INHIBITOR_AND_TNF_DN	81	0.352609	1.16433	0.16568	0.365651	1	3402
BROWNE_HCMV_INFECTION_1HR_DN	168	0.321436	1.16342	0.0955556	0.366875	1	3101
LIU_SOX4_TARGETS_DN	280	0.308851	1.16334	0.0691964	0.366435	1	3243
REACTOME_METAL_ION_SLC_TRANSPORTERS	15	0.509125	1.16199	0.272727	0.368547	1	1668
KOHOUTEK_CCNT1_TARGETS	33	0.416223	1.16023	0.226611	0.371615	1	3515
SIMBULAN_PARP1_TARGETS_DN	17	0.496911	1.1582	0.292017	0.375183	1	4419
LEE_METASTASIS_AND_ALTERNATIVE_SPLICING_DN	34	0.416421	1.15564	0.228632	0.379703	1	3115
REACTOME_AUTODEGRADATION_OF_CDH1_BY_CDH1_APC_C	55	0.378544	1.15378	0.222222	0.383133	1	3366
DEN_INTERACT_WITH_LCA5	26	0.439644	1.15313	0.254273	0.383958	1	2974
REACTOME_G0_AND_EARLY_G1	22	0.459084	1.1525	0.25641	0.384604	1	3461
LANDIS_ERBB2_BREAST_TUMORS_65_UP	20	0.463005	1.15184	0.252083	0.385323	1	3781
BYSTRYKH_HEMATOPOIESIS_STEM_CELL_AND_BRAIN_QTL_CIS	58	0.372133	1.14777	0.209016	0.393325	1	3884
PID_INSULIN_GLUCOSE_PATHWAY	21	0.455687	1.14111	0.269388	0.406714	1	1473
KAMMINGA_SENESCENCE	33	0.413047	1.13783	0.2527	0.413206	1	3405
HOLLEMAN_VINCRISTINE_RESISTANCE_ALL_UP	24	0.446646	1.13777	0.249012	0.412686	1	696
REACTOME_FORMATION_OF_TRANSCRIPTION_COUPLED_NER_TC_NER_REPAIR_COMPLEX	28	0.422422	1.13679	0.265469	0.414236	1	4191
KEGG_LYSINE_DEGRADATION	42	0.397118	1.13661	0.238806	0.413932	1	4734
FIRESTEIN_CTNNB1_PATHWAY	27	0.425282	1.13579	0.232609	0.415137	1	5617
MULLIGHAN_NPM1_MUTATED_SIGNATURE_2_UP	109	0.331175	1.13506	0.2	0.416048	1	3488
WANG_TARGETS_OF_MLL_CBP_FUSION_DN	44	0.385075	1.13492	0.238806	0.415702	1	3590
MARTORIATI_MDM4_TARGETS_FETAL_LIVER_DN	436	0.286848	1.13464	0.0779816	0.415701	1	2825
HORTON_SREBF_TARGETS	23	0.451631	1.13446	0.28355	0.41542	1	2387
ZAMORA_NOS2_TARGETS_UP	63	0.365995	1.13419	0.211087	0.415379	1	3651
PID_E2F_PATHWAY	67	0.354546	1.13405	0.203057	0.415005	1	3461
KEGG_UBIQUITIN_MEDIATED_PROTEOLYSIS	128	0.324733	1.13331	0.178112	0.415992	1	3989
MATZUK_MEIOTIC_AND_DNA_REPAIR	30	0.409768	1.13285	0.271967	0.416306	1	1835
BIOCARTA_IGF1R_PATHWAY	21	0.457855	1.13282	0.295405	0.415725	1	1633
COLINA_TARGETS_OF_4EBP1_AND_4EBP2	302	0.294889	1.13047	0.107728	0.420447	1	3853
SMID_BREAST_CANCER_RELAPSE_IN_BONE_DN	193	0.313567	1.1302	0.165899	0.420404	1	3063
KORKOLA_TERATOMA	26	0.423384	1.13007	0.268085	0.420021	1	638
JOHNSTONE_PARVB_TARGETS_2_DN	298	0.295309	1.12958	0.125532	0.420466	1	2747
PID_P38_MK2_PATHWAY	20	0.456579	1.12877	0.276423	0.4216	1	334
WANG_RESPONSE_TO_BEXAROTENE_UP	19	0.462922	1.1285	0.291939	0.421492	1	4596
YU_BAP1_TARGETS	27	0.426922	1.12767	0.299799	0.422732	1	3461
ALCALA_APOPTOSIS	84	0.339842	1.12733	0.232759	0.422841	1	1913
WANG_LMO4_TARGETS_DN	306	0.292786	1.12726	0.128603	0.42233	1	2897
REACTOME_METABOLISM_OF_STEROID_HORMONES_AND_VITAMINS_A_AND_D	15	0.483803	1.12709	0.306667	0.422031	1	3784
ZHAN_V1_LATE_DIFFERENTIATION_GENES_DN	15	0.475797	1.12697	0.296218	0.421645	1	3482
ABRAHAM_ALPC_VS_MULTIPLE_MYELOMA_DN	19	0.458579	1.12649	0.292969	0.422056	1	467
ALFANO_MYC_TARGETS	197	0.305094	1.12594	0.134146	0.422643	1	3104
REACTOME_ANTIGEN_PRESENTATION_FOLDING_ASSEMBLY_AND_PEPTIDE_LOADING_OF_CLASS_I_MHC	21	0.454386	1.12542	0.292952	0.423186	1	2974
PETROVA_PROX1_TARGETS_UP	20	0.459847	1.12429	0.291577	0.424958	1	3032
KONDO_COLON_CANCER_HCP_WITH_H3K27ME1	16	0.478997	1.12386	0.329832	0.425247	1	2207
REACTOME_TRANSLATION	151	0.313398	1.12369	0.184757	0.424912	1	6379
PID_LYMPH_ANGIOGENESIS_PATHWAY	21	0.448404	1.123	0.30083	0.42582	1	1343
LUCAS_HNF4A_TARGETS_UP	43	0.386859	1.12025	0.235529	0.431382	1	1442
REACTOME_SIGNALLING_TO_RAS	24	0.432369	1.11944	0.285714	0.432516	1	3549
ZHENG_GLIOBLASTOMA_PLASTICITY_UP	201	0.303151	1.11937	0.175115	0.432034	1	3533
WAMUNYOKOLI_OVARIAN_CANCER_LMP_UP	213	0.301493	1.11779	0.158664	0.435035	1	3409
LUI_THYROID_CANCER_CLUSTER_3	28	0.414134	1.11754	0.299145	0.434963	1	3028
REACTOME_SPHINGOLIPID_METABOLISM	54	0.37004	1.11724	0.251037	0.435024	1	3231
REACTOME_PROCESSING_OF_CAPPED_INTRONLESS_PRE_MRNA	23	0.43449	1.11694	0.285714	0.435041	1	4353
AUNG_GASTRIC_CANCER	38	0.396357	1.11671	0.254545	0.434897	1	3032
CHNG_MULTIPLE_MYELOMA_HYPERPLOID_UP	49	0.368322	1.11497	0.264192	0.438061	1	2213
SAGIV_CD24_TARGETS_UP	17	0.461412	1.11467	0.291322	0.438112	1	4616
KRIEG_KDM3A_TARGETS_NOT_HYPOXIA	164	0.311722	1.11231	0.204545	0.442906	1	1247
ZWANG_EGF_PERSISTENTLY_UP	24	0.43909	1.11035	0.284585	0.446785	1	1953
BIOCARTA_PROTEASOME_PATHWAY	28	0.416107	1.11007	0.299376	0.446778	1	6429
RODWELL_AGING_KIDNEY_DN	105	0.325942	1.10962	0.226457	0.447147	1	2562
HEDENFALK_BREAST_CANCER_BRCA1_VS_BRCA2	147	0.311802	1.10867	0.23029	0.448627	1	3811
LIU_PROSTATE_CANCER_UP	70	0.345735	1.10778	0.251082	0.450046	1	1548
REACTOME_DEADENYLATION_DEPENDENT_MRNA_DECAY	43	0.380282	1.10717	0.270042	0.450791	1	4028
CROONQUIST_NRAS_VS_STROMAL_STIMULATION_DN	83	0.337878	1.10336	0.24307	0.45894	1	3461
SHEDDEN_LUNG_CANCER_GOOD_SURVIVAL_A5	54	0.356622	1.1033	0.25	0.458377	1	1994
PID_WNT_CANONICAL_PATHWAY	18	0.460878	1.10308	0.336049	0.458225	1	3290
XU_CREBBP_TARGETS_UP	22	0.429758	1.10305	0.316017	0.457594	1	2396
REACTOME_GENERIC_TRANSCRIPTION_PATHWAY	288	0.287499	1.10276	0.179138	0.457564	1	2855
TIEN_INTESTINE_PROBIOTICS_6HR_DN	148	0.308187	1.10246	0.203905	0.457601	1	3657
KEGG_NUCLEOTIDE_EXCISION_REPAIR	42	0.377572	1.10101	0.315789	0.460477	1	4191
MATZUK_SPERMATOCYTE	56	0.361838	1.09881	0.285417	0.465067	1	3240
REACTOME_SYNTHESIS_OF_PIPS_AT_THE_GOLGI_MEMBRANE	16	0.470002	1.09879	0.312245	0.464417	1	2105
GALE_APL_WITH_FLT3_MUTATED_UP	54	0.358912	1.09738	0.285714	0.46713	1	2304
JIANG_AGING_HYPOTHALAMUS_UP	43	0.374537	1.09671	0.278008	0.468069	1	3647
CHIARETTI_T_ALL_RELAPSE_PROGNOSIS	19	0.444846	1.09652	0.308534	0.467809	1	1675
CHESLER_BRAIN_QTL_CIS	60	0.355347	1.09651	0.27907	0.467133	1	2682
YAMAZAKI_TCEB3_TARGETS_DN	178	0.302718	1.09339	0.232506	0.473863	1	4020
BHAT_ESR1_TARGETS_VIA_AKT1_UP	211	0.294609	1.09217	0.228942	0.476143	1	1404
KEGG_GALACTOSE_METABOLISM	21	0.43155	1.09207	0.338843	0.475695	1	2799
BROWNE_HCMV_INFECTION_30MIN_DN	96	0.325038	1.09144	0.277405	0.476486	1	3045
BOCHKIS_FOXA2_TARGETS	327	0.283369	1.09104	0.174107	0.476712	1	2032
FERRANDO_HOX11_NEIGHBORS	19	0.443196	1.09068	0.313853	0.476894	1	2260
CHESLER_BRAIN_HIGHEST_EXPRESSION	31	0.403759	1.08941	0.3125	0.479302	1	1672
VECCHI_GASTRIC_CANCER_ADVANCED_VS_EARLY_DN	80	0.333525	1.08904	0.299349	0.479473	1	1880
ENK_UV_RESPONSE_EPIDERMIS_UP	246	0.286945	1.08764	0.176471	0.482203	1	3173
REACTOME_FORMATION_OF_RNA_POL_II_ELONGATION_COMPLEX_	38	0.382071	1.08734	0.31893	0.482246	1	4300
BACOLOD_RESISTANCE_TO_ALKYLATING_AGENTS_DN	52	0.356624	1.08607	0.291111	0.484711	1	3064
AMIT_EGF_RESPONSE_480_MCF10A	31	0.397923	1.08442	0.309829	0.488096	1	4082
CHARAFE_BREAST_CANCER_LUMINAL_VS_BASAL_UP	290	0.282159	1.08441	0.190578	0.487414	1	3410
GROSS_HYPOXIA_VIA_ELK3_UP	183	0.296435	1.08236	0.242105	0.491812	1	1912
ANDERSEN_CHOLANGIOCARCINOMA_CLASS2	92	0.323838	1.08219	0.289183	0.491574	1	3094
GARGALOVIC_RESPONSE_TO_OXIDIZED_PHOSPHOLIPIDS_BLUE_DN	45	0.369167	1.08215	0.329764	0.490974	1	2878
REACTOME_MRNA_PROCESSING	152	0.300705	1.0813	0.241071	0.492284	1	4353
DOUGLAS_BMI1_TARGETS_UP	443	0.273216	1.08022	0.199017	0.494238	1	3226
FARMER_BREAST_CANCER_BASAL_VS_LULMINAL	262	0.285984	1.07994	0.219239	0.494223	1	3506
YAO_TEMPORAL_RESPONSE_TO_PROGESTERONE_CLUSTER_15	28	0.399699	1.07863	0.321577	0.496737	1	2631
BYSTRYKH_HEMATOPOIESIS_STEM_CELL_QTL_CIS	105	0.32087	1.07813	0.26572	0.497324	1	3994
KEGG_SMALL_CELL_LUNG_CANCER	70	0.336502	1.07811	0.309771	0.496687	1	2172
CREIGHTON_ENDOCRINE_THERAPY_RESISTANCE_4	224	0.287944	1.07564	0.25814	0.502164	1	3427
REACTOME_PHOSPHOLIPID_METABOLISM	161	0.301987	1.07457	0.255144	0.50412	1	3231
MIKKELSEN_NPC_HCP_WITH_H3K27ME3	96	0.324001	1.07263	0.287946	0.508329	1	2782
CUI_GLUCOSE_DEPRIVATION	49	0.356388	1.07167	0.328918	0.510065	1	2867
WAKABAYASHI_ADIPOGENESIS_PPARG_RXRA_BOUND_WITH_H4K20ME1_MARK	132	0.302249	1.07126	0.280353	0.510327	1	3441
FURUKAWA_DUSP6_TARGETS_PCI35_UP	50	0.361685	1.07046	0.31185	0.511589	1	981
RASHI_RESPONSE_TO_IONIZING_RADIATION_4	49	0.354976	1.06971	0.323467	0.512809	1	2764
ANDERSEN_LIVER_CANCER_KRT19_UP	32	0.394447	1.06959	0.335586	0.512382	1	3847
LIANG_HEMATOPOIESIS_STEM_CELL_NUMBER_LARGE_VS_TINY_DN	40	0.367594	1.06898	0.307531	0.513237	1	1941
BIOCARTA_VEGF_PATHWAY	25	0.40338	1.06704	0.3583	0.517378	1	1822
KEGG_GLUTATHIONE_METABOLISM	41	0.371827	1.06677	0.359408	0.517369	1	3597
GOLDRATH_ANTIGEN_RESPONSE	318	0.275311	1.06487	0.245203	0.521517	1	3138
REACTOME_CLASS_I_MHC_MEDIATED_ANTIGEN_PROCESSING_PRESENTATION	216	0.286514	1.06455	0.255079	0.521584	1	4209
REACTOME_ACTIVATION_OF_THE_MRNA_UPON_BINDING_OF_THE_CAP_BINDING_COMPLEX_AND_EIFS_AND_SUBSEQUENT_BINDING_TO_43S	59	0.339752	1.06205	0.329268	0.527224	1	3736
TONKS_TARGETS_OF_RUNX1_RUNX1T1_FUSION_MONOCYTE_UP	177	0.292208	1.06162	0.27991	0.527655	1	2402
WHITFIELD_CELL_CYCLE_M_G1	125	0.306529	1.06158	0.296053	0.527018	1	3475
PID_IL3_PATHWAY	25	0.404669	1.06151	0.375262	0.52646	1	1757
SUNG_METASTASIS_STROMA_DN	47	0.357531	1.06018	0.34714	0.529124	1	3459
KEGG_ETHER_LIPID_METABOLISM	21	0.415557	1.05893	0.379381	0.531724	1	1691
FLOTHO_PEDIATRIC_ALL_THERAPY_RESPONSE_DN	21	0.422656	1.05862	0.376238	0.531832	1	2835
VALK_AML_CLUSTER_3	28	0.397598	1.05646	0.371002	0.536704	1	263
FERRANDO_T_ALL_WITH_MLL_ENL_FUSION_UP	77	0.321576	1.0562	0.328512	0.536618	1	675
KEGG_HUNTINGTONS_DISEASE	149	0.29771	1.05481	0.280973	0.539615	1	5442
MULLIGHAN_NPM1_SIGNATURE_3_UP	266	0.278516	1.05402	0.265957	0.540969	1	3488
PASINI_SUZ12_TARGETS_UP	74	0.326219	1.05376	0.340292	0.540876	1	3064
FOURNIER_ACINAR_DEVELOPMENT_LATE_DN	19	0.429232	1.05283	0.378495	0.542641	1	3058
KEGG_FATTY_ACID_METABOLISM	31	0.381121	1.05185	0.350538	0.544417	1	4550
REACTOME_CYCLIN_E_ASSOCIATED_EVENTS_DURING_G1_S_TRANSITION_	60	0.340303	1.05137	0.349272	0.544923	1	3128
MULLIGHAN_NPM1_MUTATED_SIGNATURE_1_UP	206	0.285604	1.0513	0.302691	0.544345	1	4306
KEGG_HYPERTROPHIC_CARDIOMYOPATHY_HCM	47	0.353037	1.05059	0.359918	0.545448	1	2713
JACKSON_DNMT1_TARGETS_DN	19	0.438498	1.04982	0.381356	0.546769	1	1425
REACTOME_TRANSCRIPTION	189	0.285199	1.0492	0.292343	0.547604	1	4353
HE_PTEN_TARGETS_UP	15	0.457959	1.04919	0.38664	0.54689	1	981
ZHOU_TNF_SIGNALING_30MIN	51	0.348615	1.04918	0.356998	0.546196	1	3106
IWANAGA_CARCINOGENESIS_BY_KRAS_PTEN_UP	121	0.304872	1.04907	0.341991	0.545739	1	2750
KEGG_GLYCOSAMINOGLYCAN_BIOSYNTHESIS_HEPARAN_SULFATE	15	0.458815	1.04899	0.409369	0.545207	1	4808
CHEMNITZ_RESPONSE_TO_PROSTAGLANDIN_E2_DN	275	0.275802	1.04861	0.283186	0.545419	1	3536
BROWNE_HCMV_INFECTION_18HR_UP	154	0.294461	1.04794	0.32574	0.546477	1	3352
PID_MTOR_4PATHWAY	67	0.3293	1.04611	0.36	0.550465	1	561
CHENG_IMPRINTED_BY_ESTRADIOL	78	0.322647	1.04357	0.353741	0.556551	1	2740
BIOCARTA_NO1_PATHWAY	18	0.439969	1.04314	0.411392	0.55696	1	1633
KAPOSI_LIVER_CANCER_MET_UP	15	0.446091	1.04284	0.400835	0.556934	1	1650
VERRECCHIA_DELAYED_RESPONSE_TO_TGFB1	25	0.394805	1.04268	0.390558	0.556624	1	1
REACTOME_PEROXISOMAL_LIPID_METABOLISM	19	0.424151	1.04124	0.378431	0.559745	1	1691
GRADE_METASTASIS_DN	43	0.356035	1.04116	0.372043	0.559193	1	3005
REACTOME_ANTIGEN_PROCESSING_UBIQUITINATION_PROTEASOME_DEGRADATION	183	0.288242	1.041	0.323651	0.558891	1	4209
SANSOM_APC_TARGETS_UP	89	0.314876	1.04062	0.362205	0.559206	1	4324
BILD_E2F3_ONCOGENIC_SIGNATURE	191	0.283158	1.04019	0.336957	0.559679	1	1860
MCGARVEY_SILENCED_BY_METHYLATION_IN_COLON_CANCER	20	0.4218	1.03985	0.416847	0.559835	1	611
REACTOME_FATTY_ACID_TRIACYLGLYCEROL_AND_KETONE_BODY_METABOLISM	142	0.292374	1.03921	0.357895	0.560858	1	2454
BIOCARTA_CELLCYCLE_PATHWAY	22	0.414002	1.03728	0.402516	0.56521	1	2631
WAKABAYASHI_ADIPOGENESIS_PPARG_BOUND_36HR	29	0.383162	1.03619	0.364211	0.56745	1	2997
PARENT_MTOR_SIGNALING_UP	492	0.25909	1.03354	0.293598	0.57381	1	4070
REACTOME_ANTIVIRAL_MECHANISM_BY_IFN_STIMULATED_GENES	65	0.327935	1.0331	0.368653	0.574293	1	3420
ROME_INSULIN_TARGETS_IN_MUSCLE_UP	387	0.262907	1.03306	0.307692	0.573652	1	4387
REACTOME_TRANSPORT_OF_MATURE_TRANSCRIPT_TO_CYTOPLASM	52	0.341716	1.03286	0.368421	0.573431	1	3558
GRAHAM_CML_QUIESCENT_VS_NORMAL_QUIESCENT_UP	75	0.314825	1.03282	0.382413	0.572795	1	3386
LY_AGING_PREMATURE_DN	27	0.39255	1.03258	0.4238	0.572686	1	3707
CREIGHTON_AKT1_SIGNALING_VIA_MTOR_UP	33	0.370119	1.03225	0.392484	0.572831	1	1739
MODY_HIPPOCAMPUS_POSTNATAL	47	0.340368	1.03146	0.362105	0.574191	1	2468
REACTOME_ER_PHAGOSOME_PATHWAY	58	0.3283	1.02908	0.358209	0.579926	1	5755
GENTILE_UV_RESPONSE_CLUSTER_D9	23	0.400478	1.02872	0.420043	0.580137	1	1243
IVANOVA_HEMATOPOIESIS_STEM_CELL_LONG_TERM	210	0.279033	1.02869	0.373626	0.57947	1	2825
MODY_HIPPOCAMPUS_NEONATAL	27	0.38693	1.02867	0.408	0.578771	1	954
KIM_GERMINAL_CENTER_T_HELPER_UP	58	0.330323	1.02778	0.395789	0.580418	1	3770
LIU_NASOPHARYNGEAL_CARCINOMA	56	0.326759	1.02519	0.389002	0.586734	1	1966
REACTOME_FACTORS_INVOLVED_IN_MEGAKARYOCYTE_DEVELOPMENT_AND_PLATELET_PRODUCTION	99	0.313316	1.02361	0.387991	0.590373	1	1851
WANG_CLIM2_TARGETS_UP	188	0.2782	1.02129	0.378076	0.595886	1	2151
SHEN_SMARCA2_TARGETS_UP	411	0.260684	1.0205	0.350348	0.597294	1	3521
SMIRNOV_RESPONSE_TO_IR_6HR_DN	103	0.301512	1.02022	0.389691	0.597305	1	1731
DARWICHE_SQUAMOUS_CELL_CARCINOMA_DN	122	0.292587	1.01945	0.39738	0.598664	1	3432
BIOCARTA_TFF_PATHWAY	19	0.420136	1.01893	0.419831	0.599379	1	1343
SCHAEFFER_PROSTATE_DEVELOPMENT_6HR_UP	132	0.29248	1.01834	0.397938	0.600267	1	3365
KIM_ALL_DISORDERS_CALB1_CORR_UP	448	0.257824	1.01793	0.347926	0.600653	1	2408
REACTOME_SIGNALING_BY_WNT	61	0.326124	1.01767	0.397938	0.600584	1	3128
SHAFFER_IRF4_TARGETS_IN_ACTIVATED_DENDRITIC_CELL	62	0.325513	1.01556	0.430493	0.605743	1	2047
CHANGOLKAR_H2AFY_TARGETS_DN	29	0.374782	1.01529	0.405738	0.605744	1	1416
REACTOME_PROCESSING_OF_CAPPED_INTRON_CONTAINING_PRE_MRNA	135	0.288444	1.01426	0.415418	0.607835	1	4353
REACTOME_GLOBAL_GENOMIC_NER_GG_NER	32	0.374999	1.01175	0.451193	0.614091	1	4191
REACTOME_GLUTATHIONE_CONJUGATION	18	0.407903	1.01167	0.436992	0.613532	1	4643
REACTOME_RNA_POL_II_PRE_TRANSCRIPTION_EVENTS	54	0.33579	1.01067	0.431579	0.615468	1	4774
LINDGREN_BLADDER_CANCER_CLUSTER_1_UP	97	0.303008	1.01024	0.433962	0.61589	1	1738
WELCSH_BRCA1_TARGETS_UP	176	0.280468	1.01021	0.423423	0.615198	1	3796
REACTOME_METABOLISM_OF_LIPIDS_AND_LIPOPROTEINS	366	0.259507	1.00917	0.414044	0.617304	1	3290
REACTOME_CA_DEPENDENT_EVENTS	21	0.401745	1.00721	0.45674	0.622013	1	1688
HAHTOLA_MYCOSIS_FUNGOIDES_SKIN_DN	22	0.405633	1.00496	0.441296	0.627582	1	2493
WANG_SMARCE1_TARGETS_DN	296	0.261967	1.00416	0.414847	0.629063	1	3018
BILANGES_RAPAMYCIN_SENSITIVE_GENES	37	0.353154	1.00411	0.436475	0.628406	1	2943
GRYDER_PAX3FOXO1_ENHANCERS_KO_DOWN	354	0.257763	1.00212	0.449883	0.63321	1	1726
BARRIER_COLON_CANCER_RECURRENCE_DN	17	0.409932	1.00155	0.445808	0.634032	1	2133
VILLANUEVA_LIVER_CANCER_KRT19_DN	35	0.353052	0.998981	0.450106	0.640473	1	4990
LI_WILMS_TUMOR_VS_FETAL_KIDNEY_2_UP	22	0.389565	0.997269	0.44246	0.644547	1	2842
BIOCARTA_CSK_PATHWAY	17	0.406541	0.996649	0.441296	0.645541	1	86
KORKOLA_YOLK_SAC_TUMOR_UP	18	0.411344	0.994547	0.460765	0.650678	1	2468
AIYAR_COBRA1_TARGETS_DN	24	0.383352	0.994485	0.45749	0.650044	1	1407
GRYDER_PAX3FOXO1_TOP_ENHANCERS	385	0.254034	0.993974	0.478571	0.65071	1	3212
BIOCARTA_HER2_PATHWAY	20	0.399172	0.993862	0.476987	0.650227	1	2701
MARTINEZ_TP53_TARGETS_UP	458	0.250747	0.993587	0.460215	0.650227	1	2889
REACTOME_SCFSKP2_MEDIATED_DEGRADATION_OF_P27_P21	51	0.330408	0.992318	0.476891	0.653002	1	3128
REACTOME_P53_INDEPENDENT_G1_S_DNA_DAMAGE_CHECKPOINT	47	0.332071	0.990919	0.449393	0.656154	1	3128
KEGG_BASAL_TRANSCRIPTION_FACTORS	28	0.372997	0.990839	0.447537	0.655581	1	6169
LIANG_HEMATOPOIESIS_STEM_CELL_NUMBER_SMALL_VS_HUGE_DN	27	0.371928	0.989688	0.449898	0.657938	1	2529
REACTOME_DEPOSITION_OF_NEW_CENPA_CONTAINING_NUCLEOSOMES_AT_THE_CENTROMERE	57	0.31658	0.989124	0.463115	0.658695	1	2381
BIOCARTA_NOS1_PATHWAY	16	0.420346	0.98852	0.452525	0.659591	1	1633
FLECHNER_PBL_KIDNEY_TRANSPLANT_REJECTED_VS_OK_DN	50	0.333251	0.988412	0.466102	0.659067	1	2409
YAUCH_HEDGEHOG_SIGNALING_PARACRINE_DN	137	0.277922	0.988301	0.473233	0.658582	1	2397
GINESTIER_BREAST_CANCER_20Q13_AMPLIFICATION_UP	100	0.287527	0.98745	0.468938	0.660249	1	4188
BIOCARTA_EIF_PATHWAY	16	0.420708	0.986264	0.464427	0.662786	1	3736
LEE_TARGETS_OF_PTCH1_AND_SUFU_DN	48	0.324759	0.985798	0.434874	0.663316	1	1430
CAIRO_PML_TARGETS_BOUND_BY_MYC_UP	23	0.38685	0.985769	0.463636	0.662595	1	3613
WATTEL_AUTONOMOUS_THYROID_ADENOMA_UP	44	0.340965	0.984787	0.462343	0.664723	1	2677
PID_PI3K_PLC_TRK_PATHWAY	32	0.352213	0.984487	0.474249	0.664809	1	1343
REACTOME_MYOGENESIS	21	0.392467	0.983391	0.472727	0.667193	1	1519
REACTOME_TRANSPORT_OF_GLUCOSE_AND_OTHER_SUGARS_BILE_SALTS_AND_ORGANIC_ACIDS_METAL_IONS_AND_AMINE_COMPOUNDS	42	0.334136	0.983212	0.489669	0.666888	1	2150
SWEET_KRAS_TARGETS_DN	45	0.333565	0.983024	0.47234	0.666596	1	1907
MILI_PSEUDOPODIA_CHEMOTAXIS_UP	69	0.308422	0.982201	0.486542	0.668105	1	3881
BRUINS_UVC_RESPONSE_EARLY_LATE	251	0.260832	0.9817	0.534632	0.668689	1	4091
KYNG_RESPONSE_TO_H2O2_VIA_ERCC6_DN	41	0.339882	0.981371	0.475789	0.668814	1	2587
REACTOME_GLYCOLYSIS	24	0.37331	0.979464	0.489754	0.673464	1	2103
KEGG_ABC_TRANSPORTERS	27	0.3739	0.979422	0.461538	0.672778	1	3074
REACTOME_LYSOSOME_VESICLE_BIOGENESIS	21	0.384778	0.977998	0.48	0.676028	1	3577
QI_HYPOXIA_TARGETS_OF_HIF1A_AND_FOXA2	31	0.357523	0.977181	0.50655	0.677591	1	1941
REACTOME_SIGNALLING_TO_ERKS	32	0.354089	0.976985	0.471193	0.677353	1	1343
KONDO_PROSTATE_CANCER_WITH_H3K27ME3	58	0.315681	0.976721	0.505519	0.677292	1	545
SENESE_HDAC3_TARGETS_DN	423	0.248126	0.975401	0.566351	0.68034	1	3574
GARGALOVIC_RESPONSE_TO_OXIDIZED_PHOSPHOLIPIDS_GREEN_DN	22	0.387164	0.97513	0.51483	0.680327	1	2352
JUBAN_TARGETS_OF_SPI1_AND_FLI1_DN	83	0.292072	0.975062	0.504464	0.67973	1	3714
REACTOME_P53_DEPENDENT_G1_DNA_DAMAGE_RESPONSE	52	0.321018	0.975006	0.476673	0.679086	1	3128
DING_LUNG_CANCER_MUTATED_SIGNIFICANTLY	18	0.405201	0.974926	0.47379	0.678515	1	2481
DOUGLAS_BMI1_TARGETS_DN	280	0.255941	0.97338	0.555556	0.682155	1	3166
SERVITJA_ISLET_HNF1A_TARGETS_DN	45	0.324354	0.972979	0.502092	0.682453	1	2998
TOMLINS_METASTASIS_DN	18	0.395866	0.972627	0.469083	0.682632	1	3074
YAO_TEMPORAL_RESPONSE_TO_PROGESTERONE_CLUSTER_12	69	0.308946	0.97226	0.503891	0.682857	1	4220
DASU_IL6_SIGNALING_SCAR_UP	28	0.369883	0.972171	0.495833	0.682299	1	1961
LIAO_METASTASIS	438	0.246735	0.972011	0.569767	0.681963	1	3185
JI_RESPONSE_TO_FSH_DN	53	0.316346	0.97127	0.49359	0.683335	1	2018
WANG_TUMOR_INVASIVENESS_UP	341	0.251443	0.970479	0.540659	0.68481	1	3579
STONER_ESOPHAGEAL_CARCINOGENESIS_UP	31	0.357525	0.968647	0.507128	0.689169	1	2783
DOANE_RESPONSE_TO_ANDROGEN_UP	140	0.275703	0.968048	0.526531	0.690126	1	2994
KOKKINAKIS_METHIONINE_DEPRIVATION_96HR_DN	69	0.303417	0.967532	0.49789	0.690804	1	2631
GROSS_HYPOXIA_VIA_ELK3_ONLY_DN	38	0.338433	0.965726	0.504726	0.695182	1	2399
SMID_BREAST_CANCER_LUMINAL_B_UP	100	0.287162	0.965632	0.531828	0.694615	1	2934
WAKABAYASHI_ADIPOGENESIS_PPARG_RXRA_BOUND_36HR	126	0.278	0.96499	0.507495	0.69567	1	1935
REACTOME_CLASS_B_2_SECRETIN_FAMILY_RECEPTORS	46	0.326244	0.96412	0.5138	0.697377	1	306
GEORGES_CELL_CYCLE_MIR192_TARGETS	59	0.308552	0.96375	0.513185	0.697614	1	2667
REACTOME_AUTODEGRADATION_OF_THE_E3_UBIQUITIN_LIGASE_COP1	46	0.324671	0.963098	0.535211	0.698713	1	3128
REACTOME_ARMS_MEDIATED_ACTIVATION	16	0.405786	0.961095	0.516598	0.703703	1	2631
BARIS_THYROID_CANCER_UP	21	0.382034	0.960054	0.501089	0.705918	1	1822
GOTTWEIN_TARGETS_OF_KSHV_MIR_K12_11	55	0.313111	0.959791	0.51357	0.705847	1	3890
FORTSCHEGGER_PHF8_TARGETS_UP	215	0.259309	0.959504	0.579186	0.705884	1	3394
KYNG_WERNER_SYNDROM_DN	23	0.369762	0.959412	0.515337	0.70533	1	3488
REACTOME_FATTY_ACYL_COA_BIOSYNTHESIS	16	0.410388	0.959288	0.516667	0.704873	1	2336
LU_EZH2_TARGETS_DN	316	0.250171	0.959037	0.595238	0.704801	1	3076
REACTOME_DAG_AND_IP3_SIGNALING	23	0.370478	0.958829	0.5	0.704583	1	2067
PETRETTO_HEART_MASS_QTL_CIS_DN	21	0.385007	0.958339	0.518847	0.705237	1	2893
ACEVEDO_NORMAL_TISSUE_ADJACENT_TO_LIVER_TUMOR_DN	298	0.249759	0.957649	0.614379	0.706338	1	3732
RICKMAN_HEAD_AND_NECK_CANCER_C	36	0.334914	0.957085	0.517526	0.707165	1	965
HUANG_GATA2_TARGETS_DN	61	0.304927	0.955024	0.5375	0.71235	1	1726
MEDINA_SMARCA4_TARGETS	32	0.343974	0.954549	0.534632	0.71289	1	3113
BIOCARTA_ALK_PATHWAY	24	0.361529	0.953593	0.540305	0.714835	1	1214
MODY_HIPPOCAMPUS_PRENATAL	39	0.329444	0.951708	0.539078	0.719443	1	4012
PID_DELTA_NP63_PATHWAY	35	0.346474	0.951498	0.537037	0.719226	1	1398
ACEVEDO_NORMAL_TISSUE_ADJACENT_TO_LIVER_TUMOR_UP	137	0.269151	0.950441	0.620763	0.721377	1	2601
JIANG_HYPOXIA_CANCER	72	0.293554	0.950407	0.551148	0.720638	1	3904
[truncated: 2,581 more rows]

[truncated: 4 more sheets: ConcensusGroup4.all, ConcensusGroup5.all, ConcensusGroup6.all, ConcensusGroup7.all]
