# Supplementary material for: Multiple myeloma immunoglobulin lambda translocations portend poor prognosis
Source: Nat Commun. 2019 Apr 23;10:1911. doi: 10.1038/s41467-019-09555-6 (PMC6478743; doi:10.1038/s41467-019-09555-6)
Supplement: Supplementary file 6 — Supplementary Data 4 [file 41467_2019_9555_MOESM6_ESM.xlsx]

## Sheet: MMRF_CoMMpass_IA11a_E74GTF_HtSe
gene_id	chr	start	end	strand	symbol	gene_biotype	source	cds.start	cds.end	protein_id	exonSize	filter	logFC	logCPM	PValue	fdr	sig
ENSG00000000003	X	99883667	99894988	-	TSPAN6	protein_coding	protein_coding|processed_transcript	99885798	99891691	ENSP00000362111	2968	TRUE	-0.0561049	2.12007	0.901129	0.957793	FALSE
ENSG00000000005	X	99839799	99854882	+	TNMD	protein_coding	protein_coding|processed_transcript	99840016	99854711	ENSP00000362122	1610	FALSE	-0.93036	-4.72393	0.0568428		FALSE
ENSG00000000419	20	49551404	49575092	-	DPM1	protein_coding	protein_coding|processed_transcript	49551669	49575060	ENSP00000360644|ENSP00000360638|ENSP00000360640|ENSP00000360639|ENSP00000394921	1207	TRUE	-0.00783718	4.95791	0.918116	0.965699	FALSE
ENSG00000000457	1	169818772	169863408	-	SCYL3	protein_coding	protein_coding|processed_transcript	169822857	169857981	ENSP00000356745|ENSP00000356746|ENSP00000356744|ENSP00000407993	6876	TRUE	-0.0443886	3.66455	0.555253	0.759198	FALSE
ENSG00000000460	1	169631245	169823221	+	C1orf112	protein_coding	processed_transcript|protein_coding	169764244	169822125	ENSP00000389257|ENSP00000352276|ENSP00000415583|ENSP00000286031	6354	TRUE	-0.172634	1.90984	0.179136	0.422139	FALSE
ENSG00000000938	1	27938575	27961788	-	FGR	protein_coding	protein_coding|processed_transcript	27939428	27950427	ENSP00000363117|ENSP00000445302|ENSP00000382126|ENSP00000363116|ENSP00000363115|ENSP00000407670	3474	TRUE	-0.431152	2.86011	0.196862	0.443974	FALSE
ENSG00000000971	1	196621008	196716634	+	CFH	protein_coding	protein_coding|processed_transcript|retained_intron	196621248	196716440	ENSP00000356399|ENSP00000402656|ENSP00000352658	8144	TRUE	-1.66654	2.58924	1.55639e-05	0.00147991	TRUE
ENSG00000001036	6	143815948	143832827	-	FUCA2	protein_coding	protein_coding|processed_transcript	143816847	143832771	ENSP00000002165|ENSP00000394151|ENSP00000398119	3119	TRUE	0.245704	5.1042	0.0288451	0.150972	FALSE
ENSG00000001084	6	53362139	53481768	-	GCLC	protein_coding	retained_intron|protein_coding|nonsense_mediated_decay	53363557	53409443	ENSP00000229416|ENSP00000426578|ENSP00000421228|ENSP00000421908|ENSP00000421629|ENSP00000424211|ENSP00000423615|ENSP00000427403	8463	TRUE	0.111219	4.38021	0.0859077	0.279427	FALSE
ENSG00000001167	6	41040684	41067715	+	NFYA	protein_coding	protein_coding	41046829	41065146	ENSP00000345702|ENSP00000229418	3811	TRUE	-0.0109613	5.14569	0.880253	0.948183	FALSE
ENSG00000001460	1	24683489	24743424	-	STPG1	protein_coding	protein_coding|processed_transcript	24685036	24727878	ENSP00000363530|ENSP00000408712|ENSP00000003583|ENSP00000337461|ENSP00000416176|ENSP00000392225	8514	TRUE	-0.307942	1.63731	0.0220712	0.12922	FALSE
ENSG00000001461	1	24742284	24799466	+	NIPAL3	protein_coding	protein_coding|processed_transcript	24746038	24795672	ENSP00000363520|ENSP00000003912|ENSP00000350722|ENSP00000343549|ENSP00000406509|ENSP00000392170	9404	TRUE	0.19564	4.97069	0.0203764	0.122587	FALSE
ENSG00000001497	X	64732462	64754655	-	LAS1L	protein_coding	protein_coding|nonsense_mediated_decay	64732658	64754595	ENSP00000363940|ENSP00000363944|ENSP00000363937|ENSP00000473471|ENSP00000308649|ENSP00000473630	5589	TRUE	-0.0263115	5.25953	0.564144	0.765153	FALSE
ENSG00000001561	6	46097730	46114436	+	ENPP4	protein_coding	protein_coding	46107321	46111374	ENSP00000318066	4651	TRUE	-0.212139	4.68326	0.159716	0.394452	FALSE
ENSG00000001617	3	50192478	50226508	+	SEMA3F	protein_coding	protein_coding|retained_intron	50197056	50225545	ENSP00000392588|ENSP00000398399|ENSP00000388931|ENSP00000002829|ENSP00000400549|ENSP00000409859|ENSP00000416356	4826	FALSE	-0.802689	-1.87229	0.00408593		FALSE
ENSG00000001626	7	117105838	117356025	+	CFTR	protein_coding	processed_transcript|protein_coding	117120149	117355913	ENSP00000417012|ENSP00000003084|ENSP00000403677|ENSP00000389119|ENSP00000419254|ENSP00000470177	8099	FALSE	-0.405592	-2.76236	0.278577		FALSE
ENSG00000001629	7	91875548	92030698	+	ANKIB1	protein_coding	protein_coding|nonsense_mediated_decay|processed_transcript|retained_intron	91924293	92028260	ENSP00000265742|ENSP00000407002|ENSP00000407913|ENSP00000406644|ENSP00000396406	7130	TRUE	0.0715983	6.09424	0.258147	0.512647	FALSE
ENSG00000001630	7	91741465	91772266	-	CYP51A1	protein_coding	protein_coding|retained_intron	91742979	91771800	ENSP00000003100|ENSP00000406757|ENSP00000394268|ENSP00000412536	4074	TRUE	-0.0835512	1.5683	0.397638	0.638634	FALSE
ENSG00000001631	7	91828283	91875480	-	KRIT1	protein_coding	protein_coding|retained_intron|processed_transcript	91830053	91871449	ENSP00000378015|ENSP00000344668|ENSP00000410909|ENSP00000378013|ENSP00000378011|ENSP00000404084|ENSP00000391675|ENSP00000410104|ENSP00000405835|ENSP00000396042|ENSP00000391540|ENSP00000410467|ENSP00000396352|ENSP00000395346|ENSP00000414694|ENSP00000388076|ENSP00000395604|ENSP00000404790	6204	TRUE	0.11745	5.15332	0.0755783	0.260271	FALSE
ENSG00000002016	12	1021243	1099219	-	RAD52	protein_coding	protein_coding|retained_intron|nonsense_mediated_decay|processed_transcript	1022560	1042224	ENSP00000351284|ENSP00000434703|ENSP00000387901|ENSP00000445245|ENSP00000439583|ENSP00000436008|ENSP00000440486|ENSP00000440268|ENSP00000441073|ENSP00000380407|ENSP00000443254|ENSP00000438965	4190	TRUE	-0.063618	2.82004	0.416335	0.65375	FALSE
ENSG00000002079	7	98836417	98908753	+	MYH16	pseudogene	unitary_pseudogene|processed_transcript|retained_intron				6387	FALSE	0.113396	-3.03235	0.574611		FALSE
ENSG00000002330	11	64037302	64052176	-	BAD	protein_coding	protein_coding|retained_intron	64037526	64051840	ENSP00000378040|ENSP00000309103|ENSP00000440575|ENSP00000378039|ENSP00000438975|ENSP00000439202	1708	TRUE	0.0247324	2.54792	0.741402	0.877757	FALSE
ENSG00000002549	4	17578815	17609595	+	LAP3	protein_coding	protein_coding|retained_intron|nonsense_mediated_decay|processed_transcript	17579089	17609209	ENSP00000226299|ENSP00000476028|ENSP00000423350|ENSP00000424724	3785	TRUE	0.0368287	6.9022	0.703989	0.854664	FALSE
ENSG00000002586	X	2609220	2659350	+	CD99	protein_coding	protein_coding|processed_transcript|nonsense_mediated_decay	2609402	2658842	ENSP00000370588|ENSP00000370582|ENSP00000370579|ENSP00000370573|ENSP00000405544|ENSP00000370570	3284	TRUE	-0.698243	4.19835	0.0318279	0.159732	FALSE
ENSG00000002587	4	11394774	11431389	-	HS3ST1	protein_coding	protein_coding	11400709	11401629	ENSP00000002596|ENSP00000425673|ENSP00000422629	8166	FALSE	-0.261877	-0.797998	0.347662		FALSE
ENSG00000002726	7	150521715	150558592	+	AOC1	protein_coding	protein_coding|processed_transcript	150553559	150558294	ENSP00000418614|ENSP00000418328|ENSP00000418557|ENSP00000354193|ENSP00000411613|ENSP00000417392	3824	TRUE	-0.943194	1.71355	0.0539375	0.215987	FALSE
ENSG00000002745	7	120965421	120981158	+	WNT16	protein_coding	protein_coding	120965470	120979396	ENSP00000355065|ENSP00000222462	3261	TRUE	1.2223	1.80021	1.57347e-09	1.79579e-06	TRUE
ENSG00000002746	7	43152198	43605600	+	HECW1	protein_coding	protein_coding|processed_transcript	43283505	43601522	ENSP00000379228|ENSP00000407774|ENSP00000413336	13965	FALSE	-2.26212	-0.858087	2.17734e-05		FALSE
ENSG00000002822	7	1855429	2272878	-	MAD1L1	protein_coding	processed_transcript|protein_coding	1855709	2269768	ENSP00000384155|ENSP00000382562|ENSP00000385334|ENSP00000265854|ENSP00000394886|ENSP00000394069|ENSP00000414877|ENSP00000393037|ENSP00000397417|ENSP00000401901|ENSP00000413139|ENSP00000390099|ENSP00000395457	6955	TRUE	0.171155	3.46049	0.00962497	0.0776909	FALSE
ENSG00000002834	17	37026112	37078023	+	LASP1	protein_coding	protein_coding|nonsense_mediated_decay|retained_intron	37026443	37075028	ENSP00000325240|ENSP00000468664|ENSP00000401048|ENSP00000414803|ENSP00000392853|ENSP00000391897|ENSP00000462564	7061	TRUE	-0.213506	6.16639	0.0102868	0.0807953	FALSE
ENSG00000002919	17	46180719	46200436	+	SNX11	protein_coding	protein_coding|processed_transcript|retained_intron|nonsense_mediated_decay	46189406	46198867	ENSP00000464136|ENSP00000462188|ENSP00000396790|ENSP00000377059|ENSP00000464410|ENSP00000407369|ENSP00000352175|ENSP00000463250|ENSP00000463948|ENSP00000463726|ENSP00000463076	3606	TRUE	0.00793503	4.01256	0.896816	0.955835	FALSE
ENSG00000002933	7	150497491	150502208	+	TMEM176A	protein_coding	protein_coding|retained_intron	150498639	150501953	ENSP00000417626|ENSP00000004103|ENSP00000420818|ENSP00000417834|ENSP00000420081	3479	TRUE	-1.68638	1.48069	4.28654e-05	0.00280025	TRUE
ENSG00000003056	12	9092959	9102551	-	M6PR	protein_coding	protein_coding|nonsense_mediated_decay|retained_intron	9093319	9099000	ENSP00000439070|ENSP00000442100|ENSP00000000412|ENSP00000441040|ENSP00000437595|ENSP00000444684|ENSP00000442983|ENSP00000439968|ENSP00000440962|ENSP00000441030	3777	TRUE	-0.0267405	5.6752	0.694528	0.848578	FALSE
ENSG00000003096	X	117031776	117251303	-	KLHL13	protein_coding	protein_coding	117032874	117162436	ENSP00000360949|ENSP00000360943|ENSP00000360945|ENSP00000412640|ENSP00000444450|ENSP00000441029|ENSP00000443191|ENSP00000262820|ENSP00000440707|ENSP00000419803|ENSP00000393807	6983	FALSE	-0.95925	-1.15095	0.023985		FALSE
ENSG00000003137	2	72356367	72375167	-	CYP26B1	protein_coding	protein_coding	72359359	72374963	ENSP00000001146|ENSP00000401465|ENSP00000443304|ENSP00000430888|ENSP00000430871	5015	FALSE	-0.422871	-2.37481	0.0826585		FALSE
ENSG00000003147	7	8152814	8302317	-	ICA1	protein_coding	protein_coding|nonsense_mediated_decay|processed_transcript|retained_intron	8153556	8275556	ENSP00000385570|ENSP00000385651|ENSP00000265577|ENSP00000379908|ENSP00000410341|ENSP00000341603|ENSP00000385305|ENSP00000403982|ENSP00000386021|ENSP00000316074|ENSP00000398435|ENSP00000397496|ENSP00000393314|ENSP00000406722	4891	TRUE	-0.0323788	3.52176	0.907989	0.960725	FALSE
ENSG00000003249	16	90071273	90086536	-	DBNDD1	protein_coding	protein_coding|retained_intron|nonsense_mediated_decay	90072746	90086526	ENSP00000306407|ENSP00000002501|ENSP00000376699|ENSP00000457625|ENSP00000456573	3522	TRUE	0.160849	0.257471	0.393518	0.634666	FALSE
ENSG00000003393	2	202565277	202645912	-	ALS2	protein_coding	protein_coding|nonsense_mediated_decay|processed_transcript|retained_intron	202566577	202633608	ENSP00000264276|ENSP00000403832|ENSP00000394823|ENSP00000429223|ENSP00000386384|ENSP00000386948	10381	TRUE	-0.324855	4.21958	0.000600428	0.0143467	FALSE
ENSG00000003400	2	202047604	202094129	+	CASP10	protein_coding	protein_coding|retained_intron|nonsense_mediated_decay|processed_transcript	202050501	202093803	ENSP00000286186|ENSP00000353250|ENSP00000272879|ENSP00000401914|ENSP00000363781|ENSP00000237865|ENSP00000314599|ENSP00000396835	7598	TRUE	-0.0748918	7.47579	0.385228	0.628497	FALSE
ENSG00000003402	2	201980827	202041410	+	CFLAR	protein_coding	protein_coding|processed_transcript|nonsense_mediated_decay|retained_intron	201994589	202028693	ENSP00000312455|ENSP00000413270|ENSP00000339335|ENSP00000347757|ENSP00000339326|ENSP00000345807|ENSP00000342809|ENSP00000378580|ENSP00000411897|ENSP00000391029|ENSP00000399420|ENSP00000398551|ENSP00000409570|ENSP00000412882|ENSP00000406775|ENSP00000411535|ENSP00000469608|ENSP00000471749|ENSP00000469917|ENSP00000471805	22528	TRUE	-0.239979	8.66736	0.0238697	0.134628	FALSE
ENSG00000003436	2	188328957	188430487	-	TFPI	protein_coding	protein_coding|retained_intron	188331666	188368495	ENSP00000376172|ENSP00000233156|ENSP00000397248|ENSP00000409177|ENSP00000386344|ENSP00000342306|ENSP00000388159|ENSP00000408170|ENSP00000394185|ENSP00000400179|ENSP00000402954	11714	TRUE	-0.326247	0.962673	0.268093	0.52261	FALSE
ENSG00000003509	2	37458774	37480546	+	NDUFAF7	protein_coding	nonsense_mediated_decay|retained_intron|protein_coding|processed_transcript	37458849	37475493	ENSP00000416594|ENSP00000002125|ENSP00000337431|ENSP00000399207|ENSP00000410181|ENSP00000394436|ENSP00000402959|ENSP00000412942	3651	TRUE	-0.0309087	3.60013	0.651277	0.823102	FALSE
ENSG00000003756	3	50126341	50156454	+	RBM5	protein_coding	protein_coding|retained_intron|nonsense_mediated_decay|processed_transcript	50127868	50155886	ENSP00000343054|ENSP00000419534|ENSP00000384872|ENSP00000390711|ENSP00000414218|ENSP00000394622|ENSP00000406119|ENSP00000378603	10368	TRUE	-0.0116293	6.63233	0.851044	0.932562	FALSE
ENSG00000003987	8	17155539	17271037	-	MTMR7	protein_coding	protein_coding|retained_intron|processed_transcript|nonsense_mediated_decay	17157374	17270801	ENSP00000180173|ENSP00000381171|ENSP00000429733|ENSP00000431000	5692	FALSE	-0.136601	0.818868	0.133922		FALSE
ENSG00000003989	8	17354597	17428082	+	SLC7A2	protein_coding	protein_coding	17396334	17422652	ENSP00000419140|ENSP00000430464|ENSP00000419873|ENSP00000004531|ENSP00000381164	7905	FALSE	0.174679	-0.430512	0.609089		FALSE
ENSG00000004059	7	127228399	127231759	+	ARF5	protein_coding	protein_coding|retained_intron|processed_transcript	127228553	127231350	ENSP00000000233|ENSP00000412701	1871	TRUE	0.0421993	4.7438	0.557864	0.760677	FALSE
ENSG00000004139	17	26691378	26728065	+	SARM1	protein_coding	processed_transcript|protein_coding|retained_intron|nonsense_mediated_decay	26699154	26723305	ENSP00000406738|ENSP00000464166|ENSP00000462479|ENSP00000462228	8132	TRUE	-0.158641	1.68445	0.225639	0.479343	FALSE
ENSG00000004142	17	26673659	26684545	-	POLDIP2	protein_coding	protein_coding|processed_transcript	26675146	26684473	ENSP00000475924	2662	TRUE	0.147493	5.78307	0.0059929	0.0589626	FALSE
ENSG00000004399	3	129274018	129325661	-	PLXND1	protein_coding	protein_coding|retained_intron|nonsense_mediated_decay	129274351	129325482	ENSP00000317128|ENSP00000376931|ENSP00000426162|ENSP00000426540|ENSP00000427696|ENSP00000423832|ENSP00000426241	9738	TRUE	-0.263829	2.87418	0.379593	0.624193	FALSE
ENSG00000004455	1	33473585	33546597	-	AK2	protein_coding	protein_coding|retained_intron|processed_transcript|nonsense_mediated_decay	33476433	33502429	ENSP00000362548|ENSP00000449003|ENSP00000447082|ENSP00000450109|ENSP00000346921|ENSP00000450008|ENSP00000446849	5683	TRUE	0.108095	5.75795	0.0747319	0.258504	FALSE
ENSG00000004468	4	15779898	15854853	+	CD38	protein_coding	nonsense_mediated_decay|protein_coding|retained_intron	15780038	15850222	ENSP00000427277|ENSP00000226279|ENSP00000423047	6855	TRUE	-0.0201148	8.41483	0.839125	0.926215	FALSE
ENSG00000004478	12	2904119	2914576	+	FKBP4	protein_coding	protein_coding|nonsense_mediated_decay|processed_transcript|retained_intron	2904306	2914360	ENSP00000001008|ENSP00000439703|ENSP00000446368|ENSP00000438491|ENSP00000442193	3958	TRUE	0.14162	5.22156	0.0684045	0.245494	FALSE
ENSG00000004487	1	23345941	23410182	+	KDM1A	protein_coding	protein_coding|retained_intron	23346090	23409854	ENSP00000349049|ENSP00000383042|ENSP00000439072|ENSP00000473297|ENSP00000473294	5447	TRUE	-0.0248275	5.18825	0.623651	0.804741	FALSE
ENSG00000004534	3	49977440	50137478	+	RBM6	protein_coding	protein_coding|nonsense_mediated_decay|processed_transcript|retained_intron	50000075	50114563	ENSP00000393530|ENSP00000266022|ENSP00000396466|ENSP00000396410|ENSP00000443165|ENSP00000392939|ENSP00000406548|ENSP00000408665|ENSP00000399942|ENSP00000389763|ENSP00000394336|ENSP00000403865|ENSP00000392475	7300	TRUE	0.0703099	7.36048	0.254575	0.509124	FALSE
ENSG00000004660	17	3763609	3798185	-	CAMKK1	protein_coding	protein_coding|retained_intron	3765508	3794024	ENSP00000371188|ENSP00000323118|ENSP00000371190|ENSP00000158166	7424	TRUE	0.151621	3.42087	0.198234	0.445826	FALSE
ENSG00000004700	12	21621845	21654603	-	RECQL	protein_coding	protein_coding	21623131	21652504	ENSP00000416739|ENSP00000395449|ENSP00000379400|ENSP00000318727|ENSP00000445555|ENSP00000439069|ENSP00000446036|ENSP00000440700	3778	TRUE	-0.0638543	4.4228	0.41238	0.650329	FALSE
ENSG00000004766	7	92861653	92988338	+	CCDC132	protein_coding	protein_coding|nonsense_mediated_decay|retained_intron|processed_transcript	92861781	92987745	ENSP00000251739|ENSP00000307666|ENSP00000395433|ENSP00000415809|ENSP00000443104|ENSP00000445766|ENSP00000405553|ENSP00000406787|ENSP00000446089|ENSP00000325582|ENSP00000414450|ENSP00000390584	7359	TRUE	0.0408979	4.14541	0.516995	0.731851	FALSE
ENSG00000004776	19	36245469	36248980	-	HSPB6	protein_coding	protein_coding	36246426	36247909	ENSP00000468057|ENSP00000004982|ENSP00000467169	1722	FALSE	-0.244713	-3.91087	0.551835		FALSE
ENSG00000004777	19	36265434	36279724	+	ARHGAP33	protein_coding	processed_transcript|protein_coding|nonsense_mediated_decay|retained_intron	36266561	36279684	ENSP00000368227|ENSP00000007510|ENSP00000465411|ENSP00000320038|ENSP00000467844|ENSP00000466443	5260	TRUE	-0.167019	3.82777	0.0649875	0.238329	FALSE
ENSG00000004779	16	23592323	23607677	-	NDUFAB1	protein_coding	protein_coding|nonsense_mediated_decay	23593605	23607611	ENSP00000007516|ENSP00000454891|ENSP00000454812|ENSP00000458770|ENSP00000461693	1600	TRUE	0.223758	5.16256	0.000410924	0.0112609	FALSE
ENSG00000004799	7	95212811	95225803	-	PDK4	protein_coding	protein_coding|retained_intron	95214956	95225605	ENSP00000005178	4519	TRUE	-0.73796	4.15961	0.0145661	0.100538	FALSE
ENSG00000004809	6	110745890	110797844	-	SLC22A16	protein_coding	processed_transcript|protein_coding	110746079	110797777	ENSP00000395642|ENSP00000357915|ENSP00000328583|ENSP00000408799|ENSP00000409306|ENSP00000416310|ENSP00000402111|ENSP00000401007	3791	FALSE	-0.499122	-2.4592	0.252516		FALSE
ENSG00000004838	3	50378541	50384283	-	ZMYND10	protein_coding	processed_transcript|protein_coding|retained_intron|nonsense_mediated_decay	50378844	50383010	ENSP00000231749|ENSP00000353289|ENSP00000393687|ENSP00000415661|ENSP00000391545	4009	TRUE	0.0586162	0.523224	0.67013	0.834522	FALSE
ENSG00000004846	7	20654830	20816658	+	ABCB5	protein_coding	protein_coding|processed_transcript|nonsense_mediated_decay	20662909	20802893	ENSP00000384881|ENSP00000406730|ENSP00000383899|ENSP00000258738|ENSP00000398692	9257	FALSE	-0.805423	-4.50493	0.125336		FALSE
ENSG00000004848	X	25021811	25034065	-	ARX	protein_coding	protein_coding	25022790	25033854	ENSP00000368332	2876	TRUE	-1.66475	1.85053	0.00127359	0.0225252	FALSE
ENSG00000004864	7	95749532	95951459	-	SLC25A13	protein_coding	protein_coding|processed_transcript|nonsense_mediated_decay	95750506	95951268	ENSP00000265631|ENSP00000400101|ENSP00000440484|ENSP00000473505	3710	TRUE	0.0537485	3.56152	0.421117	0.658223	FALSE
ENSG00000004866	7	116593292	116870157	+	ST7	protein_coding	protein_coding|nonsense_mediated_decay|processed_transcript|retained_intron	116593595	116870157	ENSP00000377092|ENSP00000265437|ENSP00000377097|ENSP00000390830|ENSP00000325673|ENSP00000377095|ENSP00000392876|ENSP00000391444|ENSP00000402934|ENSP00000416858|ENSP00000411118|ENSP00000414031|ENSP00000413601|ENSP00000393040|ENSP00000377089|ENSP00000420052|ENSP00000419715|ENSP00000377093|ENSP00000377090|ENSP00000388698|ENSP00000419516	6742	TRUE	0.058848	4.88821	0.296291	0.549163	FALSE
ENSG00000004897	17	45195069	45266788	-	CDC27	protein_coding	protein_coding|nonsense_mediated_decay|retained_intron|processed_transcript	45198304	45266538	ENSP00000066544|ENSP00000434614|ENSP00000460830|ENSP00000432211|ENSP00000392802|ENSP00000460279|ENSP00000437339|ENSP00000432105|ENSP00000460132|ENSP00000458904|ENSP00000459307|ENSP00000460424|ENSP00000460061|ENSP00000460454|ENSP00000466424	6824	TRUE	0.0583464	5.58243	0.267091	0.521492	FALSE
ENSG00000004939	17	42325753	42345509	-	SLC4A1	protein_coding	protein_coding|retained_intron|processed_transcript	42327829	42340234	ENSP00000262418	5287	TRUE	-0.0926887	1.98665	0.835573	0.924011	FALSE
ENSG00000004948	7	93053799	93204042	-	CALCR	protein_coding	protein_coding|nonsense_mediated_decay	93055671	93125243	ENSP00000352561|ENSP00000353385|ENSP00000399552|ENSP00000377959|ENSP00000389295|ENSP00000391369|ENSP00000413179	4036	FALSE	-1.13026	-3.41284	0.0124198		FALSE
ENSG00000004961	X	11129421	11141198	+	HCCS	protein_coding	protein_coding	11130181	11139927	ENSP00000326579|ENSP00000370140|ENSP00000370139	2335	TRUE	0.0669204	3.81093	0.298205	0.550739	FALSE
ENSG00000004975	17	7128660	7137864	-	DVL2	protein_coding	protein_coding|retained_intron|processed_transcript	7129187	7137581	ENSP00000005340|ENSP00000459797|ENSP00000458465|ENSP00000459991|ENSP00000458209	5350	TRUE	-0.139452	4.51809	0.0331319	0.163354	FALSE
ENSG00000005001	16	2902728	2908171	-	PRSS22	protein_coding	protein_coding|retained_intron|nonsense_mediated_decay|processed_transcript	2903097	2908105	ENSP00000161006|ENSP00000458506|ENSP00000458562	2387	FALSE	-0.743396	-4.48155	0.179141		FALSE
ENSG00000005007	19	18942747	18979045	+	UPF1	protein_coding	protein_coding|processed_transcript|retained_intron	18943019	18976969	ENSP00000262803|ENSP00000470142	8600	TRUE	0.0446102	6.70234	0.61264	0.797909	FALSE
ENSG00000005020	7	26706681	27034858	-	SKAP2	protein_coding	protein_coding|processed_transcript|retained_intron	26709722	26933479	ENSP00000005587|ENSP00000443593|ENSP00000408163	5520	TRUE	-0.0746745	4.52825	0.562573	0.764212	FALSE
ENSG00000005022	X	118602363	118605282	+	SLC25A5	protein_coding	protein_coding|processed_transcript	118602479	118605018	ENSP00000360671	1500	TRUE	0.16368	7.13651	0.0489004	0.205183	FALSE
ENSG00000005059	4	110481361	110609874	+	CCDC109B	protein_coding	protein_coding|retained_intron|processed_transcript	110481494	110608745	ENSP00000378145|ENSP00000414591	3558	TRUE	-0.0947212	4.27155	0.360011	0.607333	FALSE
ENSG00000005073	7	27221129	27224842	-	HOXA11	protein_coding	protein_coding	27222415	27224842	ENSP00000448962|ENSP00000006015	2307	FALSE	1.51758	-4.13123	0.0014978		FALSE
ENSG00000005075	7	102113565	102119354	-	POLR2J	protein_coding	protein_coding	102114099	102119307	ENSP00000292614|ENSP00000377383	962	TRUE	0.145682	4.7934	0.019316	0.118961	FALSE
ENSG00000005100	17	5344232	5372380	-	DHX33	protein_coding	protein_coding|retained_intron|nonsense_mediated_decay	5347525	5372179	ENSP00000225296|ENSP00000413779|ENSP00000458925|ENSP00000458203	5872	TRUE	0.1819	4.52475	0.0138536	0.0974222	FALSE
ENSG00000005102	17	41717756	41739322	-	MEOX1	protein_coding	protein_coding	41719281	41738902	ENSP00000321684|ENSP00000328678|ENSP00000449049|ENSP00000377271	2707	FALSE	-0.338525	-4.69989	0.486483		FALSE
ENSG00000005108	7	11409984	11871824	-	THSD7A	protein_coding	protein_coding|retained_intron|processed_transcript	11415424	11871572	ENSP00000406482	10923	TRUE	0.366982	0.716599	0.189024	0.435137	FALSE
ENSG00000005156	17	33307513	33332083	+	LIG3	protein_coding	protein_coding|retained_intron|processed_transcript|nonsense_mediated_decay	33307594	33331522	ENSP00000367787|ENSP00000468479|ENSP00000262327|ENSP00000467063|ENSP00000467757|ENSP00000466278|ENSP00000465288	8240	TRUE	0.0427542	4.87486	0.501398	0.719419	FALSE
ENSG00000005175	12	48057070	48099844	-	RPAP3	protein_coding	protein_coding|processed_transcript|retained_intron	48057291	48096623	ENSP00000005386|ENSP00000401823|ENSP00000370024	3343	TRUE	0.064127	4.23447	0.345213	0.59436	FALSE
ENSG00000005187	16	20621565	20808903	+	ACSM3	protein_coding	protein_coding|processed_transcript|retained_intron	20781357	20808294	ENSP00000457003|ENSP00000456055|ENSP00000457158|ENSP00000289416|ENSP00000394565|ENSP00000458068|ENSP00000456767|ENSP00000395297|ENSP00000457926|ENSP00000457608	5095	TRUE	0.282881	2.34189	0.018921	0.117436	FALSE
ENSG00000005189	16	20817751	20860987	+	AC004381.6	protein_coding	protein_coding|nonsense_mediated_decay|processed_transcript|retained_intron	20818276	20860799	ENSP00000457789|ENSP00000455233|ENSP00000456227|ENSP00000261377|ENSP00000261378|ENSP00000456643|ENSP00000454262|ENSP00000455677|ENSP00000456030|ENSP00000456182|ENSP00000457616|ENSP00000456666|ENSP00000458004|ENSP00000455867	4111	TRUE	-0.162296	1.16112	0.259623	0.513738	FALSE
ENSG00000005194	16	57462081	57481440	-	CIAPIN1	protein_coding	protein_coding|nonsense_mediated_decay|retained_intron|processed_transcript	57463085	57474840	ENSP00000377914|ENSP00000456114|ENSP00000455309|ENSP00000457042|ENSP00000454480|ENSP00000458000|ENSP00000457622|ENSP00000457400|ENSP00000457318|ENSP00000455572	3509	TRUE	0.10609	4.12945	0.106023	0.314958	FALSE
ENSG00000005206	19	2328614	2355099	+	SPPL2B	processed_transcript	processed_transcript|retained_intron				7096	TRUE	0.0908378	6.24568	0.169901	0.409087	FALSE
ENSG00000005238	9	35104109	35116338	-	FAM214B	protein_coding	protein_coding|processed_transcript	35104622	35108271	ENSP00000367829|ENSP00000474335|ENSP00000475120|ENSP00000319897|ENSP00000474833|ENSP00000367823|ENSP00000367819|ENSP00000367816	6409	TRUE	-0.144273	4.36767	0.139549	0.3669	FALSE
ENSG00000005243	17	46103533	46115392	-	COPZ2	protein_coding	retained_intron|nonsense_mediated_decay|protein_coding|processed_transcript	46103794	46115139	ENSP00000463413|ENSP00000463687|ENSP00000462035|ENSP00000006101|ENSP00000464484|ENSP00000463841|ENSP00000463581	1847	TRUE	-0.199874	3.23937	0.313467	0.564831	FALSE
ENSG00000005249	7	106685094	106802256	+	PRKAR2B	protein_coding	protein_coding|processed_transcript	106685353	106800024	ENSP00000265717	4318	TRUE	-0.0492229	1.60933	0.859109	0.936587	FALSE
ENSG00000005302	X	11776278	11793870	+	MSL3	protein_coding	protein_coding|nonsense_mediated_decay|retained_intron|processed_transcript	11776383	11793195	ENSP00000312244|ENSP00000338078|ENSP00000418673|ENSP00000354562|ENSP00000419976|ENSP00000401809|ENSP00000381538|ENSP00000370069|ENSP00000370068|ENSP00000370067	6494	TRUE	0.040653	5.92746	0.614809	0.799432	FALSE
ENSG00000005339	16	3775055	3930727	-	CREBBP	protein_coding	protein_coding|retained_intron	3777722	3929917	ENSP00000262367|ENSP00000371502|ENSP00000460474|ENSP00000461002|ENSP00000459490|ENSP00000458254	15068	TRUE	-0.234766	6.31274	0.0024577	0.0340846	FALSE
ENSG00000005379	17	56378592	56406152	-	BZRAP1	protein_coding	retained_intron|protein_coding	56379629	56405281	ENSP00000462518|ENSP00000268893|ENSP00000347929|ENSP00000345824|ENSP00000462822|ENSP00000462710	11382	TRUE	-0.27501	3.13604	0.128919	0.35059	FALSE
ENSG00000005381	17	56347217	56358296	-	MPO	protein_coding	protein_coding|processed_transcript|retained_intron	56348020	56358119	ENSP00000225275|ENSP00000344419|ENSP00000464668	3622	TRUE	-0.882857	2.83449	0.0276764	0.147279	FALSE
ENSG00000005421	7	94926988	95025673	-	PON1	protein_coding	protein_coding|retained_intron|nonsense_mediated_decay	94928259	95025662	ENSP00000222381|ENSP00000444854|ENSP00000407359	2988	FALSE	-1.2657	-3.77201	0.00802104		FALSE
ENSG00000005436	2	75879126	75938115	-	GCFC2	protein_coding	nonsense_mediated_decay|retained_intron|protein_coding	75891792	75937981	ENSP00000475130|ENSP00000318690|ENSP00000437767|ENSP00000475108|ENSP00000386552|ENSP00000409340|ENSP00000474136|ENSP00000415831|ENSP00000474481	5465	TRUE	0.0268236	3.6494	0.697051	0.850203	FALSE
ENSG00000005448	2	74648805	74652882	+	WDR54	protein_coding	processed_transcript|protein_coding|retained_intron	74648878	74652825	ENSP00000387236|ENSP00000406606|ENSP00000006526	2860	TRUE	-0.0332339	3.67746	0.676747	0.837846	FALSE
ENSG00000005469	7	86974997	87029111	+	CROT	protein_coding	protein_coding|retained_intron	86978385	87027957	ENSP00000413575|ENSP00000404867|ENSP00000331981|ENSP00000411983	4979	TRUE	-0.0981839	3.60928	0.256596	0.511206	FALSE
ENSG00000005471	7	87031013	87109751	-	ABCB4	protein_coding	protein_coding|retained_intron	87031238	87104781	ENSP00000395716|ENSP00000352135|ENSP00000351172|ENSP00000265723|ENSP00000392983|ENSP00000437465|ENSP00000394511	7494	TRUE	-1.32271	1.17229	4.99489e-06	0.000718535	TRUE
ENSG00000005483	7	104654626	104754808	+	KMT2E	protein_coding	protein_coding|nonsense_mediated_decay|processed_transcript|retained_intron	104681400	104753777	ENSP00000312379|ENSP00000335398|ENSP00000335599|ENSP00000257745|ENSP00000333986|ENSP00000419883|ENSP00000420415|ENSP00000417888|ENSP00000420206|ENSP00000417193|ENSP00000473963|ENSP00000419525|ENSP00000417156	9227	TRUE	-0.0511695	6.81777	0.528756	0.741038	FALSE
ENSG00000005486	7	75471920	75518244	+	RHBDD2	protein_coding	processed_transcript|protein_coding|nonsense_mediated_decay	75508401	75517664	ENSP00000006777|ENSP00000314144|ENSP00000403507|ENSP00000391232	2441	TRUE	0.0320771	5.52988	0.682291	0.841617	FALSE
ENSG00000005513	16	1031808	1036979	+	SOX8	protein_coding	protein_coding|retained_intron	1031923	1035383	ENSP00000293894	4432	FALSE	-1.42167	-1.1765	0.00765106		FALSE
ENSG00000005700	6	82879700	82957471	-	IBTK	protein_coding	protein_coding|retained_intron|nonsense_mediated_decay	82881145	82950203	ENSP00000305721|ENSP00000422136|ENSP00000422762|ENSP00000426405|ENSP00000424634	8722	TRUE	0.0417893	5.81589	0.568244	0.767923	FALSE
ENSG00000005801	11	3360491	3400448	-	ZNF195	protein_coding	protein_coding|nonsense_mediated_decay|retained_intron|processed_transcript	3361042	3400270	ENSP00000432720|ENSP00000346613|ENSP00000382511|ENSP00000344483|ENSP00000387998|ENSP00000005082|ENSP00000435828|ENSP00000414353|ENSP00000431937|ENSP00000436384|ENSP00000435741|ENSP00000433911|ENSP00000434361|ENSP00000434715|ENSP00000390663|ENSP00000437265|ENSP00000435093|ENSP00000434006|ENSP00000432552|ENSP00000435153	5705	TRUE	0.210859	4.531	0.000565285	0.0138306	FALSE
ENSG00000005810	13	77618792	77901185	-	MYCBP2	protein_coding	protein_coding|processed_transcript	77619513	77900910	ENSP00000444596|ENSP00000384288|ENSP00000349892|ENSP00000413907|ENSP00000353197	15943	TRUE	0.0249094	6.84401	0.773619	0.893592	FALSE
ENSG00000005812	13	77566740	77601330	-	FBXL3	protein_coding	processed_transcript|protein_coding	77581283	77595995	ENSP00000347834|ENSP00000412183	4651	TRUE	-0.0869877	4.86735	0.304799	0.556637	FALSE
ENSG00000005844	16	30483979	30534506	+	ITGAL	protein_coding	protein_coding|nonsense_mediated_decay|processed_transcript|retained_intron	30484159	30532983	ENSP00000349252|ENSP00000456521|ENSP00000350886|ENSP00000457785|ENSP00000454908|ENSP00000454342|ENSP00000456888|ENSP00000408615|ENSP00000409377|ENSP00000461006|ENSP00000458739	6472	TRUE	-0.353293	6.01271	0.0518216	0.211583	FALSE
ENSG00000005882	17	48172101	48189516	+	PDK2	protein_coding	protein_coding|retained_intron|processed_transcript	48172800	48187458	ENSP00000007708|ENSP00000427682|ENSP00000420927|ENSP00000425265|ENSP00000425615|ENSP00000421178|ENSP00000423310	5481	TRUE	-0.00870307	3.67203	0.916504	0.965234	FALSE
ENSG00000005884	17	48133332	48167845	+	ITGA3	protein_coding	nonsense_mediated_decay|protein_coding|retained_intron	48133804	48167682	ENSP00000422826|ENSP00000446133|ENSP00000315190|ENSP00000007722|ENSP00000466652|ENSP00000425980|ENSP00000426142|ENSP00000467851	9802	TRUE	0.137484	5.20478	0.14998	0.381728	FALSE
ENSG00000005889	X	24167290	24234372	+	ZFX	protein_coding	processed_transcript|protein_coding	24190860	24229490	ENSP00000411637|ENSP00000438233|ENSP00000368486|ENSP00000416298|ENSP00000368475|ENSP00000304985|ENSP00000441382|ENSP00000343384	9037	TRUE	0.0376832	4.91892	0.485125	0.707947	FALSE
ENSG00000005893	X	119561682	119603220	-	LAMP2	protein_coding	protein_coding|nonsense_mediated_decay	119562342	119603024	ENSP00000408411|ENSP00000440506|ENSP00000200639|ENSP00000431526|ENSP00000360386|ENSP00000440479	5617	TRUE	-0.182208	7.02049	0.0198201	0.120814	FALSE
ENSG00000005955	17	34900737	34946278	+	GGNBP2	protein_coding	protein_coding|retained_intron	34901574	34945838	ENSP00000307617|ENSP00000465502|ENSP00000465989|ENSP00000467114	9729	TRUE	-0.081243	6.05936	0.320264	0.571298	FALSE
ENSG00000005961	17	42449548	42466873	-	ITGA2B	protein_coding	protein_coding|retained_intron	42449732	42466841	ENSP00000465534|ENSP00000467269|ENSP00000340536|ENSP00000262407|ENSP00000366268	5551	TRUE	-0.159678	0.633958	0.554126	0.758084	FALSE
ENSG00000005981	7	95107756	95169544	+	ASB4	protein_coding	processed_transcript|protein_coding	95115284	95167068	ENSP00000397070|ENSP00000321388	4605	FALSE	-0.32189	-3.32955	0.437825		FALSE
ENSG00000006007	16	19513015	19533467	-	GDE1	protein_coding	protein_coding|nonsense_mediated_decay|retained_intron	19514795	19533286	ENSP00000261386|ENSP00000457431|ENSP00000456295|ENSP00000454755	4412	TRUE	0.036238	5.38042	0.492651	0.713207	FALSE
ENSG00000006015	19	18699495	18703146	+	C19orf60	protein_coding	retained_intron|protein_coding|nonsense_mediated_decay	18699612	18702987	ENSP00000351422|ENSP00000398467|ENSP00000471429|ENSP00000469859	3370	TRUE	0.110706	6.12932	0.150057	0.381775	FALSE
ENSG00000006016	19	18683030	18718551	-	CRLF1	protein_coding	processed_transcript|retained_intron|protein_coding	18704379	18717466	ENSP00000376188|ENSP00000470625	3018	FALSE	0.0672984	-1.47294	0.594318		FALSE
ENSG00000006025	17	45884738	45899200	-	OSBPL7	protein_coding	protein_coding|retained_intron|nonsense_mediated_decay	45885660	45897644	ENSP00000007414|ENSP00000376295|ENSP00000463599|ENSP00000464624	6572	TRUE	-0.0752503	4.87761	0.281327	0.535519	FALSE
ENSG00000006042	17	31254928	31272124	+	TMEM98	protein_coding	protein_coding|retained_intron	31258547	31271896	ENSP00000378138|ENSP00000463245|ENSP00000398446|ENSP00000261713|ENSP00000464537|ENSP00000406394|ENSP00000463539	5187	TRUE	-0.436203	1.07574	0.3067	0.558426	FALSE
ENSG00000006047	17	7191571	7197934	-	YBX2	protein_coding	protein_coding|retained_intron|processed_transcript	7192107	7197819	ENSP00000007699|ENSP00000459587	4618	FALSE	-1.33034	-2.97645	0.00143313		FALSE
ENSG00000006059	17	39502344	39507064	-	KRT33A	protein_coding	protein_coding	39502374	39507019	ENSP00000007735	1287	FALSE	-0.165529	-4.95307	0.861617		FALSE
ENSG00000006062	17	43340488	43394414	-	MAP3K14	processed_transcript	processed_transcript|retained_intron				5132	TRUE	1.5495	5.08692	1.81979e-31	3.53077e-27	TRUE
ENSG00000006071	11	17414432	17498449	-	ABCC8	protein_coding	retained_intron|nonsense_mediated_decay|protein_coding|processed_transcript	17414541	17498323	ENSP00000435378|ENSP00000374467|ENSP00000303960|ENSP00000437233|ENSP00000433638|ENSP00000431653|ENSP00000434893	6835	FALSE	-0.745967	-3.26504	0.0440139		FALSE
ENSG00000006074	17	34391640	34399392	+	CCL18	protein_coding	protein_coding|retained_intron	34391703	34398398	ENSP00000004921	1397	TRUE	-1.64821	2.75182	0.000140378	0.00594304	TRUE
ENSG00000006075	17	34415602	34417515	-	CCL3	protein_coding	protein_coding|retained_intron	34416021	34417404	ENSP00000225245	1494	TRUE	-0.855256	5.22571	0.0136298	0.0965212	FALSE
ENSG00000006114	17	35874900	35969544	-	SYNRG	protein_coding	protein_coding|processed_transcript|retained_intron	35879046	35969403	ENSP00000343610|ENSP00000005279|ENSP00000315722|ENSP00000424893|ENSP00000377903|ENSP00000466741|ENSP00000468371|ENSP00000468227|ENSP00000467193|ENSP00000466456	14277	TRUE	-0.0247327	6.08014	0.742741	0.878592	FALSE
ENSG00000006116	16	24266874	24374122	+	CACNG3	protein_coding	protein_coding	24268076	24373181	ENSP00000005284	3088	FALSE	-0.383083	-1.74377	0.430039		FALSE
ENSG00000006118	11	60691935	60704631	+	TMEM132A	protein_coding	processed_transcript|protein_coding|retained_intron	60692106	60704376	ENSP00000442754|ENSP00000405823|ENSP00000005286|ENSP00000439717|ENSP00000437848|ENSP00000439716	7271	TRUE	-0.0475618	0.960958	0.927778	0.970132	FALSE
ENSG00000006125	17	33905065	34053436	+	AP2B1	protein_coding	protein_coding|nonsense_mediated_decay|processed_transcript|retained_intron	33921050	34050715	ENSP00000468183|ENSP00000262325|ENSP00000468222|ENSP00000465316|ENSP00000440563|ENSP00000468813|ENSP00000465848|ENSP00000314414|ENSP00000467883|ENSP00000465357|ENSP00000437413|ENSP00000467382|ENSP00000466812|ENSP00000464966|ENSP00000466580	7797	TRUE	-0.0690998	6.22507	0.313081	0.564476	FALSE
ENSG00000006128	7	97361220	97369784	+	TAC1	protein_coding	protein_coding|retained_intron	97361925	97369229	ENSP00000321106|ENSP00000289576|ENSP00000289574	1888	FALSE	-4.94461	-1.51506	1.89264e-06		FALSE
ENSG00000006194	16	3313743	3351401	+	ZNF263	protein_coding	processed_transcript|protein_coding	3333819	3349110	ENSP00000444497|ENSP00000219069|ENSP00000461861|ENSP00000460278|ENSP00000459998|ENSP00000458214|ENSP00000461146|ENSP00000461755	9329	TRUE	0.0269785	4.97158	0.587269	0.780901	FALSE
ENSG00000006210	16	57406370	57418960	+	CX3CL1	protein_coding	protein_coding	57406481	57416941	ENSP00000006053|ENSP00000456830|ENSP00000457996|ENSP00000464114	5983	FALSE	-1.01095	-3.93348	0.0802618		FALSE
ENSG00000006282	17	48620419	48633213	+	SPATA20	protein_coding	nonsense_mediated_decay|protein_coding|retained_intron|processed_transcript	48624570	48633020	ENSP00000424215|ENSP00000006658|ENSP00000348878|ENSP00000426228|ENSP00000427374|ENSP00000422378|ENSP00000376935|ENSP00000423643|ENSP00000426608|ENSP00000426025|ENSP00000424538|ENSP00000425271	5237	TRUE	0.00373027	6.0788	0.947622	0.979849	FALSE
ENSG00000006283	17	48638429	48704835	+	CACNA1G	protein_coding	protein_coding|nonsense_mediated_decay	48638821	48704109	ENSP00000353990|ENSP00000339302|ENSP00000347078|ENSP00000409759|ENSP00000392390|ENSP00000425522|ENSP00000426261|ENSP00000425451|ENSP00000422407|ENSP00000426814|ENSP00000427238|ENSP00000423112|ENSP00000427247|ENSP00000420918|ENSP00000426313|ENSP00000425153|ENSP00000426172|ENSP00000423045|ENSP00000427231|ENSP00000427173|ENSP00000426098|ENSP00000425698|ENSP00000426232|ENSP00000423317|ENSP00000421518…	9709	FALSE	-0.621288	-4.02333	0.0300407		FALSE
ENSG00000006327	16	3068446	3072384	+	TNFRSF12A	protein_coding	protein_coding|nonsense_mediated_decay|retained_intron	3070399	3071952	ENSP00000458898|ENSP00000326737|ENSP00000343894|ENSP00000458305|ENSP00000460610|ENSP00000461756	1848	TRUE	-0.149292	0.500597	0.517392	0.732252	FALSE
ENSG00000006377	7	96634860	96640351	+	DLX6	protein_coding	protein_coding|processed_transcript	96635290	96639356	ENSP00000428480|ENSP00000007660|ENSP00000451635	3449	FALSE	-1.1884	-3.56965	0.0705496		FALSE
ENSG00000006432	14	71189243	71276251	-	MAP3K9	protein_coding	protein_coding|retained_intron	71197100	71275888	ENSP00000451612|ENSP00000451263|ENSP00000451038|ENSP00000370649|ENSP00000451921	12386	TRUE	-0.20342	3.93266	0.0977992	0.299337	FALSE
ENSG00000006451	7	39663082	39747723	+	RALA	protein_coding	protein_coding|processed_transcript|nonsense_mediated_decay	39726267	39745841	ENSP00000005257|ENSP00000388975|ENSP00000413227	3665	TRUE	0.0523213	4.53988	0.38916	0.631523	FALSE
ENSG00000006453	7	97920963	98030380	-	BAIAP2L1	protein_coding	protein_coding|retained_intron|processed_transcript	97922836	98030164	ENSP00000005260	4798	TRUE	-0.474302	0.459978	0.108618	0.319063	FALSE
ENSG00000006459	7	139784546	139876835	-	JHDM1D	protein_coding	protein_coding|nonsense_mediated_decay|retained_intron	139790897	139876737	ENSP00000380692|ENSP00000420143|ENSP00000006967	9430	TRUE	-0.0275452	5.49671	0.81241	0.912544	FALSE
ENSG00000006468	7	13930853	14031050	-	ETV1	protein_coding	protein_coding|nonsense_mediated_decay|retained_intron|processed_transcript	13935494	14028677	ENSP00000405327|ENSP00000242066|ENSP00000340853|ENSP00000411626|ENSP00000382293|ENSP00000385381|ENSP00000384085|ENSP00000384138|ENSP00000385551|ENSP00000413836|ENSP00000385686|ENSP00000393078|ENSP00000394710|ENSP00000391043|ENSP00000410819|ENSP00000406931	9686	TRUE	-0.311272	4.56627	0.411869	0.649938	FALSE
ENSG00000006530	7	141250989	141355044	+	AGK	protein_coding	protein_coding|processed_transcript|nonsense_mediated_decay|retained_intron	141255267	141352721	ENSP00000347581|ENSP00000420776|ENSP00000444349|ENSP00000420540|ENSP00000418789|ENSP00000418101	6547	TRUE	0.140585	4.48142	0.0237734	0.134337	FALSE
ENSG00000006534	11	67776048	67796744	+	ALDH3B1	protein_coding	processed_transcript|protein_coding|retained_intron	67782768	67795604	ENSP00000474034|ENSP00000474202|ENSP00000474644|ENSP00000473990	6621	TRUE	-0.090896	3.70578	0.608382	0.795138	FALSE
ENSG00000006555	1	55245385	55266940	-	TTC22	protein_coding	protein_coding|retained_intron	55246919	55266836	ENSP00000360323|ENSP00000360321|ENSP00000390300	6055	TRUE	-0.333736	2.91953	0.00536864	0.0548512	FALSE
ENSG00000006576	7	77428122	77586818	+	PHTF2	protein_coding	protein_coding|processed_transcript|retained_intron	77469573	77584192	ENSP00000403042|ENSP00000307699|ENSP00000403620|ENSP00000408035|ENSP00000275575|ENSP00000387355|ENSP00000400958|ENSP00000248550	8631	TRUE	0.113305	4.49281	0.214864	0.466152	FALSE
ENSG00000006606	7	75398851	75419214	-	CCL26	protein_coding	protein_coding	75399014	75401494	ENSP00000005180|ENSP00000378365	706	FALSE	-0.467803	-4.86349	0.441621		FALSE
ENSG00000006607	2	242295658	242434256	+	FARP2	protein_coding	protein_coding|processed_transcript|retained_intron	242312523	242433540	ENSP00000264042|ENSP00000443876|ENSP00000362384|ENSP00000393376|ENSP00000388167|ENSP00000412772|ENSP00000411353|ENSP00000415474|ENSP00000403437	14413	TRUE	-0.0750878	5.29427	0.371412	0.617408	FALSE
ENSG00000006611	11	17515442	17565963	-	USH1C	protein_coding	nonsense_mediated_decay|protein_coding|processed_transcript|retained_intron	17515882	17565854	ENSP00000432236|ENSP00000317018|ENSP00000432944|ENSP00000436934|ENSP00000005226|ENSP00000437128	4187	FALSE	-0.400663	-4.40108	0.501162		FALSE
ENSG00000006625	7	30536237	30591095	-	GGCT	protein_coding	nonsense_mediated_decay|protein_coding	30536711	30544325	ENSP00000408015|ENSP00000275428|ENSP00000005374|ENSP00000386610|ENSP00000390094|ENSP00000387809|ENSP00000387235|ENSP00000470615|ENSP00000386686	1905	TRUE	0.282599	3.34494	0.00282021	0.0370214	FALSE
ENSG00000006634	7	87505531	87538856	+	DBF4	protein_coding	nonsense_mediated_decay|protein_coding|retained_intron	87506048	87537475	ENSP00000414083|ENSP00000265728|ENSP00000407116|ENSP00000389397	4583	TRUE	0.109679	4.81695	0.192887	0.439558	FALSE
ENSG00000006638	19	3594504	3606838	-	TBXA2R	protein_coding	protein_coding|processed_transcript	3594837	3600632	ENSP00000364336|ENSP00000468145|ENSP00000393333	2793	FALSE	-0.293133	-2.16332	0.367404		FALSE
ENSG00000006652	7	112063023	112121072	+	IFRD1	protein_coding	protein_coding|processed_transcript|retained_intron	112090744	112120932	ENSP00000391379|ENSP00000005558|ENSP00000397592|ENSP00000402453|ENSP00000413893|ENSP00000384477|ENSP00000397314|ENSP00000437250|ENSP00000402177|ENSP00000439188|ENSP00000403203|ENSP00000435635	6481	TRUE	-0.145261	6.72077	0.314629	0.565815	FALSE
ENSG00000006659	19	40194946	40200084	+	LGALS14	protein_coding	protein_coding	40195142	40199953	ENSP00000375905|ENSP00000353893|ENSP00000471660	1079	TRUE	-0.0772856	-0.295849	0.896103	0.955822	FALSE
ENSG00000006695	17	13972813	14111994	+	COX10	protein_coding	protein_coding|nonsense_mediated_decay	13972923	14110527	ENSP00000397750|ENSP00000261643|ENSP00000462512|ENSP00000462190|ENSP00000439494|ENSP00000443354	3172	TRUE	0.108255	3.67328	0.0868645	0.281454	FALSE
ENSG00000006704	7	73868120	74016931	+	GTF2IRD1	protein_coding	protein_coding|processed_transcript|retained_intron	73922411	74016757	ENSP00000265755|ENSP00000397566|ENSP00000408477|ENSP00000418383|ENSP00000417909	6498	FALSE	0.321346	-0.0932222	0.272547		FALSE
ENSG00000006712	19	39876492	39881835	-	PAF1	protein_coding	protein_coding|nonsense_mediated_decay|retained_intron	39876558	39881504	ENSP00000221265|ENSP00000468874|ENSP00000221266|ENSP00000469742|ENSP00000396412	2668	TRUE	-0.0630482	5.85632	0.294226	0.547185	FALSE
ENSG00000006715	7	38762563	38971994	-	VPS41	protein_coding	protein_coding|retained_intron|nonsense_mediated_decay|processed_transcript	38765849	38948774	ENSP00000309457|ENSP00000379297|ENSP00000391980|ENSP00000395410|ENSP00000412974|ENSP00000265745|ENSP00000411919|ENSP00000407835|ENSP00000398584	7801	TRUE	-0.0490476	5.10772	0.56612	0.766548	FALSE
ENSG00000006740	17	12692856	12894960	+	ARHGAP44	protein_coding	protein_coding|nonsense_mediated_decay|retained_intron|processed_transcript	12693156	12893485	ENSP00000368994|ENSP00000342566|ENSP00000462141|ENSP00000262444|ENSP00000437542|ENSP00000463905|ENSP00000465509	9281	TRUE	-0.482842	2.71981	0.0942834	0.293767	FALSE
ENSG00000006744	17	12895708	12921504	-	ELAC2	protein_coding	retained_intron|protein_coding|nonsense_mediated_decay|processed_transcript	12896135	12921264	ENSP00000337445|ENSP00000379291|ENSP00000405223|ENSP00000463740|ENSP00000406192|ENSP00000463884|ENSP00000477044|ENSP00000463594|ENSP00000463321|ENSP00000477093|ENSP00000464358|ENSP00000477482	6345	TRUE	0.0515987	5.83783	0.37565	0.620972	FALSE
ENSG00000006747	7	12610203	12693228	+	SCIN	protein_coding	nonsense_mediated_decay|protein_coding|processed_transcript|retained_intron	12610413	12692337	ENSP00000341375|ENSP00000297029|ENSP00000404380|ENSP00000411149|ENSP00000429598|ENSP00000428555|ENSP00000430997|ENSP00000390189	5048	TRUE	0.0451994	1.19916	0.835249	0.923707	FALSE
ENSG00000006756	X	2822011	2847392	-	ARSD	protein_coding	protein_coding|processed_transcript|retained_intron|nonsense_mediated_decay	2823059	2847316	ENSP00000370546|ENSP00000409180|ENSP00000453789	7030	TRUE	-1.32995	0.858694	0.000404374	0.0111601	FALSE
ENSG00000006757	X	7866288	7895780	-	PNPLA4	protein_coding	protein_coding	7868730	7894160	ENSP00000370430|ENSP00000415245|ENSP00000443157|ENSP00000406698	3441	TRUE	0.240438	3.55288	0.0061464	0.0598657	FALSE
ENSG00000006788	17	10201401	10276447	-	MYH13	protein_coding	protein_coding	10204271	10267847	ENSP00000404570|ENSP00000252172	6347	FALSE	-0.411266	-2.06265	0.435071		FALSE
ENSG00000006831	12	1797740	1897844	+	ADIPOR2	protein_coding	processed_transcript|protein_coding	1863510	1895235	ENSP00000349616	5878	TRUE	0.0966652	5.10242	0.111391	0.323227	FALSE
ENSG00000006837	5	133541305	133706738	-	CDKL3	protein_coding	protein_coding|nonsense_mediated_decay|processed_transcript	133541562	133702214	ENSP00000477164|ENSP00000477366|ENSP00000441545|ENSP00000430777|ENSP00000399807|ENSP00000427738|ENSP00000265334|ENSP00000427836|ENSP00000428500|ENSP00000428689|ENSP00000428498|ENSP00000430496|ENSP00000427964|ENSP00000395559	3681	FALSE	0.111883	-0.998825	0.25093		FALSE
ENSG00000007001	2	158733214	158992666	+	UPP2	protein_coding	protein_coding|processed_transcript	158851711	158991399	ENSP00000474090|ENSP00000387230|ENSP00000005756	2957	FALSE	-1.2838	-2.05641	4.51118e-05		FALSE
ENSG00000007038	16	2867164	2876305	+	PRSS21	protein_coding	protein_coding|nonsense_mediated_decay|retained_intron|processed_transcript	2867270	2871606	ENSP00000400632|ENSP00000407741|ENSP00000005995|ENSP00000460417|ENSP00000459664|ENSP00000458341|ENSP00000460351	1984	TRUE	0.577547	1.16611	0.198848	0.446326	FALSE
ENSG00000007047	19	45582546	45808541	+	MARK4	protein_coding	protein_coding|nonsense_mediated_decay|retained_intron	45754847	45805965	ENSP00000465414|ENSP00000262891|ENSP00000300843|ENSP00000466702|ENSP00000465613|ENSP00000466843	6668	TRUE	0.00534967	4.21046	0.922958	0.96754	FALSE
ENSG00000007062	4	15964699	16086001	-	PROM1	protein_coding	nonsense_mediated_decay|protein_coding|retained_intron|processed_transcript	15972690	16077529	ENSP00000423860|ENSP00000415481|ENSP00000438045|ENSP00000443620|ENSP00000426090|ENSP00000427346|ENSP00000426809|ENSP00000424738|ENSP00000445526|ENSP00000424569|ENSP00000425927|ENSP00000422704|ENSP00000423793	7465	FALSE	-0.647912	-2.05141	0.029065		FALSE
ENSG00000007080	19	18043825	18054800	+	CCDC124	protein_coding	protein_coding|retained_intron	18047230	18054521	ENSP00000408730|ENSP00000471455|ENSP00000472520	1660	TRUE	0.166964	4.75517	0.0061819	0.0600344	FALSE
ENSG00000007129	19	42055886	42093197	+	CEACAM21	protein_coding	processed_transcript|protein_coding|nonsense_mediated_decay	42082627	42092221	ENSP00000384380|ENSP00000390697|ENSP00000187608|ENSP00000385739	1926	TRUE	-0.313066	4.39912	0.0162497	0.107974	FALSE
ENSG00000007168	17	2496504	2588909	+	PAFAH1B1	protein_coding	protein_coding|processed_transcript|nonsense_mediated_decay|retained_intron	2541583	2585096	ENSP00000461087|ENSP00000380378|ENSP00000460258|ENSP00000460591|ENSP00000395628	8127	TRUE	0.0118913	6.21724	0.822527	0.917587	FALSE
ENSG00000007171	17	26083792	26127525	-	NOS2	protein_coding	protein_coding	26084275	26125835	ENSP00000327251	4176	FALSE	-0.514744	-2.76348	0.017533		FALSE
ENSG00000007174	17	11501748	11873065	+	DNAH9	protein_coding	protein_coding|processed_transcript|retained_intron	11501816	11872841	ENSP00000262442|ENSP00000463782|ENSP00000414874|ENSP00000466691|ENSP00000467192|ENSP00000463622|ENSP00000476951	16980	FALSE	-1.40709	-2.62813	0.00129124		FALSE
ENSG00000007202	17	26941458	26972472	-	KIAA0100	protein_coding	protein_coding|retained_intron|processed_transcript|nonsense_mediated_decay	26942085	26972074	ENSP00000436773|ENSP00000446443|ENSP00000467716|ENSP00000467944|ENSP00000466636|ENSP00000463618	9235	TRUE	0.0282026	6.84755	0.614905	0.799432	FALSE
ENSG00000007216	17	26800311	26824799	+	SLC13A2	protein_coding	protein_coding|nonsense_mediated_decay|retained_intron	26800731	26824284	ENSP00000392411|ENSP00000316202|ENSP00000441935|ENSP00000463457|ENSP00000463421|ENSP00000464074|ENSP00000440802	3226	FALSE	-0.00280387	-4.83402	0.984855		FALSE
ENSG00000007237	17	9813926	10101868	-	GAS7	protein_coding	protein_coding|processed_transcript|retained_intron	9820286	10101707	ENSP00000410108|ENSP00000322608|ENSP00000407552|ENSP00000446214|ENSP00000464240|ENSP00000463873|ENSP00000464088|ENSP00000443265|ENSP00000379421|ENSP00000463527|ENSP00000462304|ENSP00000464494|ENSP00000462897|ENSP00000463551	10100	TRUE	0.329096	1.91916	0.254636	0.509168	FALSE
ENSG00000007255	19	45666186	45681495	-	TRAPPC6A	protein_coding	protein_coding|retained_intron	45666453	45681476	ENSP00000006275|ENSP00000468363|ENSP00000468612|ENSP00000468182	933	TRUE	0.106257	4.17444	0.152277	0.384413	FALSE
ENSG00000007264	19	3777971	3802127	-	MATK	protein_coding	protein_coding|processed_transcript	3778184	3789345	ENSP00000378481|ENSP00000308734|ENSP00000468030|ENSP00000378485|ENSP00000468576|ENSP00000465761|ENSP00000468465|ENSP00000467006|ENSP00000467992|ENSP00000465556|ENSP00000467472	4138	FALSE	-0.0467492	-1.93783	0.935156		FALSE
ENSG00000007306	19	42177235	42210895	-	CEACAM7	protein_coding	protein_coding|processed_transcript	42181343	42192094	ENSP00000006724|ENSP00000385932|ENSP00000343286|ENSP00000469597	2649	FALSE	0.410746	-4.91534	0.201051		FALSE
ENSG00000007312	17	62006100	62009714	-	CD79B	protein_coding	protein_coding|retained_intron	62006589	62009621	ENSP00000376544|ENSP00000006750|ENSP00000245862	2080	TRUE	0.00410598	6.26082	0.950458	0.981154	FALSE
ENSG00000007314	17	62015914	62050278	-	SCN4A	protein_coding	protein_coding|retained_intron	62018134	62050201	ENSP00000463963|ENSP00000396320	8247	FALSE	-0.293342	-0.4867	0.149151		FALSE
ENSG00000007341	1	113066140	113163447	-	ST7L	protein_coding	nonsense_mediated_decay|protein_coding|processed_transcript	113068638	113161735	ENSP00000436499|ENSP00000353972|ENSP00000350734|ENSP00000436544|ENSP00000445499|ENSP00000358683|ENSP00000417140|ENSP00000358682|ENSP00000345312|ENSP00000358680|ENSP00000444021|ENSP00000413718|ENSP00000444088|ENSP00000358678	8111	TRUE	0.00767053	3.15874	0.89953	0.95694	FALSE
ENSG00000007350	X	153524024	153558700	+	TKTL1	protein_coding	protein_coding|nonsense_mediated_decay|processed_transcript	153524213	153558035	ENSP00000358931|ENSP00000399763|ENSP00000217905|ENSP00000401111|ENSP00000416552|ENSP00000358928	3650	FALSE	-0.426258	-2.31368	0.205893		FALSE
ENSG00000007372	11	31806340	31839509	-	PAX6	protein_coding	protein_coding|retained_intron|processed_transcript	31811484	31827959	ENSP00000404100|ENSP00000368427|ENSP00000368424|ENSP00000368401|ENSP00000241001|ENSP00000368410|ENSP00000368406|ENSP00000368418|ENSP00000368403|ENSP00000397384|ENSP00000431585|ENSP00000388132|ENSP00000404356|ENSP00000436365	14776	FALSE	0.183015	2.12346	0.0914509		FALSE
ENSG00000007376	16	834974	838397	-	RPUSD1	protein_coding	protein_coding|nonsense_mediated_decay	835953	837737	ENSP00000455026|ENSP00000007264|ENSP00000457722|ENSP00000455862|ENSP00000454616|ENSP00000456692|ENSP00000457527|ENSP00000458059|ENSP00000456545|ENSP00000456231	2769	TRUE	0.147198	4.17417	0.0266764	0.144028	FALSE
ENSG00000007384	16	108058	126354	-	RHBDF1	protein_coding	protein_coding|nonsense_mediated_decay|retained_intron	108339	115013	ENSP00000262316|ENSP00000411508|ENSP00000406397|ENSP00000392133|ENSP00000412218|ENSP00000408915|ENSP00000394427	5104	TRUE	-0.30851	0.844694	0.115059	0.329258	FALSE
ENSG00000007392	16	238968	279462	-	LUC7L	protein_coding	nonsense_mediated_decay|protein_coding|retained_intron|processed_transcript	239197	279338	ENSP00000390953|ENSP00000293872|ENSP00000337507|ENSP00000380885|ENSP00000413033|ENSP00000407781|ENSP00000380882|ENSP00000414860|ENSP00000393551|ENSP00000406695|ENSP00000414508|ENSP00000409977	6176	TRUE	0.0676331	5.94733	0.378572	0.623308	FALSE
ENSG00000007402	3	50400233	50541675	-	CACNA2D2	protein_coding	protein_coding|retained_intron|processed_transcript	50402100	50540854	ENSP00000407393|ENSP00000404631|ENSP00000266039|ENSP00000354228|ENSP00000390526|ENSP00000378519|ENSP00000390329|ENSP00000418081	6319	TRUE	0.0989705	1.7508	0.355767	0.604113	FALSE
ENSG00000007516	16	1383602	1399439	+	BAIAP3	protein_coding	protein_coding|retained_intron|processed_transcript	1384663	1399393	ENSP00000407242|ENSP00000380625|ENSP00000458134|ENSP00000457644|ENSP00000324510|ENSP00000380626|ENSP00000409533|ENSP00000457947|ENSP00000455414	6143	TRUE	-0.566724	1.68446	0.011645	0.087991	FALSE
ENSG00000007520	16	1399241	1401912	-	TSR3	protein_coding	protein_coding|nonsense_mediated_decay	1399441	1401805	ENSP00000007390|ENSP00000455722	1243	TRUE	-0.074969	4.19618	0.218134	0.47001	FALSE
ENSG00000007541	16	616995	634136	+	PIGQ	protein_coding	protein_coding|nonsense_mediated_decay|processed_transcript|retained_intron	622569	633631	ENSP00000293874|ENSP00000386760|ENSP00000386554|ENSP00000413753|ENSP00000326674|ENSP00000387820|ENSP00000026218|ENSP00000439650|ENSP00000410434|ENSP00000409341|ENSP00000439374	6869	TRUE	-0.0508783	4.93964	0.441604	0.674985	FALSE
ENSG00000007545	16	1662326	1727909	+	CRAMP1L	protein_coding	protein_coding|retained_intron	1664641	1724043	ENSP00000380559|ENSP00000293925|ENSP00000413634|ENSP00000262317|ENSP00000399172	8427	TRUE	0.0129163	3.38016	0.847362	0.930525	FALSE
ENSG00000007866	6	35441374	35464853	-	TEAD3	protein_coding	protein_coding	35442824	35454439	ENSP00000384577|ENSP00000345772|ENSP00000416400	3046	TRUE	-0.189259	0.712593	0.415563	0.652855	FALSE
ENSG00000007908	1	169691781	169733846	-	SELE	protein_coding	protein_coding|retained_intron	169694888	169702753	ENSP00000356755|ENSP00000356756|ENSP00000356754|ENSP00000356753|ENSP00000356749|ENSP00000356751|ENSP00000356750|ENSP00000331736|ENSP00000356748|ENSP00000476784	4586	FALSE	-1.35414	-3.12008	0.0282819		FALSE
ENSG00000007923	1	6694228	6761984	-	DNAJC11	protein_coding	processed_transcript|protein_coding	6694586	6761860	ENSP00000415871|ENSP00000366800|ENSP00000326304|ENSP00000294401|ENSP00000444020|ENSP00000366796|ENSP00000410194	5147	TRUE	0.0281099	4.30531	0.556707	0.760048	FALSE
ENSG00000007933	1	171060018	171086959	+	FMO3	protein_coding	protein_coding|processed_transcript|nonsense_mediated_decay	171061800	171086579	ENSP00000356729|ENSP00000375935|ENSP00000444073|ENSP00000439500|ENSP00000476963|ENSP00000477451	3463	TRUE	-0.777197	0.131324	0.0283113	0.149265	FALSE
ENSG00000007944	6	16129356	16148479	+	MYLIP	protein_coding	protein_coding	16129554	16146979	ENSP00000349298|ENSP00000008686	3033	TRUE	0.0306314	4.39701	0.821292	0.916867	FALSE
ENSG00000007952	X	100098313	100129334	-	NOX1	protein_coding	protein_coding	100098337	100129128	ENSP00000362057|ENSP00000362055|ENSP00000396992|ENSP00000217885|ENSP00000362051	2529	FALSE	0.0178544	-1.34637	0.875935		FALSE
ENSG00000007968	1	23832922	23857712	-	E2F2	protein_coding	protein_coding|processed_transcript	23836375	23857285	ENSP00000355249	5457	TRUE	-0.169619	4.28206	0.405742	0.64539	FALSE
ENSG00000008018	6	170844205	170862429	-	PSMB1	protein_coding	protein_coding|processed_transcript	170844311	170862330	ENSP00000262193	2256	TRUE	0.158741	6.76038	0.0213396	0.126422	FALSE
ENSG00000008056	X	47431303	47479252	-	SYN1	protein_coding	protein_coding	47432266	47479127	ENSP00000295987|ENSP00000343206	3203	FALSE	-0.837984	-2.87187	0.0024825		FALSE
ENSG00000008083	6	15246527	15522252	+	JARID2	protein_coding	protein_coding|processed_transcript	15246771	15520479	ENSP00000341280|ENSP00000380478|ENSP00000444623	6490	TRUE	-0.12834	5.13505	0.122339	0.340562	FALSE
ENSG00000008086	X	18443703	18671749	+	CDKL5	protein_coding	protein_coding|processed_transcript	18525217	18671661	ENSP00000369332|ENSP00000369325	3576	TRUE	-0.260825	1.60679	0.0396374	0.182184	FALSE
ENSG00000008118	1	209757062	209787283	+	CAMK1G	protein_coding	protein_coding|processed_transcript	209768329	209786217	ENSP00000009105|ENSP00000392173|ENSP00000354861	2676	FALSE	-2.13099	-4.30636	0.000185754		FALSE
ENSG00000008128	1	1634169	1655766	-	CDK11A	protein_coding	protein_coding|retained_intron|nonsense_mediated_decay|processed_transcript	1634349	1654257	ENSP00000348529|ENSP00000367905|ENSP00000422149|ENSP00000384442|ENSP00000462289|ENSP00000350403|ENSP00000351629|ENSP00000367900|ENSP00000367902|ENSP00000423900|ENSP00000383874	4707	TRUE	-0.348006	0.775445	0.00104478	0.0200305	FALSE
ENSG00000008130	1	1682671	1711896	-	NADK	protein_coding	protein_coding|nonsense_mediated_decay|retained_intron|processed_transcript	1684346	1696845	ENSP00000341679|ENSP00000344340|ENSP00000367890|ENSP00000340925|ENSP00000339727|ENSP00000464137|ENSP00000462589|ENSP00000462999|ENSP00000464096|ENSP00000383713	5637	TRUE	0.0627251	5.91914	0.285604	0.539509	FALSE
ENSG00000008196	6	50786436	50815326	+	TFAP2B	protein_coding	protein_coding|processed_transcript	50786605	50811102	ENSP00000342252|ENSP00000377265|ENSP00000263046	6149	FALSE	0.0625392	-4.84201	0.882397		FALSE
ENSG00000008197	6	50681541	50740701	+	TFAP2D	protein_coding	protein_coding|processed_transcript	50681769	50740574	ENSP00000008391	1856	FALSE	-0.407297	-4.84423	0.651151		FALSE
ENSG00000008226	3	38080696	38165516	+	DLEC1	protein_coding	retained_intron|protein_coding|nonsense_mediated_decay|processed_transcript	38080717	38164093	ENSP00000308597|ENSP00000315914|ENSP00000410427|ENSP00000404261	8338	TRUE	-0.300285	3.49231	0.130717	0.353305	FALSE
ENSG00000008256	7	6201407	6312275	-	CYTH3	protein_coding	protein_coding|processed_transcript|retained_intron	6204578	6312138	ENSP00000297044|ENSP00000379967	5805	TRUE	-0.0873354	1.77405	0.677611	0.838356	FALSE
ENSG00000008277	7	87563458	87832204	+	ADAM22	protein_coding	protein_coding|processed_transcript	87563781	87825806	ENSP00000381262|ENSP00000391334|ENSP00000413899|ENSP00000381260|ENSP00000265727|ENSP00000315900|ENSP00000381267|ENSP00000381261|ENSP00000396233|ENSP00000412085	12217	TRUE	-0.0422474	2.80031	0.859034	0.936558	FALSE
ENSG00000008282	7	105730949	105753022	-	SYPL1	protein_coding	protein_coding|retained_intron	105732254	105752975	ENSP00000388336|ENSP00000011473|ENSP00000417473|ENSP00000419070	2794	TRUE	-0.126506	5.23132	0.455381	0.685544	FALSE
ENSG00000008283	17	61509665	61523739	-	CYB561	protein_coding	protein_coding|processed_transcript|retained_intron	61510710	61517560	ENSP00000376701|ENSP00000354028|ENSP00000463162|ENSP00000376702|ENSP00000464470|ENSP00000462325|ENSP00000400350|ENSP00000464012|ENSP00000464520|ENSP00000442773|ENSP00000462545|ENSP00000464215|ENSP00000462543|ENSP00000464193|ENSP00000463680	5320	TRUE	-0.23059	5.69555	0.0368369	0.174149	FALSE
ENSG00000008294	17	49039535	49198226	-	SPAG9	protein_coding	protein_coding|processed_transcript|retained_intron|nonsense_mediated_decay	49043636	49198017	ENSP00000262013|ENSP00000423165|ENSP00000426900|ENSP00000349636|ENSP00000423346|ENSP00000430205|ENSP00000429343|ENSP00000426061	11948	TRUE	-0.0627192	5.90449	0.45936	0.688862	FALSE
ENSG00000008300	3	48673902	48700348	-	CELSR3	protein_coding	protein_coding|retained_intron	48675641	48700067	ENSP00000164024|ENSP00000445694	13888	TRUE	0.0439003	4.71781	0.796	0.905487	FALSE
ENSG00000008311	7	121715701	121784334	-	AASS	protein_coding	retained_intron|protein_coding|processed_transcript|nonsense_mediated_decay	121716546	121773780	ENSP00000377040|ENSP00000403768|ENSP00000414001|ENSP00000351834|ENSP00000394180	4591	TRUE	-0.0234782	3.53134	0.888164	0.952285	FALSE
ENSG00000008323	12	6419602	6437672	+	PLEKHG6	protein_coding	protein_coding|processed_transcript	6421393	6437308	ENSP00000011684|ENSP00000442836|ENSP00000380185|ENSP00000393194|ENSP00000304640	4260	FALSE	0.335371	-3.10837	0.1822		FALSE
ENSG00000008324	3	42623332	42636606	+	SS18L2	protein_coding	protein_coding|retained_intron	42632390	42635998	ENSP00000401115|ENSP00000011691	1301	TRUE	-0.00820486	4.07782	0.922795	0.967517	FALSE
ENSG00000008382	19	4343524	4360083	+	MPND	protein_coding	protein_coding|nonsense_mediated_decay	4343591	4359999	ENSP00000262966|ENSP00000353015|ENSP00000471735|ENSP00000470987|ENSP00000471715|ENSP00000471189|ENSP00000469230|ENSP00000469057	2049	TRUE	0.0255282	3.07203	0.709724	0.857905	FALSE
ENSG00000008394	12	16500076	16762193	+	MGST1	protein_coding	protein_coding|processed_transcript|retained_intron	16507187	16529095	ENSP00000442557|ENSP00000010404|ENSP00000442767|ENSP00000379513|ENSP00000438308|ENSP00000437988|ENSP00000379512|ENSP00000442970|ENSP00000440443|ENSP00000379510	6213	TRUE	-0.741435	1.7504	0.0730564	0.254844	FALSE
ENSG00000008405	12	107385142	107487607	-	CRY1	protein_coding	protein_coding|retained_intron|processed_transcript	107386565	107486739	ENSP00000008527|ENSP00000447738	5062	TRUE	-0.16421	3.69623	0.258448	0.512753	FALSE
ENSG00000008438	19	46522411	46526323	-	PGLYRP1	protein_coding	protein_coding	46522499	46526279	ENSP00000008938	720	TRUE	-0.432792	1.63781	0.179894	0.42317	FALSE
ENSG00000008441	19	13106422	13209610	+	NFIX	protein_coding	protein_coding|nonsense_mediated_decay|processed_transcript	13106652	13205460	ENSP00000380781|ENSP00000467512|ENSP00000465616|ENSP00000466605|ENSP00000466389|ENSP00000468794|ENSP00000353219|ENSP00000466735|ENSP00000467536|ENSP00000465094|ENSP00000468707|ENSP00000467785|ENSP00000351354	6302	TRUE	-0.198022	0.972452	0.425456	0.661806	FALSE
ENSG00000008513	8	134467091	134584183	-	ST3GAL1	protein_coding	protein_coding|retained_intron|processed_transcript	134472010	134488267	ENSP00000318445|ENSP00000414073|ENSP00000428540|ENSP00000430515|ENSP00000429638|ENSP00000427720|ENSP00000429936|ENSP00000430135|ENSP00000427786	8730	TRUE	-0.877944	4.95992	0.000369847	0.0106147	FALSE
ENSG00000008516	16	3096682	3110727	+	MMP25	protein_coding	protein_coding|processed_transcript|retained_intron	3096919	3109096	ENSP00000337816	4126	TRUE	-0.428605	1.68177	0.198374	0.446038	FALSE
ENSG00000008517	16	3115298	3131908	+	IL32	protein_coding	protein_coding|retained_intron	3115813	3131908	ENSP00000324742|ENSP00000431775|ENSP00000433177|ENSP00000380096|ENSP00000436937|ENSP00000450364|ENSP00000405063|ENSP00000437020|ENSP00000447496|ENSP00000432218|ENSP00000448354|ENSP00000432850|ENSP00000433747|ENSP00000411958|ENSP00000432917|ENSP00000008180|ENSP00000380099|ENSP00000431740|ENSP00000446624|ENSP00000433866|ENSP00000436929|ENSP00000447812|ENSP00000447033|ENSP00000449483|ENSP00000448683…	2924	TRUE	-0.372123	0.707019	0.346153	0.594928	FALSE
ENSG00000008710	16	2138711	2185899	-	PKD1	protein_coding	protein_coding|retained_intron|nonsense_mediated_decay|processed_transcript	2139731	2185690	ENSP00000262304|ENSP00000399501|ENSP00000461391|ENSP00000457132|ENSP00000455753|ENSP00000457984|ENSP00000457162|ENSP00000456670|ENSP00000456672	18532	TRUE	-0.141899	6.06224	0.0521646	0.212269	FALSE
ENSG00000008735	22	51039114	51052409	+	MAPK8IP2	protein_coding	protein_coding	51039248	51049204	ENSP00000382796|ENSP00000330572|ENSP00000404914|ENSP00000340015|ENSP00000382792|ENSP00000008876	6107	FALSE	0.000188124	-0.139037	0.979216		FALSE
ENSG00000008838	17	38175350	38217468	-	MED24	protein_coding	protein_coding|nonsense_mediated_decay|retained_intron|processed_transcript	38175782	38212880	ENSP00000377684|ENSP00000348610|ENSP00000377686|ENSP00000377685|ENSP00000435760|ENSP00000439148|ENSP00000393464|ENSP00000440100|ENSP00000443344|ENSP00000463751|ENSP00000463724|ENSP00000463484|ENSP00000392276|ENSP00000463043|ENSP00000438630|ENSP00000462646|ENSP00000438767|ENSP00000462539|ENSP00000463528|ENSP00000463480|ENSP00000464225	6962	TRUE	-0.0543776	5.63891	0.350992	0.599244	FALSE
ENSG00000008853	8	22844930	22877712	+	RHOBTB2	protein_coding	protein_coding|processed_transcript|retained_intron	22852097	22874979	ENSP00000427926|ENSP00000430785|ENSP00000429141|ENSP00000251822	6580	TRUE	-0.288364	4.02621	0.0225663	0.131126	FALSE
ENSG00000008869	2	37195526	37311485	-	HEATR5B	protein_coding	protein_coding|retained_intron	37195611	37310557	ENSP00000408222|ENSP00000233099|ENSP00000346531	8206	TRUE	-0.18438	5.60313	0.0181779	0.114887	FALSE
ENSG00000008952	3	169684423	169716161	+	SEC62	protein_coding	processed_transcript|protein_coding|nonsense_mediated_decay|retained_intron	169684611	169710848	ENSP00000337688|ENSP00000419319|ENSP00000420331|ENSP00000420304|ENSP00000418342	7928	TRUE	0.129911	8.25341	0.0927626	0.291532	FALSE
ENSG00000008988	8	56979854	56987069	-	RPS20	protein_coding	protein_coding|processed_transcript|retained_intron	56982300	56986942	ENSP00000429374|ENSP00000009589|ENSP00000429049|ENSP00000427788|ENSP00000427860|ENSP00000428104|ENSP00000429333|ENSP00000428146	2931	TRUE	0.228524	9.33188	0.0123611	0.0910287	FALSE
ENSG00000009307	1	115259534	115301297	-	CSDE1	protein_coding	protein_coding|processed_transcript|retained_intron	115260793	115284285	ENSP00000342408|ENSP00000407724|ENSP00000351329|ENSP00000261443|ENSP00000431297|ENSP00000358543|ENSP00000432958|ENSP00000437159|ENSP00000431770|ENSP00000435185|ENSP00000431562|ENSP00000432805	5755	TRUE	0.0284393	9.07992	0.696067	0.849589	FALSE
ENSG00000009335	7	156931607	157062066	+	UBE3C	protein_coding	protein_coding|nonsense_mediated_decay|retained_intron	156931967	157060446	ENSP00000309198|ENSP00000373755|ENSP00000397432	9218	TRUE	0.114034	6.00674	0.0548217	0.217515	FALSE
ENSG00000009413	6	111620234	111804918	-	REV3L	protein_coding	processed_transcript|nonsense_mediated_decay|protein_coding|retained_intron	111621222	111804091	ENSP00000391605|ENSP00000357792|ENSP00000357795|ENSP00000393184|ENSP00000351697|ENSP00000402003|ENSP00000400600	12417	TRUE	0.10215	4.24755	0.167537	0.405862	FALSE
ENSG00000009694	X	123509753	124097666	-	TENM1	protein_coding	protein_coding|processed_transcript	123514389	124097602	ENSP00000360171|ENSP00000403954	12896	TRUE	-0.280298	1.70391	0.493474	0.713867	FALSE
ENSG00000009709	1	18957500	19075360	+	PAX7	protein_coding	protein_coding	18958098	19071420	ENSP00000364524|ENSP00000403389|ENSP00000383502	6313	FALSE	0.688022	-4.88425	0.103493		FALSE
ENSG00000009724	1	11086580	11107290	-	MASP2	protein_coding	protein_coding|retained_intron	11086945	11107264	ENSP00000383690|ENSP00000383691	4251	TRUE	-0.0412998	1.85409	0.715348	0.861414	FALSE
ENSG00000009765	6	150690028	150727105	+	IYD	protein_coding	protein_coding|nonsense_mediated_decay|retained_intron	150690168	150719370	ENSP00000229447|ENSP00000343763|ENSP00000356304|ENSP00000376085|ENSP00000376084|ENSP00000441276|ENSP00000397342|ENSP00000390081	10362	FALSE	-0.616139	-4.53209	0.191414		FALSE
ENSG00000009780	1	28052490	28089633	+	FAM76A	protein_coding	protein_coding	28052592	28087089	ENSP00000363065|ENSP00000395150|ENSP00000436176|ENSP00000234549|ENSP00000363060|ENSP00000010299|ENSP00000393171	4034	TRUE	-0.0638977	3.25394	0.357856	0.605841	FALSE
ENSG00000009790	1	209929377	209955668	+	TRAF3IP3	protein_coding	protein_coding|nonsense_mediated_decay|processed_transcript|retained_intron	209933385	209955490	ENSP00000383743|ENSP00000355992|ENSP00000417665|ENSP00000419180|ENSP00000355993|ENSP00000355991|ENSP00000010338|ENSP00000355990|ENSP00000418906|ENSP00000417417|ENSP00000436982	7753	TRUE	-0.289719	5.50527	0.129533	0.351399	FALSE
ENSG00000009830	14	77741299	77787227	-	POMT2	protein_coding	protein_coding|retained_intron|processed_transcript|nonsense_mediated_decay	77743719	77787024	ENSP00000261534|ENSP00000451967|ENSP00000451730|ENSP00000451651|ENSP00000451115|ENSP00000450630|ENSP00000452060	10012	TRUE	-0.0821592	4.32046	0.33896	0.588493	FALSE
ENSG00000009844	6	142468367	142545826	+	VTA1	protein_coding	protein_coding|processed_transcript	142468425	142539777	ENSP00000356602|ENSP00000356593|ENSP00000395767	7194	TRUE	0.182848	4.29448	0.028156	0.148739	FALSE
ENSG00000009950	7	73007524	73038873	-	MLXIPL	protein_coding	protein_coding|nonsense_mediated_decay|retained_intron	73008198	73038822	ENSP00000412330|ENSP00000406296|ENSP00000343767|ENSP00000320886|ENSP00000346629|ENSP00000378616|ENSP00000392636|ENSP00000395172|ENSP00000402615	4815	FALSE	-0.421183	-4.1759	0.188376		FALSE
ENSG00000009954	7	72854728	72936608	-	BAZ1B	protein_coding	protein_coding|retained_intron	72856529	72936263	ENSP00000342434|ENSP00000385442	7053	TRUE	0.0919615	6.40126	0.114338	0.32797	FALSE
ENSG00000010017	6	13621730	13711796	-	RANBP9	protein_coding	protein_coding|processed_transcript	13622597	13711737	ENSP00000011619|ENSP00000438162	3480	TRUE	-0.0200131	5.41933	0.731473	0.872566	FALSE
ENSG00000010030	6	36322419	36356164	-	ETV7	protein_coding	protein_coding	36322422	36355318	ENSP00000342260|ENSP00000341843|ENSP00000362842|ENSP00000362843|ENSP00000440592	2369	TRUE	-1.44886	1.16956	0.000527069	0.0131944	FALSE
ENSG00000010072	1	231472850	231490769	+	SPRTN	protein_coding	protein_coding|processed_transcript	231474130	231489104	ENSP00000375731|ENSP00000295050|ENSP00000008440|ENSP00000355604	5906	TRUE	-0.0951214	2.93142	0.212967	0.464258	FALSE
ENSG00000010165	1	171750788	171783163	+	METTL13	protein_coding	protein_coding|processed_transcript	171750919	171765893	ENSP00000401955|ENSP00000355393|ENSP00000356711|ENSP00000354920	3843	TRUE	0.093381	4.70653	0.333197	0.583257	FALSE
ENSG00000010219	12	4671370	4723325	+	DYRK4	protein_coding	protein_coding|nonsense_mediated_decay|retained_intron|processed_transcript	4671412	4722916	ENSP00000437534|ENSP00000441996|ENSP00000444842|ENSP00000439168|ENSP00000441755|ENSP00000010132|ENSP00000439697|ENSP00000446005|ENSP00000438769	5911	TRUE	0.0645301	3.71732	0.436524	0.671786	FALSE
ENSG00000010244	17	30677136	30708905	+	ZNF207	protein_coding	protein_coding|retained_intron|nonsense_mediated_decay|processed_transcript	30677305	30700425	ENSP00000378165|ENSP00000322777|ENSP00000378168|ENSP00000344913|ENSP00000463040|ENSP00000461914|ENSP00000340029|ENSP00000464366|ENSP00000378172|ENSP00000462193|ENSP00000464495|ENSP00000462284	15834	TRUE	0.083444	6.95518	0.0915765	0.289574	FALSE
ENSG00000010256	3	48636435	48648409	-	UQCRC1	protein_coding	retained_intron|protein_coding|nonsense_mediated_decay|processed_transcript	48636564	48647053	ENSP00000203407|ENSP00000393696|ENSP00000388660	3236	TRUE	0.0551232	6.14568	0.329983	0.580606	FALSE
ENSG00000010270	7	38217824	38270272	+	STARD3NL	protein_coding	protein_coding|retained_intron	38247106	38268452	ENSP00000009041|ENSP00000439436|ENSP00000394000|ENSP00000379334|ENSP00000411933|ENSP00000395455|ENSP00000402028	4348	TRUE	-0.0301231	4.30416	0.644623	0.819162	FALSE
ENSG00000010278	12	6308881	6347425	+	CD9	protein_coding	protein_coding|processed_transcript	6309666	6346991	ENSP00000371958|ENSP00000440985|ENSP00000371959|ENSP00000009180|ENSP00000371955	3218	TRUE	0.543491	5.87146	0.0394816	0.181866	FALSE
ENSG00000010282	3	42734155	42744319	-	HHATL	protein_coding	retained_intron|protein_coding	42734243	42742318	ENSP00000401568|ENSP00000310621|ENSP00000405423|ENSP00000403787|ENSP00000395779|ENSP00000415351|ENSP00000413810|ENSP00000408999	2891	FALSE	0.220916	-3.95448	0.402936		FALSE
ENSG00000010292	12	6602522	6641121	+	NCAPD2	protein_coding	processed_transcript|protein_coding|nonsense_mediated_decay|retained_intron	6604265	6640575	ENSP00000325017|ENSP00000444377|ENSP00000371895|ENSP00000438495|ENSP00000444417	6487	TRUE	-0.0221955	5.011	0.829319	0.919891	FALSE
ENSG00000010295	12	6647541	6665239	-	IFFO1	protein_coding	protein_coding|retained_intron|nonsense_mediated_decay	6649652	6665195	ENSP00000390721|ENSP00000436261|ENSP00000337593|ENSP00000432493|ENSP00000380052|ENSP00000349364	5193	TRUE	0.0494844	4.81029	0.498024	0.716868	FALSE
ENSG00000010310	19	46171502	46186982	+	GIPR	protein_coding	protein_coding|nonsense_mediated_decay|retained_intron|processed_transcript	46172779	46185190	ENSP00000467494|ENSP00000263281|ENSP00000305321|ENSP00000467342|ENSP00000465385	4736	TRUE	-0.178868	3.73916	0.443747	0.676679	FALSE
ENSG00000010318	3	52444673	52457657	+	PHF7	protein_coding	protein_coding|retained_intron|processed_transcript	52446896	52457333	ENSP00000333024|ENSP00000246282|ENSP00000417712|ENSP00000420521	3367	TRUE	-0.161365	2.94705	0.0242632	0.135946	FALSE
ENSG00000010319	3	52467069	52479101	-	SEMA3G	protein_coding	protein_coding|nonsense_mediated_decay	52469622	52479043	ENSP00000231721|ENSP00000420291|ENSP00000419181	5011	TRUE	0.15082	1.41288	0.534809	0.745001	FALSE
ENSG00000010322	3	52489134	52527087	+	NISCH	protein_coding	protein_coding|retained_intron|processed_transcript	52489658	52526495	ENSP00000418232|ENSP00000339958|ENSP00000417812|ENSP00000392484	9161	TRUE	-0.0757175	6.6285	0.1999	0.447756	FALSE
ENSG00000010327	3	52529354	52558511	+	STAB1	protein_coding	protein_coding|retained_intron	52529430	52558372	ENSP00000312946|ENSP00000418426	10588	TRUE	-0.665929	2.05449	0.0206844	0.123993	FALSE
ENSG00000010361	19	50310126	50320633	-	FUZ	protein_coding	nonsense_mediated_decay|protein_coding|retained_intron|processed_transcript	50310341	50316363	ENSP00000433492|ENSP00000432148|ENSP00000435177|ENSP00000431731|ENSP00000431420|ENSP00000313309|ENSP00000366296|ENSP00000408018|ENSP00000431388|ENSP00000470863|ENSP00000471793|ENSP00000433164|ENSP00000471319|ENSP00000469856|ENSP00000470155	2951	TRUE	0.0684585	3.69074	0.299466	0.551988	FALSE
ENSG00000010379	12	329789	372039	-	SLC6A13	protein_coding	protein_coding|processed_transcript|retained_intron|nonsense_mediated_decay	330117	369218	ENSP00000407104|ENSP00000339260|ENSP00000444606|ENSP00000437386|ENSP00000443466|ENSP00000389316	4241	FALSE	0.570912	-0.59656	0.000206132		FALSE
ENSG00000010404	X	148558521	148615470	-	IDS	protein_coding	protein_coding|nonsense_mediated_decay|processed_transcript	148564280	148586667	ENSP00000339801|ENSP00000440324|ENSP00000441261|ENSP00000418264|ENSP00000359470|ENSP00000428980|ENSP00000359472|ENSP00000390241|ENSP00000429745	10496	TRUE	-0.321015	7.24223	0.00256942	0.0350312	FALSE
ENSG00000010438	9	33750515	33799230	+	PRSS3	protein_coding	protein_coding|processed_transcript	33750515	33799175	ENSP00000354280|ENSP00000401249|ENSP00000340889|ENSP00000401828|ENSP00000368715	1614	FALSE	0.350682	-4.44734	0.159869		FALSE
ENSG00000010539	16	3272325	3286221	-	ZNF200	protein_coding	protein_coding|retained_intron	3273895	3283755	ENSP00000380077|ENSP00000405786|ENSP00000380080|ENSP00000395723|ENSP00000380079|ENSP00000458508|ENSP00000458777	7498	TRUE	0.116312	2.32475	0.212176	0.462908	FALSE
ENSG00000010610	12	6896024	6929974	+	CD4	protein_coding	processed_transcript|protein_coding|retained_intron	6909305	6928492	ENSP00000011653|ENSP00000445167|ENSP00000440720	4583	TRUE	-0.648056	4.36685	0.0302052	0.155284	FALSE
ENSG00000010626	12	6982733	7023407	+	LRRC23	protein_coding	protein_coding|processed_transcript|nonsense_mediated_decay|retained_intron	7014798	7023232	ENSP00000402554|ENSP00000007969|ENSP00000412744|ENSP00000394566|ENSP00000317464|ENSP00000392623|ENSP00000390932|ENSP00000408066|ENSP00000396049|ENSP00000397192	3054	TRUE	-0.162629	2.28791	0.0787023	0.265979	FALSE
ENSG00000010671	X	100604435	100641183	-	BTK	protein_coding	protein_coding|processed_transcript|retained_intron	100604876	100630272	ENSP00000361971|ENSP00000308176	4227	TRUE	0.169189	6.4861	0.0493901	0.20634	FALSE
ENSG00000010704	6	26087509	26098571	+	HFE	protein_coding	protein_coding|retained_intron	26087669	26094639	ENSP00000380217|ENSP00000312342|ENSP00000315936|ENSP00000259699|ENSP00000313776|ENSP00000417404|ENSP00000419725|ENSP00000337819|ENSP00000420802|ENSP00000420559|ENSP00000311698|ENSP00000417534	5675	TRUE	-0.0932584	1.49175	0.625182	0.805484	FALSE
ENSG00000010803	1	41492872	41707826	-	SCMH1	protein_coding	protein_coding|processed_transcript	41493869	41651805	ENSP00000354996|ENSP00000403974|ENSP00000386079|ENSP00000380359|ENSP00000380356|ENSP00000354656|ENSP00000318094|ENSP00000361676|ENSP00000337352|ENSP00000361678|ENSP00000361677	4447	TRUE	-0.147539	5.08835	0.0257201	0.140887	FALSE
ENSG00000010810	6	111981535	112194655	-	FYN	protein_coding	protein_coding|processed_transcript|retained_intron	111982945	112041254	ENSP00000357671|ENSP00000346671|ENSP00000229471|ENSP00000357656|ENSP00000357667|ENSP00000229470|ENSP00000348295|ENSP00000440646|ENSP00000427993|ENSP00000429294|ENSP00000429866|ENSP00000428695|ENSP00000430364|ENSP00000428493|ENSP00000429992|ENSP00000429813|ENSP00000428045|ENSP00000428983|ENSP00000428042|ENSP00000429590|ENSP00000430455	7411	TRUE	-0.424681	2.96357	0.0827912	0.273877	FALSE
ENSG00000010818	6	143072604	143266338	-	HIVEP2	protein_coding	protein_coding|processed_transcript	143074247	143095875	ENSP00000356576|ENSP00000356575|ENSP00000012134	9774	TRUE	-0.0697949	5.34458	0.496903	0.716096	FALSE
ENSG00000010932	1	171217638	171255117	+	FMO1	protein_coding	protein_coding|processed_transcript	171227227	171254680	ENSP00000406982|ENSP00000356724|ENSP00000385543|ENSP00000346901	3574	FALSE	0.843043	-1.67789	0.00463652		FALSE
ENSG00000011007	1	24069645	24088549	+	TCEB3	protein_coding	protein_coding|processed_transcript	24069916	24086060	ENSP00000395574|ENSP00000476781	5391	TRUE	0.141421	5.215	0.0182297	0.114985	FALSE
ENSG00000011009	1	24117460	24122029	+	LYPLA2	protein_coding	protein_coding|processed_transcript	24119173	24121219	ENSP00000363638|ENSP00000382934|ENSP00000409004|ENSP00000363629|ENSP00000363627|ENSP00000363626|ENSP00000388003|ENSP00000363625	2196	TRUE	-0.0992417	4.90736	0.0572898	0.222485	FALSE
ENSG00000011021	1	11866207	11903201	+	CLCN6	protein_coding	protein_coding|processed_transcript	11866320	11900277	ENSP00000308367|ENSP00000234488|ENSP00000365680|ENSP00000365670|ENSP00000365679	6884	TRUE	-0.30254	3.97474	0.00129831	0.0228632	FALSE
ENSG00000011028	17	60704762	60770958	+	MRC2	protein_coding	protein_coding|retained_intron|nonsense_mediated_decay|processed_transcript	60705164	60769809	ENSP00000307513|ENSP00000461968|ENSP00000463968|ENSP00000400445	6860	FALSE	-0.934704	0.393153	0.00187801		FALSE
ENSG00000011052	17	49230951	49249105	+	NME2	protein_coding	protein_coding	49231735	49248962	ENSP00000376889|ENSP00000365572|ENSP00000451932	1241	FALSE	0	-4.97801	1		FALSE
ENSG00000011083	5	149569520	149602351	+	SLC6A7	protein_coding	protein_coding|retained_intron	149569891	149602161	ENSP00000230671|ENSP00000428200	4391	FALSE	-0.893161	-4.85338	0.0792237		FALSE
ENSG00000011105	12	3186521	3395730	+	TSPAN9	protein_coding	protein_coding|nonsense_mediated_decay|retained_intron|processed_transcript	3310360	3392279	ENSP00000444799|ENSP00000412908|ENSP00000011898|ENSP00000384488	5714	FALSE	-0.851789	-1.26085	0.00963107		FALSE
ENSG00000011114	14	93703896	93799438	-	BTBD7	protein_coding	nonsense_mediated_decay|protein_coding|retained_intron	93708619	93799274	ENSP00000347246|ENSP00000335615|ENSP00000451010|ENSP00000450778|ENSP00000376874|ENSP00000298896|ENSP00000451408|ENSP00000450704	11333	TRUE	0.013391	4.53773	0.822976	0.917612	FALSE
ENSG00000011132	19	3750817	3761697	-	APBA3	protein_coding	retained_intron|protein_coding	3751027	3760262	ENSP00000315136	5556	TRUE	0.0801916	4.55053	0.210458	0.46047	FALSE
ENSG00000011143	17	56282803	56296966	-	MKS1	protein_coding	protein_coding|nonsense_mediated_decay|retained_intron	56282915	56296872	ENSP00000376827|ENSP00000316631|ENSP00000338407|ENSP00000442096|ENSP00000376828|ENSP00000443012|ENSP00000462179|ENSP00000462460|ENSP00000463826|ENSP00000462129|ENSP00000462423|ENSP00000462411	4073	TRUE	0.0453933	2.24691	0.656042	0.826246	FALSE
ENSG00000011198	3	43731605	43775863	+	ABHD5	protein_coding	protein_coding|retained_intron|nonsense_mediated_decay|processed_transcript	43732485	43760041	ENSP00000391582|ENSP00000390849|ENSP00000013894|ENSP00000412014|ENSP00000392159	3172	TRUE	0.0173832	3.3157	0.846284	0.929747	FALSE
ENSG00000011201	X	8496915	8700227	-	KAL1	protein_coding	protein_coding|processed_transcript	8501039	8700077	ENSP00000262648	7131	FALSE	-0.487909	-2.47441	0.284997		FALSE
ENSG00000011243	19	15490859	15529952	-	AKAP8L	protein_coding	protein_coding|nonsense_mediated_decay|retained_intron|processed_transcript	15490936	15529734	ENSP00000380557|ENSP00000477434|ENSP00000470952|ENSP00000470906|ENSP00000471958|ENSP00000470067|ENSP00000472188|ENSP00000470912	5081	TRUE	0.0398118	5.93125	0.515961	0.731236	FALSE
ENSG00000011258	17	49254786	49337524	-	MBTD1	protein_coding	protein_coding|nonsense_mediated_decay|retained_intron|processed_transcript	49257940	49302522	ENSP00000468304|ENSP00000403946|ENSP00000386072|ENSP00000467622|ENSP00000365561	7201	TRUE	-0.0998204	4.77034	0.114011	0.327466	FALSE
ENSG00000011260	17	49337889	49375297	+	UTP18	protein_coding	protein_coding|nonsense_mediated_decay|retained_intron	49337946	49375175	ENSP00000225298|ENSP00000441335|ENSP00000462614|ENSP00000464095|ENSP00000464194|ENSP00000463499	2721	TRUE	0.0849815	4.75984	0.142745	0.371751	FALSE
ENSG00000011275	7	5659678	5821370	-	RNF216	protein_coding	protein_coding|nonsense_mediated_decay|processed_transcript|retained_intron	5662494	5800700	ENSP00000404602|ENSP00000374552|ENSP00000374550|ENSP00000409837|ENSP00000396829	7619	TRUE	0.0548164	5.44271	0.43359	0.669041	FALSE
ENSG00000011295	17	15902694	15948329	+	TTC19	protein_coding	protein_coding|nonsense_mediated_decay|retained_intron|processed_transcript	15902800	15947869	ENSP00000261647|ENSP00000436056|ENSP00000466261|ENSP00000465754|ENSP00000465082|ENSP00000465627|ENSP00000468372	5966	TRUE	0.0210278	5.226	0.699155	0.851754	FALSE
ENSG00000011304	19	797075	812327	+	PTBP1	protein_coding	protein_coding|retained_intron	797427	810823	ENSP00000349428|ENSP00000342332|ENSP00000014112|ENSP00000468565|ENSP00000466250|ENSP00000408096|ENSP00000465652|ENSP00000465825|ENSP00000465451	6969	TRUE	0.026167	7.45839	0.55692	0.760099	FALSE
ENSG00000011332	19	38701646	38720354	-	DPF1	protein_coding	protein_coding|nonsense_mediated_decay|retained_intron	38702706	38720230	ENSP00000397354|ENSP00000412098|ENSP00000390223|ENSP00000408201|ENSP00000391884|ENSP00000347716|ENSP00000411569|ENSP00000416347|ENSP00000399015|ENSP00000465123	4800	FALSE	-0.149656	-0.953442	0.335302		FALSE
ENSG00000011347	11	61282785	61348620	-	SYT7	protein_coding	protein_coding|nonsense_mediated_decay|processed_transcript	61286102	61348292	ENSP00000263846|ENSP00000444201|ENSP00000438171|ENSP00000441184|ENSP00000439694|ENSP00000444568|ENSP00000444019|ENSP00000437720|ENSP00000443576	5953	FALSE	0.422958	-3.55871	0.0844747		FALSE
ENSG00000011376	3	45429998	45590913	+	LARS2	protein_coding	protein_coding|processed_transcript	45435946	45589019	ENSP00000265537|ENSP00000408576|ENSP00000406611|ENSP00000412893|ENSP00000401388	5393	TRUE	-0.0531133	3.12112	0.501406	0.719419	FALSE
ENSG00000011405	11	17099277	17229530	-	PIK3C2A	protein_coding	processed_transcript|protein_coding|nonsense_mediated_decay	17111288	17191288	ENSP00000265970|ENSP00000438687|ENSP00000436244|ENSP00000436969	9204	TRUE	-0.0676317	6.13749	0.388501	0.631002	FALSE
ENSG00000011422	19	44150247	44174699	-	PLAUR	protein_coding	protein_coding|retained_intron|nonsense_mediated_decay	44150612	44174272	ENSP00000342049|ENSP00000470050|ENSP00000471881|ENSP00000339328|ENSP00000221264|ENSP00000473055|ENSP00000471525|ENSP00000470029|ENSP00000471307|ENSP00000471241|ENSP00000472511|ENSP00000468863	4457	TRUE	-0.92641	2.22837	0.00302997	0.0387525	FALSE
ENSG00000011426	7	36429415	36493400	+	ANLN	protein_coding	protein_coding|processed_transcript|nonsense_mediated_decay|retained_intron	36429636	36492206	ENSP00000265748|ENSP00000379380|ENSP00000404979|ENSP00000406584|ENSP00000398712|ENSP00000397465|ENSP00000413441|ENSP00000413522|ENSP00000400777|ENSP00000399553	6012	TRUE	0.00124522	2.21506	0.967896	0.987698	FALSE
ENSG00000011451	19	15532319	15560762	-	WIZ	protein_coding	protein_coding|retained_intron	15533890	15559118	ENSP00000373933|ENSP00000469022|ENSP00000263381|ENSP00000469534|ENSP00000445824|ENSP00000469138	8155	TRUE	0.15349	5.55002	0.00977883	0.0783473	FALSE
ENSG00000011454	9	125703112	125867145	+	RABGAP1	protein_coding	nonsense_mediated_decay|protein_coding|processed_transcript|retained_intron	125719339	125865489	ENSP00000414386|ENSP00000362751|ENSP00000384119|ENSP00000416327|ENSP00000362747	8181	TRUE	0.0607195	5.2012	0.267502	0.522035	FALSE
ENSG00000011465	12	91539025	91576900	-	DCN	protein_coding	protein_coding|processed_transcript	91539502	91572329	ENSP00000052754|ENSP00000228329|ENSP00000302031|ENSP00000376862|ENSP00000401021|ENSP00000448853|ENSP00000447654|ENSP00000413723|ENSP00000399815|ENSP00000447674|ENSP00000446530|ENSP00000398514|ENSP00000449408|ENSP00000449782|ENSP00000447886|ENSP00000449014|ENSP00000449438|ENSP00000446527|ENSP00000448857|ENSP00000448057|ENSP00000448274	8083	FALSE	-1.96861	0.00199208	8.46978e-06		FALSE
ENSG00000011478	19	46195741	46207247	+	QPCTL	protein_coding	protein_coding|nonsense_mediated_decay|retained_intron	46195962	46206304	ENSP00000012049|ENSP00000387944|ENSP00000467813	2396	TRUE	0.0904535	5.38459	0.207478	0.456768	FALSE
ENSG00000011485	19	46850251	46896238	+	PPP5C	protein_coding	protein_coding|nonsense_mediated_decay|retained_intron	46850354	46894431	ENSP00000012443|ENSP00000434329|ENSP00000375786	7059	TRUE	0.261123	5.50605	0.000189698	0.00716056	TRUE
ENSG00000011523	2	65283500	65314138	+	CEP68	protein_coding	processed_transcript|protein_coding	65296579	65309836	ENSP00000367229|ENSP00000438306|ENSP00000443357|ENSP00000260569	8623	TRUE	-0.171473	3.84729	0.122694	0.341194	FALSE
ENSG00000011566	2	39476407	39664453	-	MAP4K3	protein_coding	protein_coding|retained_intron|processed_transcript|nonsense_mediated_decay	39477762	39664128	ENSP00000263881|ENSP00000416958|ENSP00000345434|ENSP00000440580|ENSP00000399228|ENSP00000405137|ENSP00000410183|ENSP00000476533	6067	TRUE	-0.145348	5.46831	0.149668	0.381285	FALSE
ENSG00000011590	19	36195429	36207940	+	ZBTB32	protein_coding	protein_coding|processed_transcript|nonsense_mediated_decay	36205529	36207651	ENSP00000376035|ENSP00000466524|ENSP00000262630|ENSP00000433657	2770	TRUE	0.294145	0.92796	0.184644	0.429346	FALSE
ENSG00000011600	19	36395303	36399197	-	TYROBP	protein_coding	nonsense_mediated_decay|protein_coding|retained_intron	36395474	36399130	ENSP00000465081|ENSP00000402371|ENSP00000468608|ENSP00000445332|ENSP00000262629|ENSP00000465656|ENSP00000468447	907	TRUE	-0.93778	3.16777	0.00299942	0.0384631	FALSE
ENSG00000011638	16	21169698	21191937	+	TMEM159	protein_coding	nonsense_mediated_decay|protein_coding|processed_transcript	21172504	21190874	ENSP00000461828|ENSP00000233047|ENSP00000459481|ENSP00000261388|ENSP00000409879|ENSP00000460687|ENSP00000461826|ENSP00000460102	2558	TRUE	0.081778	1.89576	0.442391	0.675616	FALSE
ENSG00000011677	X	151334706	151619830	-	GABRA3	protein_coding	protein_coding|processed_transcript	151336703	151533042	ENSP00000359337|ENSP00000443527	4193	TRUE	-0.366172	0.377727	0.454978	0.685044	FALSE
ENSG00000012048	17	41196312	41277500	-	BRCA1	protein_coding	protein_coding|nonsense_mediated_decay|retained_intron|non_stop_decay	41197698	41277202	ENSP00000350283|ENSP00000326002|ENSP00000312236|ENSP00000246907|ENSP00000338007|ENSP00000310938|ENSP00000417148|ENSP00000465818|ENSP00000467329|ENSP00000465347|ENSP00000418775|ENSP00000418960|ENSP00000418548|ENSP00000420705|ENSP00000419481|ENSP00000420412|ENSP00000418819|ENSP00000418212|ENSP00000417241|ENSP00000397145|ENSP00000419274|ENSP00000419988|ENSP00000420253|ENSP00000418986|ENSP00000419103…	8278	TRUE	-0.216837	3.17408	0.116501	0.331624	FALSE
ENSG00000012061	19	45910591	45982086	-	ERCC1	protein_coding	protein_coding|processed_transcript|nonsense_mediated_decay|retained_intron	45912936	45926632	ENSP00000300853|ENSP00000394875|ENSP00000345203|ENSP00000466644|ENSP00000468119|ENSP00000468035|ENSP00000013807|ENSP00000465354|ENSP00000465225|ENSP00000468548|ENSP00000467183|ENSP00000468158|ENSP00000465524	5576	TRUE	0.080984	5.30753	0.251972	0.506773	FALSE
ENSG00000012124	19	35810164	35838258	+	CD22	protein_coding	protein_coding|processed_transcript|nonsense_mediated_decay|retained_intron	35822944	35837597	ENSP00000469980|ENSP00000470681|ENSP00000339349|ENSP00000469503|ENSP00000270311|ENSP00000472664|ENSP00000472762|ENSP00000471972|ENSP00000471399|ENSP00000469523|ENSP00000470193|ENSP00000442279|ENSP00000085219|ENSP00000441237|ENSP00000403822|ENSP00000469984|ENSP00000470724|ENSP00000473221	5839	FALSE	-1.00065	0.617585	0.0114193		FALSE
ENSG00000012171	3	50304990	50314977	+	SEMA3B	processed_transcript	processed_transcript|retained_intron				5767	TRUE	0.0932307	1.41827	0.513071	0.729157	FALSE
ENSG00000012174	X	21857754	21903542	+	MBTPS2	protein_coding	processed_transcript|protein_coding	21857853	21900770	ENSP00000368798|ENSP00000368796	8927	TRUE	0.0188307	4.29628	0.801531	0.907363	FALSE
ENSG00000012211	X	49031151	49042845	-	PRICKLE3	protein_coding	protein_coding	49032022	49042750	ENSP00000365494|ENSP00000441385|ENSP00000446051|ENSP00000388599|ENSP00000441743|ENSP00000390620|ENSP00000365487|ENSP00000401337	3396	TRUE	-0.00271269	2.54985	0.977158	0.991518	FALSE
ENSG00000012223	3	46477136	46526724	-	LTF	protein_coding	protein_coding|processed_transcript|retained_intron	46477689	46509745	ENSP00000231751|ENSP00000405719|ENSP00000405546|ENSP00000397427|ENSP00000395234|ENSP00000400254	4247	TRUE	-0.604174	4.96935	0.146216	0.376648	FALSE
ENSG00000012232	8	28457986	28613116	+	EXTL3	protein_coding	processed_transcript|protein_coding|nonsense_mediated_decay|retained_intron	28567979	28608380	ENSP00000428691|ENSP00000220562|ENSP00000431013|ENSP00000428352|ENSP00000429627|ENSP00000430652	13220	TRUE	0.0280839	4.53714	0.694281	0.848532	FALSE
ENSG00000012504	12	100867486	100958191	+	NR1H4	protein_coding	protein_coding|nonsense_mediated_decay	100887102	100957264	ENSP00000448506|ENSP00000376712|ENSP00000315442|ENSP00000448978|ENSP00000446760|ENSP00000446584|ENSP00000447149|ENSP00000188403|ENSP00000446861	3460	FALSE	-2.06771	-4.6481	0.0036253		FALSE
ENSG00000012660	6	53132196	53213947	-	ELOVL5	protein_coding	protein_coding|processed_transcript	53133928	53160497	ENSP00000359956|ENSP00000306640|ENSP00000440728|ENSP00000438095|ENSP00000359951	4223	TRUE	0.114998	5.7046	0.236859	0.4914	FALSE
ENSG00000012779	10	45869661	45941561	+	ALOX5	protein_coding	protein_coding|processed_transcript	45869728	45941132	ENSP00000437634|ENSP00000363512	3685	TRUE	-0.253086	6.81492	0.183286	0.427522	FALSE
ENSG00000012817	Y	21865751	21906825	-	KDM5D	protein_coding	retained_intron|protein_coding	21867884	21906420	ENSP00000322408|ENSP00000444293|ENSP00000372256|ENSP00000398543|ENSP00000389433|ENSP00000416377	9463	TRUE	-0.0333032	6.65414	0.99298	0.999256	FALSE
ENSG00000012822	12	54104903	54121529	-	CALCOCO1	protein_coding	protein_coding|retained_intron|processed_transcript	54105728	54119026	ENSP00000456437|ENSP00000397189|ENSP00000262059|ENSP00000447647|ENSP00000449960|ENSP00000450083|ENSP00000448621|ENSP00000447117|ENSP00000449058|ENSP00000446820|ENSP00000448026|ENSP00000450012|ENSP00000449796	6296	TRUE	-0.0933719	7.116	0.262572	0.516518	FALSE
ENSG00000012963	14	93673401	93695561	+	UBR7	protein_coding	protein_coding|nonsense_mediated_decay	93673637	93693381	ENSP00000013070|ENSP00000391706|ENSP00000450645|ENSP00000451022|ENSP00000450470|ENSP00000451051|ENSP00000451785|ENSP00000452488	3694	TRUE	0.123711	4.4817	0.0942485	0.293705	FALSE
ENSG00000012983	14	50885219	51027844	-	MAP4K5	protein_coding	retained_intron|protein_coding|nonsense_mediated_decay|processed_transcript	50886740	50998767	ENSP00000013125|ENSP00000451926|ENSP00000452289|ENSP00000451980|ENSP00000451452	7620	TRUE	0.0367179	4.94555	0.570942	0.770177	FALSE
ENSG00000013016	2	31456880	31492313	+	EHD3	protein_coding	protein_coding	31457488	31489567	ENSP00000440685|ENSP00000327116	4959	TRUE	-0.758412	4.67232	0.0078125	0.0689449	FALSE
ENSG00000013275	19	40476912	40487348	+	PSMC4	protein_coding	protein_coding|retained_intron	40477110	40487209	ENSP00000157812|ENSP00000413869	2387	TRUE	0.0809057	5.97533	0.13352	0.357445	FALSE
ENSG00000013288	4	6576902	6625089	+	MAN2B2	protein_coding	protein_coding|processed_transcript	6576938	6623009	ENSP00000285599|ENSP00000423129|ENSP00000426273	8898	TRUE	-0.141741	5.74947	0.0401223	0.183042	FALSE
ENSG00000013293	3	170177372	170303863	-	SLC7A14	protein_coding	protein_coding|processed_transcript	170184846	170244725	ENSP00000231706	10459	FALSE	-5.08826	-2.22012	5.27998e-07		FALSE
ENSG00000013297	3	170136653	170578169	+	CLDN11	protein_coding	protein_coding|retained_intron|processed_transcript	170136855	170425936	ENSP00000064724|ENSP00000417434|ENSP00000410185	6032	FALSE	0.0487422	-1.08892	0.679246		FALSE
ENSG00000013306	17	42396993	42402238	-	SLC25A39	protein_coding	protein_coding|retained_intron|nonsense_mediated_decay	42397369	42400930	ENSP00000225308|ENSP00000366299|ENSP00000467681|ENSP00000466676|ENSP00000467964|ENSP00000444540|ENSP00000466615|ENSP00000465182|ENSP00000465554|ENSP00000465594|ENSP00000467956|ENSP00000466144	3526	TRUE	0.0818548	6.66892	0.130021	0.352383	FALSE
ENSG00000013364	16	29831715	29859355	+	MVP	protein_coding	protein_coding|nonsense_mediated_decay|retained_intron|processed_transcript	29841871	29859307	ENSP00000455819|ENSP00000349977|ENSP00000455741|ENSP00000387916|ENSP00000378760|ENSP00000455186|ENSP00000457734|ENSP00000454825|ENSP00000455532|ENSP00000454819|ENSP00000456291|ENSP00000457685|ENSP00000458583	6136	TRUE	-0.0865572	6.46829	0.286369	0.54048	FALSE
ENSG00000013374	7	151038785	151075535	+	NUB1	protein_coding	protein_coding|nonsense_mediated_decay|retained_intron|processed_transcript	151038863	151074311	ENSP00000398644|ENSP00000454264|ENSP00000348110|ENSP00000457628|ENSP00000420638|ENSP00000418234|ENSP00000420086|ENSP00000420023|ENSP00000420344|ENSP00000419679	5411	TRUE	0.0863298	4.64456	0.488044	0.709929	FALSE
ENSG00000013375	6	83870869	83903655	-	PGM3	protein_coding	nonsense_mediated_decay|protein_coding|retained_intron	83876109	83900987	ENSP00000421154|ENSP00000424874|ENSP00000421565|ENSP00000283977|ENSP00000425809|ENSP00000423389|ENSP00000427420|ENSP00000423769|ENSP00000425558|ENSP00000474029|ENSP00000424865|ENSP00000422362	7331	TRUE	0.0038584	6.34104	0.950554	0.981155	FALSE
ENSG00000013392	6	83903098	83908651	+	RWDD2A	protein_coding	protein_coding	83904171	83905988	ENSP00000358739|ENSP00000442731	4686	TRUE	0.0523719	4.49172	0.533596	0.744165	FALSE
ENSG00000013441	2	201717732	201729422	-	CLK1	protein_coding	protein_coding|retained_intron|nonsense_mediated_decay|processed_transcript	201718032	201728949	ENSP00000326830|ENSP00000400487|ENSP00000386358|ENSP00000386875|ENSP00000394734	5125	TRUE	-0.18996	7.94184	0.0749213	0.258892	FALSE
ENSG00000013503	12	106751436	106903976	+	POLR3B	protein_coding	protein_coding|processed_transcript	106751658	106903324	ENSP00000228347|ENSP00000445721|ENSP00000448398	4858	TRUE	0.155997	3.1648	0.0278091	0.147822	FALSE
ENSG00000013523	14	77253588	77292589	-	ANGEL1	protein_coding	protein_coding|nonsense_mediated_decay|processed_transcript	77255574	77279170	ENSP00000251089|ENSP00000451534|ENSP00000452287|ENSP00000451568	5347	TRUE	0.166161	5.03314	0.060125	0.228302	FALSE
ENSG00000013561	5	141337893	141369856	+	RNF14	protein_coding	protein_coding|processed_transcript|nonsense_mediated_decay	141353154	141367352	ENSP00000423420|ENSP00000423273|ENSP00000421780|ENSP00000348462|ENSP00000378028|ENSP00000324956|ENSP00000442490|ENSP00000420837|ENSP00000378022|ENSP00000426832|ENSP00000378023|ENSP00000422650|ENSP00000422527|ENSP00000378027|ENSP00000425361|ENSP00000423294	4834	TRUE	0.32946	5.28411	0.000171996	0.00670094	TRUE
ENSG00000013563	X	153629579	153640449	-	DNASE1L1	protein_coding	protein_coding|retained_intron	153631051	153633909	ENSP00000358824|ENSP00000377255|ENSP00000358822|ENSP00000358823|ENSP00000014935|ENSP00000309168|ENSP00000395591|ENSP00000393346|ENSP00000416881|ENSP00000393000|ENSP00000410281	4130	TRUE	-0.196101	3.41278	0.033776	0.165319	FALSE
ENSG00000013573	12	31226779	31257725	+	DDX11	protein_coding	protein_coding|nonsense_mediated_decay|retained_intron|processed_transcript	31231119	31256964	ENSP00000443426|ENSP00000384703|ENSP00000251758|ENSP00000442466|ENSP00000228264|ENSP00000407646|ENSP00000406799|ENSP00000443578|ENSP00000445568|ENSP00000406457|ENSP00000440402|ENSP00000309965|ENSP00000439298|ENSP00000441425|ENSP00000440171|ENSP00000473610|ENSP00000445219|ENSP00000443750|ENSP00000441015	8374	TRUE	0.0618728	6.05717	0.47767	0.702752	FALSE
ENSG00000013583	12	13127798	13153207	-	HEBP1	protein_coding	protein_coding|processed_transcript	13128245	13153048	ENSP00000014930|ENSP00000442020|ENSP00000441678	3442	TRUE	-0.0995492	2.93906	0.42009	0.657624	FALSE
ENSG00000013588	12	13043716	13070871	+	GPRC5A	protein_coding	protein_coding|retained_intron|processed_transcript	13061184	13065470	ENSP00000014914|ENSP00000441627|ENSP00000439430	8440	FALSE	-1.91565	-1.89669	5.89143e-05		FALSE
ENSG00000013619	X	149529689	149682448	+	MAMLD1	protein_coding	processed_transcript|protein_coding|retained_intron	149613783	149681340	ENSP00000359428|ENSP00000414517|ENSP00000351765|ENSP00000262858|ENSP00000397438|ENSP00000389106	5958	TRUE	-0.0704628	1.90441	0.88473	0.950367	FALSE
ENSG00000013725	11	60739115	60787849	+	CD6	protein_coding	protein_coding|nonsense_mediated_decay|processed_transcript|retained_intron	60739338	60786787	ENSP00000344108|ENSP00000345566|ENSP00000323280|ENSP00000443748|ENSP00000340334|ENSP00000440055|ENSP00000410638|ENSP00000390676|ENSP00000340628|ENSP00000443747	5995	TRUE	-0.291968	0.609492	0.269281	0.523349	FALSE
ENSG00000013810	4	1723227	1746898	+	TACC3	protein_coding	protein_coding|retained_intron|nonsense_mediated_decay	1725149	1746737	ENSP00000419210|ENSP00000418727|ENSP00000326550|ENSP00000418095|ENSP00000415914|ENSP00000420838	4682	TRUE	0.023926	3.36669	0.834177	0.923047	FALSE
ENSG00000014123	6	96969471	97003152	+	UFL1	protein_coding	processed_transcript|protein_coding	96969750	97001376	ENSP00000358283	4539	TRUE	0.123167	6.19421	0.112779	0.32523	FALSE
ENSG00000014138	11	65029233	65073060	+	POLA2	protein_coding	protein_coding|nonsense_mediated_decay|retained_intron|processed_transcript	65029764	65072972	ENSP00000265465|ENSP00000432536|ENSP00000443222|ENSP00000433952|ENSP00000434173	5726	TRUE	-0.0449977	3.6894	0.630649	0.809418	FALSE
ENSG00000014164	8	144519825	144623623	-	ZC3H3	protein_coding	protein_coding	144520229	144623591	ENSP00000262577|ENSP00000436834	3731	TRUE	-0.0550668	3.83789	0.496545	0.716023	FALSE
ENSG00000014216	11	64948037	64979477	+	CAPN1	protein_coding	protein_coding|retained_intron|processed_transcript|nonsense_mediated_decay	64950173	64978754	ENSP00000435847|ENSP00000432512|ENSP00000435272|ENSP00000433823|ENSP00000431528|ENSP00000431686|ENSP00000434176|ENSP00000279247|ENSP00000436693|ENSP00000431793|ENSP00000436002|ENSP00000435092|ENSP00000431172|ENSP00000435198|ENSP00000431984|ENSP00000433366	7553	TRUE	-0.0561461	6.39686	0.371146	0.617208	FALSE
ENSG00000014257	3	132036211	132087142	+	ACPP	protein_coding	protein_coding|processed_transcript|retained_intron	132036301	132086663	ENSP00000337471|ENSP00000418366|ENSP00000417744|ENSP00000323036|ENSP00000422036	4193	TRUE	1.47594	-0.386053	4.23841e-07	0.000134809	TRUE
ENSG00000014641	2	63815743	63834331	+	MDH1	protein_coding	retained_intron|protein_coding|processed_transcript|nonsense_mediated_decay	63816178	63834118	ENSP00000233114|ENSP00000386743|ENSP00000399004|ENSP00000386719|ENSP00000394504|ENSP00000409027|ENSP00000410073|ENSP00000438144|ENSP00000400937|ENSP00000446395|ENSP00000377945	4993	TRUE	-0.0132457	6.53109	0.88915	0.952767	FALSE
ENSG00000014824	4	41992489	42092474	+	SLC30A9	protein_coding	protein_coding|nonsense_mediated_decay|retained_intron	41992669	42088140	ENSP00000264451|ENSP00000423529	7225	TRUE	0.0165731	5.69488	0.76175	0.887353	FALSE
ENSG00000014914	1	149900543	149908791	-	MTMR11	protein_coding	processed_transcript|protein_coding|retained_intron	149900762	149908540	ENSP00000358136|ENSP00000391668|ENSP00000354941|ENSP00000383948	4591	TRUE	-0.547098	1.39785	0.0270009	0.145095	FALSE
ENSG00000014919	10	101471601	101491857	-	COX15	protein_coding	protein_coding|processed_transcript	101473174	101491806	ENSP00000359514|ENSP00000016171	4177	TRUE	0.0554406	4.46783	0.405509	0.645157	FALSE
ENSG00000015133	14	91737667	91884188	-	CCDC88C	protein_coding	nonsense_mediated_decay|protein_coding|retained_intron|processed_transcript	91738972	91884034	ENSP00000452406|ENSP00000374507|ENSP00000330332|ENSP00000374506|ENSP00000451392	12426	TRUE	-0.00556742	7.52374	0.965411	0.986616	FALSE
ENSG00000015153	12	42550906	42632151	-	YAF2	protein_coding	protein_coding|retained_intron|nonsense_mediated_decay|processed_transcript	42554394	42631982	ENSP00000328004|ENSP00000401859|ENSP00000439256|ENSP00000370167|ENSP00000448533|ENSP00000370165|ENSP00000450394|ENSP00000448291|ENSP00000447217|ENSP00000447863|ENSP00000450097|ENSP00000447686|ENSP00000448312|ENSP00000451626	10840	TRUE	0.0650849	4.43835	0.400686	0.641639	FALSE
ENSG00000015171	10	180405	300577	+	ZMYND11	protein_coding	protein_coding|retained_intron|processed_transcript	225953	298407	ENSP00000397072|ENSP00000381053|ENSP00000309992|ENSP00000371015|ENSP00000424205|ENSP00000381050|ENSP00000371003|ENSP00000385484|ENSP00000371020|ENSP00000386010|ENSP00000473321|ENSP00000371017|ENSP00000381046|ENSP00000370996|ENSP00000452959|ENSP00000438461|ENSP00000439587	5300	TRUE	-0.0693864	5.78096	0.310987	0.562222	FALSE
ENSG00000015285	X	48534985	48549818	+	WAS	protein_coding	protein_coding|processed_transcript	48542243	48549550	ENSP00000410537|ENSP00000365891	2381	TRUE	-0.078973	5.10541	0.237335	0.492121	FALSE
ENSG00000015413	16	89679716	89704839	+	DPEP1	protein_coding	protein_coding|retained_intron	89696819	89704627	ENSP00000455916|ENSP00000397313|ENSP00000455142|ENSP00000376807|ENSP00000261615	2712	TRUE	0.190703	6.55001	0.490201	0.711519	FALSE
ENSG00000015475	22	18216906	18257536	-	BID	protein_coding	protein_coding|retained_intron|processed_transcript	18218349	18256455	ENSP00000318822|ENSP00000382669|ENSP00000382674|ENSP00000382667|ENSP00000344594|ENSP00000449236	4418	TRUE	0.126714	4.30453	0.108062	0.318057	FALSE
ENSG00000015479	5	138609441	138667360	+	MATR3	protein_coding	protein_coding|processed_transcript|retained_intron|nonsense_mediated_decay	138611828	138665081	ENSP00000423533|ENSP00000423521|ENSP00000423695|ENSP00000354346|ENSP00000422233|ENSP00000421218|ENSP00000422319|ENSP00000378279|ENSP00000421666|ENSP00000424431|ENSP00000427168|ENSP00000378284|ENSP00000425150|ENSP00000424646|ENSP00000423290|ENSP00000422700|ENSP00000426030|ENSP00000426743|ENSP00000422649|ENSP00000423587|ENSP00000425167|ENSP00000422137|ENSP00000427557|ENSP00000426801|ENSP00000422590…	14669	TRUE	0.0676729	8.14382	0.173279	0.413728	FALSE
ENSG00000015520	7	44552134	44580914	-	NPC1L1	protein_coding	protein_coding	44553049	44580858	ENSP00000289547|ENSP00000370552|ENSP00000438033|ENSP00000404670	5252	FALSE	0.148544	-2.70741	0.518643		FALSE
ENSG00000015532	17	48423453	48440499	+	XYLT2	protein_coding	protein_coding|nonsense_mediated_decay|retained_intron	48423502	48440426	ENSP00000017003|ENSP00000425511|ENSP00000426501|ENSP00000365733|ENSP00000428350|ENSP00000460517	5472	TRUE	0.0177303	4.35834	0.792701	0.904469	FALSE
ENSG00000015568	2	110550335	110615272	+	RGPD5	protein_coding	protein_coding|retained_intron|nonsense_mediated_decay|processed_transcript	110552043	110613470	ENSP00000376962|ENSP00000272454|ENSP00000392556|ENSP00000016946|ENSP00000411548|ENSP00000400797|ENSP00000409406	14175	FALSE	-0.607727	-3.06879	0.00248049		FALSE
ENSG00000015592	8	27092840	27115937	-	STMN4	protein_coding	protein_coding|retained_intron	27094366	27101240	ENSP00000342538|ENSP00000428474|ENSP00000265770|ENSP00000428428|ENSP00000430699|ENSP00000430389	3294	FALSE	0.385908	-3.74667	0.0654519		FALSE
ENSG00000015676	7	44418720	44530479	-	NUDCD3	protein_coding	protein_coding|processed_transcript|retained_intron	44425613	44530199	ENSP00000347626	10113	TRUE	0.0582807	5.7914	0.274726	0.528542	FALSE
ENSG00000016082	5	50678921	50690564	+	ISL1	protein_coding	protein_coding|processed_transcript	50679506	50689441	ENSP00000230658|ENSP00000422676	3216	FALSE	-0.904158	-4.75626	0.178111		FALSE
ENSG00000016391	3	53846362	53880417	-	CHDH	protein_coding	protein_coding	53851807	53858035	ENSP00000319851|ENSP00000418273|ENSP00000419863	7758	TRUE	0.367236	2.72007	0.137447	0.363813	FALSE
ENSG00000016402	6	137321108	137366298	-	IL20RA	protein_coding	protein_coding|processed_transcript	137322698	137365865	ENSP00000314976|ENSP00000356722|ENSP00000437843|ENSP00000356720	4673	FALSE	-1.08853	-4.70544	0.0485243		FALSE
ENSG00000016490	1	86934051	86965972	+	CLCA1	protein_coding	protein_coding	86934655	86965725	ENSP00000234701|ENSP00000378200	3340	FALSE	-0.123779	-4.51585	0.814903		FALSE
ENSG00000016602	1	87012761	87046437	+	CLCA4	protein_coding	protein_coding|processed_transcript	87012803	87046025	ENSP00000359594|ENSP00000263723	3649	TRUE	-0.256238	-0.70955	0.445352	0.677548	FALSE
ENSG00000016864	3	52728505	52740048	-	GLT8D1	protein_coding	protein_coding|nonsense_mediated_decay|retained_intron|processed_transcript	52728864	52734476	ENSP00000419612|ENSP00000378263|ENSP00000385730|ENSP00000266014|ENSP00000418853|ENSP00000418300|ENSP00000417713|ENSP00000417551|ENSP00000420286|ENSP00000419094|ENSP00000420462|ENSP00000417858	3783	TRUE	0.0557983	6.26462	0.428431	0.664539	FALSE
ENSG00000017260	3	130569439	130735556	+	ATP2C1	protein_coding	protein_coding|processed_transcript|retained_intron|nonsense_mediated_decay	130569665	130735091	ENSP00000423774|ENSP00000425320|ENSP00000421326|ENSP00000376914|ENSP00000432956|ENSP00000427461|ENSP00000424783|ENSP00000423330|ENSP00000422872|ENSP00000427625|ENSP00000426849|ENSP00000329664|ENSP00000395809|ENSP00000352665|ENSP00000402677|ENSP00000421261|ENSP00000425228|ENSP00000422890|ENSP00000422489|ENSP00000424930|ENSP00000427087	8533	TRUE	-0.0603584	5.84831	0.381464	0.625633	FALSE
ENSG00000017373	17	36686251	36762183	-	SRCIN1	protein_coding	protein_coding|retained_intron|processed_transcript	36689535	36761958	ENSP00000264659|ENSP00000462070|ENSP00000445368|ENSP00000462788	11025	FALSE	0.297312	-0.370558	0.0415857		FALSE
ENSG00000017427	12	102789645	102874423	-	IGF1	protein_coding	protein_coding|processed_transcript	102796288	102874159	ENSP00000394999|ENSP00000337612|ENSP00000376637|ENSP00000416811|ENSP00000376638|ENSP00000302665	8087	TRUE	-0.166987	6.44537	0.127826	0.348815	FALSE
ENSG00000017483	X	48316920	48328644	-	SLC38A5	protein_coding	protein_coding|processed_transcript	48317322	48326311	ENSP00000366073|ENSP00000366071|ENSP00000313740|ENSP00000402988|ENSP00000407258|ENSP00000403976|ENSP00000389644|ENSP00000416948	4016	TRUE	0.278145	6.5389	0.00442823	0.0490392	FALSE
ENSG00000017621	X	49019061	49024822	+	MAGIX	protein_coding	protein_coding|processed_transcript	49019212	49022735	ENSP00000365517|ENSP00000403515|ENSP00000405887|ENSP00000387928|ENSP00000416219|ENSP00000365516|ENSP00000411713|ENSP00000400147	4948	TRUE	-0.177677	0.865184	0.0545861	0.217025	FALSE
ENSG00000017797	18	9475007	9538114	+	RALBP1	protein_coding	protein_coding	9513044	9535932	ENSP00000019317|ENSP00000463693|ENSP00000372924|ENSP00000411556|ENSP00000462549	4979	TRUE	0.00819821	5.32999	0.908305	0.960776	FALSE
ENSG00000018189	4	71569921	71673032	+	RUFY3	protein_coding	protein_coding|nonsense_mediated_decay|processed_transcript|retained_intron	71570654	71672373	ENSP00000426165|ENSP00000426734|ENSP00000399771|ENSP00000370394|ENSP00000226328|ENSP00000443652|ENSP00000425574|ENSP00000425400|ENSP00000421120|ENSP00000420980	8070	TRUE	-0.430749	5.51014	0.000667215	0.0153849	FALSE
ENSG00000018236	12	41086244	41466220	+	CNTN1	protein_coding	protein_coding|processed_transcript|nonsense_mediated_decay	41302235	41463834	ENSP00000448004|ENSP00000450412|ENSP00000447006|ENSP00000447862|ENSP00000447860|ENSP00000448653|ENSP00000449706|ENSP00000325660|ENSP00000353213|ENSP00000261160|ENSP00000449517	7492	TRUE	-0.651622	5.1069	0.0214683	0.126831	FALSE
ENSG00000018280	2	219246752	219261617	+	SLC11A1	protein_coding	retained_intron|protein_coding|processed_transcript|nonsense_mediated_decay	219247092	219259755	ENSP00000233202|ENSP00000346320|ENSP00000443435	8676	TRUE	-0.279939	2.25639	0.389424	0.631618	FALSE
ENSG00000018408	3	149235022	149454501	-	WWTR1	protein_coding	protein_coding|nonsense_mediated_decay|retained_intron|processed_transcript	149238595	149375093	ENSP00000419465|ENSP00000353847|ENSP00000419234|ENSP00000418621|ENSP00000417862|ENSP00000417339|ENSP00000418580|ENSP00000420120|ENSP00000420159|ENSP00000417984	8413	TRUE	-0.385219	1.5616	0.0294736	0.153191	FALSE
ENSG00000018510	2	178257372	178408564	+	AGPS	protein_coding	protein_coding|retained_intron	178257518	178402920	ENSP00000264167|ENSP00000386688	8197	TRUE	0.037654	4.79017	0.515996	0.731236	FALSE
ENSG00000018607	2	133066882	133076309	+	ZNF806	pseudogene	unprocessed_pseudogene				1774	FALSE	0.0614803	-4.83046	0.879964		FALSE
ENSG00000018610	X	118672112	118699397	-	CXorf56	protein_coding	protein_coding|processed_transcript	118673693	118699318	ENSP00000320345|ENSP00000360652|ENSP00000441786	2606	TRUE	-0.0859477	3.94881	0.228329	0.482136	FALSE
ENSG00000018625	1	160085549	160113381	+	ATP1A2	protein_coding	retained_intron|protein_coding|processed_transcript	160085652	160111112	ENSP00000354490|ENSP00000376066|ENSP00000411705	6298	FALSE	-2.31179	-3.41716	1.13264e-05		FALSE
ENSG00000018699	2	32853099	33046118	+	TTC27	protein_coding	protein_coding|nonsense_mediated_decay	32853360	33046002	ENSP00000393327|ENSP00000313953|ENSP00000392883|ENSP00000409230|ENSP00000410642|ENSP00000398820	3185	TRUE	-0.0847068	3.84887	0.279888	0.534172	FALSE
ENSG00000018869	19	56887413	56904914	-	ZNF582	protein_coding	protein_coding|non_stop_decay	56887413	56903121	ENSP00000468679|ENSP00000301310|ENSP00000465619|ENSP00000466875|ENSP00000466452|ENSP00000465639	3152	TRUE	0.00583053	1.05407	0.946384	0.979188	FALSE
ENSG00000019102	11	124617368	124622134	-	VSIG2	protein_coding	protein_coding	124617434	124622033	ENSP00000318684|ENSP00000385013	1432	FALSE	-0.400756	-2.57036	0.248453		FALSE
ENSG00000019144	11	118477155	118528741	+	PHLDB1	protein_coding	protein_coding|nonsense_mediated_decay|processed_transcript|retained_intron	118484552	118527530	ENSP00000354498|ENSP00000431508|ENSP00000435520|ENSP00000348359|ENSP00000432059|ENSP00000435388|ENSP00000434905	21988	FALSE	-0.345493	-1.078	0.142276		FALSE
ENSG00000019169	2	119699742	119752236	+	MARCO	protein_coding	protein_coding|retained_intron	119699877	119752093	ENSP00000318916|ENSP00000441769|ENSP00000409192	2079	TRUE	0.160611	-0.669355	0.58933	0.782574	FALSE
ENSG00000019186	20	52769988	52790512	-	CYP24A1	protein_coding	protein_coding|processed_transcript	52773721	52790118	ENSP00000216862|ENSP00000379285|ENSP00000379284	3972	FALSE	-0.129502	-4.85899	0.759995		FALSE
ENSG00000019485	11	45115564	45247734	+	PRDM11	protein_coding	protein_coding|processed_transcript	45117357	45246456	ENSP00000263765|ENSP00000435976|ENSP00000431898|ENSP00000394314|ENSP00000456942	5527	TRUE	-0.147306	1.47024	0.204083	0.452734	FALSE
ENSG00000019505	11	45261852	45307870	-	SYT13	protein_coding	protein_coding|nonsense_mediated_decay	45265606	45307758	ENSP00000020926|ENSP00000434967|ENSP00000432975	5424	FALSE	0.817275	-0.279746	0.0421638		FALSE
ENSG00000019549	8	49830249	49834299	-	SNAI2	protein_coding	protein_coding	49831369	49833824	ENSP00000020945|ENSP00000380034	2282	TRUE	0.0282099	-1.06496	0.883255	0.949527	FALSE
ENSG00000019582	5	149781200	149792492	-	CD74	protein_coding	protein_coding|nonsense_mediated_decay|retained_intron	149781553	149792312	ENSP00000367026|ENSP00000230685|ENSP00000430614|ENSP00000429024|ENSP00000009530|ENSP00000430654|ENSP00000429641|ENSP00000429478	3184	TRUE	-0.113002	10.1918	0.540699	0.749171	FALSE
ENSG00000019991	7	81328322	81399754	-	HGF	protein_coding	protein_coding|retained_intron	81331900	81399287	ENSP00000222390|ENSP00000391238|ENSP00000389854|ENSP00000408270|ENSP00000413829|ENSP00000346164|ENSP00000395468|ENSP00000396307|ENSP00000388592	8897	TRUE	0.0796151	7.02467	0.705584	0.855448	FALSE
ENSG00000019995	10	126630692	126676758	+	ZRANB1	protein_coding	protein_coding|processed_transcript	126631063	126673558	ENSP00000352676	5993	TRUE	-0.116971	4.98347	0.0475485	0.20166	FALSE
ENSG00000020129	1	36023074	36032875	+	NCDN	protein_coding	protein_coding|processed_transcript	36023792	36032470	ENSP00000362350|ENSP00000348394|ENSP00000362340|ENSP00000406511|ENSP00000407339	4917	TRUE	0.185713	5.16029	0.0140253	0.0980965	FALSE
ENSG00000020181	8	37641709	37702414	+	GPR124	protein_coding	protein_coding	37641709	37699870	ENSP00000400860|ENSP00000323508|ENSP00000406367	7061	FALSE	-1.17004	-1.45183	9.8535e-05		FALSE
ENSG00000020219	7	152142562	152144235	+	CCT8L1P	pseudogene	processed_pseudogene				1674	FALSE	-0.583204	-4.07318	0.0821496		FALSE
ENSG00000020256	20	50668202	50820847	-	ZFP64	protein_coding	protein_coding|processed_transcript	50668655	50808175	ENSP00000360573|ENSP00000360578|ENSP00000355179|ENSP00000403424|ENSP00000379312|ENSP00000379303|ENSP00000344615|ENSP00000360570|ENSP00000216923	6997	TRUE	0.0192501	3.7325	0.815104	0.913878	FALSE
ENSG00000020426	14	61201460	61436671	+	MNAT1	protein_coding	processed_transcript|protein_coding|retained_intron	61201581	61435304	ENSP00000261245|ENSP00000446437|ENSP00000451379|ENSP00000451017	3865	TRUE	0.271785	2.8386	0.000574752	0.0139392	FALSE
ENSG00000020577	14	55033815	55260033	+	SAMD4A	protein_coding	protein_coding|processed_transcript|retained_intron	55034635	55255659	ENSP00000452535|ENSP00000251091|ENSP00000375919|ENSP00000350261|ENSP00000450808	12170	TRUE	-0.145049	2.29426	0.458308	0.688135	FALSE
ENSG00000020633	1	25226002	25291612	-	RUNX3	protein_coding	protein_coding|processed_transcript	25228616	25291062	ENSP00000382800|ENSP00000308051|ENSP00000343477|ENSP00000444872	4605	TRUE	-0.221772	5.36204	0.0602974	0.228628	FALSE
ENSG00000020922	11	94152895	94227074	-	MRE11A	protein_coding	protein_coding|retained_intron|processed_transcript	94153294	94225967	ENSP00000325863|ENSP00000385614|ENSP00000326094|ENSP00000376933|ENSP00000440986|ENSP00000439511|ENSP00000442809	3538	TRUE	0.128361	4.04128	0.111835	0.323952	FALSE
ENSG00000021300	11	73357223	73373864	+	PLEKHB1	protein_coding	protein_coding|processed_transcript|retained_intron	73357654	73372644	ENSP00000346127|ENSP00000381505|ENSP00000440122|ENSP00000227214|ENSP00000381507|ENSP00000441224|ENSP00000443899|ENSP00000445990|ENSP00000439714|ENSP00000438809|ENSP00000445807|ENSP00000444453|ENSP00000442136|ENSP00000442616|ENSP00000440102|ENSP00000441558	4933	TRUE	-0.57413	2.82608	0.00184666	0.0286402	FALSE
ENSG00000021355	6	2832566	2842240	-	SERPINB1	protein_coding	protein_coding|processed_transcript	2833845	2840820	ENSP00000370115|ENSP00000444543	3226	TRUE	-0.0860463	5.70789	0.417571	0.65502	FALSE
ENSG00000021461	7	99425636	99463718	+	CYP3A43	protein_coding	protein_coding|nonsense_mediated_decay|processed_transcript|retained_intron	99425739	99463621	ENSP00000346887|ENSP00000397332|ENSP00000415221|ENSP00000416581|ENSP00000345351|ENSP00000405557|ENSP00000401521|ENSP00000400316|ENSP00000411653|ENSP00000312110|ENSP00000222382	2630	TRUE	0.165464	-0.326493	0.25066	0.505542	FALSE
ENSG00000021488	19	33321415	33360672	-	SLC7A9	protein_coding	protein_coding|nonsense_mediated_decay|retained_intron	33321529	33359440	ENSP00000464822|ENSP00000468076|ENSP00000023064|ENSP00000465563|ENSP00000468439	2597	FALSE	-0.0903283	-2.70714	0.64089		FALSE
ENSG00000021574	2	32288680	32382706	+	SPAST	protein_coding	protein_coding	32288901	32379562	ENSP00000340817|ENSP00000320885	5213	TRUE	-0.073659	4.03418	0.282068	0.536201	FALSE
ENSG00000021645	14	78708734	80330762	+	NRXN3	protein_coding	nonsense_mediated_decay|retained_intron|protein_coding|processed_transcript	78709437	80328304	ENSP00000450683|ENSP00000451754|ENSP00000451947|ENSP00000451648|ENSP00000338349|ENSP00000450462|ENSP00000451672|ENSP00000281127|ENSP00000394426|ENSP00000451393	11335	FALSE	0.942762	-2.40639	0.00508469		FALSE
ENSG00000021762	11	3108346	3187969	-	OSBPL5	protein_coding	protein_coding|retained_intron|nonsense_mediated_decay|processed_transcript	3109435	3150378	ENSP00000437141|ENSP00000263650|ENSP00000374639|ENSP00000431412|ENSP00000433342|ENSP00000434265|ENSP00000441551|ENSP00000302872|ENSP00000436950|ENSP00000433754|ENSP00000435812|ENSP00000432507|ENSP00000433222	7466	TRUE	-0.20209	2.55782	0.346718	0.595415	FALSE
ENSG00000021776	15	35147732	35262040	-	AQR	protein_coding	protein_coding|nonsense_mediated_decay|retained_intron	35148996	35261814	ENSP00000156471|ENSP00000445700|ENSP00000453278	9779	TRUE	0.102927	5.45483	0.0536495	0.21545	FALSE
ENSG00000021826	2	211342406	211543831	+	CPS1	protein_coding	protein_coding|retained_intron|processed_transcript	211342488	211542706	ENSP00000388496|ENSP00000430697|ENSP00000430644|ENSP00000402608|ENSP00000233072|ENSP00000406136	10444	TRUE	0.258939	1.94133	0.231112	0.485128	FALSE
ENSG00000021852	1	57394883	57431813	-	C8B	protein_coding	protein_coding|retained_intron|processed_transcript	57395080	57431621	ENSP00000360281|ENSP00000442548|ENSP00000440113	2729	FALSE	-0.447054	-4.60586	0.28905		FALSE
ENSG00000022267	X	135229559	135293518	+	FHL1	protein_coding	protein_coding|processed_transcript	135278962	135292181	ENSP00000377710|ENSP00000359724|ENSP00000391779|ENSP00000389920|ENSP00000444815|ENSP00000408038|ENSP00000413798|ENSP00000443333|ENSP00000377709|ENSP00000412642|ENSP00000414604|ENSP00000071281|ENSP00000437673|ENSP00000359717|ENSP00000359710|ENSP00000359708	4945	TRUE	-0.592372	5.50029	0.0470281	0.200439	FALSE
ENSG00000022277	20	55043647	55093943	+	RTFDC1	protein_coding	protein_coding|processed_transcript|retained_intron	55043754	55093318	ENSP00000023939|ENSP00000379220|ENSP00000349906|ENSP00000400322|ENSP00000407185	3501	TRUE	-0.065317	5.00206	0.21772	0.469721	FALSE
ENSG00000022355	5	161274197	161326975	+	GABRA1	protein_coding	protein_coding|retained_intron	161276039	161324425	ENSP00000023897|ENSP00000393097|ENSP00000377517|ENSP00000415441|ENSP00000430895|ENSP00000408041|ENSP00000430507|ENSP00000414232|ENSP00000430435	5494	FALSE	-1.87726	-2.82451	0.00656375		FALSE
ENSG00000022556	19	55464498	55512510	+	NLRP2	protein_coding	protein_coding|retained_intron|nonsense_mediated_decay|processed_transcript	55481384	55512263	ENSP00000466260|ENSP00000465069|ENSP00000443519|ENSP00000445135|ENSP00000375601|ENSP00000344074|ENSP00000442351|ENSP00000409370|ENSP00000440601|ENSP00000467349|ENSP00000402474|ENSP00000441133|ENSP00000263437|ENSP00000441363|ENSP00000466537|ENSP00000445846|ENSP00000469973	6313	TRUE	-0.0636205	1.54184	0.922558	0.96747	FALSE
ENSG00000022567	8	142217265	142318404	-	SLC45A4	protein_coding	protein_coding|processed_transcript	142221544	142264328	ENSP00000429059|ENSP00000428137|ENSP00000400799|ENSP00000024061|ENSP00000429033|ENSP00000429974	8608	TRUE	-0.0738249	3.76901	0.344838	0.594106	FALSE
ENSG00000022840	12	120971283	121015397	+	RNF10	protein_coding	protein_coding|nonsense_mediated_decay|processed_transcript|retained_intron	120972615	121014469	ENSP00000438638|ENSP00000322242|ENSP00000444770|ENSP00000443000|ENSP00000415682|ENSP00000443790|ENSP00000443235|ENSP00000439510|ENSP00000437392|ENSP00000439221|ENSP00000439859|ENSP00000445160|ENSP00000441487	5911	TRUE	-0.0344004	6.53457	0.56252	0.764212	FALSE
ENSG00000022976	14	102783714	102809044	+	ZNF839	protein_coding	protein_coding|nonsense_mediated_decay|retained_intron|processed_transcript	102786103	102808516	ENSP00000453363|ENSP00000453109|ENSP00000399863|ENSP00000262236|ENSP00000453515|ENSP00000453137|ENSP00000452983|ENSP00000453415|ENSP00000452819|ENSP00000454159|ENSP00000453744	5595	TRUE	0.0567431	4.23401	0.384864	0.628176	FALSE
ENSG00000023041	10	114190058	114206672	-	ZDHHC6	protein_coding	protein_coding|processed_transcript	114190565	114205194	ENSP00000358413|ENSP00000358412	2404	TRUE	0.0203259	5.21164	0.64889	0.822108	FALSE
ENSG00000023171	11	123396344	123498482	+	GRAMD1B	protein_coding	protein_coding|retained_intron	123396857	123493300	ENSP00000402457|ENSP00000325628|ENSP00000436500|ENSP00000432987|ENSP00000434214|ENSP00000388458	9770	TRUE	-0.69453	0.94511	0.0324452	0.161494	FALSE
ENSG00000023191	11	494512	507300	-	RNH1	protein_coding	protein_coding|retained_intron|nonsense_mediated_decay|processed_transcript	494694	502162	ENSP00000433999|ENSP00000380738|ENSP00000380739|ENSP00000380729|ENSP00000436022|ENSP00000432170|ENSP00000435594|ENSP00000416589|ENSP00000346402|ENSP00000348515|ENSP00000431201|ENSP00000433033|ENSP00000435748|ENSP00000435057|ENSP00000434947|ENSP00000435798|ENSP00000434971|ENSP00000432781	7367	TRUE	-0.0806216	6.60317	0.232579	0.486838	FALSE
ENSG00000023228	2	206979541	207024327	-	NDUFS1	protein_coding	protein_coding|retained_intron|nonsense_mediated_decay	206988912	207023857	ENSP00000233190|ENSP00000397760|ENSP00000400976|ENSP00000409766|ENSP00000392709|ENSP00000399912|ENSP00000409689|ENSP00000395553|ENSP00000389413	12268	TRUE	0.0492146	5.63096	0.414932	0.652325	FALSE
ENSG00000023287	8	53535016	53658403	-	RB1CC1	protein_coding	protein_coding|processed_transcript|retained_intron|nonsense_mediated_decay	53536231	53626693	ENSP00000025008|ENSP00000396067|ENSP00000430809|ENSP00000445960|ENSP00000430792|ENSP00000429879|ENSP00000429918|ENSP00000429115|ENSP00000429611	7615	TRUE	-0.0588339	6.01376	0.477115	0.702138	FALSE
ENSG00000023318	9	102741461	102861322	-	ERP44	protein_coding	protein_coding	102744897	102861122	ENSP00000262455	4854	TRUE	0.0683967	6.9683	0.29281	0.546154	FALSE
ENSG00000023330	3	52232102	52248343	+	ALAS1	protein_coding	protein_coding	52233258	52248196	ENSP00000417719|ENSP00000378416|ENSP00000309259|ENSP00000418779|ENSP00000417352|ENSP00000419423	2536	TRUE	0.0764222	4.50329	0.294979	0.547987	FALSE
ENSG00000023445	11	102188215	102210134	+	BIRC3	protein_coding	processed_transcript|protein_coding|retained_intron	102195241	102207830	ENSP00000263464|ENSP00000432907|ENSP00000431718	7484	TRUE	0.246432	8.1625	0.301841	0.554208	FALSE
ENSG00000023516	13	42846289	42897396	+	AKAP11	protein_coding	protein_coding	42860485	42893361	ENSP00000025301	9913	TRUE	-0.0187705	5.54102	0.853527	0.933344	FALSE
ENSG00000023572	1	193065598	193075244	-	GLRX2	protein_coding	protein_coding|processed_transcript	193065758	193074768	ENSP00000356409|ENSP00000356410	1299	TRUE	0.0780524	2.60355	0.390572	0.632686	FALSE
ENSG00000023608	14	62229075	62263146	+	SNAPC1	protein_coding	protein_coding	62229179	62261698	ENSP00000216294	2656	TRUE	0.0843146	1.18458	0.353288	0.601429	FALSE
ENSG00000023697	12	16064106	16190220	+	DERA	protein_coding	protein_coding|nonsense_mediated_decay|retained_intron|processed_transcript	16064318	16189677	ENSP00000416583|ENSP00000435683|ENSP00000432633|ENSP00000433051|ENSP00000433801|ENSP00000436999|ENSP00000434973|ENSP00000431757	2848	TRUE	0.0573536	4.26927	0.457753	0.687888	FALSE
ENSG00000023734	12	16035325	16056412	+	STRAP	protein_coding	nonsense_mediated_decay|protein_coding|retained_intron	16035642	16055912	ENSP00000445693|ENSP00000439761|ENSP00000025399|ENSP00000392270|ENSP00000445814	2211	TRUE	0.0702691	6.09223	0.283485	0.537986	FALSE
ENSG00000023839	10	101542489	101611949	+	ABCC2	protein_coding	protein_coding|processed_transcript	101542602	101611385	ENSP00000359478|ENSP00000359463	6232	TRUE	0.0188788	2.58403	0.83258	0.922226	FALSE
ENSG00000023892	6	35265595	35289548	+	DEF6	protein_coding	protein_coding|processed_transcript	35265634	35289184	ENSP00000442166|ENSP00000319831|ENSP00000415357	2675	TRUE	-0.0729472	6.51754	0.306112	0.557932	FALSE
ENSG00000023902	1	150121373	150136916	+	PLEKHO1	protein_coding	protein_coding|processed_transcript|retained_intron	150122448	150131715	ENSP00000358122|ENSP00000025469|ENSP00000358120|ENSP00000409060	6629	TRUE	-0.377815	4.84285	0.134847	0.359672	FALSE
ENSG00000023909	1	94350761	94374966	-	GCLM	protein_coding	protein_coding|processed_transcript	94354549	94374719	ENSP00000359258	5374	TRUE	-0.124593	2.60374	0.253498	0.507845	FALSE
ENSG00000024048	6	42531800	42661242	+	UBR2	protein_coding	protein_coding	42532058	42658908	ENSP00000361994|ENSP00000361990|ENSP00000361992|ENSP00000361974	8997	TRUE	-0.0730823	6.22146	0.320126	0.57124	FALSE
ENSG00000024422	19	48216600	48246391	+	EHD2	protein_coding	protein_coding|processed_transcript|nonsense_mediated_decay	48219870	48244686	ENSP00000263277|ENSP00000439036|ENSP00000471766	3923	FALSE	-1.62626	-2.66234	1.74794e-05		FALSE
ENSG00000024526	1	68939835	68962904	-	DEPDC1	protein_coding	protein_coding|retained_intron|nonsense_mediated_decay	68942618	68962682	ENSP00000412292|ENSP00000360005|ENSP00000436464|ENSP00000431477	5904	TRUE	-0.0750806	1.80974	0.729684	0.871595	FALSE
ENSG00000024862	6	139094657	139114456	+	CCDC28A	protein_coding	protein_coding	139094812	139113937	ENSP00000332716	1496	TRUE	-0.0109178	4.41952	0.914885	0.964392	FALSE
ENSG00000025039	6	90074355	90121989	-	RRAGD	protein_coding	protein_coding|processed_transcript	90077778	90121712	ENSP00000358423|ENSP00000352131	5072	TRUE	0.235777	6.20314	0.0534266	0.215192	FALSE
ENSG00000025156	6	122720691	122754264	+	HSF2	protein_coding	protein_coding	122720883	122753362	ENSP00000357440|ENSP00000400380|ENSP00000477405	2702	TRUE	0.0835098	3.49687	0.304448	0.556205	FALSE
ENSG00000025293	20	34359896	34538303	+	PHF20	protein_coding	processed_transcript|protein_coding|retained_intron|nonsense_mediated_decay	34389445	34535546	ENSP00000363124|ENSP00000410373|ENSP00000404455|ENSP00000341900|ENSP00000363112|ENSP00000391915|ENSP00000413712	7812	TRUE	0.0237218	4.63109	0.683677	0.842203	FALSE
ENSG00000025423	12	57145945	57181574	+	HSD17B6	protein_coding	protein_coding|processed_transcript	57167637	57181123	ENSP00000450698|ENSP00000451753|ENSP00000451406|ENSP00000452103|ENSP00000452273|ENSP00000451497|ENSP00000318631	2272	TRUE	-0.0749449	-0.521609	0.663305	0.83072	FALSE
ENSG00000025434	11	47269851	47290396	+	NR1H3	protein_coding	processed_transcript|protein_coding|retained_intron|nonsense_mediated_decay	47280768	47290244	ENSP00000378793|ENSP00000385073|ENSP00000433271|ENSP00000403798|ENSP00000434650|ENSP00000385801|ENSP00000391005|ENSP00000413095|ENSP00000412636|ENSP00000415591|ENSP00000407716|ENSP00000387946|ENSP00000396132|ENSP00000403696|ENSP00000420656|ENSP00000406692|ENSP00000384745|ENSP00000432073	4346	TRUE	-0.141729	2.20446	0.345222	0.59436	FALSE
ENSG00000025708	22	50964181	50968485	-	TYMP	protein_coding	protein_coding|retained_intron	50964202	50968138	ENSP00000379037|ENSP00000379038|ENSP00000252029|ENSP00000379036|ENSP00000395875	3320	TRUE	-0.172877	5.09565	0.36514	0.611733	FALSE
ENSG00000025770	22	50946645	50961901	+	NCAPH2	protein_coding	protein_coding|nonsense_mediated_decay|processed_transcript|retained_intron	50946767	50961804	ENSP00000410088|ENSP00000379050|ENSP00000379053|ENSP00000429060|ENSP00000429025|ENSP00000410480|ENSP00000299821|ENSP00000430944	3159	TRUE	-0.120838	5.44539	0.131448	0.354117	FALSE
ENSG00000025772	20	43570771	43589127	-	TOMM34	protein_coding	protein_coding	43571753	43588974	ENSP00000361900	2062	TRUE	-0.0478789	3.9506	0.595867	0.786357	FALSE
ENSG00000025796	6	108188960	108279393	-	SEC63	protein_coding	protein_coding|retained_intron|nonsense_mediated_decay|processed_transcript	108192911	108279213	ENSP00000357998|ENSP00000403144|ENSP00000410968	8587	TRUE	0.0931228	7.63822	0.22433	0.477557	FALSE
ENSG00000025800	1	32573639	32642169	+	KPNA6	protein_coding	protein_coding|nonsense_mediated_decay|processed_transcript	32573732	32636492	ENSP00000362728|ENSP00000474234|ENSP00000444930|ENSP00000440609|ENSP00000415677	7687	TRUE	0.046942	5.2882	0.398115	0.639105	FALSE
ENSG00000026025	10	17270258	17279592	+	VIM	protein_coding	processed_transcript|protein_coding|nonsense_mediated_decay	17271422	17279267	ENSP00000446007|ENSP00000224237|ENSP00000435613|ENSP00000431702|ENSP00000391842	4965	TRUE	-0.277695	9.40387	0.0592867	0.226612	FALSE
ENSG00000026036	20	62290653	62330037	+	RTEL1-TNFRSF6B	protein_coding	nonsense_mediated_decay|retained_intron	62290756	62328413	ENSP00000457428|ENSP00000457868	8738	TRUE	-0.168668	1.8743	0.0861708	0.27996	FALSE
ENSG00000026103	10	90750414	90775542	+	FAS	protein_coding	protein_coding|nonsense_mediated_decay|processed_transcript|retained_intron	90750634	90774204	ENSP00000347979|ENSP00000345601|ENSP00000420975|ENSP00000349896|ENSP00000425159|ENSP00000423755|ENSP00000424113|ENSP00000422453|ENSP00000347426	3562	TRUE	-0.594124	2.465	0.0312596	0.158227	FALSE
ENSG00000026297	6	167342992	167370679	-	RNASET2	protein_coding	protein_coding|nonsense_mediated_decay|retained_intron|processed_transcript	167343079	167369670	ENSP00000424947|ENSP00000426455|ENSP00000390833|ENSP00000422846|ENSP00000028008|ENSP00000426059	7478	TRUE	-0.0186645	6.30383	0.906196	0.959874	FALSE
ENSG00000026508	11	35160417	35253949	+	CD44	protein_coding	protein_coding|processed_transcript|nonsense_mediated_decay|retained_intron	35160851	35250880	ENSP00000263398|ENSP00000435377|ENSP00000389830|ENSP00000414567|ENSP00000391008|ENSP00000403990|ENSP00000353280|ENSP00000398632|ENSP00000432704|ENSP00000395953|ENSP00000392331|ENSP00000278386|ENSP00000404447|ENSP00000309732|ENSP00000398099|ENSP00000432405|ENSP00000434465|ENSP00000279452|ENSP00000434530|ENSP00000432718|ENSP00000433189|ENSP00000436549|ENSP00000436623|ENSP00000436980|ENSP00000278385…	10060	TRUE	-0.261054	7.42991	0.364804	0.611536	FALSE
ENSG00000026559	20	49620193	49639666	-	KCNG1	protein_coding	protein_coding|processed_transcript	49620579	49626875	ENSP00000360626|ENSP00000379338|ENSP00000394075|ENSP00000394093|ENSP00000408116|ENSP00000396058	6320	FALSE	-1.05543	-3.99609	0.0548956		FALSE
ENSG00000026652	6	161551011	161695093	-	AGPAT4	protein_coding	protein_coding|nonsense_mediated_decay	161557575	161653245	ENSP00000355878|ENSP00000314036|ENSP00000407007|ENSP00000400211|ENSP00000355875|ENSP00000413901|ENSP00000355873|ENSP00000355872	9419	TRUE	-0.149854	1.28497	0.544075	0.751434	FALSE
ENSG00000026751	1	160709037	160724611	+	SLAMF7	protein_coding	processed_transcript|protein_coding|retained_intron	160709092	160722964	ENSP00000416592|ENSP00000405605|ENSP00000357022|ENSP00000357021|ENSP00000409965|ENSP00000403294|ENSP00000352281|ENSP00000473590	4604	TRUE	0.0303773	9.98726	0.720703	0.865675	FALSE
ENSG00000026950	6	26402465	26415444	+	BTN3A1	protein_coding	protein_coding|retained_intron	26405792	26413917	ENSP00000420010|ENSP00000289361|ENSP00000394937|ENSP00000396684|ENSP00000399393|ENSP00000427013|ENSP00000406667	5547	TRUE	-0.183406	7.17901	0.0421008	0.188082	FALSE
ENSG00000027001	13	24304328	24463558	-	MIPEP	protein_coding	processed_transcript|protein_coding	24304490	24463459	ENSP00000397404|ENSP00000371607	3407	TRUE	0.0410461	2.45146	0.607797	0.794748	FALSE
ENSG00000027075	14	61654277	62017694	+	PRKCH	protein_coding	protein_coding|processed_transcript	61788820	62016546	ENSP00000451871|ENSP00000452129|ENSP00000452055|ENSP00000451789|ENSP00000451205|ENSP00000329127|ENSP00000450981|ENSP00000452588|ENSP00000450959|ENSP00000451793|ENSP00000451933|ENSP00000452330|ENSP00000451930|ENSP00000452528	8809	FALSE	0.0722031	-0.696213	0.739186		FALSE
ENSG00000027644	1	156809855	156828810	-	INSRR	protein_coding	protein_coding	156810668	156828413	ENSP00000357178	5101	FALSE	-0.348138	-2.3245	0.333276		FALSE
ENSG00000027697	6	137518621	137540586	-	IFNGR1	protein_coding	protein_coding|processed_transcript	137519171	137540464	ENSP00000356713|ENSP00000443282|ENSP00000389249|ENSP00000356709|ENSP00000394230	2680	TRUE	-0.0223677	6.34948	0.885166	0.950624	FALSE
ENSG00000027847	5	177027101	177037348	+	B4GALT7	protein_coding	protein_coding|retained_intron|nonsense_mediated_decay	177027212	177036693	ENSP00000029410|ENSP00000425591|ENSP00000423438|ENSP00000420886|ENSP00000423868	4927	TRUE	0.0399786	5.36255	0.450989	0.682117	FALSE
ENSG00000027869	1	156776035	156786654	-	SH2D2A	protein_coding	protein_coding|processed_transcript	156776973	156786500	ENSP00000357181|ENSP00000357182|ENSP00000376123	2512	TRUE	0.185365	0.113816	0.4291	0.665128	FALSE
ENSG00000028116	2	58134786	58387055	+	VRK2	protein_coding	protein_coding|processed_transcript|nonsense_mediated_decay	58275713	58386825	ENSP00000408002|ENSP00000402375|ENSP00000404156|ENSP00000342381|ENSP00000400006|ENSP00000398323|ENSP00000404961	3557	TRUE	-0.0929309	4.14081	0.132888	0.356494	FALSE
ENSG00000028137	1	12227060	12269285	+	TNFRSF1B	protein_coding	protein_coding|processed_transcript	12227149	12267074	ENSP00000365435|ENSP00000440425	3766	TRUE	-0.60144	2.86519	0.0369005	0.174369	FALSE
ENSG00000028203	12	95611522	95696566	+	VEZT	protein_coding	processed_transcript|nonsense_mediated_decay|protein_coding|retained_intron	95611627	95694446	ENSP00000449056|ENSP00000410083|ENSP00000447891|ENSP00000449346|ENSP00000449591|ENSP00000447080|ENSP00000448866|ENSP00000447010|ENSP00000261219|ENSP00000449701|ENSP00000447044|ENSP00000448019|ENSP00000448555|ENSP00000446666|ENSP00000447786|ENSP00000448738|ENSP00000448724|ENSP00000447633|ENSP00000447468|ENSP00000450009|ENSP00000447151|ENSP00000380894	8757	TRUE	0.0485449	5.44901	0.46592	0.69403	FALSE
ENSG00000028277	19	42590263	42700737	-	POU2F2	protein_coding	protein_coding|nonsense_mediated_decay|retained_intron|processed_transcript	42595409	42636563	ENSP00000373992|ENSP00000339369|ENSP00000437221|ENSP00000452930|ENSP00000431603|ENSP00000437224|ENSP00000436100|ENSP00000453995|ENSP00000454179|ENSP00000453255|ENSP00000436988|ENSP00000471890|ENSP00000475664|ENSP00000476062|ENSP00000476240	8899	TRUE	0.179358	7.12737	0.0713231	0.251602	FALSE
ENSG00000028310	5	850406	892939	-	BRD9	protein_coding	retained_intron|protein_coding|nonsense_mediated_decay|processed_transcript	864586	892772	ENSP00000323557|ENSP00000373542|ENSP00000417431|ENSP00000420080|ENSP00000419752|ENSP00000419845|ENSP00000419765|ENSP00000429353|ENSP00000430510|ENSP00000430170|ENSP00000428194|ENSP00000420397|ENSP00000402984|ENSP00000420722|ENSP00000420492	9577	TRUE	0.0705082	5.38749	0.21013	0.459911	FALSE
ENSG00000028528	15	64386322	64438289	+	SNX1	protein_coding	protein_coding|nonsense_mediated_decay|retained_intron|processed_transcript	64388213	64437902	ENSP00000452651|ENSP00000452652|ENSP00000326668|ENSP00000369638|ENSP00000261889|ENSP00000453785|ENSP00000452759|ENSP00000453567|ENSP00000452668|ENSP00000452852|ENSP00000452931	9796	TRUE	0.170296	6.19863	0.00511955	0.0533515	FALSE
ENSG00000028839	6	134273308	134311570	+	TBPL1	protein_coding	protein_coding|processed_transcript	134301264	134308175	ENSP00000402864|ENSP00000398186|ENSP00000356845|ENSP00000237264|ENSP00000356843	5039	TRUE	0.140562	3.87837	0.0448334	0.194852	FALSE
ENSG00000029153	12	27485787	27576241	+	ARNTL2	protein_coding	protein_coding|processed_transcript	27486006	27573465	ENSP00000442438|ENSP00000379238|ENSP00000438545|ENSP00000312247|ENSP00000261178|ENSP00000266503|ENSP00000400185|ENSP00000445836	5002	TRUE	-0.696952	0.940321	0.0163915	0.108394	FALSE
ENSG00000029363	6	136578001	136610989	-	BCLAF1	protein_coding	protein_coding|nonsense_mediated_decay|retained_intron|processed_transcript	136582248	136601004	ENSP00000435210|ENSP00000229446|ENSP00000437333|ENSP00000435441|ENSP00000436216|ENSP00000436501|ENSP00000434826|ENSP00000433822|ENSP00000031135|ENSP00000433505|ENSP00000436142|ENSP00000437018|ENSP00000376159|ENSP00000431734|ENSP00000436913	9297	TRUE	-0.106055	7.53821	0.206783	0.45617	FALSE
ENSG00000029364	14	69864732	69929105	+	SLC39A9	protein_coding	processed_transcript|retained_intron|protein_coding|nonsense_mediated_decay	69866087	69928416	ENSP00000452385|ENSP00000336887|ENSP00000468864|ENSP00000450639|ENSP00000451833	7136	TRUE	0.169518	5.81448	0.0267038	0.144028	FALSE
ENSG00000029534	8	41510739	41754280	-	ANK1	protein_coding	protein_coding|retained_intron|nonsense_mediated_decay|processed_transcript	41513248	41753998	ENSP00000339620|ENSP00000289734|ENSP00000369082|ENSP00000380149|ENSP00000403589|ENSP00000380147|ENSP00000309131|ENSP00000428750|ENSP00000430368|ENSP00000319123|ENSP00000430174|ENSP00000265709|ENSP00000297744|ENSP00000335031|ENSP00000428315	10799	TRUE	-0.431226	0.867551	0.173156	0.413678	FALSE
ENSG00000029559	4	88720733	88733074	+	IBSP	protein_coding	protein_coding	88723514	88733059	ENSP00000226284	1033	TRUE	-0.167257	-2.51119	0.761406	0.887299	FALSE
ENSG00000029639	6	155578643	155635627	-	TFB1M	protein_coding	protein_coding|processed_transcript	155578973	155635562	ENSP00000356134	2736	TRUE	0.257637	2.40583	0.00514267	0.053359	FALSE
ENSG00000029725	17	5185558	5289129	+	RABEP1	protein_coding	protein_coding|retained_intron|processed_transcript	5185782	5286515	ENSP00000262477|ENSP00000386150|ENSP00000459550|ENSP00000445408|ENSP00000437701|ENSP00000339569|ENSP00000460980|ENSP00000466981	6555	TRUE	0.0390452	5.32669	0.514685	0.730445	FALSE
ENSG00000029993	X	150148982	150159248	+	HMGB3	protein_coding	protein_coding	150154073	150156384	ENSP00000410354|ENSP00000359393|ENSP00000405601|ENSP00000442758|ENSP00000417027	3967	TRUE	0.0240185	4.20015	0.867987	0.940873	FALSE
ENSG00000030066	11	47799639	47870107	-	NUP160	protein_coding	protein_coding|processed_transcript	47800660	47869972	ENSP00000367721|ENSP00000433590|ENSP00000432367|ENSP00000433964|ENSP00000432437|ENSP00000431495	8471	TRUE	0.0450783	5.76666	0.540016	0.748694	FALSE
ENSG00000030110	6	33540329	33548019	-	BAK1	protein_coding	protein_coding	33541583	33545381	ENSP00000363591|ENSP00000391258|ENSP00000353878	2267	TRUE	0.167779	5.20249	0.0751802	0.259487	FALSE
ENSG00000030304	9	113431051	113563859	+	MUSK	protein_coding	protein_coding	113431185	113563265	ENSP00000189978|ENSP00000363571|ENSP00000363563|ENSP00000393608|ENSP00000363562|ENSP00000363561	4159	FALSE	-1.17197	-3.56437	0.00943608		FALSE
ENSG00000030419	2	213864429	214017151	-	IKZF2	protein_coding	protein_coding|retained_intron|nonsense_mediated_decay	213872087	214014907	ENSP00000410447|ENSP00000342876|ENSP00000412869|ENSP00000363439|ENSP00000411444|ENSP00000413680|ENSP00000389548|ENSP00000363446|ENSP00000396253|ENSP00000395203|ENSP00000399574|ENSP00000363447|ENSP00000402334|ENSP00000406783|ENSP00000402132|ENSP00000390045	12220	TRUE	-0.329648	2.14147	0.0402207	0.183163	FALSE
ENSG00000030582	17	42422614	42430470	+	GRN	protein_coding	retained_intron|protein_coding|nonsense_mediated_decay|processed_transcript	42426533	42430163	ENSP00000466956|ENSP00000466271|ENSP00000465518|ENSP00000053867|ENSP00000465375|ENSP00000466405|ENSP00000467745|ENSP00000467022|ENSP00000467870|ENSP00000467431|ENSP00000466611|ENSP00000467616|ENSP00000468318|ENSP00000465673|ENSP00000467837	3520	TRUE	0.202098	7.63325	0.0800042	0.268619	FALSE
ENSG00000031003	5	137273649	137387650	-	FAM13B	protein_coding	protein_coding|retained_intron	137275917	137354800	ENSP00000033079|ENSP00000394669|ENSP00000388521|ENSP00000425326|ENSP00000424785|ENSP00000422311|ENSP00000426863|ENSP00000422673	6808	TRUE	0.0290751	4.55645	0.664766	0.831472	FALSE
ENSG00000031081	3	119013220	119139561	+	ARHGAP31	protein_coding	protein_coding	119013752	119135108	ENSP00000264245|ENSP00000418429	9384	TRUE	-0.0268275	4.4475	0.856799	0.935172	FALSE
ENSG00000031544	15	72084977	72110600	+	NR2E3	processed_transcript	processed_transcript				3595	FALSE	0.0360443	-2.40971	0.804662		FALSE
ENSG00000031691	6	49431091	49460820	+	CENPQ	protein_coding	protein_coding	49437890	49459985	ENSP00000337289	1733	TRUE	0.151831	1.79314	0.23322	0.487066	FALSE
ENSG00000031698	1	109756540	109780791	+	SARS	protein_coding	protein_coding|processed_transcript	109756615	109780507	ENSP00000234677|ENSP00000358939	3836	TRUE	-0.0497083	7.16499	0.597298	0.787334	FALSE
ENSG00000031823	19	5916150	5978153	-	RANBP3	protein_coding	protein_coding|nonsense_mediated_decay|retained_intron|processed_transcript	5917624	5978093	ENSP00000404837|ENSP00000341483|ENSP00000466879|ENSP00000445071|ENSP00000465085|ENSP00000034275|ENSP00000464774|ENSP00000468815|ENSP00000466510|ENSP00000466761|ENSP00000465336|ENSP00000468211|ENSP00000466970|ENSP00000464705|ENSP00000467760|ENSP00000464986|ENSP00000467560|ENSP00000466638	7445	TRUE	0.0335227	5.49471	0.551933	0.756673	FALSE
ENSG00000032219	14	58765103	58840605	+	ARID4A	protein_coding	protein_coding|nonsense_mediated_decay|processed_transcript|retained_intron	58766573	58838704	ENSP00000347602|ENSP00000344556|ENSP00000378597|ENSP00000410417|ENSP00000392567|ENSP00000415872|ENSP00000397368|ENSP00000416053	7568	TRUE	-0.0103766	4.4902	0.925971	0.96918	FALSE
ENSG00000032389	2	3192696	3381653	-	TSSC1	protein_coding	processed_transcript|protein_coding|retained_intron|nonsense_mediated_decay	3193108	3381460	ENSP00000381652|ENSP00000371559|ENSP00000389228|ENSP00000393350|ENSP00000403043|ENSP00000389080|ENSP00000385756|ENSP00000400214	5775	TRUE	-0.00453943	3.9015	0.962251	0.985188	FALSE
ENSG00000032444	19	7598890	7626650	+	PNPLA6	protein_coding	protein_coding|retained_intron|processed_transcript	7600437	7626448	ENSP00000221249|ENSP00000470608|ENSP00000472631|ENSP00000443323|ENSP00000470461|ENSP00000407509|ENSP00000394348|ENSP00000472572|ENSP00000469794|ENSP00000473211|ENSP00000472456|ENSP00000470060|ENSP00000469171	7055	TRUE	-0.0545832	5.75728	0.376564	0.621426	FALSE
ENSG00000032742	13	21140585	21265503	+	IFT88	protein_coding	protein_coding|processed_transcript	21142116	21265311	ENSP00000372228|ENSP00000261632|ENSP00000323580|ENSP00000437719|ENSP00000374024	5480	TRUE	-0.349036	2.11447	0.000599218	0.0143354	FALSE
ENSG00000033011	16	5083703	5137380	+	ALG1	protein_coding	retained_intron|protein_coding|nonsense_mediated_decay|processed_transcript	5121851	5134879	ENSP00000468118|ENSP00000262374|ENSP00000467538|ENSP00000467865|ENSP00000464700|ENSP00000440019	5786	TRUE	0.091729	4.7046	0.213347	0.464466	FALSE
ENSG00000033030	12	122957417	122985518	-	ZCCHC8	protein_coding	protein_coding|retained_intron	122958047	122985387	ENSP00000441423|ENSP00000438993|ENSP00000337313|ENSP00000440028|ENSP00000443818|ENSP00000441112|ENSP00000437578|ENSP00000440234	7752	TRUE	-0.0273678	5.11133	0.731196	0.872488	FALSE
ENSG00000033050	7	150904923	150924316	-	ABCF2	protein_coding	protein_coding|processed_transcript	150905160	150923544	ENSP00000222388|ENSP00000287844|ENSP00000419720|ENSP00000395785	4448	TRUE	0.264665	5.50612	0.000464274	0.0122058	FALSE
ENSG00000033100	7	150929575	150935908	+	CHPF2	protein_coding	protein_coding|nonsense_mediated_decay	150929851	150935764	ENSP00000419769|ENSP00000418914|ENSP00000035307|ENSP00000420204	4200	TRUE	0.0238069	6.98387	0.756006	0.885109	FALSE
ENSG00000033122	1	70034081	70617628	+	LRRC7	protein_coding	protein_coding|nonsense_mediated_decay|processed_transcript|retained_intron	70034323	70594237	ENSP00000309245|ENSP00000359997|ENSP00000035383|ENSP00000394867|ENSP00000466082|ENSP00000476660|ENSP00000476307|ENSP00000477399	14652	FALSE	-0.242155	0.736115	0.088303		FALSE
ENSG00000033170	14	65877310	66210839	+	FUT8	protein_coding	protein_coding|nonsense_mediated_decay|processed_transcript	66028282	66209125	ENSP00000353910|ENSP00000378087|ENSP00000452597|ENSP00000345865|ENSP00000452433|ENSP00000451689|ENSP00000378086|ENSP00000451577|ENSP00000351057|ENSP00000452105|ENSP00000452309|ENSP00000452147|ENSP00000396770	6889	TRUE	0.228594	6.28048	0.148804	0.379882	FALSE
ENSG00000033178	4	68478370	68566897	-	UBA6	protein_coding	protein_coding|nonsense_mediated_decay|retained_intron	68484718	68566837	ENSP00000313454|ENSP00000425091|ENSP00000421984|ENSP00000399234	11432	TRUE	-0.159578	5.4877	0.0109043	0.0842886	FALSE
ENSG00000033327	11	77926343	78129394	-	GAB2	protein_coding	protein_coding|processed_transcript|retained_intron	77930321	78128766	ENSP00000343959|ENSP00000354952|ENSP00000433762|ENSP00000431868	6771	TRUE	-0.0519378	5.56851	0.735528	0.874427	FALSE
ENSG00000033627	17	40610862	40674629	+	ATP6V0A1	protein_coding	protein_coding|retained_intron|nonsense_mediated_decay|processed_transcript	40612913	40673148	ENSP00000377415|ENSP00000444676|ENSP00000468001|ENSP00000443991|ENSP00000264649|ENSP00000466878|ENSP00000342951|ENSP00000446377|ENSP00000467373|ENSP00000466328|ENSP00000466290|ENSP00000466767|ENSP00000468169|ENSP00000468177|ENSP00000466852	10968	TRUE	-0.0232319	5.68801	0.821408	0.916918	FALSE
ENSG00000033800	15	68346517	68483096	+	PIAS1	protein_coding	protein_coding|nonsense_mediated_decay|processed_transcript	68346665	68480170	ENSP00000249636|ENSP00000456721|ENSP00000457698|ENSP00000438574|ENSP00000456558	4524	TRUE	0.050301	5.25907	0.471713	0.69864	FALSE
ENSG00000033867	3	27414214	27525911	-	SLC4A7	protein_coding	protein_coding|nonsense_mediated_decay|retained_intron	27418255	27525617	ENSP00000411031|ENSP00000295736|ENSP00000416368|ENSP00000390394|ENSP00000414797|ENSP00000408323|ENSP00000407304|ENSP00000394252|ENSP00000406605|ENSP00000407382|ENSP00000406804|ENSP00000395336|ENSP00000373429|ENSP00000401949|ENSP00000409418|ENSP00000388703	9564	TRUE	-0.0953407	2.22772	0.721582	0.866184	FALSE
ENSG00000034053	15	29129629	29410518	+	APBA2	protein_coding	protein_coding|retained_intron	29346088	29409333	ENSP00000453144|ENSP00000453293|ENSP00000452722|ENSP00000452699|ENSP00000454001|ENSP00000454171|ENSP00000409312|ENSP00000453034|ENSP00000453981|ENSP00000453715	6869	TRUE	-0.789124	1.28474	0.0859066	0.279427	FALSE
ENSG00000034063	19	4903092	4962165	+	UHRF1	processed_transcript	processed_transcript				5144	TRUE	-0.229769	1.95422	0.206988	0.456206	FALSE
ENSG00000034152	17	21187984	21218552	+	MAP2K3	protein_coding	nonsense_mediated_decay|protein_coding|processed_transcript|retained_intron	21188233	21217539	ENSP00000378869|ENSP00000345083|ENSP00000431203|ENSP00000463202|ENSP00000463417|ENSP00000464043|ENSP00000434068|ENSP00000355081|ENSP00000319139|ENSP00000462178	3783	TRUE	-0.141186	5.15202	0.260845	0.515158	FALSE
ENSG00000034239	8	49623348	49647870	-	EFCAB1	protein_coding	processed_transcript|protein_coding|nonsense_mediated_decay|retained_intron	49637301	49647710	ENSP00000429644|ENSP00000400873|ENSP00000430374|ENSP00000262103|ENSP00000430940|ENSP00000430765	5805	FALSE	-2.5527	-3.90619	0.000119679		FALSE
ENSG00000034510	2	85132749	85133795	+	TMSB10	protein_coding	protein_coding	85133142	85133544	ENSP00000233143	492	TRUE	-0.32924	8.22781	0.00143046	0.0241548	FALSE
ENSG00000034533	3	130732719	130746493	-	ASTE1	protein_coding	protein_coding|nonsense_mediated_decay	130732904	130744150	ENSP00000426421|ENSP00000264992|ENSP00000421019|ENSP00000423347|ENSP00000426363|ENSP00000425683|ENSP00000422851|ENSP00000427303	3427	TRUE	-0.132565	2.90197	0.0504385	0.208747	FALSE
ENSG00000034677	8	101269288	101348446	-	RNF19A	protein_coding	protein_coding|retained_intron|processed_transcript	101270787	101300402	ENSP00000428968|ENSP00000342667|ENSP00000431077|ENSP00000429549|ENSP00000429841|ENSP00000429161|ENSP00000397305|ENSP00000430553	6031	TRUE	-0.0916864	6.72576	0.302614	0.555154	FALSE
ENSG00000034693	6	143771944	143811147	+	PEX3	protein_coding	protein_coding|retained_intron	143772180	143810360	ENSP00000356564|ENSP00000356563	2222	TRUE	0.00893946	3.13143	0.910557	0.962235	FALSE
ENSG00000034713	16	75600249	75611779	+	GABARAPL2	protein_coding	protein_coding|processed_transcript	75600385	75611264	ENSP00000037243|ENSP00000456773|ENSP00000457448|ENSP00000455606	3034	TRUE	-0.145817	5.37489	0.0496973	0.207049	FALSE
ENSG00000034971	1	171604557	171621823	-	MYOC	protein_coding	protein_coding	171605068	171621751	ENSP00000037502	2095	FALSE	-1.36305	-4.38467	0.0162762		FALSE
ENSG00000035115	2	217730	266398	-	SH3YL1	protein_coding	processed_transcript|protein_coding|nonsense_mediated_decay|retained_intron	218811	263984	ENSP00000384276|ENSP00000404143|ENSP00000385668|ENSP00000384269|ENSP00000348471|ENSP00000383928|ENSP00000441266|ENSP00000416312|ENSP00000399519|ENSP00000474411|ENSP00000415723|ENSP00000384910|ENSP00000410235	11165	TRUE	0.104952	4.35086	0.226584	0.480031	FALSE
ENSG00000035141	2	70523107	70529222	-	FAM136A	protein_coding	protein_coding|retained_intron	70524424	70529143	ENSP00000037869|ENSP00000391468|ENSP00000397269|ENSP00000390840	3086	TRUE	0.143725	5.98515	0.0127984	0.0930019	FALSE
ENSG00000035403	10	75757872	75879918	+	VCL	protein_coding	protein_coding|processed_transcript	75757966	75877927	ENSP00000361841|ENSP00000211998|ENSP00000411887|ENSP00000415489	5818	TRUE	-0.391235	3.26075	0.00662492	0.0624397	FALSE
ENSG00000035499	5	59892739	59996017	-	DEPDC1B	protein_coding	protein_coding|nonsense_mediated_decay|processed_transcript|retained_intron	59893583	59995920	ENSP00000265036|ENSP00000389101|ENSP00000427527|ENSP00000438320|ENSP00000426979	3806	TRUE	0.256593	2.12281	0.103681	0.310866	FALSE
ENSG00000035664	15	64199235	64364232	-	DAPK2	protein_coding	nonsense_mediated_decay|protein_coding|processed_transcript|retained_intron	64200722	64332460	ENSP00000453639|ENSP00000261891|ENSP00000408277|ENSP00000453101|ENSP00000453235|ENSP00000453284|ENSP00000452970	7041	TRUE	-0.0490455	1.23264	0.888726	0.952603	FALSE
ENSG00000035681	8	59496063	59572403	-	NSMAF	protein_coding	protein_coding|retained_intron|processed_transcript|nonsense_mediated_decay	59496668	59572190	ENSP00000038176|ENSP00000411012|ENSP00000430195|ENSP00000430982	6165	TRUE	-0.111912	4.4695	0.47424	0.700059	FALSE
ENSG00000035687	1	244571796	244615436	-	ADSS	protein_coding	protein_coding|processed_transcript	244572891	244615119	ENSP00000355493	3666	TRUE	-0.00189612	5.22025	0.990785	0.997779	FALSE
ENSG00000035720	4	68424446	68473055	+	STAP1	protein_coding	protein_coding	68424528	68472072	ENSP00000265404|ENSP00000379527	1655	TRUE	-0.04513	5.43333	0.822916	0.917612	FALSE
ENSG00000035862	17	76849059	76921469	-	TIMP2	protein_coding	protein_coding|nonsense_mediated_decay	76851752	76921170	ENSP00000467584|ENSP00000441724|ENSP00000262768|ENSP00000468296|ENSP00000464930	5633	TRUE	-0.294246	5.07713	0.124726	0.344278	FALSE
ENSG00000035928	4	39289076	39367995	-	RFC1	protein_coding	protein_coding|processed_transcript|retained_intron|nonsense_mediated_decay	39290384	39367861	ENSP00000261424|ENSP00000371321|ENSP00000424713|ENSP00000422129|ENSP00000422475|ENSP00000422740	6713	TRUE	-0.0036361	5.64897	0.966159	0.986932	FALSE
ENSG00000036054	3	99979844	100044095	+	TBC1D23	protein_coding	protein_coding|processed_transcript|retained_intron	99979863	100042509	ENSP00000417487|ENSP00000340693|ENSP00000377700|ENSP00000418714|ENSP00000418059	5168	TRUE	0.0696433	5.21213	0.320507	0.571604	FALSE
ENSG00000036257	2	225334867	225450110	-	CUL3	protein_coding	protein_coding|retained_intron|nonsense_mediated_decay|processed_transcript	225338962	225449726	ENSP00000264414|ENSP00000343601|ENSP00000400558|ENSP00000387200|ENSP00000386525|ENSP00000410575|ENSP00000400935	11501	TRUE	-0.0420473	5.91129	0.387271	0.630039	FALSE
ENSG00000036448	8	1993155	2113475	+	MYOM2	protein_coding	protein_coding|processed_transcript|retained_intron	1998881	2092902	ENSP00000262113|ENSP00000428396	7062	TRUE	-0.620316	0.309142	0.0916422	0.289631	FALSE
ENSG00000036473	X	38211798	38280703	+	OTC	protein_coding	protein_coding|processed_transcript	38211950	38280332	ENSP00000039007	1585	FALSE	-1.12374	-4.59415	0.0393617		FALSE
ENSG00000036530	14	100150641	100193638	+	CYP46A1	protein_coding	nonsense_mediated_decay|protein_coding|retained_intron	100150755	100193064	ENSP00000451069|ENSP00000261835|ENSP00000405779|ENSP00000369577|ENSP00000450553|ENSP00000452151|ENSP00000451602	9354	TRUE	0.0421446	1.51986	0.762179	0.887623	FALSE
ENSG00000036549	1	78028101	78149104	-	ZZZ3	protein_coding	processed_transcript|protein_coding	78031328	78105156	ENSP00000359837|ENSP00000359834|ENSP00000393779|ENSP00000392408	9008	TRUE	-0.00427126	4.8283	0.952441	0.981588	FALSE
ENSG00000036565	8	20002366	20040717	-	SLC18A1	protein_coding	protein_coding|nonsense_mediated_decay|retained_intron|processed_transcript	20003277	20038475	ENSP00000265808|ENSP00000276373|ENSP00000387549|ENSP00000413361|ENSP00000428001|ENSP00000429664|ENSP00000371021|ENSP00000428999	3910	FALSE	-0.963037	-4.76612	0.0434675		FALSE
ENSG00000036672	11	119225925	119252436	-	USP2	protein_coding	protein_coding|retained_intron	119227548	119252227	ENSP00000407842|ENSP00000260187|ENSP00000436952|ENSP00000433977|ENSP00000431857	4538	TRUE	-1.68732	1.06831	3.97231e-05	0.00265761	TRUE
ENSG00000036828	3	121902530	122005342	+	CASR	protein_coding	protein_coding|retained_intron	121973037	122004035	ENSP00000418685|ENSP00000420194|ENSP00000296154	5390	FALSE	-0.507903	-4.07478	0.202404		FALSE
ENSG00000037042	17	40811323	40819024	+	TUBG2	protein_coding	protein_coding|retained_intron	40811522	40818815	ENSP00000251412	2772	TRUE	-0.0436856	4.77588	0.609362	0.795954	FALSE
ENSG00000037241	5	172385732	172396774	+	RPL26L1	protein_coding	protein_coding	172386877	172396541	ENSP00000428177|ENSP00000428223|ENSP00000265100|ENSP00000430147|ENSP00000429783|ENSP00000430673	1164	TRUE	0.158451	3.4926	0.0260883	0.142102	FALSE
ENSG00000037280	5	180028506	180076624	-	FLT4	protein_coding	protein_coding|retained_intron|processed_transcript	180030195	180076545	ENSP00000261937|ENSP00000377016|ENSP00000426057|ENSP00000421535	8849	FALSE	-1.91732	-1.7078	1.27578e-05		FALSE
ENSG00000037474	5	6599352	6633404	-	NSUN2	protein_coding	protein_coding|nonsense_mediated_decay|retained_intron|processed_transcript	6600042	6633092	ENSP00000264670|ENSP00000421783|ENSP00000444338|ENSP00000420957|ENSP00000426459	5506	TRUE	0.159303	6.27831	0.00308078	0.039042	FALSE
ENSG00000037637	1	16573334	16678949	-	FBXO42	protein_coding	protein_coding|processed_transcript	16577168	16641913	ENSP00000364742|ENSP00000415663|ENSP00000412416	8984	TRUE	-0.0453178	4.474	0.342291	0.591585	FALSE
ENSG00000037749	5	153418466	153600038	+	MFAP3	protein_coding	protein_coding|processed_transcript	153429283	153433270	ENSP00000430852|ENSP00000414219|ENSP00000409933|ENSP00000322956|ENSP00000430602|ENSP00000430007	7213	TRUE	0.212044	4.49186	0.00880948	0.0738691	FALSE
ENSG00000037757	19	13875346	13885096	+	MRI1	protein_coding	retained_intron|protein_coding	13875403	13883092	ENSP00000314871|ENSP00000466369|ENSP00000040663	3456	TRUE	0.10983	3.92376	0.266043	0.5203	FALSE
ENSG00000037897	12	58162254	58166576	-	METTL1	protein_coding	protein_coding|nonsense_mediated_decay|processed_transcript|retained_intron	58162782	58165866	ENSP00000314441|ENSP00000257848|ENSP00000447838|ENSP00000449397|ENSP00000447988|ENSP00000448342	2621	TRUE	-0.090035	3.63705	0.22274	0.475483	FALSE
ENSG00000037965	12	54402832	54407570	+	HOXC8	protein_coding	protein_coding	54403069	54405162	ENSP00000040584	3371	FALSE	-0.712038	-4.33582	0.210856		FALSE
ENSG00000038002	4	178351924	178363657	-	AGA	protein_coding	protein_coding|processed_transcript|retained_intron	178352865	178363529	ENSP00000264595|ENSP00000423798|ENSP00000421471	2675	TRUE	-0.25971	5.73492	0.0396754	0.182197	FALSE
ENSG00000038210	4	25162263	25280714	+	PI4K2B	protein_coding	processed_transcript|protein_coding	25235786	25278806	ENSP00000423373|ENSP00000264864	7332	TRUE	0.0304503	5.53925	0.666259	0.832105	FALSE
ENSG00000038219	4	13570362	13629347	-	BOD1L1	protein_coding	protein_coding|retained_intron|nonsense_mediated_decay	13571635	13629211	ENSP00000040738|ENSP00000425492|ENSP00000420541	15860	TRUE	-0.138322	6.16425	0.0661773	0.240464	FALSE
ENSG00000038274	5	162930120	162946342	+	MAT2B	protein_coding	protein_coding|retained_intron|nonsense_mediated_decay|processed_transcript	162930401	162945366	ENSP00000280969|ENSP00000325425|ENSP00000397371|ENSP00000428046|ENSP00000431071	5153	TRUE	0.0282369	6.48398	0.653916	0.82477	FALSE
ENSG00000038295	4	166794410	167025047	+	TLL1	protein_coding	protein_coding|nonsense_mediated_decay	166795057	167022025	ENSP00000061240|ENSP00000422692|ENSP00000426082|ENSP00000421732|ENSP00000422937|ENSP00000423748	7522	FALSE	-2.05211	-4.07918	0.00222208		FALSE
ENSG00000038358	16	67906926	67918406	+	EDC4	protein_coding	protein_coding|retained_intron|processed_transcript	67907165	67918051	ENSP00000351811|ENSP00000459624|ENSP00000458357|ENSP00000460563	6173	TRUE	-0.21752	5.25468	0.00346748	0.0417896	FALSE
ENSG00000038382	5	14143811	14532235	+	TRIO	protein_coding	retained_intron|protein_coding|nonsense_mediated_decay|processed_transcript	14143835	14531883	ENSP00000339299|ENSP00000446348|ENSP00000421555|ENSP00000445592|ENSP00000426342|ENSP00000339291	17500	TRUE	-0.185418	4.82599	0.494404	0.714572	FALSE
ENSG00000038427	5	82767284	82878122	+	VCAN	protein_coding	protein_coding|retained_intron|processed_transcript	82779338	82876250	ENSP00000265077|ENSP00000340062|ENSP00000342768|ENSP00000425959|ENSP00000426251|ENSP00000426715|ENSP00000421362	14831	TRUE	-0.953855	2.91049	0.00242218	0.0337819	FALSE
ENSG00000038532	16	11038345	11276046	+	CLEC16A	protein_coding	protein_coding|retained_intron|processed_transcript	11038575	11272544	ENSP00000387122|ENSP00000386495|ENSP00000389743|ENSP00000389963|ENSP00000261657|ENSP00000371244	11944	TRUE	-0.14527	4.30225	0.0311971	0.158143	FALSE
ENSG00000038945	8	15965387	16424999	-	MSR1	protein_coding	protein_coding|nonsense_mediated_decay|processed_transcript	15967597	16122710	ENSP00000262100|ENSP00000262101|ENSP00000405453|ENSP00000347430|ENSP00000430536|ENSP00000371428|ENSP00000428865|ENSP00000444414|ENSP00000427905|ENSP00000429498	7812	TRUE	-0.567178	2.41164	0.0384564	0.179275	FALSE
ENSG00000039068	16	68771128	68869451	+	CDH1	protein_coding	protein_coding|nonsense_mediated_decay|processed_transcript|retained_intron	68771319	68867399	ENSP00000261769|ENSP00000454782|ENSP00000414946|ENSP00000458139|ENSP00000463170	6154	TRUE	0.690195	2.61311	0.080464	0.269677	FALSE
ENSG00000039123	5	54603588	54721409	+	SKIV2L2	protein_coding	protein_coding|processed_transcript|nonsense_mediated_decay|retained_intron	54603842	54720597	ENSP00000230640|ENSP00000425042|ENSP00000442583|ENSP00000422125|ENSP00000426641	6578	TRUE	0.292733	5.62956	8.68422e-05	0.00427257	TRUE
ENSG00000039139	5	13690440	13944652	-	DNAH5	protein_coding	protein_coding|processed_transcript|retained_intron	13692096	13944547	ENSP00000265104	16475	FALSE	-0.884434	-2.39282	0.0687499		FALSE
ENSG00000039319	5	79703832	79775169	+	ZFYVE16	protein_coding	protein_coding|retained_intron|nonsense_mediated_decay|processed_transcript	79729967	79773193	ENSP00000337159|ENSP00000423663|ENSP00000426848|ENSP00000422356|ENSP00000426536|ENSP00000421785|ENSP00000426500	11461	TRUE	-0.0422204	4.54685	0.575067	0.773357	FALSE
ENSG00000039523	16	67552321	67580691	+	FAM65A	protein_coding	protein_coding|processed_transcript|nonsense_mediated_decay|retained_intron	67563726	67580363	ENSP00000455239|ENSP00000457739|ENSP00000368614|ENSP00000042381|ENSP00000443568|ENSP00000457888|ENSP00000400099|ENSP00000456525|ENSP00000455795|ENSP00000389456|ENSP00000454376|ENSP00000456893|ENSP00000457419|ENSP00000455200|ENSP00000456924	6730	TRUE	-0.346382	5.28781	0.0127873	0.092956	FALSE
ENSG00000039537	5	41142336	41261540	-	C6	protein_coding	protein_coding|processed_transcript|retained_intron	41142930	41203332	ENSP00000338861|ENSP00000263413|ENSP00000396565|ENSP00000401578	4739	FALSE	-0.480071	-2.548	0.390661		FALSE
ENSG00000039560	5	34656342	34832732	+	RAI14	protein_coding	protein_coding|nonsense_mediated_decay|retained_intron|processed_transcript	34687025	34830867	ENSP00000265109|ENSP00000424879|ENSP00000424507|ENSP00000422112|ENSP00000422377|ENSP00000388725|ENSP00000421424|ENSP00000423965|ENSP00000422942|ENSP00000422515|ENSP00000422114|ENSP00000424502|ENSP00000427123|ENSP00000426770|ENSP00000425337|ENSP00000425929|ENSP00000425115|ENSP00000423854|ENSP00000380591	7702	FALSE	-0.906389	-0.153106	0.013963		FALSE
ENSG00000039600	5	157052687	157098488	-	SOX30	protein_coding	protein_coding	157053351	157094857	ENSP00000309343|ENSP00000265007|ENSP00000427984	3471	TRUE	0.327768	1.02623	0.0217176	0.127764	FALSE
ENSG00000039650	19	50364461	50371166	-	PNKP	protein_coding	retained_intron|protein_coding|nonsense_mediated_decay|processed_transcript	50364508	50370461	ENSP00000323511|ENSP00000472300|ENSP00000468896|ENSP00000473137|ENSP00000469826|ENSP00000471097|ENSP00000470346|ENSP00000469848|ENSP00000470887	3531	TRUE	0.0105393	5.80722	0.840771	0.926908	FALSE
ENSG00000039987	19	12862516	12869272	+	BEST2	protein_coding	protein_coding	12863407	12868888	ENSP00000448310|ENSP00000447203|ENSP00000042931|ENSP00000449403	2646	FALSE	-0.0244685	-3.44993	0.959398		FALSE
ENSG00000040199	16	71671738	71758604	-	PHLPP2	protein_coding	nonsense_mediated_decay|protein_coding|retained_intron	71674803	71757770	ENSP00000458660|ENSP00000456572|ENSP00000445781|ENSP00000353610|ENSP00000457991|ENSP00000377159|ENSP00000348611|ENSP00000454519	12493	TRUE	-0.323094	4.91444	0.058415	0.224785	FALSE
ENSG00000040275	5	169010638	169031782	+	SPDL1	protein_coding	protein_coding|nonsense_mediated_decay|processed_transcript|retained_intron	169015421	169031208	ENSP00000265295|ENSP00000421598|ENSP00000423687|ENSP00000425357|ENSP00000425922|ENSP00000422352|ENSP00000427197|ENSP00000426965|ENSP00000427510|ENSP00000426881|ENSP00000429470	4777	TRUE	0.18211	2.91335	0.0591677	0.226489	FALSE
ENSG00000040341	8	74332604	74659943	-	STAU2	protein_coding	protein_coding|processed_transcript|nonsense_mediated_decay|retained_intron	74333610	74659675	ENSP00000428456|ENSP00000428756|ENSP00000428741|ENSP00000429173|ENSP00000430511|ENSP00000348026|ENSP00000430907|ENSP00000429973|ENSP00000428476|ENSP00000427977|ENSP00000431111|ENSP00000428664|ENSP00000429005|ENSP00000428284|ENSP00000428829|ENSP00000430611|ENSP00000428681|ENSP00000428737	8998	TRUE	-0.0993699	4.1718	0.181109	0.42438	FALSE
ENSG00000040487	1	19638820	19655794	+	PQLC2	protein_coding	protein_coding|nonsense_mediated_decay	19644172	19655134	ENSP00000364297|ENSP00000364295|ENSP00000431417|ENSP00000383395|ENSP00000433620|ENSP00000404701	2686	TRUE	-0.121147	3.40665	0.109628	0.32029	FALSE
ENSG00000040531	17	3539762	3564836	+	CTNS	protein_coding	protein_coding|retained_intron|nonsense_mediated_decay|processed_transcript	3543501	3564025	ENSP00000046640|ENSP00000371294|ENSP00000408652|ENSP00000461118|ENSP00000411465|ENSP00000395471|ENSP00000461056|ENSP00000458912|ENSP00000382245|ENSP00000458457	3398	TRUE	0.272891	4.11413	0.00613211	0.0598657	FALSE
ENSG00000040608	22	20228938	20270769	-	RTN4R	protein_coding	protein_coding|processed_transcript	20229234	20255615	ENSP00000396872|ENSP00000043402|ENSP00000403535	3339	FALSE	-0.23605	-2.68403	0.380128		FALSE
ENSG00000040633	17	7138347	7143041	-	PHF23	protein_coding	protein_coding|processed_transcript	7138948	7142950	ENSP00000322579|ENSP00000460738|ENSP00000458953|ENSP00000414607|ENSP00000460876|ENSP00000461442|ENSP00000459983|ENSP00000458416|ENSP00000458401|ENSP00000459904	2783	TRUE	0.229505	3.94598	0.00786441	0.0691997	FALSE
ENSG00000040731	5	24487209	24645087	-	CDH10	protein_coding	protein_coding|processed_transcript|nonsense_mediated_decay|retained_intron	24487775	24593599	ENSP00000264463|ENSP00000425653	3660	FALSE	-3.65888	-1.035	1.38755e-06		FALSE
ENSG00000040933	2	99061317	99210853	+	INPP4A	protein_coding	protein_coding|retained_intron|processed_transcript	99136512	99204068	ENSP00000386704|ENSP00000386777|ENSP00000386329|ENSP00000074304|ENSP00000442149|ENSP00000387294|ENSP00000427722	13202	TRUE	-0.0167675	7.67362	0.831548	0.921579	FALSE
ENSG00000041353	18	52385091	52562747	+	RAB27B	protein_coding	protein_coding|processed_transcript	52544817	52560503	ENSP00000468542|ENSP00000262094|ENSP00000465009	7432	FALSE	-1.10144	-1.03665	0.005044		FALSE
ENSG00000041357	15	78832747	78841604	+	PSMA4	protein_coding	protein_coding|retained_intron|processed_transcript	78834270	78841283	ENSP00000453829|ENSP00000044462|ENSP00000453887|ENSP00000452936|ENSP00000402118|ENSP00000453621|ENSP00000453145|ENSP00000453802|ENSP00000453323|ENSP00000453523|ENSP00000453080|ENSP00000452917|ENSP00000453758	3839	TRUE	0.314807	6.26859	8.26127e-05	0.00413106	TRUE
ENSG00000041515	13	109248500	109860355	+	MYO16	protein_coding	protein_coding|processed_transcript|retained_intron	109318272	109859181	ENSP00000349145|ENSP00000251041|ENSP00000350160|ENSP00000401633	8994	FALSE	-0.362237	-1.97907	0.154141		FALSE
ENSG00000041802	3	194361517	194393206	-	LSG1	protein_coding	protein_coding|retained_intron|nonsense_mediated_decay|processed_transcript	194362800	194392891	ENSP00000265245|ENSP00000408264|ENSP00000400903	4818	TRUE	-0.0108495	5.43756	0.877712	0.946444	FALSE
ENSG00000041880	3	51976361	51982883	+	PARP3	protein_coding	protein_coding|nonsense_mediated_decay|retained_intron|processed_transcript	51976706	51982493	ENSP00000395951|ENSP00000401511|ENSP00000381740|ENSP00000417396|ENSP00000417625	2928	TRUE	-0.0425928	4.77084	0.59329	0.784824	FALSE
ENSG00000041982	9	117782806	117880536	-	TNC	protein_coding	protein_coding|processed_transcript	117783439	117853297	ENSP00000344400|ENSP00000438152|ENSP00000344555|ENSP00000345861|ENSP00000265131|ENSP00000339553|ENSP00000411406|ENSP00000443478|ENSP00000442242|ENSP00000445380|ENSP00000443469	8687	TRUE	-1.83722	1.59393	3.29087e-07	0.000116082	TRUE
ENSG00000041988	1	6684926	6695646	+	THAP3	protein_coding	protein_coding|processed_transcript|nonsense_mediated_decay|retained_intron	6685279	6694145	ENSP00000054650|ENSP00000311537|ENSP00000366854|ENSP00000464954|ENSP00000473646	4072	TRUE	-0.0151279	3.30142	0.854791	0.934295	FALSE
ENSG00000042062	20	49202645	49308065	-	FAM65C	protein_coding	protein_coding|processed_transcript|retained_intron	49203772	49307665	ENSP00000332663|ENSP00000045083|ENSP00000439802	6009	TRUE	-0.555113	1.48455	0.0121993	0.0901679	FALSE
ENSG00000042088	14	90421283	90511106	+	TDP1	protein_coding	nonsense_mediated_decay|protein_coding|processed_transcript|retained_intron	90429459	90509503	ENSP00000452042|ENSP00000377098|ENSP00000450872|ENSP00000377099|ENSP00000450708|ENSP00000337353|ENSP00000349952|ENSP00000452279|ENSP00000451358|ENSP00000452333|ENSP00000444587|ENSP00000452363|ENSP00000452183|ENSP00000450628|ENSP00000451767|ENSP00000450795	6221	TRUE	0.0172127	4.08851	0.791246	0.903649	FALSE
ENSG00000042286	10	71857979	71892690	-	AIFM2	protein_coding	protein_coding|processed_transcript	71873937	71883840	ENSP00000362345|ENSP00000312370	5131	TRUE	-0.0501605	3.73332	0.60049	0.790039	FALSE
ENSG00000042304	2	228474806	228498036	-	C2orf83	protein_coding	protein_coding	228476113	228497801	ENSP00000264387|ENSP00000387149	2087	FALSE	0.235531	-4.86085	0.578678		FALSE
ENSG00000042317	14	88851268	88936694	+	SPATA7	protein_coding	protein_coding|nonsense_mediated_decay|processed_transcript|retained_intron	88852163	88936211	ENSP00000451128|ENSP00000377176|ENSP00000451663|ENSP00000452359|ENSP00000348991|ENSP00000450515|ENSP00000452364|ENSP00000451181|ENSP00000450654|ENSP00000450882|ENSP00000452435|ENSP00000450606|ENSP00000451690|ENSP00000452546|ENSP00000045347|ENSP00000450809|ENSP00000451019	6872	TRUE	0.235415	1.97032	0.0125027	0.0915731	FALSE
ENSG00000042429	11	93517393	93547861	+	MED17	protein_coding	protein_coding|nonsense_mediated_decay|retained_intron|processed_transcript	93517680	93545227	ENSP00000251871|ENSP00000434459|ENSP00000431524|ENSP00000433090|ENSP00000433626	10773	TRUE	0.00320809	4.5268	0.954446	0.982341	FALSE
ENSG00000042445	2	85569211	85581743	-	RETSAT	protein_coding	nonsense_mediated_decay|protein_coding|processed_transcript|retained_intron	85570365	85581630	ENSP00000388202|ENSP00000295802|ENSP00000263854|ENSP00000412166|ENSP00000444814|ENSP00000405040|ENSP00000387196	4264	TRUE	-0.00442722	5.46686	0.949782	0.980978	FALSE
ENSG00000042493	2	85621871	85645555	-	CAPG	protein_coding	protein_coding|retained_intron|processed_transcript	85622016	85629268	ENSP00000263867|ENSP00000397381|ENSP00000387063|ENSP00000386315|ENSP00000386965|ENSP00000391923|ENSP00000403330|ENSP00000398232|ENSP00000386596	2607	TRUE	-0.172197	3.77224	0.313507	0.564831	FALSE
ENSG00000042753	19	47341393	47354249	-	AP2S1	protein_coding	protein_coding|retained_intron	47341707	47354023	ENSP00000263271|ENSP00000470176|ENSP00000471340|ENSP00000472080|ENSP00000263270|ENSP00000470235|ENSP00000470898	1704	TRUE	0.130937	4.43677	0.0565033	0.220934	FALSE
ENSG00000042781	1	215796236	216596738	-	USH2A	protein_coding	protein_coding|retained_intron	215799126	216595678	ENSP00000305941|ENSP00000355910|ENSP00000355909	20584	TRUE	-0.138578	3.42726	0.728251	0.870849	FALSE
ENSG00000042813	7	49890017	50160925	-	ZPBP	protein_coding	processed_transcript|protein_coding|nonsense_mediated_decay	49977127	50156858	ENSP00000046087|ENSP00000402071|ENSP00000390054|ENSP00000414755	2643	FALSE	-0.293763	-3.00561	0.392069		FALSE
ENSG00000042832	8	133879203	134147147	+	TG	protein_coding	nonsense_mediated_decay|protein_coding|retained_intron|processed_transcript	133879246	134147038	ENSP00000427871|ENSP00000367100|ENSP00000220616|ENSP00000428628|ENSP00000429605|ENSP00000430523|ENSP00000441693|ENSP00000429164|ENSP00000430430|ENSP00000430087|ENSP00000429761|ENSP00000430161	11132	TRUE	-0.0785533	1.96505	0.683065	0.841877	FALSE
ENSG00000042980	8	24151553	24216531	+	ADAM28	protein_coding	protein_coding|nonsense_mediated_decay|retained_intron|processed_transcript	24151663	24211917	ENSP00000265769|ENSP00000431108|ENSP00000430085|ENSP00000443743|ENSP00000380770|ENSP00000393699|ENSP00000429484|ENSP00000430094	9351	TRUE	-0.423468	5.33179	0.110134	0.321373	FALSE
ENSG00000043039	11	129245835	129322171	+	BARX2	protein_coding	protein_coding|retained_intron	129245931	129321294	ENSP00000281437|ENSP00000451113|ENSP00000450418	4411	TRUE	0.293711	3.96552	0.440004	0.673788	FALSE
ENSG00000043093	3	182655862	182703741	-	DCUN1D1	protein_coding	protein_coding|nonsense_mediated_decay	182662885	182698277	ENSP00000292782|ENSP00000419359|ENSP00000418935|ENSP00000417675|ENSP00000419440|ENSP00000418913|ENSP00000420073	8412	TRUE	0.139378	5.04583	0.0363609	0.172741	FALSE
ENSG00000043143	5	133860003	133918918	+	PHF15	protein_coding	protein_coding|processed_transcript|retained_intron|nonsense_mediated_decay	133871548	133915004	ENSP00000422991|ENSP00000282605|ENSP00000354425|ENSP00000384671|ENSP00000378451|ENSP00000406189|ENSP00000396026	9873	TRUE	-0.084524	6.23116	0.52093	0.735171	FALSE
ENSG00000043355	13	100634026	100639018	+	ZIC2	protein_coding	protein_coding|processed_transcript	100634319	100637933	ENSP00000365514	3301	FALSE	-0.449688	-4.21542	0.458118		FALSE
ENSG00000043462	5	169673241	169725231	-	LCP2	protein_coding	protein_coding|retained_intron	169675704	169724615	ENSP00000046794|ENSP00000428871|ENSP00000430391	7231	TRUE	-0.24628	3.81079	0.380391	0.624765	FALSE
ENSG00000043514	1	40306723	40349183	-	TRIT1	protein_coding	protein_coding|nonsense_mediated_decay|processed_transcript|retained_intron	40307419	40349163	ENSP00000388333|ENSP00000473773|ENSP00000321810|ENSP00000361905|ENSP00000474264|ENSP00000439596|ENSP00000437700|ENSP00000440865|ENSP00000437896|ENSP00000473708|ENSP00000473745|ENSP00000474151|ENSP00000474768|ENSP00000442765	3054	TRUE	0.0204311	3.51624	0.742558	0.878517	FALSE
ENSG00000043591	10	115803806	115806667	+	ADRB1	protein_coding	protein_coding	115803892	115805322	ENSP00000358301	2862	FALSE	-0.837532	-1.70482	0.0876915		FALSE
ENSG00000044012	1	42619092	42621495	+	GUCA2B	protein_coding	protein_coding	42619122	42621264	ENSP00000361662	597	FALSE	0.278265	-4.96606	0.492273		FALSE
ENSG00000044090	6	43005355	43021683	-	CUL7	protein_coding	protein_coding|processed_transcript	43005429	43021596	ENSP00000265348|ENSP00000438788	5628	TRUE	-0.0132748	5.92835	0.857944	0.935738	FALSE
ENSG00000044115	5	137946656	138270723	+	CTNNA1	protein_coding	protein_coding|nonsense_mediated_decay|processed_transcript|retained_intron	138117614	138269778	ENSP00000428439|ENSP00000429636|ENSP00000428049|ENSP00000430304|ENSP00000428202|ENSP00000431033|ENSP00000347190|ENSP00000304669|ENSP00000430626|ENSP00000430671|ENSP00000430078|ENSP00000429457|ENSP00000427821|ENSP00000429142|ENSP00000429738|ENSP00000430379|ENSP00000429569|ENSP00000428044|ENSP00000430841|ENSP00000428088|ENSP00000431118|ENSP00000430240|ENSP00000429103|ENSP00000430177|ENSP00000430981…	8830	TRUE	-0.00488091	6.44949	0.950915	0.981155	FALSE
ENSG00000044446	X	18910418	19002716	-	PHKA2	protein_coding	protein_coding|processed_transcript	18911606	19002050	ENSP00000369274	9029	TRUE	-0.179148	4.70333	0.00283003	0.0371253	FALSE
ENSG00000044459	9	17134980	17503921	+	CNTLN	protein_coding	processed_transcript|protein_coding	17135064	17502647	ENSP00000370021|ENSP00000392798|ENSP00000262360|ENSP00000370015	11167	TRUE	-0.166624	1.95677	0.40009	0.641163	FALSE
ENSG00000044524	3	89156674	89531284	+	EPHA3	protein_coding	protein_coding	89156899	89528649	ENSP00000337451|ENSP00000399926|ENSP00000419190	6674	TRUE	-1.20062	-0.0714262	0.015672	0.105606	FALSE
ENSG00000044574	9	127997132	128003609	-	HSPA5	protein_coding	protein_coding	127998874	128003405	ENSP00000324173	3908	TRUE	0.0815436	11.2088	0.46921	0.697151	FALSE
ENSG00000046604	18	29078006	29128971	+	DSG2	protein_coding	protein_coding	29078215	29126703	ENSP00000261590|ENSP00000462503	6190	TRUE	-1.02792	3.93613	0.0253972	0.139618	FALSE
ENSG00000046647	X	14026398	14048012	-	GEMIN8	protein_coding	protein_coding|processed_transcript	14027035	14039597	ENSP00000369895|ENSP00000381398|ENSP00000369894	2424	TRUE	0.103049	3.92543	0.0681749	0.24491	FALSE
ENSG00000046651	X	13752832	13787480	+	OFD1	protein_coding	protein_coding|processed_transcript	13753191	13787224	ENSP00000369923|ENSP00000381432|ENSP00000344314|ENSP00000369941	5212	TRUE	-0.0461719	5.84045	0.563775	0.765153	FALSE
ENSG00000046653	X	13789150	13956757	-	GPM6B	protein_coding	protein_coding	13791000	13956629	ENSP00000316861|ENSP00000389915|ENSP00000419904|ENSP00000419921|ENSP00000347258|ENSP00000349420|ENSP00000381402|ENSP00000419409|ENSP00000418199|ENSP00000419779|ENSP00000418594	5675	TRUE	-0.215762	2.05127	0.333471	0.583357	FALSE
ENSG00000046774	X	141290131	141293076	-	MAGEC2	protein_coding	protein_coding	141290655	141291773	ENSP00000354660	1991	TRUE	-1.15534	2.48486	0.00242369	0.0337819	FALSE
ENSG00000046889	8	68864353	69149265	+	PREX2	protein_coding	protein_coding|processed_transcript	68864630	69143610	ENSP00000288368	12058	FALSE	-2.16422	-3.33872	8.4197e-06		FALSE
ENSG00000047056	10	1095478	1178237	+	WDR37	protein_coding	protein_coding|processed_transcript	1118096	1175281	ENSP00000350954|ENSP00000370730|ENSP00000263150|ENSP00000404346	5656	TRUE	-0.0856124	4.35375	0.11366	0.3267	FALSE
ENSG00000047188	5	112849380	112930982	+	YTHDC2	protein_coding	protein_coding|nonsense_mediated_decay|retained_intron	112849593	112929077	ENSP00000161863|ENSP00000426644|ENSP00000423101|ENSP00000422916	10816	TRUE	0.0497731	5.53588	0.338487	0.588206	FALSE
ENSG00000047230	X	16606126	16731059	-	CTPS2	protein_coding	protein_coding|processed_transcript	16608919	16721025	ENSP00000401264|ENSP00000352222|ENSP00000369590|ENSP00000400431	5510	TRUE	0.00232592	2.60091	0.968403	0.987904	FALSE
ENSG00000047249	8	54628117	54756118	-	ATP6V1H	protein_coding	protein_coding|retained_intron|processed_transcript|nonsense_mediated_decay	54628527	54754250	ENSP00000347359|ENSP00000429947|ENSP00000352522|ENSP00000379995|ENSP00000428255|ENSP00000428625|ENSP00000428969|ENSP00000429786|ENSP00000427835	5090	TRUE	0.0874207	3.78326	0.205303	0.454091	FALSE
ENSG00000047315	4	57843888	57897334	+	POLR2B	protein_coding	protein_coding|retained_intron|processed_transcript	57845152	57897151	ENSP00000408638|ENSP00000370625|ENSP00000391096|ENSP00000391452|ENSP00000407728|ENSP00000312735	5901	TRUE	-0.0618784	6.36249	0.300216	0.553004	FALSE
ENSG00000047346	15	52873514	53002014	-	FAM214A	protein_coding	retained_intron|protein_coding|nonsense_mediated_decay|processed_transcript	52874354	52970218	ENSP00000261844|ENSP00000444447|ENSP00000443598|ENSP00000458036|ENSP00000382153|ENSP00000455002|ENSP00000457666|ENSP00000455578|ENSP00000457402|ENSP00000457120|ENSP00000456725	7755	TRUE	0.173529	7.53374	0.0715167	0.252147	FALSE
ENSG00000047365	4	35949843	36246131	-	ARAP2	protein_coding	processed_transcript|protein_coding|retained_intron	36069532	36231108	ENSP00000302895|ENSP00000423886|ENSP00000422731	12428	TRUE	-0.402886	3.66403	0.049594	0.206707	FALSE
ENSG00000047410	1	186280784	186344825	-	TPR	protein_coding	protein_coding|processed_transcript|retained_intron	186283106	186344760	ENSP00000356448|ENSP00000408103	12350	TRUE	-0.101428	7.08925	0.184396	0.429163	FALSE
ENSG00000047457	3	148880197	148939842	-	CP	protein_coding	nonsense_mediated_decay|protein_coding|retained_intron|processed_transcript	148883746	148939579	ENSP00000418773|ENSP00000420367|ENSP00000264613|ENSP00000420545|ENSP00000426888	7296	FALSE	-1.60159	0.623852	1.7482e-07		FALSE
ENSG00000047578	16	27561454	27791690	+	KIAA0556	protein_coding	retained_intron|protein_coding|nonsense_mediated_decay|processed_transcript	27561492	27789947	ENSP00000261588|ENSP00000454884|ENSP00000455380	9692	TRUE	-0.187314	4.1168	0.00653455	0.0619724	FALSE
ENSG00000047579	6	15523032	15663289	-	DTNBP1	protein_coding	protein_coding|nonsense_mediated_decay|retained_intron	15523209	15663100	ENSP00000341680|ENSP00000427239|ENSP00000424685|ENSP00000348183|ENSP00000425495|ENSP00000424357|ENSP00000421797|ENSP00000344718|ENSP00000424202|ENSP00000427473	3078	TRUE	0.0318113	3.44924	0.628029	0.807613	FALSE
ENSG00000047597	X	37545012	37591383	+	XK	protein_coding	protein_coding	37545215	37587712	ENSP00000367879	5206	TRUE	0.246172	3.87889	0.14776	0.378463	FALSE
ENSG00000047617	12	5641035	6055398	-	ANO2	protein_coding	processed_transcript|protein_coding	5672468	6055326	ENSP00000314048|ENSP00000348453|ENSP00000440981|ENSP00000443813	6012	FALSE	-0.700202	-3.77425	0.0831083		FALSE
ENSG00000047621	12	4596894	4647674	-	C12orf4	protein_coding	protein_coding|nonsense_mediated_decay|processed_transcript|retained_intron	4598976	4645360	ENSP00000261250|ENSP00000439996|ENSP00000444594|ENSP00000440820|ENSP00000439471|ENSP00000442806	4939	TRUE	0.197944	4.08319	0.0371013	0.175176	FALSE
ENSG00000047634	X	17755588	17773105	+	SCML1	protein_coding	protein_coding|retained_intron	17762307	17771509	ENSP00000369384|ENSP00000369380|ENSP00000369382|ENSP00000381154|ENSP00000392587	5475	TRUE	-0.0389809	1.75489	0.931922	0.972157	FALSE
ENSG00000047644	X	9983602	10112518	+	WWC3	protein_coding	protein_coding|processed_transcript	10031579	10109538	ENSP00000370242|ENSP00000399584	7114	TRUE	-0.280089	5.93638	0.000847428	0.0177366	FALSE
ENSG00000047648	X	11136239	11683821	-	ARHGAP6	protein_coding	protein_coding|nonsense_mediated_decay|retained_intron|processed_transcript	11136451	11682948	ENSP00000438135|ENSP00000370112|ENSP00000302312|ENSP00000338967|ENSP00000435767|ENSP00000370093|ENSP00000370094|ENSP00000389394|ENSP00000370108	8357	TRUE	-0.190329	2.41177	0.505145	0.722509	FALSE
ENSG00000047662	4	17630929	17783135	-	FAM184B	protein_coding	protein_coding	17634158	17782922	ENSP00000265018	6622	FALSE	0.206376	-0.872097	0.0456073		FALSE
ENSG00000047849	3	47892182	48130769	-	MAP4	protein_coding	protein_coding|retained_intron|processed_transcript	47894282	48040370	ENSP00000373243|ENSP00000264724|ENSP00000416743|ENSP00000379083|ENSP00000407602|ENSP00000353375|ENSP00000409731|ENSP00000334770|ENSP00000415130|ENSP00000373242|ENSP00000415689|ENSP00000402767|ENSP00000397414	14901	TRUE	-0.140227	6.55588	0.114587	0.328475	FALSE
ENSG00000047932	6	117639374	117923691	-	GOPC	protein_coding	processed_transcript|protein_coding	117884420	117923451	ENSP00000357484|ENSP00000052569|ENSP00000445690	5025	TRUE	0.121208	5.18954	0.10462	0.312542	FALSE
ENSG00000047936	6	117609463	117747018	-	ROS1	protein_coding	protein_coding	117609658	117746819	ENSP00000357494|ENSP00000357493|ENSP00000384647	7856	FALSE	0.0887529	-4.12176	0.747652		FALSE
ENSG00000048028	11	113668596	113746292	-	USP28	protein_coding	protein_coding|retained_intron|nonsense_mediated_decay|processed_transcript	113669965	113746223	ENSP00000003302|ENSP00000260188|ENSP00000442431|ENSP00000444991|ENSP00000441513|ENSP00000440260|ENSP00000442257|ENSP00000445743|ENSP00000438050|ENSP00000437688|ENSP00000445722|ENSP00000440799|ENSP00000446284|ENSP00000437450	5719	TRUE	0.00197047	4.76072	0.968498	0.987949	FALSE
ENSG00000048052	7	18126572	19042039	+	HDAC9	protein_coding	protein_coding|retained_intron|processed_transcript|nonsense_mediated_decay	18201948	19035682	ENSP00000401669|ENSP00000409003|ENSP00000412497|ENSP00000392564|ENSP00000411422|ENSP00000384382|ENSP00000384657|ENSP00000395655|ENSP00000384017|ENSP00000415095|ENSP00000383912|ENSP00000410337|ENSP00000408617|ENSP00000404763|ENSP00000388568|ENSP00000430036	16827	TRUE	-0.0913111	6.4036	0.461191	0.690328	FALSE
ENSG00000048140	5	176074388	176086058	+	TSPAN17	protein_coding	protein_coding|retained_intron|nonsense_mediated_decay	176074617	176084696	ENSP00000309036|ENSP00000385665|ENSP00000298564|ENSP00000425975|ENSP00000422053|ENSP00000423957|ENSP00000425212|ENSP00000426650|ENSP00000423610	5218	TRUE	0.0291132	4.77455	0.617876	0.801286	FALSE
ENSG00000048162	5	175810949	175815976	-	NOP16	protein_coding	protein_coding|nonsense_mediated_decay|retained_intron	175810970	175815540	ENSP00000421302|ENSP00000373810|ENSP00000426392|ENSP00000423835|ENSP00000427489	2852	TRUE	0.460848	3.52317	6.32726e-07	0.000163382	TRUE
ENSG00000048342	4	15471489	15603180	+	CC2D2A	protein_coding	protein_coding|processed_transcript|retained_intron|nonsense_mediated_decay	15477557	15603045	ENSP00000403465|ENSP00000398391|ENSP00000401154|ENSP00000426109|ENSP00000422875|ENSP00000427221|ENSP00000424368|ENSP00000421809|ENSP00000426846|ENSP00000374303|ENSP00000422931	7570	FALSE	-0.132587	-0.577953	0.441804		FALSE
ENSG00000048392	8	103216730	103251346	-	RRM2B	protein_coding	protein_coding|retained_intron|nonsense_mediated_decay	103220361	103251102	ENSP00000251810|ENSP00000428115|ENSP00000429140|ENSP00000430641|ENSP00000379248|ENSP00000429578|ENSP00000427830	5548	TRUE	-0.0413589	4.1536	0.643191	0.818146	FALSE
ENSG00000048405	7	126986844	127071978	-	ZNF800	protein_coding	processed_transcript|protein_coding	127013398	127031611	ENSP00000376989|ENSP00000265827|ENSP00000376988|ENSP00000403945|ENSP00000401109|ENSP00000389776	5793	TRUE	0.101007	5.44873	0.201179	0.449066	FALSE
ENSG00000048462	16	12058964	12061925	+	TNFRSF17	protein_coding	protein_coding	12059182	12061701	ENSP00000053243|ENSP00000379753|ENSP00000454314	1118	TRUE	0.418833	8.25974	0.00122095	0.0220502	FALSE
ENSG00000048471	16	12070594	12668146	+	SNX29	protein_coding	nonsense_mediated_decay|protein_coding|retained_intron|processed_transcript	12070664	12662483	ENSP00000457085|ENSP00000456480|ENSP00000455747|ENSP00000306940|ENSP00000322226|ENSP00000457017|ENSP00000455327	11298	TRUE	0.106115	5.87342	0.211505	0.462031	FALSE
ENSG00000048540	12	16701307	16763528	-	LMO3	protein_coding	protein_coding|nonsense_mediated_decay|processed_transcript|retained_intron	16704159	16758747	ENSP00000346689|ENSP00000412479|ENSP00000413703|ENSP00000312856|ENSP00000379508|ENSP00000261169|ENSP00000404386|ENSP00000445751|ENSP00000440948|ENSP00000446115|ENSP00000440099|ENSP00000437890|ENSP00000446463|ENSP00000439275|ENSP00000404656|ENSP00000442786|ENSP00000444393|ENSP00000440885|ENSP00000439900|ENSP00000443807|ENSP00000442713|ENSP00000445193|ENSP00000438187|ENSP00000441360|ENSP00000445504…	10268	TRUE	-2.50596	1.34335	1.24552e-05	0.00125862	TRUE
ENSG00000048544	6	42174539	42185603	-	MRPS10	protein_coding	protein_coding	42176030	42185587	ENSP00000053468	2110	TRUE	0.198936	4.50397	0.003471	0.0417896	FALSE
ENSG00000048545	6	42123144	42147794	+	GUCA1A	protein_coding	protein_coding	42141352	42147138	ENSP00000388438|ENSP00000437476|ENSP00000053469|ENSP00000377784|ENSP00000362049	2317	FALSE	-1.97247	-1.44985	5.99833e-05		FALSE
ENSG00000048649	11	77371041	77532063	-	RSF1	protein_coding	protein_coding|retained_intron|processed_transcript	77377965	77531760	ENSP00000311513|ENSP00000434509|ENSP00000353511|ENSP00000433603|ENSP00000432022|ENSP00000436728|ENSP00000436408|ENSP00000408844	15740	TRUE	0.00908116	5.43935	0.897563	0.955932	FALSE
ENSG00000048707	1	12290124	12572099	+	VPS13D	protein_coding	protein_coding|processed_transcript|nonsense_mediated_decay|retained_intron	12294324	12569078	ENSP00000350854|ENSP00000348666|ENSP00000011700|ENSP00000473375|ENSP00000441122|ENSP00000469344|ENSP00000444120	20346	TRUE	-0.15209	5.38802	0.0246458	0.137132	FALSE
ENSG00000048740	10	11047259	11378674	+	CELF2	protein_coding	protein_coding|nonsense_mediated_decay	11047351	11371013	ENSP00000368563|ENSP00000406451|ENSP00000389951|ENSP00000443926|ENSP00000382743|ENSP00000404834|ENSP00000346426|ENSP00000315328|ENSP00000388530|ENSP00000476999|ENSP00000476392|ENSP00000476656|ENSP00000346971|ENSP00000438884	9873	TRUE	-0.0892301	6.24666	0.455542	0.685652	FALSE
ENSG00000048828	9	96214004	96328397	+	FAM120A	protein_coding	protein_coding|processed_transcript	96214198	96326822	ENSP00000277165|ENSP00000364538|ENSP00000334918|ENSP00000344698|ENSP00000396534|ENSP00000412440	7296	TRUE	0.0812715	7.38997	0.123453	0.342568	FALSE
ENSG00000048991	2	136289025	136482840	+	R3HDM1	protein_coding	processed_transcript|retained_intron|protein_coding	136360144	136481862	ENSP00000386457|ENSP00000264160|ENSP00000331396|ENSP00000404098|ENSP00000386877|ENSP00000416082|ENSP00000387010|ENSP00000405668|ENSP00000402940|ENSP00000403406|ENSP00000387750|ENSP00000413763	7898	TRUE	-0.0248518	5.7146	0.725873	0.869399	FALSE
ENSG00000049089	1	40766159	40783488	-	COL9A2	protein_coding	protein_coding|retained_intron|processed_transcript	40766857	40782869	ENSP00000361834|ENSP00000407377|ENSP00000388493|ENSP00000361821	4151	TRUE	-0.716301	4.91562	0.00591009	0.0582828	FALSE
ENSG00000049130	12	88886570	88974628	-	KITLG	protein_coding	processed_transcript|protein_coding	88898976	88974055	ENSP00000228280|ENSP00000054216|ENSP00000474021|ENSP00000475042	6030	FALSE	-0.291268	-0.887563	0.425031		FALSE
ENSG00000049167	5	60169658	60240900	-	ERCC8	protein_coding	nonsense_mediated_decay|protein_coding|processed_transcript|retained_intron	60170445	60240835	ENSP00000370510|ENSP00000400110|ENSP00000265038|ENSP00000441732|ENSP00000408344	4847	TRUE	0.316593	2.82682	9.49725e-06	0.00109233	TRUE
ENSG00000049192	5	64444563	64777747	-	ADAMTS6	protein_coding	protein_coding|nonsense_mediated_decay|processed_transcript|retained_intron	64447666	64769500	ENSP00000370443|ENSP00000424377|ENSP00000423551|ENSP00000440995	8567	FALSE	0.276236	-1.04735	0.257861		FALSE
ENSG00000049239	1	9294834	9331396	+	H6PD	protein_coding	protein_coding|processed_transcript	9300055	9324925	ENSP00000366620|ENSP00000473348	9321	TRUE	-0.116404	5.63494	0.0906343	0.287993	FALSE
ENSG00000049245	1	7831329	7841492	+	VAMP3	protein_coding	protein_coding|retained_intron	7831444	7839702	ENSP00000054666|ENSP00000465820	2760	TRUE	-0.141758	5.59476	0.0343331	0.166967	FALSE
ENSG00000049246	1	7844380	7905237	+	PER3	protein_coding	protein_coding|retained_intron	7844938	7902812	ENSP00000366764|ENSP00000366755|ENSP00000355031	8059	TRUE	-0.584362	1.73422	0.000916928	0.0187069	FALSE
ENSG00000049247	1	7903143	7913572	-	UTS2	protein_coding	protein_coding	7904006	7913491	ENSP00000366738|ENSP00000355163|ENSP00000054668	1783	FALSE	-0.500646	-3.85247	0.461584		FALSE
ENSG00000049249	1	7979907	8000926	-	TNFRSF9	protein_coding	protein_coding|nonsense_mediated_decay	7980898	8000054	ENSP00000366729|ENSP00000465272|ENSP00000464978	2284	FALSE	-0.410839	-3.49822	0.26775		FALSE
ENSG00000049283	17	48609904	48621111	+	EPN3	protein_coding	protein_coding|processed_transcript|nonsense_mediated_decay	48610236	48619515	ENSP00000268933|ENSP00000426762|ENSP00000424306|ENSP00000422682|ENSP00000421936|ENSP00000422201|ENSP00000439512|ENSP00000440540|ENSP00000421933|ENSP00000426676|ENSP00000422601|ENSP00000421515|ENSP00000460911	4642	FALSE	-0.070531	-0.721259	0.673313		FALSE
ENSG00000049319	2	31747550	31806136	-	SRD5A2	processed_transcript	processed_transcript				4647	FALSE	-0.0784356	-1.80625	0.770396		FALSE
ENSG00000049323	2	33172039	33624576	+	LTBP1	protein_coding	protein_coding|processed_transcript	33172392	33623609	ENSP00000386043|ENSP00000346467|ENSP00000405993|ENSP00000374653|ENSP00000393057|ENSP00000384373|ENSP00000385359|ENSP00000384091|ENSP00000415412|ENSP00000417591|ENSP00000388154|ENSP00000272273|ENSP00000395211	7329	TRUE	0.131622	5.15365	0.430502	0.666224	FALSE
ENSG00000049449	11	31833939	32127301	+	RCN1	protein_coding	protein_coding|processed_transcript|retained_intron|nonsense_mediated_decay	31838087	32126018	ENSP00000436482|ENSP00000436422|ENSP00000054950|ENSP00000433249|ENSP00000436427|ENSP00000433237	7225	TRUE	-0.0551953	5.84688	0.583128	0.777817	FALSE
ENSG00000049540	7	73442119	73484237	+	ELN	protein_coding	protein_coding|retained_intron|nonsense_mediated_decay|processed_transcript	73442518	73483027	ENSP00000389857|ENSP00000252034|ENSP00000351807|ENSP00000394549|ENSP00000315607|ENSP00000406949|ENSP00000389206|ENSP00000392575|ENSP00000369936|ENSP00000369949|ENSP00000369958|ENSP00000403162|ENSP00000349540|ENSP00000411092|ENSP00000391129|ENSP00000404138|ENSP00000403961|ENSP00000369926|ENSP00000369950|ENSP00000399499|ENSP00000313565|ENSP00000412262	6542	FALSE	-0.201679	-3.62586	0.674526		FALSE
ENSG00000049541	7	73645829	73668774	-	RFC2	protein_coding	protein_coding|nonsense_mediated_decay	73646439	73668719	ENSP00000275627|ENSP00000055077|ENSP00000419320|ENSP00000420404|ENSP00000420513|ENSP00000419341|ENSP00000418899|ENSP00000420392|ENSP00000420731|ENSP00000420563|ENSP00000419827|ENSP00000436840	2197	TRUE	-0.0247338	3.20534	0.773706	0.893592	FALSE
ENSG00000049618	6	157099063	157531913	+	ARID1B	protein_coding	protein_coding|processed_transcript|retained_intron	157099064	157529025	ENSP00000055163|ENSP00000344546|ENSP00000356116|ENSP00000275248|ENSP00000412835|ENSP00000313006|ENSP00000383596	16334	TRUE	-0.0177442	6.00581	0.826294	0.91856	FALSE
ENSG00000049656	5	1317859	1345214	-	CLPTM1L	protein_coding	protein_coding|retained_intron|processed_transcript	1318487	1344956	ENSP00000313854|ENSP00000423321|ENSP00000315196	6557	TRUE	0.123442	9.38533	0.113467	0.326389	FALSE
ENSG00000049759	18	55711599	56068772	+	NEDD4L	protein_coding	protein_coding|processed_transcript|retained_intron	55711893	56063501	ENSP00000348847|ENSP00000383199|ENSP00000465669|ENSP00000256832|ENSP00000372301|ENSP00000256830|ENSP00000466776|ENSP00000411947|ENSP00000393395|ENSP00000350569|ENSP00000468546|ENSP00000405440|ENSP00000466789|ENSP00000389406|ENSP00000467072|ENSP00000467768|ENSP00000468332	15717	TRUE	-0.131576	4.60964	0.443247	0.676197	FALSE
ENSG00000049768	X	49106897	49121288	-	FOXP3	protein_coding	protein_coding	49107798	49115697	ENSP00000365380|ENSP00000365372|ENSP00000451208|ENSP00000428952|ENSP00000365369|ENSP00000396415	2578	FALSE	-0.314923	-1.8525	0.0095014		FALSE
ENSG00000049769	X	49126306	49157929	+	PPP1R3F	protein_coding	protein_coding	49126333	49157922	ENSP00000420687|ENSP00000415548|ENSP00000055335|ENSP00000417535|ENSP00000418949|ENSP00000365359	4162	TRUE	-0.344432	1.73535	0.00989116	0.0788251	FALSE
ENSG00000049860	5	73935848	74018472	+	HEXB	protein_coding	protein_coding|retained_intron|nonsense_mediated_decay|processed_transcript	73981086	74017164	ENSP00000426285|ENSP00000261416|ENSP00000423713|ENSP00000426384|ENSP00000424939|ENSP00000424550	5067	TRUE	0.105752	6.75866	0.258623	0.512753	FALSE
ENSG00000049883	5	71616194	71656052	+	PTCD2	protein_coding	protein_coding|nonsense_mediated_decay|processed_transcript	71616210	71654251	ENSP00000370013|ENSP00000427524|ENSP00000438810|ENSP00000429665|ENSP00000425606|ENSP00000308948|ENSP00000427349|ENSP00000426295|ENSP00000425773|ENSP00000444772	3637	TRUE	0.228973	2.46223	0.0134348	0.0958629	FALSE
ENSG00000050030	X	73952684	74145282	-	KIAA2022	protein_coding	protein_coding	73959240	73965485	ENSP00000055682|ENSP00000407055	11719	TRUE	-0.246387	2.93045	0.28801	0.541847	FALSE
ENSG00000050130	14	59951161	59972128	+	JKAMP	protein_coding	protein_coding|processed_transcript|retained_intron|nonsense_mediated_decay	59951308	59970787	ENSP00000261247|ENSP00000389699|ENSP00000451723|ENSP00000451076|ENSP00000450749|ENSP00000450813|ENSP00000348351	4350	TRUE	0.167376	5.06632	0.0108795	0.0842131	FALSE
ENSG00000050165	11	11984653	12031316	-	DKK3	protein_coding	processed_transcript|protein_coding|retained_intron	11986014	12030129	ENSP00000379762|ENSP00000314910|ENSP00000433112|ENSP00000398365|ENSP00000435269|ENSP00000436645|ENSP00000431604	5059	FALSE	-2.0637	-2.44139	7.07529e-05		FALSE
ENSG00000050327	7	144052381	144077725	+	ARHGEF5	protein_coding	protein_coding	144059763	144077149	ENSP00000417979|ENSP00000056217|ENSP00000418745|ENSP00000418227	5818	TRUE	-0.228474	2.48459	0.188832	0.43503	FALSE
ENSG00000050344	7	26191860	26226745	+	NFE2L3	protein_coding	protein_coding|retained_intron	26192119	26225400	ENSP00000056233|ENSP00000475463	4249	TRUE	-0.0273876	5.66224	0.865271	0.939609	FALSE
ENSG00000050393	6	13786789	13814800	-	MCUR1	protein_coding	protein_coding|nonsense_mediated_decay	13788905	13814661	ENSP00000368468|ENSP00000476106|ENSP00000476162|ENSP00000352475	6057	TRUE	-0.0381955	5.49003	0.632502	0.810641	FALSE
ENSG00000050405	12	50569571	50677329	-	LIMA1	protein_coding	protein_coding|nonsense_mediated_decay|retained_intron|processed_transcript	50570850	50642534	ENSP00000448463|ENSP00000448706|ENSP00000450266|ENSP00000378400|ENSP00000340184|ENSP00000448779|ENSP00000450087|ENSP00000448411|ENSP00000447975|ENSP00000449890	6317	TRUE	-0.521277	1.78701	0.0302776	0.15545	FALSE
ENSG00000050426	12	51441745	51454207	+	LETMD1	protein_coding	protein_coding|nonsense_mediated_decay|processed_transcript|retained_intron	51442059	51453218	ENSP00000446862|ENSP00000448442|ENSP00000449681|ENSP00000450163|ENSP00000262055|ENSP00000448110|ENSP00000449896|ENSP00000448800|ENSP00000450275|ENSP00000447166|ENSP00000448222|ENSP00000450391|ENSP00000450390|ENSP00000369466|ENSP00000450082|ENSP00000447420|ENSP00000389903|ENSP00000447419|ENSP00000447047|ENSP00000369478|ENSP00000450333|ENSP00000446551|ENSP00000450251|ENSP00000446967	4400	TRUE	0.173413	5.47778	0.0127256	0.0927154	FALSE
ENSG00000050438	12	51785101	51902980	+	SLC4A8	protein_coding	protein_coding|retained_intron|processed_transcript	51796945	51901219	ENSP00000441520|ENSP00000351483|ENSP00000405812|ENSP00000378325|ENSP00000442561	11415	FALSE	0.000215172	1.2843	0.976936		FALSE
ENSG00000050555	9	133884469	133969860	+	LAMC3	protein_coding	protein_coding|processed_transcript	133884602	133967174	ENSP00000354360|ENSP00000347627	7594	FALSE	-0.64937	-2.36828	0.177614		FALSE
ENSG00000050628	1	71318036	71513491	-	PTGER3	protein_coding	protein_coding|nonsense_mediated_decay	71318525	71513260	ENSP00000359969|ENSP00000359970|ENSP00000280208|ENSP00000423561|ENSP00000421583|ENSP00000424340|ENSP00000418073|ENSP00000346624|ENSP00000349003|ENSP00000401423|ENSP00000302313|ENSP00000359962	9882	FALSE	-0.0117831	-1.52416	0.998216		FALSE
ENSG00000050730	4	122052563	122148621	-	TNIP3	protein_coding	protein_coding|processed_transcript|retained_intron	122053789	122148542	ENSP00000057513|ENSP00000411817|ENSP00000427106|ENSP00000426613|ENSP00000424284	3768	FALSE	-0.720171	-1.12891	0.0142889		FALSE
ENSG00000050748	5	179660143	179719099	-	MAPK9	protein_coding	protein_coding|retained_intron|nonsense_mediated_decay|processed_transcript	179663387	179707561	ENSP00000394560|ENSP00000377028|ENSP00000389338|ENSP00000345524|ENSP00000321410|ENSP00000380262|ENSP00000377029|ENSP00000397422|ENSP00000443149|ENSP00000430608	8955	TRUE	0.0251962	5.24316	0.637901	0.814087	FALSE
ENSG00000050767	5	177664619	178017556	-	COL23A1	protein_coding	protein_coding|processed_transcript	177666142	178017198	ENSP00000375069|ENSP00000385092	3878	FALSE	-0.10976	-2.50211	0.567295		FALSE
ENSG00000050820	16	75262928	75301951	-	BCAR1	protein_coding	protein_coding|nonsense_mediated_decay|retained_intron|processed_transcript	75263412	75301878	ENSP00000162330|ENSP00000455166|ENSP00000442161|ENSP00000377074|ENSP00000440370|ENSP00000443841|ENSP00000391669|ENSP00000440415|ENSP00000392708|ENSP00000377072|ENSP00000454702|ENSP00000456625|ENSP00000455810|ENSP00000456929|ENSP00000458088|ENSP00000457457|ENSP00000457097|ENSP00000457231	8335	TRUE	-0.17498	2.88185	0.242633	0.498218	FALSE
ENSG00000051009	11	6232565	6255941	-	FAM160A2	protein_coding	protein_coding|processed_transcript	6232739	6245746	ENSP00000416918|ENSP00000265978|ENSP00000431773	4736	TRUE	-0.0326288	5.78759	0.647004	0.820586	FALSE
ENSG00000051108	16	56965960	56977798	+	HERPUD1	protein_coding	protein_coding|retained_intron|nonsense_mediated_decay|processed_transcript	56966157	56977305	ENSP00000409555|ENSP00000456384|ENSP00000340931|ENSP00000300302|ENSP00000369118|ENSP00000457321|ENSP00000455094|ENSP00000457095|ENSP00000455841|ENSP00000457955	4178	TRUE	-0.0073426	10.2458	0.959946	0.984466	FALSE
ENSG00000051128	19	19040010	19052070	-	HOMER3	protein_coding	protein_coding|retained_intron	19040255	19049791	ENSP00000396154|ENSP00000221222|ENSP00000439937|ENSP00000376162|ENSP00000469800|ENSP00000471835|ENSP00000446026|ENSP00000348150|ENSP00000472815|ENSP00000470659|ENSP00000472800	3422	TRUE	0.0141184	4.53821	0.910031	0.961836	FALSE
ENSG00000051180	15	40986972	41024354	+	RAD51	protein_coding	protein_coding|nonsense_mediated_decay|processed_transcript	40990957	41023373	ENSP00000432759|ENSP00000406602|ENSP00000267868|ENSP00000454176|ENSP00000433924|ENSP00000372088|ENSP00000431864|ENSP00000431897|ENSP00000436512|ENSP00000433053	2863	TRUE	0.144749	1.38541	0.291731	0.545347	FALSE
ENSG00000051341	3	121150278	121264853	-	POLQ	protein_coding	protein_coding|processed_transcript	121151154	121264724	ENSP00000264233	9099	TRUE	-0.160915	2.80136	0.3027	0.555154	FALSE
ENSG00000051382	3	138372860	138553780	-	PIK3CB	protein_coding	protein_coding|nonsense_mediated_decay|retained_intron	138374231	138478185	ENSP00000418143|ENSP00000419513|ENSP00000438259|ENSP00000420108|ENSP00000417869|ENSP00000289153|ENSP00000419091|ENSP00000418834|ENSP00000419857|ENSP00000420399|ENSP00000417329	6531	TRUE	0.0861677	4.23472	0.216437	0.467997	FALSE
ENSG00000051523	16	88709691	88717560	-	CYBA	protein_coding	protein_coding|retained_intron|processed_transcript	88709764	88717421	ENSP00000261623|ENSP00000455537|ENSP00000457060|ENSP00000454951|ENSP00000456079|ENSP00000455506	3357	TRUE	-0.140629	9.31085	0.204032	0.452734	FALSE
ENSG00000051596	5	175344876	175461683	-	THOC3	protein_coding	protein_coding|processed_transcript|nonsense_mediated_decay|retained_intron	175345102	175461642	ENSP00000394166|ENSP00000425781|ENSP00000265097|ENSP00000424967|ENSP00000425039|ENSP00000422243|ENSP00000427029|ENSP00000421082|ENSP00000427267	3437	TRUE	0.225142	2.42327	0.0151221	0.10302	FALSE
ENSG00000051620	6	138724668	138743334	+	HEBP2	protein_coding	protein_coding|nonsense_mediated_decay	138724701	138734212	ENSP00000392101|ENSP00000475750|ENSP00000356670|ENSP00000395958	10356	TRUE	-0.0121124	5.34451	0.891585	0.953875	FALSE
ENSG00000051825	12	123636867	123728561	-	MPHOSPH9	protein_coding	processed_transcript|protein_coding|retained_intron|nonsense_mediated_decay	123637080	123714911	ENSP00000446362|ENSP00000303597|ENSP00000445859|ENSP00000475489|ENSP00000376220|ENSP00000304096|ENSP00000446249|ENSP00000475578|ENSP00000441764|ENSP00000475923|ENSP00000475785|ENSP00000440007|ENSP00000440664|ENSP00000441298|ENSP00000442663|ENSP00000446334	10304	TRUE	0.101623	4.96553	0.130085	0.352452	FALSE
ENSG00000052126	12	19282648	19529334	+	PLEKHA5	protein_coding	protein_coding|processed_transcript|nonsense_mediated_decay|retained_intron	19282734	19522721	ENSP00000325155|ENSP00000347560|ENSP00000352104|ENSP00000311239|ENSP00000439396|ENSP00000404296|ENSP00000299275|ENSP00000440611|ENSP00000439673|ENSP00000446308|ENSP00000400411|ENSP00000439837|ENSP00000440371|ENSP00000441777|ENSP00000443553	12596	TRUE	-1.10241	1.48598	0.000513114	0.0130136	FALSE
ENSG00000052344	16	31142756	31147083	-	PRSS8	protein_coding	protein_coding|retained_intron	31143333	31146819	ENSP00000319730|ENSP00000457750|ENSP00000457673|ENSP00000458056	3008	FALSE	-1.02597	-1.83049	0.0233029		FALSE
ENSG00000052723	1	115312100	115323306	-	SIKE1	protein_coding	protein_coding|processed_transcript|retained_intron	115316895	115323228	ENSP00000358541|ENSP00000060969	5894	TRUE	0.0508241	4.91836	0.484093	0.707511	FALSE
ENSG00000052749	10	99116115	99161127	-	RRP12	protein_coding	processed_transcript|protein_coding	99116854	99160988	ENSP00000360031|ENSP00000324315|ENSP00000414863|ENSP00000446184	6801	TRUE	-0.315173	6.36856	0.0209482	0.124798	FALSE
ENSG00000052795	4	159690290	159829201	+	FNIP2	protein_coding	protein_coding|retained_intron|processed_transcript	159690365	159825693	ENSP00000264433|ENSP00000421488|ENSP00000368651|ENSP00000420841	10868	TRUE	-0.249612	4.18426	0.0620819	0.232397	FALSE
ENSG00000052802	4	166248775	166264312	+	MSMO1	protein_coding	protein_coding	166254523	166263095	ENSP00000261507|ENSP00000425241|ENSP00000377361|ENSP00000423633|ENSP00000425112	2892	TRUE	-0.0105494	4.31418	0.950428	0.981154	FALSE
ENSG00000052841	11	43380482	43516483	+	TTC17	protein_coding	protein_coding|nonsense_mediated_decay|retained_intron|processed_transcript|non_stop_decay	43380505	43515454	ENSP00000299240|ENSP00000039989|ENSP00000432900|ENSP00000473320|ENSP00000407314	11284	TRUE	0.0409778	7.15758	0.420861	0.658054	FALSE
ENSG00000052850	11	44281994	44331716	-	ALX4	protein_coding	protein_coding	44286407	44331612	ENSP00000332744	5750	FALSE	0.280386	-2.32296	0.0983368		FALSE
ENSG00000053108	5	132532147	132948255	-	FSTL4	protein_coding	protein_coding|retained_intron|processed_transcript	132534790	132939674	ENSP00000265342|ENSP00000427662	6733	TRUE	-0.417992	0.671033	0.385098	0.628399	FALSE
ENSG00000053254	14	89591215	90085493	-	FOXN3	protein_coding	protein_coding|processed_transcript|nonsense_mediated_decay	89591488	89878820	ENSP00000450783|ENSP00000343288|ENSP00000261302|ENSP00000452005|ENSP00000452227|ENSP00000450833|ENSP00000451437|ENSP00000452444|ENSP00000450684|ENSP00000451024|ENSP00000451135|ENSP00000452290|ENSP00000451902	11033	TRUE	-0.0779976	6.74032	0.355108	0.603468	FALSE
ENSG00000053328	6	110567131	110679475	-	METTL24	protein_coding	protein_coding|processed_transcript	110567152	110679475	ENSP00000344071	1774	FALSE	0.0318059	-4.57844	0.926742		FALSE
ENSG00000053371	1	19630459	19638640	-	AKR7A2	protein_coding	protein_coding|nonsense_mediated_decay|retained_intron	19630719	19638618	ENSP00000235835|ENSP00000339084|ENSP00000419936|ENSP00000417891	1781	TRUE	-0.136505	3.61849	0.08059	0.269893	FALSE
ENSG00000053372	1	19578033	19586622	+	MRTO4	protein_coding	protein_coding|processed_transcript	19578330	19585321	ENSP00000364320	2822	TRUE	0.181805	4.35553	0.016388	0.108394	FALSE
ENSG00000053438	20	36149617	36152092	+	NNAT	protein_coding	protein_coding	36149734	36151158	ENSP00000062104|ENSP00000335497	1294	TRUE	-0.276529	-0.101038	0.0215724	0.127149	FALSE
ENSG00000053501	19	17326155	17330638	+	USE1	protein_coding	nonsense_mediated_decay|protein_coding|retained_intron	17326215	17330619	ENSP00000469658|ENSP00000390287|ENSP00000263897|ENSP00000470487|ENSP00000472362|ENSP00000473239|ENSP00000470882|ENSP00000369101|ENSP00000470065	2431	TRUE	0.226958	4.62573	0.00239371	0.0335326	FALSE
ENSG00000053524	3	182895831	183146566	-	MCF2L2	protein_coding	protein_coding|retained_intron|processed_transcript	182897171	183145765	ENSP00000328118|ENSP00000420070|ENSP00000388190|ENSP00000414131|ENSP00000417345	20568	FALSE	-0.10335	1.39586	0.609118		FALSE
ENSG00000053702	12	2934514	2944710	-	NRIP2	protein_coding	protein_coding	2936376	2944149	ENSP00000337501|ENSP00000446283|ENSP00000438338	2803	TRUE	-0.0189614	2.31555	0.836263	0.924086	FALSE
ENSG00000053747	18	21269407	21535030	+	LAMA3	protein_coding	protein_coding|non_stop_decay|retained_intron|processed_transcript	21269648	21534612	ENSP00000324532|ENSP00000468316|ENSP00000382432|ENSP00000467662|ENSP00000269217|ENSP00000466557|ENSP00000464836|ENSP00000467473|ENSP00000466658|ENSP00000468315	13522	FALSE	-0.830026	-0.625133	0.0582046		FALSE
ENSG00000053770	14	57735627	57756797	+	AP5M1	protein_coding	protein_coding|retained_intron|nonsense_mediated_decay|processed_transcript	57736033	57755602	ENSP00000261558|ENSP00000452211|ENSP00000451306|ENSP00000390531|ENSP00000473837|ENSP00000450422	4371	TRUE	0.233847	4.81396	0.000312984	0.00973161	TRUE
ENSG00000053900	4	25378835	25420120	+	ANAPC4	protein_coding	protein_coding|nonsense_mediated_decay|retained_intron	25379050	25420001	ENSP00000318775|ENSP00000426654|ENSP00000426512|ENSP00000421840	7494	TRUE	-0.0470257	4.8756	0.417573	0.65502	FALSE
ENSG00000053918	11	2465914	2870339	+	KCNQ1	protein_coding	protein_coding|processed_transcript	2465916	2869230	ENSP00000434560|ENSP00000155840|ENSP00000334497|ENSP00000370153	3971	TRUE	-0.362347	3.96957	0.165664	0.403289	FALSE
ENSG00000054116	1	36602173	36615098	-	TRAPPC3	protein_coding	protein_coding|processed_transcript	36602807	36614979	ENSP00000362261|ENSP00000362257|ENSP00000362256|ENSP00000362253	3313	TRUE	0.0557111	5.30401	0.242329	0.498129	FALSE
ENSG00000054118	1	36690017	36770958	+	THRAP3	protein_coding	protein_coding|processed_transcript	36748165	36769615	ENSP00000346634|ENSP00000433825|ENSP00000433066	4736	TRUE	0.0416766	6.28846	0.487419	0.70962	FALSE
ENSG00000054148	9	139743176	139745488	+	PHPT1	protein_coding	protein_coding|processed_transcript	139743883	139745296	ENSP00000360724|ENSP00000444757|ENSP00000247665	1908	TRUE	0.18835	5.67487	0.0122178	0.0902703	FALSE
ENSG00000054179	9	139942550	139948497	-	ENTPD2	protein_coding	protein_coding|processed_transcript	139943112	139948449	ENSP00000347213|ENSP00000312494	2633	FALSE	-0.144277	-2.19729	0.688513		FALSE
ENSG00000054219	2	160628362	160761260	-	LY75	protein_coding	protein_coding|retained_intron|processed_transcript	160628365	160761193	ENSP00000451511|ENSP00000451446|ENSP00000263636	9430	TRUE	-0.0977192	3.95814	0.362358	0.609595	FALSE
ENSG00000054267	1	235294949	235491534	-	ARID4B	protein_coding	nonsense_mediated_decay|protein_coding|retained_intron|processed_transcript	235324544	235490234	ENSP00000420620|ENSP00000264184|ENSP00000355562|ENSP00000264183|ENSP00000394663|ENSP00000416063|ENSP00000391497	11073	TRUE	-0.16336	5.59596	0.0347183	0.168191	FALSE
ENSG00000054277	1	241753404	241840678	-	OPN3	protein_coding	processed_transcript|protein_coding	241757733	241803556	ENSP00000355512|ENSP00000328018	3480	TRUE	-0.0727311	2.23749	0.621802	0.803798	FALSE
ENSG00000054282	1	243419320	243663394	+	SDCCAG8	protein_coding	protein_coding|processed_transcript	243419476	243663087	ENSP00000348137|ENSP00000375721|ENSP00000355499|ENSP00000341260|ENSP00000473868|ENSP00000410200	5353	TRUE	-0.0432877	4.25649	0.468653	0.696606	FALSE
ENSG00000054356	2	220154345	220174370	-	PTPRN	protein_coding	protein_coding|retained_intron|processed_transcript|nonsense_mediated_decay	220154951	220174054	ENSP00000386638|ENSP00000295718|ENSP00000396842|ENSP00000392598|ENSP00000388429|ENSP00000395379|ENSP00000408036|ENSP00000396464|ENSP00000397105|ENSP00000475591	8261	FALSE	-0.0556706	-3.42125	0.760506		FALSE
ENSG00000054392	1	210501596	210849638	+	HHAT	protein_coding	protein_coding	210502355	210847718	ENSP00000416845|ENSP00000444995|ENSP00000438468|ENSP00000442625|ENSP00000375773|ENSP00000439229|ENSP00000261458|ENSP00000308628|ENSP00000355977|ENSP00000413399|ENSP00000355976	4296	TRUE	-0.708666	0.8129	0.0542376	0.216304	FALSE
ENSG00000054523	1	10270863	10441661	+	KIF1B	protein_coding	protein_coding|retained_intron|processed_transcript	10292387	10438457	ENSP00000366297|ENSP00000263934|ENSP00000366290|ENSP00000366287|ENSP00000366284	17693	TRUE	-0.0770824	4.49093	0.441261	0.674772	FALSE
ENSG00000054598	6	1610681	1614127	+	FOXC1	protein_coding	protein_coding	1610681	1612339	ENSP00000370256	3447	FALSE	-1.40674	-0.97937	1.79586e-05		FALSE
ENSG00000054611	22	47158518	47571336	+	TBC1D22A	protein_coding	protein_coding|nonsense_mediated_decay|processed_transcript	47158684	47569266	ENSP00000336724|ENSP00000370383|ENSP00000398828|ENSP00000384036|ENSP00000347932|ENSP00000377964|ENSP00000406214|ENSP00000385634	5305	TRUE	-0.112901	4.47901	0.095995	0.296681	FALSE
ENSG00000054654	14	64319683	64693165	+	SYNE2	protein_coding	protein_coding|processed_transcript|retained_intron|nonsense_mediated_decay	64375867	64692279	ENSP00000350719|ENSP00000349969|ENSP00000341781|ENSP00000344528|ENSP00000348382|ENSP00000452570|ENSP00000450831|ENSP00000378249|ENSP00000451520|ENSP00000452434|ENSP00000451972|ENSP00000451184|ENSP00000452298|ENSP00000451009|ENSP00000450605|ENSP00000450789|ENSP00000391937|ENSP00000396794	31405	TRUE	-0.398638	6.03538	0.012098	0.0895555	FALSE
ENSG00000054690	14	68000018	68056329	+	PLEKHH1	protein_coding	protein_coding|retained_intron|nonsense_mediated_decay|processed_transcript	68008585	68054020	ENSP00000330278|ENSP00000452988|ENSP00000397712|ENSP00000453343|ENSP00000453699	10817	FALSE	-0.665796	0.637899	0.00949246		FALSE
ENSG00000054793	20	50213053	50385173	-	ATP9A	protein_coding	protein_coding|processed_transcript	50217753	50384908	ENSP00000309086|ENSP00000342481|ENSP00000385875	8317	TRUE	-1.1089	2.31913	0.00779124	0.0688682	FALSE
ENSG00000054796	20	55904815	55919050	+	SPO11	protein_coding	protein_coding|nonsense_mediated_decay	55904924	55918513	ENSP00000360310|ENSP00000316034|ENSP00000360307|ENSP00000413185|ENSP00000431842	1867	FALSE	-1.07778	-4.78749	0.0308218		FALSE
ENSG00000054803	20	54572496	54580528	-	CBLN4	protein_coding	protein_coding	54573616	54579227	ENSP00000064571	3024	FALSE	-0.348706	-4.92691	0.511303		FALSE
ENSG00000054938	11	74407474	74442430	-	CHRDL2	protein_coding	protein_coding|nonsense_mediated_decay|processed_transcript	74407543	74441933	ENSP00000432345|ENSP00000434257|ENSP00000365502|ENSP00000263671|ENSP00000365510|ENSP00000432055|ENSP00000434589|ENSP00000431380	3073	FALSE	-0.604302	-2.40525	0.0256041		FALSE
ENSG00000054965	11	73111532	73309234	-	FAM168A	protein_coding	protein_coding|retained_intron	73118579	73179519	ENSP00000064778|ENSP00000390501|ENSP00000348852	7823	TRUE	-0.0494243	4.5239	0.433532	0.669041	FALSE
ENSG00000054967	11	73087309	73108519	+	RELT	protein_coding	protein_coding|nonsense_mediated_decay|retained_intron	73100182	73106533	ENSP00000064780|ENSP00000439352|ENSP00000440562|ENSP00000377207	6322	TRUE	-0.217833	3.46988	0.16344	0.399881	FALSE
ENSG00000054983	14	88304164	88460009	-	GALC	protein_coding	nonsense_mediated_decay|protein_coding|processed_transcript|retained_intron	88400320	88459843	ENSP00000450472|ENSP00000261304|ENSP00000437513|ENSP00000377199|ENSP00000377198|ENSP00000451480|ENSP00000452314|ENSP00000451884|ENSP00000452208	6825	TRUE	-0.00851633	4.1138	0.929855	0.971045	FALSE
ENSG00000055044	2	203130439	203168389	+	NOP58	protein_coding	protein_coding|nonsense_mediated_decay|retained_intron|processed_transcript	203130665	203168156	ENSP00000264279|ENSP00000388905|ENSP00000388126	3299	TRUE	0.16571	6.76054	0.00961247	0.0776765	FALSE
ENSG00000055070	1	16679070	16724640	+	SZRD1	protein_coding	processed_transcript|protein_coding|nonsense_mediated_decay	16693753	16721760	ENSP00000383866|ENSP00000419589|ENSP00000383867|ENSP00000420441|ENSP00000364740|ENSP00000418012	4747	TRUE	-0.0985202	4.85088	0.130057	0.352427	FALSE
ENSG00000055118	7	150642049	150675403	-	KCNH2	protein_coding	protein_coding|retained_intron	150642456	150675001	ENSP00000328531|ENSP00000262186|ENSP00000376695|ENSP00000387657	7017	TRUE	-0.0291795	3.72005	0.949757	0.980978	FALSE
ENSG00000055130	7	148395006	148498128	+	CUL1	protein_coding	protein_coding	148427215	148497671	ENSP00000387160|ENSP00000473318|ENSP00000326804	3548	TRUE	0.0638065	6.34209	0.174036	0.414821	FALSE
ENSG00000055147	5	153369688	153418496	-	FAM114A2	protein_coding	protein_coding|processed_transcript	153372539	153414513	ENSP00000341597|ENSP00000430489|ENSP00000430384|ENSP00000429088|ENSP00000430186|ENSP00000428827|ENSP00000429753|ENSP00000428551|ENSP00000428941|ENSP00000429919|ENSP00000429403	6543	TRUE	0.0767288	5.26636	0.213362	0.464466	FALSE
ENSG00000055163	5	156693089	156822606	+	CYFIP2	protein_coding	nonsense_mediated_decay|protein_coding|processed_transcript|retained_intron	156712372	156820005	ENSP00000429846|ENSP00000429135|ENSP00000325817|ENSP00000390948|ENSP00000428009|ENSP00000427933|ENSP00000428079|ENSP00000430904|ENSP00000430930|ENSP00000428520|ENSP00000428022|ENSP00000313567|ENSP00000428645|ENSP00000428946|ENSP00000366799|ENSP00000428156|ENSP00000428655|ENSP00000444645|ENSP00000403793	10509	TRUE	-0.174738	5.13785	0.247522	0.502714	FALSE
ENSG00000055208	6	149539777	149732749	+	TAB2	protein_coding	protein_coding|processed_transcript|nonsense_mediated_decay	149539907	149730852	ENSP00000476139|ENSP00000443206|ENSP00000376106|ENSP00000445752|ENSP00000475580|ENSP00000356426|ENSP00000432709|ENSP00000286332	5758	TRUE	-0.0407891	6.09596	0.628813	0.807924	FALSE
ENSG00000055211	6	149887430	149912884	+	GINM1	protein_coding	protein_coding	149887551	149911971	ENSP00000356389|ENSP00000407343	2248	TRUE	0.0946467	5.12615	0.297006	0.549433	FALSE
ENSG00000055332	2	37326353	37384208	-	EIF2AK2	protein_coding	protein_coding|retained_intron	37334419	37374949	ENSP00000233057|ENSP00000378559|ENSP00000385014|ENSP00000393921|ENSP00000374663	10753	TRUE	-0.124659	6.04323	0.195309	0.442199	FALSE
ENSG00000055483	17	76783463	76837523	-	USP36	protein_coding	nonsense_mediated_decay|protein_coding|processed_transcript|non_stop_decay|retained_intron	76794502	76832445	ENSP00000465679|ENSP00000464746|ENSP00000468356|ENSP00000467280|ENSP00000464886|ENSP00000465698|ENSP00000441214|ENSP00000310590|ENSP00000401119|ENSP00000468549|ENSP00000466567|ENSP00000466187|ENSP00000467682|ENSP00000467520|ENSP00000475654|ENSP00000467951|ENSP00000466212|ENSP00000468194|ENSP00000465183	10409	TRUE	-0.0341894	5.96388	0.593389	0.784859	FALSE
ENSG00000055609	7	151832010	152133090	-	KMT2C	protein_coding	protein_coding|nonsense_mediated_decay|retained_intron|processed_transcript	151833917	152132871	ENSP00000353218|ENSP00000453752|ENSP00000262189|ENSP00000347325|ENSP00000439909|ENSP00000410411|ENSP00000408001|ENSP00000454058|ENSP00000403483|ENSP00000410239	22650	TRUE	-0.131948	6.86558	0.103919	0.311349	FALSE
ENSG00000055732	1	85483765	85514182	-	MCOLN3	protein_coding	protein_coding|processed_transcript|nonsense_mediated_decay	85484809	85511043	ENSP00000359621|ENSP00000342698|ENSP00000359619|ENSP00000474024	6623	FALSE	-0.548427	-2.26106	0.249995		FALSE
ENSG00000055813	2	56411258	56613308	+	CCDC85A	protein_coding	protein_coding	56411760	56611487	ENSP00000384040	3982	FALSE	0.045203	-2.04524	0.822246		FALSE
ENSG00000055917	2	20448452	20551995	-	PUM2	protein_coding	protein_coding|processed_transcript|nonsense_mediated_decay	20451346	20527121	ENSP00000338173|ENSP00000354370|ENSP00000326746|ENSP00000409905|ENSP00000385992|ENSP00000440093|ENSP00000387399|ENSP00000396727|ENSP00000408384|ENSP00000413515|ENSP00000395098	6858	TRUE	-0.0643863	6.68768	0.218447	0.470453	FALSE
ENSG00000055950	10	102729215	102747272	-	MRPL43	protein_coding	protein_coding|processed_transcript|retained_intron	102729614	102747200	ENSP00000430369|ENSP00000315364|ENSP00000359261|ENSP00000359262|ENSP00000408806|ENSP00000299179|ENSP00000339844|ENSP00000359256|ENSP00000315948|ENSP00000471004|ENSP00000359254	3573	TRUE	0.00711454	4.5379	0.88557	0.950953	FALSE
ENSG00000055955	3	52846991	52865495	-	ITIH4	protein_coding	protein_coding|retained_intron|processed_transcript	52847437	52864658	ENSP00000266041|ENSP00000340520|ENSP00000417824|ENSP00000384425|ENSP00000395634|ENSP00000440036	5462	FALSE	-0.0541409	-0.845701	0.659517		FALSE
ENSG00000055957	3	52811603	52826078	+	ITIH1	protein_coding	protein_coding|nonsense_mediated_decay|processed_transcript|retained_intron	52811632	52825927	ENSP00000442584|ENSP00000273283|ENSP00000417340|ENSP00000443973|ENSP00000443847|ENSP00000395836|ENSP00000419957|ENSP00000384589	4543	FALSE	-0.0349885	-3.81366	0.96986		FALSE
ENSG00000056050	4	170650616	170679104	-	C4orf27	protein_coding	protein_coding|retained_intron	170650732	170679028	ENSP00000406598	1436	TRUE	0.113477	3.56378	0.192439	0.439116	FALSE
ENSG00000056097	5	32354456	32444867	-	ZFR	protein_coding	protein_coding|retained_intron|processed_transcript|nonsense_mediated_decay	32355869	32444764	ENSP00000265069|ENSP00000422300	6792	TRUE	0.0346216	6.16333	0.473258	0.699219	FALSE
ENSG00000056277	X	129336685	129402873	-	ZNF280C	protein_coding	protein_coding	129338954	129394423	ENSP00000360017|ENSP00000408521	4634	TRUE	-0.0257193	2.52914	0.79676	0.905845	FALSE
ENSG00000056291	4	72897521	73013784	+	NPFFR2	protein_coding	protein_coding|processed_transcript	72897619	73013526	ENSP00000307822|ENSP00000340789|ENSP00000379321|ENSP00000351599	2359	FALSE	-0.717429	-4.70908	0.180605		FALSE
ENSG00000056487	22	45277042	45405880	-	PHF21B	protein_coding	protein_coding|processed_transcript|retained_intron	45278969	45405430	ENSP00000385053|ENSP00000324403|ENSP00000379410|ENSP00000385105|ENSP00000388619|ENSP00000401091|ENSP00000401294	5753	FALSE	-0.904346	-3.53024	0.0859457		FALSE
ENSG00000056558	9	123664671	123691451	-	TRAF1	protein_coding	protein_coding	123667301	123688353	ENSP00000362994|ENSP00000443183|ENSP00000438583	6449	TRUE	-0.209427	4.8088	0.0630521	0.234626	FALSE
ENSG00000056586	9	125606835	125667620	-	RC3H2	protein_coding	protein_coding|nonsense_mediated_decay|retained_intron|processed_transcript	125611909	125659788	ENSP00000362774|ENSP00000474709|ENSP00000398081|ENSP00000349783|ENSP00000411767|ENSP00000381663|ENSP00000362769|ENSP00000335150|ENSP00000474148	11545	TRUE	0.0833371	5.5399	0.190064	0.436405	FALSE
ENSG00000056661	17	36890150	36906070	-	PCGF2	protein_coding	protein_coding	36890412	36896655	ENSP00000354033|ENSP00000461961|ENSP00000462537|ENSP00000463440|ENSP00000464553|ENSP00000462755|ENSP00000464513	3511	TRUE	0.282327	0.83558	0.236452	0.491065	FALSE
ENSG00000056736	3	53880607	53899827	+	IL17RB	protein_coding	protein_coding|retained_intron	53880616	53899332	ENSP00000288167|ENSP00000418638	3038	TRUE	0.468999	2.19128	0.00304894	0.0388573	FALSE
ENSG00000056972	6	111877657	111927481	-	TRAF3IP2	protein_coding	protein_coding|processed_transcript|retained_intron	111880611	111922417	ENSP00000357750|ENSP00000352889|ENSP00000345984|ENSP00000376339|ENSP00000357724	6553	TRUE	0.0253473	3.54896	0.762637	0.88805	FALSE
ENSG00000056998	X	2746829	2800859	+	GYG2	protein_coding	protein_coding|processed_transcript	2748230	2799251	ENSP00000381786|ENSP00000370555|ENSP00000341273|ENSP00000446092|ENSP00000430764|ENSP00000370549	3646	FALSE	-1.80058	-4.33203	0.000923562		FALSE
ENSG00000057019	3	98514785	98620533	-	DCBLD2	protein_coding	protein_coding|retained_intron|processed_transcript	98518219	98620170	ENSP00000321573|ENSP00000321646|ENSP00000396803	11274	TRUE	-0.0891549	4.61949	0.361668	0.608915	FALSE
ENSG00000057149	18	61322431	61329197	-	SERPINB3	protein_coding	protein_coding	61322894	61328450	ENSP00000283752|ENSP00000329498	1777	FALSE	-0.121198	-4.97086	1		FALSE
ENSG00000057252	1	179262925	179327815	+	SOAT1	protein_coding	protein_coding	179271820	179322773	ENSP00000441356|ENSP00000445315|ENSP00000442503|ENSP00000356591|ENSP00000411309	7033	TRUE	-0.134207	4.90932	0.11007	0.321238	FALSE
ENSG00000057294	12	32943679	33049774	-	PKP2	protein_coding	protein_coding|retained_intron|processed_transcript	32945361	33049665	ENSP00000342800|ENSP00000070846	6069	TRUE	-0.208586	3.90296	0.59912	0.789146	FALSE
ENSG00000057468	1	76262567	76378923	+	MSH4	protein_coding	protein_coding	76262671	76378569	ENSP00000263187	3266	FALSE	0.687988	-0.417032	0.00010567		FALSE
ENSG00000057593	13	113760105	113774995	+	F7	protein_coding	protein_coding|nonsense_mediated_decay|retained_intron|processed_transcript	113760111	113773319	ENSP00000329546|ENSP00000442051|ENSP00000364731|ENSP00000387669	3792	FALSE	0.856254	-4.25048	0.0315702		FALSE
ENSG00000057608	10	5807186	5884095	-	GDI2	protein_coding	protein_coding|processed_transcript	5807972	5855221	ENSP00000369538|ENSP00000387565|ENSP00000369475|ENSP00000369528|ENSP00000401733|ENSP00000394177|ENSP00000476707|ENSP00000369470|ENSP00000476832	4033	TRUE	0.0886077	7.10809	0.172311	0.412203	FALSE
ENSG00000057657	6	106534195	106557814	+	PRDM1	protein_coding	protein_coding|retained_intron	106534429	106555358	ENSP00000358087|ENSP00000358092|ENSP00000395566|ENSP00000399772|ENSP00000358085	6369	TRUE	0.0758573	8.4323	0.411548	0.649922	FALSE
ENSG00000057663	6	106632351	106773666	-	ATG5	protein_coding	processed_transcript|protein_coding	106634418	106764083	ENSP00000343313|ENSP00000358072|ENSP00000358066|ENSP00000353884	3924	TRUE	0.100446	5.18065	0.11561	0.330125	FALSE
ENSG00000057704	12	94960900	95044338	-	TMCC3	protein_coding	protein_coding|processed_transcript	94965214	95044206	ENSP00000261226|ENSP00000449888|ENSP00000450078	6515	TRUE	-0.298945	4.3153	0.0424628	0.189133	FALSE
ENSG00000057757	1	24104895	24114722	+	PITHD1	protein_coding	protein_coding	24105006	24113863	ENSP00000246151|ENSP00000405957|ENSP00000363648	2186	TRUE	-0.0457535	4.6586	0.438216	0.672716	FALSE
ENSG00000057935	2	42721709	42984087	+	MTA3	protein_coding	protein_coding|processed_transcript|nonsense_mediated_decay|retained_intron	42795886	42980536	ENSP00000383973|ENSP00000384249|ENSP00000385045|ENSP00000391455|ENSP00000385241|ENSP00000386763|ENSP00000401815|ENSP00000385823|ENSP00000388722	10580	TRUE	-0.178495	4.08357	0.0256	0.140462	FALSE
ENSG00000058056	3	179370543	179507189	+	USP13	protein_coding	protein_coding|processed_transcript|nonsense_mediated_decay	179371014	179501926	ENSP00000263966|ENSP00000418651|ENSP00000417146|ENSP00000420057	8440	TRUE	-0.686164	2.96284	0.000150616	0.00616577	TRUE
ENSG00000058063	3	182511288	182639423	+	ATP11B	protein_coding	protein_coding|processed_transcript|retained_intron|nonsense_mediated_decay	182511548	182635889	ENSP00000321195|ENSP00000419032|ENSP00000418421|ENSP00000417406|ENSP00000417124|ENSP00000419768|ENSP00000419152	9196	TRUE	0.131666	7.61801	0.125681	0.345932	FALSE
ENSG00000058085	1	183155373	183214035	+	LAMC2	protein_coding	protein_coding|processed_transcript	183155488	183212532	ENSP00000432063|ENSP00000264144	6543	FALSE	-0.411849	-3.9558	0.236136		FALSE
ENSG00000058091	7	90095738	90839905	+	CDK14	protein_coding	protein_coding|processed_transcript|nonsense_mediated_decay	90225942	90747492	ENSP00000393616|ENSP00000410770|ENSP00000394570|ENSP00000406848|ENSP00000369390|ENSP00000401603|ENSP00000265741|ENSP00000385034|ENSP00000387794|ENSP00000398936	6841	TRUE	-0.0666275	5.88169	0.471888	0.698668	FALSE
ENSG00000058262	3	127770484	127790526	+	SEC61A1	protein_coding	protein_coding|retained_intron|processed_transcript	127770729	127788502	ENSP00000418493|ENSP00000243253|ENSP00000419172|ENSP00000411445	4697	TRUE	0.090834	9.59111	0.129172	0.350861	FALSE
ENSG00000058272	12	80167343	80329240	-	PPP1R12A	protein_coding	protein_coding|nonsense_mediated_decay|retained_intron	80169712	80328711	ENSP00000261207|ENSP00000389168|ENSP00000416769|ENSP00000450059|ENSP00000449647|ENSP00000449666|ENSP00000449514|ENSP00000446855|ENSP00000447144|ENSP00000446816|ENSP00000450061|ENSP00000447338|ENSP00000449843	12490	TRUE	-0.099525	5.37856	0.150388	0.381972	FALSE
ENSG00000058335	15	79252289	79383115	-	RASGRF1	protein_coding	protein_coding|processed_transcript|retained_intron	79254489	79382840	ENSP00000452781|ENSP00000405963|ENSP00000378228	8683	FALSE	-0.350639	0.0677064	0.354451		FALSE
ENSG00000058404	7	44256749	44374176	-	CAMK2B	protein_coding	protein_coding|nonsense_mediated_decay|retained_intron|processed_transcript	44259661	44365020	ENSP00000326375|ENSP00000390292|ENSP00000379098|ENSP00000428912|ENSP00000422416|ENSP00000410445|ENSP00000397937|ENSP00000351542|ENSP00000326427|ENSP00000326600|ENSP00000326544|ENSP00000326518|ENSP00000258682|ENSP00000379096|ENSP00000388951|ENSP00000390419|ENSP00000400387|ENSP00000388445	8159	FALSE	0.24593	0.276166	0.135578		FALSE
ENSG00000058453	1	17066768	17299474	+	CROCC	protein_coding	processed_transcript|protein_coding|retained_intron	17248514	17298938	ENSP00000364691|ENSP00000402626	8871	TRUE	-0.0980072	4.59239	0.269841	0.523966	FALSE
ENSG00000058600	16	22308730	22346424	+	POLR3E	protein_coding	protein_coding|nonsense_mediated_decay|retained_intron|processed_transcript	22310304	22345018	ENSP00000299853|ENSP00000456967|ENSP00000454507|ENSP00000399254|ENSP00000456718|ENSP00000352140|ENSP00000456771|ENSP00000456454|ENSP00000456526|ENSP00000454225|ENSP00000454875	9454	TRUE	0.00348412	6.06702	0.939047	0.975318	FALSE
ENSG00000058668	1	203595689	203713209	+	ATP2B4	protein_coding	protein_coding|processed_transcript|nonsense_mediated_decay	203652334	203708979	ENSP00000350310|ENSP00000356187|ENSP00000356188|ENSP00000375816|ENSP00000340930|ENSP00000391150|ENSP00000349165|ENSP00000433577	9721	TRUE	0.0377742	5.38063	0.791931	0.904092	FALSE
ENSG00000058673	1	203764782	203823252	+	ZC3H11A	protein_coding	processed_transcript|protein_coding|nonsense_mediated_decay	203786199	203821524	ENSP00000406531|ENSP00000415072|ENSP00000356183|ENSP00000356181|ENSP00000333253|ENSP00000432602|ENSP00000438527|ENSP00000356179	9700	TRUE	0.0101397	7.92213	0.853561	0.933344	FALSE
ENSG00000058729	5	96496571	96518964	-	RIOK2	protein_coding	protein_coding|retained_intron|nonsense_mediated_decay	96498765	96518895	ENSP00000283109|ENSP00000421830|ENSP00000422772|ENSP00000420932|ENSP00000424325	5502	TRUE	0.277979	4.41417	0.000379535	0.0107815	FALSE
ENSG00000058799	1	54317392	54356407	-	YIPF1	protein_coding	nonsense_mediated_decay|protein_coding|processed_transcript	54325740	54356249	ENSP00000432266|ENSP00000360452|ENSP00000072644|ENSP00000439926|ENSP00000416507	2259	TRUE	-0.0533954	4.88498	0.514413	0.730274	FALSE
ENSG00000058804	1	54231133	54304533	-	NDC1	protein_coding	protein_coding|processed_transcript	54233646	54303934	ENSP00000360483|ENSP00000440873|ENSP00000439947|ENSP00000234725	5135	TRUE	0.0999753	4.22065	0.225598	0.479331	FALSE
ENSG00000058866	3	185823457	186080026	-	DGKG	protein_coding	processed_transcript|protein_coding|retained_intron	185867882	186038248	ENSP00000265022|ENSP00000339777|ENSP00000371599|ENSP00000440507|ENSP00000395526	10978	TRUE	-0.0873684	1.0374	0.749257	0.882352	FALSE
ENSG00000059122	16	2961938	3001209	+	FLYWCH1	protein_coding	protein_coding|processed_transcript|retained_intron	2979687	2998984	ENSP00000253928|ENSP00000382575|ENSP00000399938|ENSP00000458282|ENSP00000459326|ENSP00000458661|ENSP00000344122|ENSP00000461566|ENSP00000458689|ENSP00000459480	8413	TRUE	0.0745539	4.91845	0.364491	0.611383	FALSE
ENSG00000059145	16	1413206	1464752	-	UNKL	protein_coding	protein_coding|processed_transcript|retained_intron|nonsense_mediated_decay	1416244	1464692	ENSP00000373873|ENSP00000385895|ENSP00000375763|ENSP00000248104|ENSP00000380606|ENSP00000422852|ENSP00000384850|ENSP00000423107|ENSP00000380604|ENSP00000372205|ENSP00000301712	8504	TRUE	0.0367434	4.94869	0.678686	0.839092	FALSE
ENSG00000059377	7	139476850	139720125	+	TBXAS1	protein_coding	processed_transcript|protein_coding|nonsense_mediated_decay|retained_intron	139529187	139719896	ENSP00000388736|ENSP00000263552|ENSP00000388612|ENSP00000338087|ENSP00000389414|ENSP00000392361|ENSP00000392702|ENSP00000402536|ENSP00000415892|ENSP00000391567|ENSP00000411274|ENSP00000411326|ENSP00000412710|ENSP00000444626	6271	TRUE	0.0457788	6.34032	0.793385	0.904635	FALSE
ENSG00000059378	7	139723544	139763521	-	PARP12	protein_coding	protein_coding|nonsense_mediated_decay|retained_intron|processed_transcript	139724363	139762647	ENSP00000263549|ENSP00000417730|ENSP00000417606|ENSP00000418105|ENSP00000418640	6285	TRUE	0.0520503	5.45005	0.556192	0.759805	FALSE
ENSG00000059573	10	97365696	97416463	-	ALDH18A1	protein_coding	protein_coding|processed_transcript	97366522	97413134	ENSP00000360268|ENSP00000360265	3756	TRUE	0.0880438	6.54857	0.150132	0.3818	FALSE
ENSG00000059588	1	234527059	234614849	-	TARBP1	protein_coding	protein_coding|processed_transcript	234527326	234614849	ENSP00000040877	7743	TRUE	0.113331	5.12556	0.382008	0.62599	FALSE
ENSG00000059691	4	152591656	152682175	-	PET112	protein_coding	protein_coding|retained_intron|nonsense_mediated_decay|processed_transcript	152592329	152682134	ENSP00000263985|ENSP00000426859|ENSP00000421005|ENSP00000425294|ENSP00000423999|ENSP00000421240|ENSP00000420831|ENSP00000421105	11757	TRUE	0.0602738	3.31458	0.418884	0.656424	FALSE
ENSG00000059728	2	70124820	70170077	+	MXD1	protein_coding	protein_coding|nonsense_mediated_decay|retained_intron|processed_transcript	70142463	70165413	ENSP00000410672|ENSP00000264444|ENSP00000386523|ENSP00000443935	6321	TRUE	0.09807	5.28577	0.435598	0.670874	FALSE
ENSG00000059758	12	96672039	96794338	-	CDK17	protein_coding	protein_coding|retained_intron|processed_transcript	96674023	96728840	ENSP00000261211|ENSP00000444459|ENSP00000442926|ENSP00000450058|ENSP00000447282|ENSP00000447441|ENSP00000448132	6547	TRUE	-0.162545	5.82469	0.0329194	0.162763	FALSE
ENSG00000059769	9	114393632	114432508	+	DNAJC25	protein_coding	protein_coding|nonsense_mediated_decay	114393688	114429217	ENSP00000320650|ENSP00000464086|ENSP00000399325|ENSP00000451984	3675	TRUE	0.0911241	4.75996	0.24332	0.498758	FALSE
ENSG00000059804	12	8071826	8088871	-	SLC2A3	protein_coding	protein_coding|processed_transcript|retained_intron|nonsense_mediated_decay	8074012	8088630	ENSP00000075120|ENSP00000440750|ENSP00000441496	6159	TRUE	-0.719837	3.35911	0.0503941	0.208727	FALSE
ENSG00000059915	10	104162376	104181296	-	PSD	protein_coding	protein_coding|processed_transcript	104162960	104176795	ENSP00000020673|ENSP00000384830	6327	TRUE	-0.145562	0.958207	0.210601	0.460508	FALSE
ENSG00000060069	18	77439801	77514510	+	CTDP1	protein_coding	protein_coding|processed_transcript|retained_intron	77439948	77513787	ENSP00000299543|ENSP00000075430|ENSP00000465119|ENSP00000467563	5296	TRUE	0.00851368	4.31299	0.881452	0.948948	FALSE
ENSG00000060138	12	10851683	10875911	-	YBX3	protein_coding	protein_coding|retained_intron|processed_transcript|nonsense_mediated_decay	10853890	10875710	ENSP00000279550|ENSP00000228251|ENSP00000441447	8615	TRUE	-0.455118	5.70979	0.146063	0.376349	FALSE
ENSG00000060140	12	10771538	10826917	-	STYK1	protein_coding	protein_coding	10772746	10787217	ENSP00000075503|ENSP00000443760|ENSP00000446241|ENSP00000445391|ENSP00000444488|ENSP00000444942	3424	FALSE	0.117324	-3.73483	0.708285		FALSE
ENSG00000060237	12	861759	1020618	+	WNK1	protein_coding	protein_coding|processed_transcript|retained_intron	862732	1017955	ENSP00000441972|ENSP00000313059|ENSP00000444465|ENSP00000392542|ENSP00000433548|ENSP00000341292|ENSP00000438313|ENSP00000446462|ENSP00000439552|ENSP00000460651|ENSP00000459380|ENSP00000446253|ENSP00000437503|ENSP00000438985	14370	TRUE	-0.154865	6.1473	0.034199	0.166632	FALSE
ENSG00000060303	6	50824968	50825375	-	RPS17P5	pseudogene	processed_pseudogene				408	FALSE	0.599988	-4.67337	0.0277414		FALSE
ENSG00000060339	10	70480769	70552134	+	CCAR1	protein_coding	protein_coding|nonsense_mediated_decay|processed_transcript|retained_intron	70481294	70551020	ENSP00000438881|ENSP00000265872|ENSP00000441820|ENSP00000442410|ENSP00000445254|ENSP00000439153|ENSP00000439571|ENSP00000439252|ENSP00000438610|ENSP00000439642|ENSP00000443808|ENSP00000437760|ENSP00000440224|ENSP00000438939	6002	TRUE	0.0410705	5.97184	0.308412	0.559966	FALSE
ENSG00000060491	20	61436187	61445352	+	OGFR	protein_coding	protein_coding	61436212	61444998	ENSP00000290291|ENSP00000359491|ENSP00000395168	4702	TRUE	-0.113202	5.58068	0.0953367	0.295399	FALSE
ENSG00000060558	19	3136191	3163767	+	GNA15	protein_coding	protein_coding|nonsense_mediated_decay|retained_intron	3136449	3163014	ENSP00000262958|ENSP00000467256	2613	TRUE	-1.21597	-0.436227	0.00014615	0.0060639	TRUE
ENSG00000060566	19	4153598	4173051	+	CREB3L3	protein_coding	protein_coding|retained_intron	4153745	4171963	ENSP00000078445|ENSP00000252587|ENSP00000469355|ENSP00000472399|ENSP00000470119	2678	FALSE	-0.640499	-4.27128	0.127591		FALSE
ENSG00000060642	1	27113963	27124889	+	PIGV	protein_coding	protein_coding|nonsense_mediated_decay	27117307	27124332	ENSP00000399067|ENSP00000436884|ENSP00000078527|ENSP00000388425|ENSP00000395156|ENSP00000363260|ENSP00000406080	3382	TRUE	-0.00779524	3.5289	0.946814	0.979373	FALSE
ENSG00000060656	1	29563028	29653325	+	PTPRU	protein_coding	protein_coding|processed_transcript|retained_intron	29563157	29652170	ENSP00000334941|ENSP00000362884|ENSP00000349333|ENSP00000314987|ENSP00000392332|ENSP00000432906	6700	TRUE	-0.519013	0.532617	0.0540515	0.216152	FALSE
ENSG00000060688	1	31732417	31769662	-	SNRNP40	protein_coding	protein_coding|processed_transcript	31732922	31769598	ENSP00000263694|ENSP00000362825|ENSP00000406841	4011	TRUE	0.0955399	4.02972	0.0865931	0.28095	FALSE
ENSG00000060709	12	130880682	131200826	-	RIMBP2	protein_coding	protein_coding|nonsense_mediated_decay|retained_intron	130883683	130963558	ENSP00000261655|ENSP00000439437|ENSP00000439030|ENSP00000440347|ENSP00000439159	8738	FALSE	0.431704	-1.01084	0.294666		FALSE
ENSG00000060718	1	103342023	103574052	-	COL11A1	protein_coding	protein_coding|retained_intron|processed_transcript	103343578	103573734	ENSP00000359114|ENSP00000351163|ENSP00000302551|ENSP00000426533|ENSP00000408640|ENSP00000410177	8265	FALSE	-0.67874	-0.0522081	0.0893326		FALSE
ENSG00000060749	11	32914724	33014862	+	QSER1	protein_coding	protein_coding|processed_transcript|retained_intron	32949573	33014753	ENSP00000382241|ENSP00000432766|ENSP00000436870|ENSP00000432136	10537	TRUE	0.0334967	4.66454	0.610921	0.796945	FALSE
ENSG00000060762	6	166778407	166796486	-	MPC1	protein_coding	protein_coding|processed_transcript|retained_intron	166778920	166796364	ENSP00000354223|ENSP00000340784	1525	TRUE	0.185112	5.43335	0.0603357	0.228684	FALSE
ENSG00000060971	3	38144620	38178733	-	ACAA1	protein_coding	processed_transcript|protein_coding|nonsense_mediated_decay|retained_intron	38164538	38178526	ENSP00000333664|ENSP00000301810|ENSP00000414021|ENSP00000395183|ENSP00000391078|ENSP00000398172|ENSP00000389226|ENSP00000445710|ENSP00000391918|ENSP00000396485|ENSP00000405785|ENSP00000403124	7106	TRUE	-0.0528729	5.17549	0.343167	0.592623	FALSE
ENSG00000060982	12	24964295	25102393	-	BCAT1	protein_coding	protein_coding|processed_transcript	24970945	25101866	ENSP00000261192|ENSP00000440817|ENSP00000339805|ENSP00000443459|ENSP00000440827|ENSP00000438593	10372	TRUE	0.417406	3.38304	0.063164	0.234907	FALSE
ENSG00000061273	12	48176505	48226915	-	HDAC7	protein_coding	protein_coding|retained_intron|nonsense_mediated_decay|processed_transcript	48177624	48213568	ENSP00000080059|ENSP00000351326|ENSP00000448305|ENSP00000446538|ENSP00000448532|ENSP00000449171|ENSP00000369984|ENSP00000447191|ENSP00000404394|ENSP00000448448|ENSP00000401872|ENSP00000396159|ENSP00000410068|ENSP00000411058|ENSP00000389501|ENSP00000388561|ENSP00000412155|ENSP00000397236|ENSP00000400811|ENSP00000403149|ENSP00000387792|ENSP00000390415	9936	TRUE	-0.0795678	6.82771	0.285296	0.539189	FALSE
ENSG00000061337	8	20103676	20161474	-	LZTS1	protein_coding	protein_coding	20107236	20112692	ENSP00000370981|ENSP00000265801|ENSP00000429263	5706	FALSE	-0.665148	-3.91724	0.0703082		FALSE
ENSG00000061455	5	122424816	122529960	+	PRDM6	protein_coding	protein_coding|nonsense_mediated_decay|processed_transcript	122425710	122522892	ENSP00000384725|ENSP00000390919	9350	FALSE	0.332612	-0.522716	0.071771		FALSE
ENSG00000061492	5	137419581	137428054	+	WNT8A	protein_coding	protein_coding|nonsense_mediated_decay	137419779	137427148	ENSP00000426653|ENSP00000354726|ENSP00000424809|ENSP00000381739	2089	FALSE	-0.447828	-4.51921	0.303753		FALSE
ENSG00000061656	20	34203814	34208971	+	SPAG4	protein_coding	protein_coding|retained_intron|processed_transcript	34203926	34208944	ENSP00000363391|ENSP00000396670|ENSP00000399231	2240	TRUE	-0.202815	6.8422	0.170007	0.40929	FALSE
ENSG00000061676	2	183773843	183903586	-	NCKAP1	protein_coding	protein_coding|retained_intron|processed_transcript	183790433	183902827	ENSP00000355348|ENSP00000354251	22520	TRUE	0.176517	5.03341	0.303235	0.555296	FALSE
ENSG00000061794	12	27863706	27909228	+	MRPS35	protein_coding	protein_coding|nonsense_mediated_decay	27863777	27908380	ENSP00000081029|ENSP00000437990|ENSP00000445390|ENSP00000437991|ENSP00000442137	1979	TRUE	0.150444	4.36523	0.0750521	0.259196	FALSE
ENSG00000061918	4	156680144	156728743	+	GUCY1B3	protein_coding	protein_coding	156680293	156727558	ENSP00000427226|ENSP00000426786|ENSP00000426319|ENSP00000422313|ENSP00000264424|ENSP00000420842|ENSP00000425065	3724	TRUE	-0.641115	-0.576722	0.018595	0.116343	FALSE
ENSG00000061936	12	132195626	132284282	+	SFSWAP	protein_coding	retained_intron|protein_coding|nonsense_mediated_decay|processed_transcript	132195775	132284030	ENSP00000261674|ENSP00000445832|ENSP00000443045|ENSP00000437738|ENSP00000439957	10157	TRUE	-0.089904	5.49261	0.18435	0.429163	FALSE
ENSG00000061938	3	195590235	195638816	-	TNK2	protein_coding	protein_coding|retained_intron|processed_transcript|nonsense_mediated_decay	195591052	195623097	ENSP00000398614|ENSP00000371341|ENSP00000329425|ENSP00000392546|ENSP00000376201|ENSP00000395588|ENSP00000390435|ENSP00000415126|ENSP00000323216|ENSP00000392253|ENSP00000409462|ENSP00000393707|ENSP00000395154|ENSP00000390088	11297	TRUE	-0.123197	6.44171	0.225934	0.479391	FALSE
ENSG00000061987	12	62860597	62991363	+	MON2	protein_coding	protein_coding|processed_transcript|nonsense_mediated_decay|retained_intron	62860988	62986526	ENSP00000377252|ENSP00000377250|ENSP00000280379|ENSP00000447407|ENSP00000446626|ENSP00000449215|ENSP00000377249|ENSP00000446635|ENSP00000450136|ENSP00000446802	13121	TRUE	-0.0363218	6.56438	0.599962	0.789772	FALSE
ENSG00000062038	16	68670092	68756519	+	CDH3	protein_coding	processed_transcript|protein_coding|nonsense_mediated_decay	68679283	68756474	ENSP00000264012|ENSP00000398485|ENSP00000464021|ENSP00000462948|ENSP00000462111|ENSP00000464058|ENSP00000463267|ENSP00000463364|ENSP00000463415	5009	FALSE	-0.0647758	-3.59852	0.848125		FALSE
ENSG00000062096	X	2959512	3030767	+	ARSF	protein_coding	protein_coding	2976652	3030594	ENSP00000370519|ENSP00000445594|ENSP00000352319	2215	FALSE	-0.821858	-4.85329	0.0703925		FALSE
ENSG00000062194	5	56469775	56560506	+	GPBP1	protein_coding	protein_coding|retained_intron	56509958	56558576	ENSP00000401596|ENSP00000421709|ENSP00000421202|ENSP00000403522|ENSP00000422337|ENSP00000264779|ENSP00000440090	6493	TRUE	0.0300085	7.11848	0.599942	0.789772	FALSE
ENSG00000062282	11	75470557	75512579	+	DGAT2	protein_coding	protein_coding|processed_transcript|retained_intron	75480037	75511550	ENSP00000474015|ENSP00000474887|ENSP00000228027|ENSP00000365438|ENSP00000474668|ENSP00000475066	7904	TRUE	0.255007	3.17791	0.178733	0.421677	FALSE
ENSG00000062370	19	44830708	44871377	-	ZNF112	protein_coding	protein_coding|nonsense_mediated_decay	44831589	44871257	ENSP00000346305|ENSP00000337081|ENSP00000441990|ENSP00000466797|ENSP00000467064|ENSP00000464862|ENSP00000467994	3848	FALSE	0.362382	-1.34713	0.270929		FALSE
ENSG00000062485	12	56665483	56694176	-	CS	protein_coding	nonsense_mediated_decay|protein_coding|retained_intron	56665666	56693985	ENSP00000449571|ENSP00000446779|ENSP00000342056|ENSP00000449080|ENSP00000440543|ENSP00000446492|ENSP00000449491|ENSP00000448667|ENSP00000450403|ENSP00000447986|ENSP00000450312|ENSP00000449025|ENSP00000450101|ENSP00000447442|ENSP00000449427|ENSP00000448409|ENSP00000449753|ENSP00000448172|ENSP00000447948|ENSP00000447346|ENSP00000448166|ENSP00000447582	6402	TRUE	0.089259	6.45633	0.112871	0.325387	FALSE
ENSG00000062524	15	41795836	41806085	-	LTK	protein_coding	protein_coding|retained_intron	41796197	41805907	ENSP00000347293|ENSP00000263800|ENSP00000458111|ENSP00000392196	3490	TRUE	0.400332	5.11057	0.0561732	0.220499	FALSE
ENSG00000062582	7	43906157	43909492	-	MRPS24	protein_coding	protein_coding|nonsense_mediated_decay|retained_intron|processed_transcript	43906301	43909094	ENSP00000318158|ENSP00000407625|ENSP00000409298	2613	FALSE	0.331397	-0.305102	0.00201383		FALSE
ENSG00000062598	20	44994688	45061704	-	ELMO2	protein_coding	protein_coding|nonsense_mediated_decay|processed_transcript	44995999	45023121	ENSP00000290246|ENSP00000431972|ENSP00000361249|ENSP00000414329|ENSP00000379673|ENSP00000396519|ENSP00000409920|ENSP00000415641|ENSP00000326172|ENSP00000388962|ENSP00000416181	6714	TRUE	-0.202218	5.19	0.0102006	0.0804999	FALSE
ENSG00000062650	10	88195013	88281572	-	WAPAL	protein_coding	processed_transcript|protein_coding	88197303	88277826	ENSP00000298767|ENSP00000361145|ENSP00000263070	7280	TRUE	-0.015616	5.70994	0.746384	0.880553	FALSE
ENSG00000062716	17	57784553	57919616	+	VMP1	protein_coding	processed_transcript|protein_coding|nonsense_mediated_decay|retained_intron	57808808	57917272	ENSP00000262291|ENSP00000465972|ENSP00000445130|ENSP00000466579|ENSP00000439959|ENSP00000465947|ENSP00000466413|ENSP00000444969|ENSP00000466198|ENSP00000467093|ENSP00000466511|ENSP00000446230|ENSP00000465397|ENSP00000465911|ENSP00000467350	6916	TRUE	-0.047305	6.44641	0.735107	0.874091	FALSE
ENSG00000062725	17	58520520	58603580	-	APPBP2	protein_coding	protein_coding|nonsense_mediated_decay|processed_transcript	58524945	58603292	ENSP00000083182|ENSP00000467025|ENSP00000466802|ENSP00000464962	9866	TRUE	-0.0270341	4.56393	0.708854	0.857217	FALSE
ENSG00000062822	19	50887461	50921273	+	POLD1	protein_coding	nonsense_mediated_decay|protein_coding|retained_intron	50902109	50921201	ENSP00000470726|ENSP00000406046|ENSP00000472600|ENSP00000473052|ENSP00000472607|ENSP00000472445|ENSP00000470426|ENSP00000469115|ENSP00000469308	4856	TRUE	0.066736	4.00804	0.415342	0.652666	FALSE
ENSG00000063015	17	27281919	27333458	-	SEZ6	protein_coding	protein_coding|nonsense_mediated_decay|retained_intron	27282652	27332887	ENSP00000353440|ENSP00000437650|ENSP00000312942|ENSP00000440764|ENSP00000440216|ENSP00000403784|ENSP00000337407|ENSP00000443589|ENSP00000466107	5103	FALSE	-0.408709	-1.64306	0.0411713		FALSE
ENSG00000063046	12	53399942	53435993	+	EIF4B	protein_coding	protein_coding|processed_transcript|nonsense_mediated_decay|retained_intron	53400268	53434004	ENSP00000262056|ENSP00000448399|ENSP00000447192|ENSP00000388806|ENSP00000412530|ENSP00000448365|ENSP00000449746|ENSP00000450324|ENSP00000448980	6146	TRUE	0.18189	8.66056	0.0315208	0.158805	FALSE
ENSG00000063127	19	49792895	49828482	-	SLC6A16	protein_coding	protein_coding|retained_intron	49793383	49814604	ENSP00000338627|ENSP00000404022|ENSP00000469885|ENSP00000470623|ENSP00000472752|ENSP00000472191	3599	TRUE	0.0161791	1.33901	0.91047	0.962195	FALSE
ENSG00000063169	19	48111453	48206533	+	GLTSCR1	protein_coding	protein_coding|retained_intron	48176832	48205669	ENSP00000379946|ENSP00000469738	7147	TRUE	-0.0782993	3.87883	0.249489	0.504617	FALSE
ENSG00000063176	19	49122548	49133974	+	SPHK2	protein_coding	protein_coding|nonsense_mediated_decay|non_stop_decay|processed_transcript|retained_intron	49123772	49133974	ENSP00000245222|ENSP00000341091|ENSP00000471180|ENSP00000470092|ENSP00000469158|ENSP00000410044|ENSP00000471111|ENSP00000469448|ENSP00000470679|ENSP00000471205|ENSP00000413369|ENSP00000472983	6008	TRUE	0.2121	3.97635	0.00271165	0.0361682	FALSE
ENSG00000063177	19	49118585	49122793	-	RPL18	protein_coding	retained_intron|protein_coding|non_stop_decay|nonsense_mediated_decay	49118587	49122400	ENSP00000447001|ENSP00000470988|ENSP00000084795|ENSP00000448899|ENSP00000449204|ENSP00000446634|ENSP00000449067|ENSP00000449610|ENSP00000447894	4209	TRUE	0.386035	9.83848	0.000386661	0.0108247	FALSE
ENSG00000063180	19	49141199	49149569	-	CA11	protein_coding	protein_coding|retained_intron	49141379	49148889	ENSP00000084798|ENSP00000469234	2075	TRUE	-0.107919	2.45111	0.410031	0.649104	FALSE
ENSG00000063241	19	55964352	55973710	-	ISOC2	protein_coding	protein_coding|retained_intron	55964678	55967853	ENSP00000406364|ENSP00000401726|ENSP00000085068|ENSP00000465814|ENSP00000467111	4408	TRUE	0.0784566	4.40859	0.326655	0.577894	FALSE
ENSG00000063244	19	56165512	56186081	+	U2AF2	protein_coding	protein_coding|retained_intron|nonsense_mediated_decay	56166471	56185431	ENSP00000388475|ENSP00000307863|ENSP00000470020|ENSP00000466167|ENSP00000466935	4115	TRUE	0.0778353	7.01878	0.0546642	0.217135	FALSE
ENSG00000063245	19	56186592	56221224	+	EPN1	protein_coding	protein_coding|processed_transcript|retained_intron	56188538	56221156	ENSP00000270460|ENSP00000085079|ENSP00000406209|ENSP00000466593	3849	TRUE	0.162027	6.13209	0.0237765	0.134337	FALSE
ENSG00000063322	19	39881943	39891277	+	MED29	protein_coding	nonsense_mediated_decay|protein_coding	39882000	39888394	ENSP00000471101|ENSP00000314343|ENSP00000471444|ENSP00000472501|ENSP00000471802|ENSP00000473181	3835	TRUE	0.0506129	5.55722	0.334023	0.583938	FALSE
ENSG00000063438	5	304291	438406	+	AHRR	protein_coding	protein_coding|retained_intron	304335	434946	ENSP00000424601|ENSP00000323816|ENSP00000424880|ENSP00000430914|ENSP00000428893|ENSP00000430842|ENSP00000429944|ENSP00000426932|ENSP00000426076	7678	TRUE	0.302012	1.63073	0.0408381	0.184609	FALSE
ENSG00000063515	22	19136089	19137796	-	GSC2	protein_coding	protein_coding	19136507	19137796	ENSP00000086933	1033	FALSE	-0.664365	-4.84129	0.140604		FALSE
ENSG00000063587	X	152599613	152625568	+	ZNF275	protein_coding	protein_coding|processed_transcript	152602138	152613430	ENSP00000359271|ENSP00000398977|ENSP00000411097|ENSP00000359269	8148	TRUE	-0.156145	7.47552	0.145489	0.375566	FALSE
ENSG00000063601	X	149861435	149933576	+	MTMR1	protein_coding	protein_coding|nonsense_mediated_decay|retained_intron	149862004	149931199	ENSP00000441879|ENSP00000431992|ENSP00000404599|ENSP00000390736|ENSP00000405946|ENSP00000434105|ENSP00000445281|ENSP00000359417|ENSP00000436957|ENSP00000414178|ENSP00000440534|ENSP00000387446|ENSP00000389884|ENSP00000414925|ENSP00000434514|ENSP00000443444	6332	TRUE	-0.0359699	5.53728	0.648602	0.821897	FALSE
ENSG00000063660	2	241375088	241407493	+	GPC1	protein_coding	protein_coding|retained_intron|processed_transcript	241375336	241405707	ENSP00000264039|ENSP00000415077|ENSP00000410251|ENSP00000389276|ENSP00000392629|ENSP00000390242	6514	TRUE	-0.369613	0.716819	0.0470276	0.200439	FALSE
ENSG00000063761	14	78266426	78401355	+	ADCK1	protein_coding	protein_coding|nonsense_mediated_decay|processed_transcript|retained_intron	78285322	78399731	ENSP00000238561|ENSP00000451271|ENSP00000377256|ENSP00000451549|ENSP00000339663	5317	TRUE	0.0455837	2.62426	0.594073	0.785303	FALSE
ENSG00000063854	16	1845621	1877195	-	HAGH	protein_coding	protein_coding|processed_transcript|retained_intron	1859284	1876788	ENSP00000455355|ENSP00000457986|ENSP00000406552|ENSP00000380514|ENSP00000380511|ENSP00000455422|ENSP00000455970	5052	TRUE	-0.0168418	5.40953	0.851837	0.933011	FALSE
ENSG00000063978	4	2463947	2627047	+	RNF4	protein_coding	protein_coding|processed_transcript|retained_intron|nonsense_mediated_decay	2492221	2597832	ENSP00000423186|ENSP00000425667|ENSP00000315212|ENSP00000446369|ENSP00000423100|ENSP00000422728|ENSP00000422500|ENSP00000425724|ENSP00000422938|ENSP00000426615|ENSP00000424076|ENSP00000426503|ENSP00000422619|ENSP00000427212	7276	TRUE	0.0313122	5.93267	0.569785	0.769202	FALSE
ENSG00000064012	2	202098166	202152434	+	CASP8	protein_coding	protein_coding|processed_transcript|retained_intron|nonsense_mediated_decay	202122955	202151317	ENSP00000376091|ENSP00000264274|ENSP00000376088|ENSP00000376094|ENSP00000412523|ENSP00000264275|ENSP00000391709|ENSP00000396869|ENSP00000376087|ENSP00000388306|ENSP00000351273|ENSP00000407378|ENSP00000397528|ENSP00000325722|ENSP00000390641|ENSP00000390346|ENSP00000394434	6808	TRUE	-0.0428003	5.97068	0.605028	0.792946	FALSE
ENSG00000064042	4	41361624	41702061	+	LIMCH1	protein_coding	protein_coding|processed_transcript	41362858	41699202	ENSP00000425222|ENSP00000427311|ENSP00000424825|ENSP00000424645|ENSP00000316891|ENSP00000427045|ENSP00000424437|ENSP00000426353|ENSP00000411020|ENSP00000425631|ENSP00000421242|ENSP00000426334|ENSP00000422864|ENSP00000423355|ENSP00000379840|ENSP00000371172|ENSP00000421656	10862	FALSE	0.321459	0.267196	0.332428		FALSE
ENSG00000064102	12	27058114	27091259	-	ASUN	protein_coding	protein_coding|retained_intron	27058430	27089736	ENSP00000445645|ENSP00000261191|ENSP00000443724|ENSP00000448215|ENSP00000448985|ENSP00000448467|ENSP00000446183|ENSP00000443066	3345	TRUE	0.269824	4.82712	0.0016957	0.0271452	FALSE
ENSG00000064115	12	27126128	27167367	-	TM7SF3	protein_coding	protein_coding|retained_intron|nonsense_mediated_decay|processed_transcript	27126901	27167101	ENSP00000342322|ENSP00000445756|ENSP00000440146|ENSP00000444362|ENSP00000439318|ENSP00000440736|ENSP00000441924|ENSP00000445156|ENSP00000442617|ENSP00000440323|ENSP00000441027|ENSP00000444632|ENSP00000438848|ENSP00000440262|ENSP00000439987	3888	TRUE	-0.0329595	5.75378	0.698754	0.851477	FALSE
ENSG00000064195	17	48067369	48072588	-	DLX3	protein_coding	protein_coding	48068884	48072362	ENSP00000389870|ENSP00000449976	2715	FALSE	0.797627	-4.08279	0.059503		FALSE
ENSG00000064199	11	124543694	124567414	+	SPA17	protein_coding	protein_coding|processed_transcript	124545161	124564339	ENSP00000227135|ENSP00000432305	5205	FALSE	-0.190712	-1.44287	0.301877		FALSE
ENSG00000064201	11	2323227	2339430	+	TSPAN32	protein_coding	nonsense_mediated_decay|retained_intron|protein_coding|processed_transcript	2323380	2339154	ENSP00000405001|ENSP00000182290|ENSP00000395018|ENSP00000370513|ENSP00000343285|ENSP00000405205|ENSP00000370509	3793	TRUE	0.222162	2.09988	0.35886	0.606506	FALSE
ENSG00000064205	20	43343485	43357150	+	WISP2	protein_coding	protein_coding|processed_transcript	43344032	43356096	ENSP00000361959|ENSP00000361956|ENSP00000190983	4981	FALSE	-0.153753	-3.60818	0.651161		FALSE
ENSG00000064218	9	976964	991731	+	DMRT3	protein_coding	protein_coding	977002	991002	ENSP00000190165|ENSP00000387472	2387	FALSE	2.6083	-3.91028	1.67294e-13		FALSE
ENSG00000064225	3	98451080	98540045	+	ST3GAL6	protein_coding	retained_intron|protein_coding|nonsense_mediated_decay|processed_transcript	98451708	98512602	ENSP00000417376|ENSP00000419209|ENSP00000419690|ENSP00000420047|ENSP00000265261|ENSP00000417584|ENSP00000418896|ENSP00000418581|ENSP00000377717|ENSP00000417109|ENSP00000420474|ENSP00000418650|ENSP00000420693|ENSP00000417201|ENSP00000419987|ENSP00000419202	6288	TRUE	-0.147007	6.96014	0.265132	0.519081	FALSE
ENSG00000064270	16	84402133	84497793	+	ATP2C2	protein_coding	protein_coding|retained_intron|nonsense_mediated_decay|processed_transcript	84402222	84497335	ENSP00000262429|ENSP00000397925|ENSP00000456595	6693	FALSE	0.119534	-1.24081	0.565081		FALSE
ENSG00000064300	17	47572655	47592379	+	NGFR	protein_coding	protein_coding	47572780	47590368	ENSP00000172229|ENSP00000421514|ENSP00000421731	4150	FALSE	-1.66747	-1.51588	3.48234e-05		FALSE
ENSG00000064309	11	125825691	125933230	-	CDON	protein_coding	protein_coding|nonsense_mediated_decay|retained_intron	125830840	125893371	ENSP00000376458|ENSP00000432901|ENSP00000263577|ENSP00000436755|ENSP00000432571|ENSP00000434212|ENSP00000436940|ENSP00000437176	10600	FALSE	-0.279803	-0.972387	0.265974		FALSE
ENSG00000064313	8	120743015	120845103	-	TAF2	protein_coding	protein_coding|retained_intron|processed_transcript|nonsense_mediated_decay	120744164	120844804	ENSP00000367406|ENSP00000436750|ENSP00000428690|ENSP00000430832|ENSP00000428484	6547	TRUE	0.0296839	4.91833	0.564131	0.765153	FALSE
ENSG00000064393	7	139246316	139477577	-	HIPK2	protein_coding	protein_coding	139257676	139477422	ENSP00000385571|ENSP00000413724|ENSP00000343108	15220	TRUE	0.0166228	8.22992	0.860775	0.937444	FALSE
ENSG00000064419	7	128594948	128695198	-	TNPO3	protein_coding	protein_coding	128597312	128694824	ENSP00000376936|ENSP00000265388|ENSP00000420089|ENSP00000418646|ENSP00000418267	3933	TRUE	0.130792	5.13221	0.0188521	0.11722	FALSE
ENSG00000064489	19	19256376	19302967	-	MEF2BNB-MEF2B	protein_coding	protein_coding|nonsense_mediated_decay|processed_transcript	19256506	19302926	ENSP00000390762|ENSP00000457957|ENSP00000473577|ENSP00000454967|ENSP00000473369	1931	FALSE	0.0157592	-3.8679	0.938885		FALSE
ENSG00000064490	19	19303008	19312678	+	RFXANK	protein_coding	protein_coding|retained_intron	19304756	19312528	ENSP00000262804|ENSP00000393159|ENSP00000305071|ENSP00000409138|ENSP00000466913|ENSP00000384572|ENSP00000440325|ENSP00000376138|ENSP00000444280|ENSP00000441042|ENSP00000440321	2533	TRUE	0.088622	4.61426	0.118439	0.334277	FALSE
ENSG00000064545	19	19229978	19249322	-	TMEM161A	protein_coding	protein_coding|retained_intron|nonsense_mediated_decay|processed_transcript	19230742	19249237	ENSP00000404208|ENSP00000162044|ENSP00000476205|ENSP00000467300|ENSP00000465840|ENSP00000467649|ENSP00000465215|ENSP00000476977|ENSP00000467793	3281	TRUE	0.148178	5.04642	0.0265691	0.143752	FALSE
ENSG00000064547	19	19734477	19739739	-	LPAR2	protein_coding	protein_coding|retained_intron|processed_transcript	19735068	19738093	ENSP00000465280|ENSP00000384665|ENSP00000443256|ENSP00000468132|ENSP00000466112|ENSP00000465206|ENSP00000466940	2980	TRUE	-0.243846	3.08283	0.0780236	0.264792	FALSE
ENSG00000064601	20	44518783	44527459	+	CTSA	protein_coding	nonsense_mediated_decay|protein_coding|retained_intron	44519965	44527086	ENSP00000476235|ENSP00000361562|ENSP00000475827|ENSP00000346952|ENSP00000191018|ENSP00000475524|ENSP00000361537|ENSP00000408533	5856	TRUE	-0.267431	5.55086	0.00774691	0.0686013	FALSE
ENSG00000064607	19	19101697	19144832	-	SUGP2	protein_coding	nonsense_mediated_decay|processed_transcript|protein_coding	19105178	19144328	ENSP00000472183|ENSP00000470915|ENSP00000332373|ENSP00000337926|ENSP00000389380|ENSP00000473187|ENSP00000472286|ENSP00000472914|ENSP00000472878|ENSP00000472244|ENSP00000409603|ENSP00000471042	7744	TRUE	0.089821	6.7927	0.172635	0.412649	FALSE
ENSG00000064651	5	127419458	127525380	+	SLC12A2	protein_coding	protein_coding|nonsense_mediated_decay|retained_intron|processed_transcript	127419647	127522320	ENSP00000262461|ENSP00000427109|ENSP00000340878	10664	TRUE	0.0786	4.55329	0.376751	0.621627	FALSE
ENSG00000064652	5	122179134	122365049	+	SNX24	protein_coding	processed_transcript|protein_coding|nonsense_mediated_decay	122181329	122343441	ENSP00000261369|ENSP00000424149|ENSP00000378837|ENSP00000422535|ENSP00000422184|ENSP00000425919	3550	TRUE	-0.17235	2.86821	0.0886287	0.284739	FALSE
ENSG00000064655	20	45523263	45817492	+	EYA2	protein_coding	protein_coding|nonsense_mediated_decay|processed_transcript	45618650	45816778	ENSP00000333640|ENSP00000349986|ENSP00000417105|ENSP00000321590|ENSP00000395427	3618	TRUE	0.066828	3.67587	0.789248	0.902091	FALSE
ENSG00000064666	19	1026298	1039068	+	CNN2	protein_coding	protein_coding|processed_transcript|nonsense_mediated_decay|retained_intron	1026661	1037896	ENSP00000263097|ENSP00000340129|ENSP00000457968|ENSP00000468577|ENSP00000456436|ENSP00000455777|ENSP00000475175|ENSP00000458137	3928	TRUE	-0.0753633	6.59259	0.424249	0.660669	FALSE
ENSG00000064687	19	1040102	1065571	+	ABCA7	protein_coding	protein_coding|retained_intron|processed_transcript|nonsense_mediated_decay	1041361	1065424	ENSP00000263094|ENSP00000431473|ENSP00000433545|ENSP00000414062|ENSP00000465322|ENSP00000437311|ENSP00000432031	8365	TRUE	-0.0411861	6.74656	0.638333	0.814369	FALSE
ENSG00000064692	5	121647049	121799914	+	SNCAIP	protein_coding	protein_coding|nonsense_mediated_decay|retained_intron	121726830	121799267	ENSP00000427090|ENSP00000426526|ENSP00000441681|ENSP00000426551|ENSP00000422610|ENSP00000422106|ENSP00000261368|ENSP00000426280|ENSP00000368848|ENSP00000368851|ENSP00000368854|ENSP00000425063|ENSP00000261367|ENSP00000427078|ENSP00000394392|ENSP00000424338|ENSP00000427587|ENSP00000423360|ENSP00000378852|ENSP00000378849|ENSP00000427575|ENSP00000423199|ENSP00000426904	7325	FALSE	-1.62665	-1.20373	1.21164e-05		FALSE
ENSG00000064703	1	112297867	112310638	+	DDX20	protein_coding	nonsense_mediated_decay|protein_coding|retained_intron	112298547	112309518	ENSP00000434085|ENSP00000358716|ENSP00000439026|ENSP00000435660	6019	TRUE	0.0108805	3.58296	0.869826	0.941727	FALSE
ENSG00000064726	15	83685174	83736106	-	BTBD1	protein_coding	protein_coding|nonsense_mediated_decay|retained_intron|processed_transcript	83686822	83735903	ENSP00000261721|ENSP00000368713|ENSP00000453104	4169	TRUE	0.149982	5.86218	0.0107083	0.0832227	FALSE
ENSG00000064763	12	29302036	29493913	+	FAR2	protein_coding	protein_coding|processed_transcript|nonsense_mediated_decay	29423383	29493746	ENSP00000450117|ENSP00000443291|ENSP00000182377|ENSP00000449349|ENSP00000449436|ENSP00000449187|ENSP00000447467	5411	TRUE	0.499944	5.13133	0.00243455	0.033836	FALSE
ENSG00000064787	20	52553316	52687304	-	BCAS1	protein_coding	protein_coding	52557997	52675257	ENSP00000396361|ENSP00000360495|ENSP00000360490|ENSP00000379290|ENSP00000409956|ENSP00000399936|ENSP00000397442	9024	TRUE	0.566523	2.85791	0.0192742	0.118906	FALSE
ENSG00000064835	3	87308554	87325737	-	POU1F1	protein_coding	protein_coding	87309045	87325612	ENSP00000263781|ENSP00000342931|ENSP00000454072|ENSP00000452610	1569	FALSE	-0.308915	-3.7347	0.22306		FALSE
ENSG00000064886	1	111743393	111786062	+	CHI3L2	protein_coding	protein_coding|retained_intron|processed_transcript	111770352	111785844	ENSP00000437082|ENSP00000436077|ENSP00000431968|ENSP00000358759|ENSP00000358763|ENSP00000436380|ENSP00000437086|ENSP00000436272|ENSP00000431978|ENSP00000436006|ENSP00000432049|ENSP00000433176|ENSP00000435250|ENSP00000435935	3295	TRUE	0.0125182	0.0210536	0.920909	0.967177	FALSE
ENSG00000064932	19	1107636	1174282	-	SBNO2	protein_coding	protein_coding|retained_intron	1108222	1154275	ENSP00000354733|ENSP00000468520|ENSP00000400762|ENSP00000468534|ENSP00000466861|ENSP00000468302	6476	TRUE	-0.200639	6.14851	0.1141	0.32749	FALSE
ENSG00000064933	2	190649107	190742355	+	PMS1	protein_coding	protein_coding|nonsense_mediated_decay|processed_transcript	190656536	190742162	ENSP00000406490|ENSP00000386623|ENSP00000413837|ENSP00000343888|ENSP00000404492|ENSP00000387125|ENSP00000363959|ENSP00000406225|ENSP00000410082|ENSP00000401064|ENSP00000411151|ENSP00000398378|ENSP00000391136|ENSP00000389938|ENSP00000387169|ENSP00000396232	5152	TRUE	0.0554497	4.76552	0.456044	0.68617	FALSE
ENSG00000064961	19	3572775	3579086	+	HMG20B	protein_coding	protein_coding|retained_intron|nonsense_mediated_decay|processed_transcript	3573308	3578895	ENSP00000410924|ENSP00000328269|ENSP00000393904|ENSP00000402877|ENSP00000393481|ENSP00000262949|ENSP00000465293	3857	TRUE	0.0185362	5.53187	0.746586	0.880617	FALSE
ENSG00000064989	2	188207856	188313187	-	CALCRL	protein_coding	protein_coding|processed_transcript|retained_intron	188210914	188250322	ENSP00000376177|ENSP00000386972|ENSP00000387190|ENSP00000415626|ENSP00000386599	6144	TRUE	-0.248942	3.84914	0.171583	0.411315	FALSE
ENSG00000064995	6	34845555	34855866	-	TAF11	protein_coding	protein_coding	34846370	34855734	ENSP00000354633|ENSP00000408121	1580	TRUE	0.0619148	4.29404	0.329298	0.58003	FALSE
ENSG00000064999	6	34857042	35059179	+	ANKS1A	protein_coding	protein_coding|processed_transcript	34857180	35058010	ENSP00000353518|ENSP00000438752	6766	TRUE	0.0393109	4.22191	0.561603	0.763648	FALSE
ENSG00000065000	19	2100988	2164464	-	AP3D1	protein_coding	retained_intron|protein_coding|processed_transcript	2102175	2151333	ENSP00000347416|ENSP00000349398|ENSP00000344055|ENSP00000342321|ENSP00000466267|ENSP00000468449	8618	TRUE	0.00181662	7.6369	0.965287	0.986616	FALSE
ENSG00000065029	6	35226686	35263762	+	ZNF76	protein_coding	retained_intron|nonsense_mediated_decay|protein_coding|processed_transcript	35248929	35263022	ENSP00000229405|ENSP00000419106|ENSP00000363064|ENSP00000392243|ENSP00000344097|ENSP00000418749	6789	TRUE	-0.0155595	5.61133	0.790719	0.903281	FALSE
ENSG00000065054	16	2075357	2089027	+	SLC9A3R2	protein_coding	protein_coding|processed_transcript|retained_intron	2075482	2087982	ENSP00000454361|ENSP00000408005|ENSP00000402857|ENSP00000455909|ENSP00000457755|ENSP00000454690|ENSP00000456895	3550	TRUE	-0.185256	2.25766	0.506462	0.723669	FALSE
ENSG00000065057	16	2089816	2097867	-	NTHL1	protein_coding	protein_coding|retained_intron|processed_transcript|nonsense_mediated_decay	2089925	2097848	ENSP00000219066|ENSP00000455267|ENSP00000457818|ENSP00000456301	1658	TRUE	-0.0475803	2.88033	0.760353	0.886819	FALSE
ENSG00000065060	6	34759857	34850915	+	UHRF1BP1	protein_coding	protein_coding	34760028	34847788	ENSP00000192788|ENSP00000400628	9844	TRUE	0.0596619	5.53537	0.428952	0.665019	FALSE
ENSG00000065135	1	110091233	110136975	+	GNAI3	protein_coding	protein_coding	110091343	110134852	ENSP00000358867	3206	TRUE	-0.0312892	5.24979	0.702188	0.853572	FALSE
ENSG00000065150	13	98605912	98676551	+	IPO5	protein_coding	retained_intron|protein_coding|nonsense_mediated_decay|processed_transcript	98606150	98674076	ENSP00000420284|ENSP00000419766|ENSP00000261574|ENSP00000419166|ENSP00000419398|ENSP00000420149|ENSP00000419797|ENSP00000417993|ENSP00000420043|ENSP00000419860|ENSP00000417721|ENSP00000417162|ENSP00000408885|ENSP00000350219|ENSP00000420079|ENSP00000419003|ENSP00000418393|ENSP00000417647|ENSP00000445126|ENSP00000385938|ENSP00000419764|ENSP00000420491	9671	TRUE	0.0970076	6.53982	0.196056	0.442774	FALSE
ENSG00000065154	10	126085872	126107545	-	OAT	protein_coding	protein_coding|processed_transcript	126086514	126100740	ENSP00000439042|ENSP00000357838	3388	TRUE	0.123064	5.52004	0.201465	0.449444	FALSE
ENSG00000065183	1	118472343	118509165	+	WDR3	protein_coding	protein_coding|processed_transcript	118475943	118502067	ENSP00000358449|ENSP00000308179	10275	TRUE	0.441401	4.8797	1.66398e-05	0.00154471	TRUE
ENSG00000065243	1	89149905	89301938	+	PKN2	protein_coding	protein_coding|processed_transcript	89150264	89299128	ENSP00000317851|ENSP00000359552|ENSP00000359536|ENSP00000359544|ENSP00000401125|ENSP00000439643|ENSP00000389076	7014	TRUE	-0.0360459	5.36076	0.648222	0.821738	FALSE
ENSG00000065268	19	983174	994569	+	WDR18	protein_coding	processed_transcript|protein_coding|retained_intron|nonsense_mediated_decay	984354	994343	ENSP00000251289|ENSP00000464855|ENSP00000475744|ENSP00000466551|ENSP00000476117|ENSP00000465826|ENSP00000475953	2474	TRUE	0.150718	4.4725	0.0624768	0.23329	FALSE
ENSG00000065308	6	52362200	52441713	-	TRAM2	protein_coding	protein_coding	52367998	52441713	ENSP00000182527	6908	TRUE	0.0956294	8.16711	0.306996	0.558626	FALSE
ENSG00000065320	17	8924859	9147317	+	NTN1	protein_coding	protein_coding	8925691	9143282	ENSP00000173229|ENSP00000443259|ENSP00000441611|ENSP00000389375	6431	FALSE	-0.425253	-2.38994	0.0788708		FALSE
ENSG00000065325	17	9725523	9795419	+	GLP2R	protein_coding	protein_coding|nonsense_mediated_decay	9729381	9793019	ENSP00000458242|ENSP00000262441|ENSP00000404471|ENSP00000303605	6052	FALSE	2.54664	-4.70459	6.28785e-10		FALSE
ENSG00000065328	10	13203554	13253104	+	MCM10	protein_coding	protein_coding|retained_intron	13206203	13251307	ENSP00000367986|ENSP00000417094|ENSP00000418268|ENSP00000367966	5454	TRUE	-0.114149	1.33947	0.56774	0.76745	FALSE
ENSG00000065357	12	56321103	56347811	+	DGKA	protein_coding	protein_coding|retained_intron|nonsense_mediated_decay|processed_transcript	56330288	56347549	ENSP00000446515|ENSP00000449178|ENSP00000328405|ENSP00000452353|ENSP00000450977|ENSP00000451743|ENSP00000446605|ENSP00000448565|ENSP00000447050|ENSP00000450608|ENSP00000377703|ENSP00000450359|ENSP00000385792|ENSP00000450999|ENSP00000451814|ENSP00000402307|ENSP00000451266|ENSP00000447460|ENSP00000449923|ENSP00000451330|ENSP00000451518	10215	TRUE	-0.304392	4.95383	0.00861077	0.0729688	FALSE
ENSG00000065361	12	56473641	56497289	+	ERBB3	protein_coding	protein_coding|nonsense_mediated_decay|retained_intron	56474085	56495839	ENSP00000448636|ENSP00000449138|ENSP00000267101|ENSP00000415753|ENSP00000448671|ENSP00000399178|ENSP00000448483|ENSP00000447510|ENSP00000449713|ENSP00000408340|ENSP00000448946|ENSP00000449129|ENSP00000448729	8651	FALSE	-1.83912	-2.05991	1.12031e-06		FALSE
ENSG00000065371	3	123687368	123711025	-	ROPN1	protein_coding	protein_coding|retained_intron	123688005	123699328	ENSP00000184183|ENSP00000385919|ENSP00000417067|ENSP00000420310|ENSP00000418931|ENSP00000420590|ENSP00000420567|ENSP00000417379|ENSP00000419205	4395	FALSE	0.319274	-4.7995	0.367955		FALSE
ENSG00000065413	2	197831741	198175897	-	ANKRD44	protein_coding	protein_coding|processed_transcript|nonsense_mediated_decay|retained_intron	197832163	198175328	ENSP00000403415|ENSP00000413091|ENSP00000282272|ENSP00000331516|ENSP00000402420|ENSP00000338794|ENSP00000416319|ENSP00000387141|ENSP00000437825|ENSP00000387233|ENSP00000405983|ENSP00000399895	9228	TRUE	-0.053666	4.39511	0.604513	0.792555	FALSE
ENSG00000065427	16	75661622	75682541	-	KARS	protein_coding	protein_coding|nonsense_mediated_decay|retained_intron	75661796	75681537	ENSP00000325448|ENSP00000303043|ENSP00000454512|ENSP00000455818|ENSP00000456185|ENSP00000456786|ENSP00000455488|ENSP00000462057|ENSP00000458028	3815	TRUE	-0.00484392	6.59274	0.947212	0.979627	FALSE
ENSG00000065457	16	75630879	75657198	-	ADAT1	protein_coding	protein_coding|nonsense_mediated_decay|processed_transcript	75631281	75654697	ENSP00000455000|ENSP00000455121|ENSP00000456768|ENSP00000310015|ENSP00000457999|ENSP00000455108|ENSP00000457501|ENSP00000456751	4486	TRUE	-0.120274	4.08793	0.152939	0.385465	FALSE
ENSG00000065485	3	122785909	122944074	+	PDIA5	protein_coding	nonsense_mediated_decay|protein_coding|processed_transcript	122786012	122928063	ENSP00000417520|ENSP00000323313|ENSP00000419946|ENSP00000417199	4030	TRUE	-0.0055264	6.01831	0.964299	0.986051	FALSE
ENSG00000065491	6	37225548	37300746	+	TBC1D22B	protein_coding	protein_coding	37225694	37298945	ENSP00000362590	3462	TRUE	-0.0109173	3.34021	0.883321	0.949527	FALSE
ENSG00000065518	3	120315156	120321347	+	NDUFB4	protein_coding	protein_coding|nonsense_mediated_decay|retained_intron	120315207	120321114	ENSP00000184266|ENSP00000419578|ENSP00000419128|ENSP00000417714|ENSP00000417755	1889	TRUE	0.194473	6.33523	0.00206629	0.0304869	FALSE
ENSG00000065526	1	16174359	16266955	+	SPEN	protein_coding	protein_coding|processed_transcript	16174563	16265919	ENSP00000364912|ENSP00000388021|ENSP00000400914	13294	TRUE	-0.193701	6.90156	0.0118616	0.0887538	FALSE
ENSG00000065534	3	123328896	123603178	-	MYLK	protein_coding	protein_coding|nonsense_mediated_decay|retained_intron|processed_transcript	123332955	123512688	ENSP00000354004|ENSP00000353452|ENSP00000352088|ENSP00000428967|ENSP00000463691|ENSP00000417798|ENSP00000320622|ENSP00000346846|ENSP00000462118|ENSP00000418335|ENSP00000422984	22166	TRUE	-0.466497	3.07325	0.127737	0.34867	FALSE
ENSG00000065548	2	187350883	187374090	+	ZC3H15	protein_coding	protein_coding|nonsense_mediated_decay|processed_transcript|retained_intron	187351110	187373457	ENSP00000338788|ENSP00000410981|ENSP00000440525|ENSP00000407192|ENSP00000415788	3125	TRUE	0.0629168	6.02106	0.293519	0.546638	FALSE
ENSG00000065559	17	11924141	12047147	+	MAP2K4	protein_coding	protein_coding|nonsense_mediated_decay|processed_transcript|retained_intron	11924204	12044574	ENSP00000262445|ENSP00000463507|ENSP00000410402|ENSP00000473582|ENSP00000473472|ENSP00000473606|ENSP00000473458|ENSP00000473511|ENSP00000467239	5714	TRUE	-0.0656892	4.44062	0.257487	0.512124	FALSE
ENSG00000065600	1	212537273	212588243	-	TMEM206	protein_coding	protein_coding|processed_transcript	212538560	212588099	ENSP00000261455|ENSP00000438863	2914	TRUE	0.120262	3.42111	0.179201	0.422139	FALSE
ENSG00000065609	6	84262599	84419410	-	SNAP91	protein_coding	protein_coding|nonsense_mediated_decay|processed_transcript|retained_intron	84263990	84417646	ENSP00000429776|ENSP00000358708|ENSP00000195649|ENSP00000400459|ENSP00000412492|ENSP00000413277|ENSP00000428215|ENSP00000428511|ENSP00000429937|ENSP00000428026|ENSP00000430255|ENSP00000428127|ENSP00000430071|ENSP00000358705|ENSP00000429700|ENSP00000429429|ENSP00000430441|ENSP00000358704|ENSP00000427959|ENSP00000431055|ENSP00000429950|ENSP00000428592	6657	FALSE	-2.21921	-4.05669	0.000895509		FALSE
ENSG00000065613	10	105726959	105788991	+	SLK	protein_coding	protein_coding|processed_transcript	105727504	105785475	ENSP00000336824|ENSP00000358770	7974	TRUE	-0.138259	5.13609	0.142824	0.371866	FALSE
ENSG00000065615	6	84569362	84677143	+	CYB5R4	protein_coding	protein_coding|processed_transcript	84569502	84669594	ENSP00000358695|ENSP00000358693	9635	TRUE	0.0694593	5.15909	0.443318	0.676222	FALSE
ENSG00000065618	10	105791044	105845760	-	COL17A1	protein_coding	protein_coding|processed_transcript|retained_intron	105791993	105840431	ENSP00000340937|ENSP00000358748|ENSP00000388832|ENSP00000376905	6426	FALSE	-0.320075	-1.1377	0.272523		FALSE
ENSG00000065621	10	106028631	106064703	+	GSTO2	protein_coding	protein_coding|processed_transcript|retained_intron	106034674	106059039	ENSP00000390986|ENSP00000345023|ENSP00000386011|ENSP00000358721|ENSP00000407381	10344	TRUE	0.268042	2.26723	0.0426229	0.189542	FALSE
ENSG00000065665	10	12171636	12211960	+	SEC61A2	protein_coding	protein_coding|nonsense_mediated_decay|processed_transcript	12171787	12211323	ENSP00000368339|ENSP00000368319|ENSP00000404959|ENSP00000436749|ENSP00000298428|ENSP00000302048|ENSP00000436294|ENSP00000368306|ENSP00000368302|ENSP00000401731|ENSP00000393214|ENSP00000402124	3916	TRUE	-0.250504	2.97771	0.00389077	0.0452299	FALSE
ENSG00000065675	10	6469105	6622263	-	PRKCQ	protein_coding	protein_coding	6470172	6557097	ENSP00000263125|ENSP00000380361|ENSP00000441752	3285	TRUE	0.546176	-0.494494	0.0077952	0.0688718	FALSE
ENSG00000065717	19	2997636	3047633	-	TLE2	protein_coding	protein_coding|processed_transcript|retained_intron	2997660	3045786	ENSP00000262953|ENSP00000413107|ENSP00000468279|ENSP00000465519|ENSP00000406523|ENSP00000392427|ENSP00000466542|ENSP00000392869|ENSP00000465292|ENSP00000467337|ENSP00000467358|ENSP00000468666	4038	FALSE	-0.9641	-1.25849	0.00241165		FALSE
ENSG00000065802	2	239335383	239360891	+	ASB1	protein_coding	processed_transcript|protein_coding|nonsense_mediated_decay|retained_intron	239335712	239355149	ENSP00000264607|ENSP00000387025|ENSP00000411773	7410	TRUE	0.0112845	4.27901	0.853222	0.93333	FALSE
ENSG00000065809	10	14560556	14816896	-	FAM107B	protein_coding	protein_coding|nonsense_mediated_decay|retained_intron|processed_transcript	14563192	14816662	ENSP00000367731|ENSP00000181796|ENSP00000418120|ENSP00000367728|ENSP00000420273|ENSP00000367726|ENSP00000367719|ENSP00000417782|ENSP00000367723|ENSP00000418365|ENSP00000418330|ENSP00000419603|ENSP00000420444|ENSP00000413676|ENSP00000420249|ENSP00000418395|ENSP00000417242|ENSP00000420314|ENSP00000397949|ENSP00000417845|ENSP00000419064	7019	TRUE	-0.403766	6.24461	0.0819965	0.272481	FALSE
ENSG00000065833	6	83920108	84140797	-	ME1	protein_coding	protein_coding	83921646	84140673	ENSP00000358719|ENSP00000439912|ENSP00000446114	3378	TRUE	0.495407	2.68766	0.0245236	0.13683	FALSE
ENSG00000065882	4	37892708	38140796	+	TBC1D1	protein_coding	protein_coding|nonsense_mediated_decay|retained_intron|processed_transcript	37903717	38138953	ENSP00000423651|ENSP00000261439|ENSP00000383994|ENSP00000421641|ENSP00000396877|ENSP00000425655|ENSP00000397640|ENSP00000410167	9027	TRUE	-0.0116228	6.59998	0.937336	0.974869	FALSE
ENSG00000065883	7	39989636	40136733	+	CDK13	protein_coding	protein_coding|processed_transcript|retained_intron	39990241	40134576	ENSP00000181839|ENSP00000340557	8921	TRUE	0.0167171	5.74999	0.705566	0.855448	FALSE
ENSG00000065911	2	74425689	74444692	+	MTHFD2	protein_coding	protein_coding|nonsense_mediated_decay|processed_transcript	74425769	74441366	ENSP00000377617|ENSP00000386536|ENSP00000419067|ENSP00000264090|ENSP00000419550|ENSP00000377614|ENSP00000386542	4870	TRUE	0.0778097	6.20179	0.469904	0.697664	FALSE
ENSG00000065923	X	46464753	46618490	-	SLC9A7	protein_coding	protein_coding|processed_transcript	46466390	46618464	ENSP00000330320	3838	TRUE	-0.140251	1.8592	0.471692	0.69864	FALSE
ENSG00000065970	12	8185299	8208099	+	FOXJ2	protein_coding	protein_coding|processed_transcript	8192429	8205443	ENSP00000162391|ENSP00000403411	6296	TRUE	-0.213945	4.24856	0.00616391	0.0599663	FALSE
ENSG00000065978	1	43148098	43168020	+	YBX1	protein_coding	protein_coding|processed_transcript	43148237	43166686	ENSP00000361626|ENSP00000405937|ENSP00000389639	1930	TRUE	0.121992	8.07991	0.0506137	0.209137	FALSE
ENSG00000065989	19	10527449	10580305	+	PDE4A	protein_coding	protein_coding|nonsense_mediated_decay|retained_intron	10527619	10578294	ENSP00000468507|ENSP00000370078|ENSP00000270474|ENSP00000293683|ENSP00000394754|ENSP00000467137|ENSP00000341007|ENSP00000465792	6644	TRUE	-0.117208	4.92118	0.231726	0.48589	FALSE
ENSG00000066027	1	212458879	212535200	+	PPP2R5A	protein_coding	protein_coding|processed_transcript	212459453	212534109	ENSP00000261461|ENSP00000442866	3820	TRUE	-0.250902	5.18431	0.00284288	0.0371682	FALSE
ENSG00000066032	2	79412357	80875905	+	CTNNA2	protein_coding	protein_coding|processed_transcript|retained_intron	79750339	80874994	ENSP00000418191|ENSP00000419295|ENSP00000400105|ENSP00000387073|ENSP00000355398|ENSP00000387232|ENSP00000384638|ENSP00000444675|ENSP00000441705|ENSP00000341500|ENSP00000386587	7538	TRUE	-0.156266	3.44033	0.606942	0.794326	FALSE
ENSG00000066044	19	8023463	8070543	-	ELAVL1	protein_coding	protein_coding|retained_intron	8026279	8067000	ENSP00000385269|ENSP00000471011|ENSP00000472197|ENSP00000264073|ENSP00000470727	6956	TRUE	0.0624839	5.54397	0.251263	0.506021	FALSE
ENSG00000066056	1	43766664	43788779	+	TIE1	protein_coding	protein_coding|processed_transcript	43766743	43788390	ENSP00000361554|ENSP00000401903|ENSP00000440063|ENSP00000411728	6694	FALSE	-1.28706	-2.53406	0.00135633		FALSE
ENSG00000066084	12	50898768	51142450	+	DIP2B	protein_coding	retained_intron|protein_coding|nonsense_mediated_decay	50898924	51138619	ENSP00000301180|ENSP00000450181	10361	TRUE	-0.068498	4.52194	0.346682	0.595415	FALSE
ENSG00000066117	12	50478755	50494495	+	SMARCD1	protein_coding	protein_coding|retained_intron|nonsense_mediated_decay|processed_transcript	50479153	50492783	ENSP00000378414|ENSP00000370924|ENSP00000447386|ENSP00000448030|ENSP00000449825|ENSP00000448627|ENSP00000447909	5136	TRUE	-0.082302	5.87378	0.109529	0.320225	FALSE
ENSG00000066135	1	44115829	44171186	+	KDM4A	protein_coding	protein_coding|processed_transcript	44118847	44170038	ENSP00000361473	5172	TRUE	0.0717538	4.61538	0.292143	0.545803	FALSE
ENSG00000066136	1	41157320	41237275	+	NFYC	protein_coding	retained_intron|protein_coding|processed_transcript	41204516	41237157	ENSP00000408315|ENSP00000404427|ENSP00000396620|ENSP00000397647|ENSP00000408867|ENSP00000361738|ENSP00000433820|ENSP00000361737|ENSP00000361754|ENSP00000361736|ENSP00000361734|ENSP00000434404|ENSP00000414299|ENSP00000436710|ENSP00000433413|ENSP00000409219|ENSP00000312617|ENSP00000416403	5990	TRUE	-0.0537894	4.83594	0.339753	0.589446	FALSE
ENSG00000066185	1	42896000	42921938	-	ZMYND12	protein_coding	protein_coding|processed_transcript	42896410	42921668	ENSP00000361646|ENSP00000398340	2195	TRUE	-0.188777	-0.0965131	0.164532	0.401642	FALSE
ENSG00000066230	5	473425	524447	-	SLC9A3	protein_coding	protein_coding|retained_intron	473497	524437	ENSP00000264938|ENSP00000422983	2783	TRUE	0.58375	1.00636	1.49302e-06	0.000295587	TRUE
ENSG00000066248	2	233743396	233877982	-	NGEF	protein_coding	protein_coding|retained_intron	233744202	233839600	ENSP00000264051|ENSP00000362653|ENSP00000439035|ENSP00000387591|ENSP00000401063|ENSP00000412614|ENSP00000407544|ENSP00000387033|ENSP00000405053	4687	FALSE	0.442936	-2.55744	0.02529		FALSE
ENSG00000066279	1	197053258	197115824	-	ASPM	protein_coding	protein_coding	197053457	197115567	ENSP00000356379|ENSP00000294732|ENSP00000356378	10887	TRUE	-0.130184	3.82855	0.508932	0.725678	FALSE
ENSG00000066294	1	160510885	160549306	-	CD84	protein_coding	protein_coding|processed_transcript|retained_intron	160518049	160549227	ENSP00000442845|ENSP00000357033|ENSP00000357027|ENSP00000312367|ENSP00000357030	9255	TRUE	-0.59188	2.67687	0.00874647	0.0735902	FALSE
ENSG00000066322	1	43829068	43833696	-	ELOVL1	protein_coding	protein_coding|processed_transcript	43829590	43831280	ENSP00000361536|ENSP00000416024	2458	TRUE	0.0255948	5.04151	0.690095	0.84613	FALSE
ENSG00000066336	11	47376411	47400127	-	SPI1	protein_coding	protein_coding	47376781	47399904	ENSP00000367799|ENSP00000227163|ENSP00000443865|ENSP00000438846	2069	TRUE	-0.0812097	4.44894	0.472273	0.698668	FALSE
ENSG00000066379	6	30026676	30032686	+	ZNRD1	protein_coding	retained_intron|protein_coding|processed_transcript	30029302	30032471	ENSP00000331111|ENSP00000365978|ENSP00000352333|ENSP00000365981	3672	TRUE	0.246079	2.36827	0.00220924	0.0318019	FALSE
ENSG00000066382	11	30406040	30608419	-	MPPED2	protein_coding	protein_coding|processed_transcript|nonsense_mediated_decay|retained_intron	30410439	30601920	ENSP00000388258|ENSP00000350833|ENSP00000432469|ENSP00000431805	8198	TRUE	0.114322	1.4428	0.686604	0.843773	FALSE
ENSG00000066405	3	137717577	137752494	+	CLDN18	protein_coding	protein_coding|nonsense_mediated_decay	137717711	137749980	ENSP00000340939|ENSP00000183605|ENSP00000419732	3877	FALSE	-0.405519	-4.67788	0.28722		FALSE
ENSG00000066422	3	101367733	101396339	-	ZBTB11	protein_coding	protein_coding|retained_intron	101370013	101395758	ENSP00000326200|ENSP00000417369	7416	TRUE	0.015649	5.37551	0.778838	0.896693	FALSE
ENSG00000066427	14	92524896	92572965	-	ATXN3	protein_coding	processed_transcript|protein_coding|nonsense_mediated_decay|retained_intron	92530667	92572896	ENSP00000445618|ENSP00000389376|ENSP00000376965|ENSP00000352324|ENSP00000425322|ENSP00000426697|ENSP00000339110|ENSP00000437157|ENSP00000451001|ENSP00000450642|ENSP00000451910|ENSP00000451385|ENSP00000451132|ENSP00000451769|ENSP00000451417|ENSP00000452139|ENSP00000452461|ENSP00000452532|ENSP00000451399|ENSP00000451996|ENSP00000450566|ENSP00000451733|ENSP00000451405|ENSP00000451771|ENSP00000451693…	8470	TRUE	-0.0621488	3.00345	0.387532	0.630251	FALSE
ENSG00000066455	14	93260576	93306308	+	GOLGA5	protein_coding	protein_coding|retained_intron	93263783	93305788	ENSP00000163416|ENSP00000348252|ENSP00000452601	3295	TRUE	-0.0128322	5.80221	0.866769	0.940288	FALSE
ENSG00000066468	10	123237848	123357972	-	FGFR2	protein_coding	protein_coding|nonsense_mediated_decay|processed_transcript|retained_intron	123239098	123353331	ENSP00000350166|ENSP00000358057|ENSP00000351276|ENSP00000474011|ENSP00000348559|ENSP00000358056|ENSP00000474109|ENSP00000358055|ENSP00000404219|ENSP00000263451|ENSP00000410294|ENSP00000309878|ENSP00000353262|ENSP00000358052|ENSP00000358054|ENSP00000337665|ENSP00000352309	7543	FALSE	-4.88404	0.232702	5.05414e-08		FALSE
ENSG00000066557	1	70610488	70671303	-	LRRC40	protein_coding	protein_coding	70611486	70671223	ENSP00000359990	2884	TRUE	-0.0322303	3.25605	0.679747	0.839708	FALSE
ENSG00000066583	5	128430444	128449721	+	ISOC1	protein_coding	protein_coding	128430460	128448691	ENSP00000421273|ENSP00000173527	1940	TRUE	0.0221246	4.77392	0.707869	0.856559	FALSE
ENSG00000066629	14	100204030	100408397	+	EML1	protein_coding	protein_coding|nonsense_mediated_decay|processed_transcript|retained_intron	100204170	100406446	ENSP00000451346|ENSP00000452160|ENSP00000327384|ENSP00000451991|ENSP00000451669|ENSP00000262233|ENSP00000334314|ENSP00000451269|ENSP00000452089|ENSP00000452292|ENSP00000451805|ENSP00000452063|ENSP00000451706|ENSP00000452474|ENSP00000451288	8899	TRUE	-0.0961374	1.7359	0.796245	0.905656	FALSE
ENSG00000066651	6	126307576	126360422	+	TRMT11	protein_coding	protein_coding|nonsense_mediated_decay|processed_transcript	126307697	126359979	ENSP00000333934|ENSP00000405140|ENSP00000467603|ENSP00000433724|ENSP00000357316|ENSP00000467035|ENSP00000465275|ENSP00000406230|ENSP00000415724|ENSP00000410498|ENSP00000466001	2690	TRUE	0.166593	3.68422	0.0366877	0.173831	FALSE
ENSG00000066654	16	20744986	20753406	-	THUMPD1	protein_coding	protein_coding|retained_intron|nonsense_mediated_decay	20748205	20753319	ENSP00000370741|ENSP00000392282|ENSP00000379392|ENSP00000455033	5092	TRUE	-0.106615	5.63828	0.0607588	0.229481	FALSE
ENSG00000066697	9	103189438	103213511	+	MSANTD3	protein_coding	protein_coding|processed_transcript	103204221	103213245	ENSP00000378506|ENSP00000415830|ENSP00000364020|ENSP00000364021	2763	TRUE	0.170513	3.51395	0.0608342	0.229631	FALSE
ENSG00000066735	14	104605060	104647231	+	KIF26A	protein_coding	protein_coding	104605060	104646124	ENSP00000388241|ENSP00000325452	6756	FALSE	-1.11828	-1.86682	0.00176278		FALSE
ENSG00000066739	14	96747595	96830207	-	ATG2B	protein_coding	protein_coding|retained_intron|processed_transcript	96752095	96829313	ENSP00000353010	12722	TRUE	-0.0670232	6.01478	0.479494	0.703809	FALSE
ENSG00000066777	8	68085747	68255912	-	ARFGEF1	protein_coding	protein_coding|processed_transcript|retained_intron	68087793	68255522	ENSP00000428429|ENSP00000262215|ENSP00000429560|ENSP00000430891|ENSP00000429138|ENSP00000429002	10970	TRUE	-0.050907	5.43031	0.333875	0.583853	FALSE
ENSG00000066813	16	20547548	20587749	-	ACSM2B	protein_coding	protein_coding|retained_intron|processed_transcript|nonsense_mediated_decay	20548580	20576167	ENSP00000327453|ENSP00000457377|ENSP00000454995|ENSP00000456378|ENSP00000455137|ENSP00000454887|ENSP00000456369|ENSP00000390378|ENSP00000455190|ENSP00000454247|ENSP00000455658	8155	FALSE	-1.03607	-4.7903	0.0346058		FALSE
ENSG00000066827	8	135490031	135725292	-	ZFAT	protein_coding	protein_coding|nonsense_mediated_decay|retained_intron|processed_transcript	135490725	135725106	ENSP00000427879|ENSP00000427831|ENSP00000394501|ENSP00000367069|ENSP00000429050|ENSP00000429930|ENSP00000428483|ENSP00000429600|ENSP00000429091|ENSP00000430924|ENSP00000429983|ENSP00000428192	8900	TRUE	-0.22526	3.5945	0.0978865	0.29951	FALSE
ENSG00000066855	8	66556969	66683496	+	MTFR1	protein_coding	processed_transcript|nonsense_mediated_decay|retained_intron|protein_coding	66582188	66683364	ENSP00000429450|ENSP00000262146|ENSP00000391502|ENSP00000430621|ENSP00000429253|ENSP00000436928	4629	TRUE	0.147417	3.7693	0.0495309	0.206627	FALSE
ENSG00000066923	7	99775186	99819111	+	STAG3	protein_coding	protein_coding|retained_intron|processed_transcript|nonsense_mediated_decay	99778180	99816296	ENSP00000400359|ENSP00000377586|ENSP00000409283|ENSP00000319318|ENSP00000407884|ENSP00000397067|ENSP00000395039|ENSP00000393790	8583	TRUE	-0.0893915	2.1957	0.521368	0.735515	FALSE
ENSG00000066926	18	55215515	55254004	-	FECH	protein_coding	protein_coding|nonsense_mediated_decay|processed_transcript|retained_intron	55217947	55253852	ENSP00000262093|ENSP00000372326|ENSP00000465243|ENSP00000465363|ENSP00000466263|ENSP00000467461|ENSP00000465717	4473	TRUE	0.014119	4.26981	0.836354	0.924086	FALSE
ENSG00000066933	15	72114632	72410918	-	MYO9A	protein_coding	protein_coding|retained_intron|processed_transcript|nonsense_mediated_decay	72118921	72338904	ENSP00000348349|ENSP00000457945|ENSP00000399162|ENSP00000398250|ENSP00000457407|ENSP00000456192|ENSP00000455150|ENSP00000454446|ENSP00000457235|ENSP00000454517|ENSP00000456882	20250	TRUE	0.017698	4.71136	0.803529	0.908088	FALSE
ENSG00000067048	Y	15016019	15032390	+	DDX3Y	protein_coding	protein_coding|processed_transcript	15016848	15030031	ENSP00000353284|ENSP00000398953|ENSP00000336725|ENSP00000400377	5738	TRUE	-0.171595	7.19947	0.721072	0.865925	FALSE
ENSG00000067057	10	3108525	3179904	+	PFKP	protein_coding	protein_coding|processed_transcript	3109788	3179762	ENSP00000477128|ENSP00000370517|ENSP00000370465|ENSP00000385880|ENSP00000408858|ENSP00000476311|ENSP00000387871|ENSP00000370462|ENSP00000410275	4827	TRUE	-1.41831	1.31848	1.71581e-05	0.00155561	TRUE
ENSG00000067064	10	1085848	1095110	-	IDI1	protein_coding	protein_coding|processed_transcript	1087130	1094943	ENSP00000370748|ENSP00000404771|ENSP00000401879	3589	TRUE	-0.0852701	5.34846	0.400904	0.641743	FALSE
ENSG00000067066	2	231280657	231408805	+	SP100	protein_coding	protein_coding|retained_intron	231281012	231407661	ENSP00000264052|ENSP00000399389|ENSP00000391616|ENSP00000387311|ENSP00000386404|ENSP00000386427|ENSP00000343023|ENSP00000342729|ENSP00000386998|ENSP00000400277|ENSP00000416563|ENSP00000393679	12691	TRUE	-0.106648	6.59874	0.1674	0.405633	FALSE
ENSG00000067082	10	3818188	3827473	-	KLF6	protein_coding	processed_transcript|protein_coding	3821734	3827206	ENSP00000419923|ENSP00000445301|ENSP00000419079	6139	TRUE	-0.102479	10.4759	0.561617	0.763648	FALSE
ENSG00000067113	5	54720682	54830878	-	PPAP2A	protein_coding	protein_coding|retained_intron|nonsense_mediated_decay|processed_transcript	54721037	54830457	ENSP00000264775|ENSP00000302229|ENSP00000425052	2016	TRUE	-0.0853082	2.74701	0.486602	0.709024	FALSE
ENSG00000067141	15	73344051	73597547	+	NEO1	protein_coding	protein_coding|retained_intron|processed_transcript	73345017	73595037	ENSP00000341198|ENSP00000261908|ENSP00000453317|ENSP00000453200|ENSP00000454024	8117	TRUE	0.134273	5.30816	0.280409	0.534745	FALSE
ENSG00000067167	8	71485677	71520622	-	TRAM1	protein_coding	protein_coding|processed_transcript	71487170	71520434	ENSP00000428052|ENSP00000262213|ENSP00000439359|ENSP00000428025	3878	TRUE	0.0616236	9.03758	0.378748	0.623332	FALSE
ENSG00000067177	X	71798664	71934167	-	PHKA1	protein_coding	protein_coding	71800855	71933728	ENSP00000362643|ENSP00000362646|ENSP00000342469|ENSP00000441251|ENSP00000362640	6350	TRUE	0.302115	3.37158	0.123983	0.3434	FALSE
ENSG00000067182	12	6437923	6451280	-	TNFRSF1A	protein_coding	nonsense_mediated_decay|protein_coding|retained_intron|processed_transcript	6438481	6450980	ENSP00000441803|ENSP00000162749|ENSP00000442405|ENSP00000438343|ENSP00000442059|ENSP00000380389|ENSP00000439981|ENSP00000413224|ENSP00000442919	4005	TRUE	-0.205687	2.95937	0.250456	0.505392	FALSE
ENSG00000067191	17	37329709	37353956	-	CACNB1	protein_coding	protein_coding|retained_intron|processed_transcript	37331449	37353748	ENSP00000377840|ENSP00000377847|ENSP00000345461	7094	TRUE	-0.212093	1.03569	0.229582	0.483486	FALSE
ENSG00000067208	1	92974253	93257961	-	EVI5	protein_coding	protein_coding|processed_transcript	92979216	93257951	ENSP00000359356|ENSP00000440826|ENSP00000445019	8276	TRUE	-0.0283045	4.0534	0.711391	0.859089	FALSE
ENSG00000067221	15	74275547	74286963	-	STOML1	protein_coding	protein_coding|retained_intron	74276281	74284564	ENSP00000456343|ENSP00000319323|ENSP00000319384|ENSP00000456853|ENSP00000442478|ENSP00000352788|ENSP00000455690|ENSP00000458091|ENSP00000455246	6178	TRUE	0.330554	3.01878	0.0001059	0.00486989	TRUE
ENSG00000067225	15	72491370	72524164	-	PKM	protein_coding	retained_intron|protein_coding|nonsense_mediated_decay	72491994	72513542	ENSP00000320171|ENSP00000455736|ENSP00000334983|ENSP00000456100|ENSP00000373745|ENSP00000456004|ENSP00000403365|ENSP00000455901|ENSP00000456970|ENSP00000457253|ENSP00000455584|ENSP00000457198|ENSP00000457830|ENSP00000456984|ENSP00000457420|ENSP00000454668	8572	TRUE	0.128883	7.41526	0.125303	0.345283	FALSE
ENSG00000067248	5	54552073	54603550	-	DHX29	protein_coding	protein_coding|retained_intron	54552319	54603401	ENSP00000251636|ENSP00000421435	4728	TRUE	0.211029	5.42514	0.000385579	0.0108247	FALSE
ENSG00000067334	1	94333373	94345474	-	DNTTIP2	protein_coding	protein_coding|retained_intron|processed_transcript|nonsense_mediated_decay	94335410	94344704	ENSP00000411010|ENSP00000352137|ENSP00000434261	5985	TRUE	-0.125849	5.42183	0.147323	0.377933	FALSE
ENSG00000067365	16	8715540	8740081	+	METTL22	protein_coding	protein_coding|nonsense_mediated_decay|processed_transcript|retained_intron	8719523	8739997	ENSP00000457291|ENSP00000371345|ENSP00000163678|ENSP00000456618|ENSP00000457152|ENSP00000457913|ENSP00000459729|ENSP00000457191|ENSP00000461054|ENSP00000460481	4824	TRUE	-0.010234	3.01752	0.868869	0.941263	FALSE
ENSG00000067369	15	43699407	43802926	-	TP53BP1	protein_coding	protein_coding|retained_intron|nonsense_mediated_decay|processed_transcript	43699584	43785241	ENSP00000263801|ENSP00000413010|ENSP00000371470|ENSP00000371475|ENSP00000393497|ENSP00000416212|ENSP00000392048|ENSP00000398508|ENSP00000471624|ENSP00000388028	8843	TRUE	-0.0537183	5.41957	0.388559	0.631002	FALSE
ENSG00000067445	X	54946895	54957864	+	TRO	protein_coding	protein_coding|nonsense_mediated_decay|processed_transcript|retained_intron	54948680	54957768	ENSP00000388947|ENSP00000387676|ENSP00000404645|ENSP00000411717|ENSP00000412588|ENSP00000173898|ENSP00000318278|ENSP00000404794|ENSP00000364162|ENSP00000382641|ENSP00000405043|ENSP00000405126|ENSP00000407996|ENSP00000406574|ENSP00000364181|ENSP00000392841|ENSP00000404767|ENSP00000405311	6716	TRUE	-0.717993	1.6786	0.00732472	0.0661304	FALSE
ENSG00000067533	1	218458629	218511325	+	RRP15	protein_coding	protein_coding|processed_transcript	218458659	218504430	ENSP00000355899	7883	TRUE	0.0375035	4.13313	0.655964	0.826215	FALSE
ENSG00000067560	3	49396578	49450431	-	RHOA	protein_coding	protein_coding|processed_transcript	49397645	49413022	ENSP00000400175|ENSP00000394483|ENSP00000413587|ENSP00000408402|ENSP00000400747	2582	TRUE	-0.0249158	8.17477	0.706728	0.856244	FALSE
ENSG00000067596	17	41561233	41621831	+	DHX8	protein_coding	nonsense_mediated_decay|protein_coding|retained_intron	41561406	41613846	ENSP00000467834|ENSP00000437886|ENSP00000262415|ENSP00000474654|ENSP00000466900|ENSP00000465178	9302	TRUE	-0.110873	4.91601	0.119203	0.335672	FALSE
ENSG00000067601	7	66752528	66767894	-	PMS2P4	pseudogene	transcribed_unprocessed_pseudogene|processed_transcript				1327	TRUE	-0.0474457	0.575173	0.607466	0.794672	FALSE
ENSG00000067606	1	1981909	2116834	+	PRKCZ	protein_coding	protein_coding|retained_intron|processed_transcript|nonsense_mediated_decay	1982070	2116445	ENSP00000367830|ENSP00000424945|ENSP00000421587|ENSP00000383712|ENSP00000427085|ENSP00000426412|ENSP00000462105|ENSP00000424228|ENSP00000421869|ENSP00000425643|ENSP00000425317|ENSP00000383711|ENSP00000424763|ENSP00000421219|ENSP00000421350|ENSP00000422349|ENSP00000427134|ENSP00000422764|ENSP00000424398	7636	TRUE	-0.0793607	2.54645	0.444318	0.676765	FALSE
ENSG00000067646	Y	2803112	2850547	+	ZFY	protein_coding	protein_coding|processed_transcript	2821978	2848031	ENSP00000402502|ENSP00000372525|ENSP00000155093|ENSP00000393908|ENSP00000388814	5737	TRUE	-0.0328385	2.88488	0.999749	1	FALSE
ENSG00000067704	1	220267444	220321380	+	IARS2	protein_coding	protein_coding|processed_transcript	220267559	220320974	ENSP00000355889|ENSP00000303279	4162	TRUE	-0.0101293	6.12112	0.916555	0.965234	FALSE
ENSG00000067715	12	79257773	79845788	+	SYT1	protein_coding	protein_coding|processed_transcript	79611300	79842901	ENSP00000376932|ENSP00000261205|ENSP00000391056|ENSP00000447035|ENSP00000448964|ENSP00000450321|ENSP00000447656|ENSP00000447575|ENSP00000448861|ENSP00000401559|ENSP00000449415	6494	TRUE	-0.740296	4.5856	0.00349532	0.0418975	FALSE
ENSG00000067798	12	78224685	78606790	+	NAV3	protein_coding	protein_coding|processed_transcript|retained_intron	78225242	78604297	ENSP00000446628|ENSP00000446132|ENSP00000381007|ENSP00000228327|ENSP00000266692|ENSP00000448037|ENSP00000446644|ENSP00000448303|ENSP00000448243|ENSP00000444918	11179	FALSE	-0.849646	-0.254317	0.0199096		FALSE
ENSG00000067829	X	153051221	153059978	-	IDH3G	protein_coding	protein_coding|processed_transcript	153051327	153059781	ENSP00000359110|ENSP00000217901|ENSP00000400115|ENSP00000359111|ENSP00000408529|ENSP00000401862|ENSP00000402747	2710	TRUE	-0.0602977	5.42089	0.417731	0.655147	FALSE
ENSG00000067836	16	4846969	4852951	-	ROGDI	protein_coding	protein_coding|retained_intron|nonsense_mediated_decay|processed_transcript	4847404	4852572	ENSP00000322832|ENSP00000465970|ENSP00000468343|ENSP00000466529|ENSP00000468334|ENSP00000465076|ENSP00000467509|ENSP00000467459|ENSP00000464699	3683	TRUE	-0.0258392	2.93592	0.873101	0.943677	FALSE
ENSG00000067840	X	153067621	153096020	-	PDZD4	protein_coding	protein_coding|processed_transcript|nonsense_mediated_decay	153068811	153095753	ENSP00000164640|ENSP00000377355|ENSP00000442033|ENSP00000476940	4381	FALSE	0.21737	-2.15882	0.352958		FALSE
ENSG00000067842	X	152783134	152848397	+	ATP2B3	protein_coding	protein_coding|processed_transcript	152801706	152845753	ENSP00000343886|ENSP00000359205|ENSP00000377425|ENSP00000352062|ENSP00000263519|ENSP00000359200	7534	FALSE	-1.39717	-3.38803	0.00352195		FALSE
ENSG00000067900	18	18526867	18691812	-	ROCK1	protein_coding	protein_coding|retained_intron	18531348	18690871	ENSP00000382697|ENSP00000462004	11064	TRUE	-0.0882485	5.80583	0.238059	0.492936	FALSE
ENSG00000067955	16	67063019	67134961	+	CBFB	protein_coding	protein_coding|retained_intron|processed_transcript	67063311	67132681	ENSP00000462273|ENSP00000290858|ENSP00000456637|ENSP00000415151|ENSP00000462932|ENSP00000462148	4129	TRUE	-0.124076	5.48604	0.0592079	0.226489	FALSE
ENSG00000067992	X	24483338	24557954	+	PDK3	protein_coding	protein_coding|processed_transcript	24483573	24557278	ENSP00000368460|ENSP00000387536	2695	TRUE	-0.182443	2.34016	0.00584596	0.0577218	FALSE
ENSG00000068001	3	50355221	50360337	-	HYAL2	protein_coding	protein_coding|retained_intron	50355563	50357920	ENSP00000401853|ENSP00000350387|ENSP00000378571|ENSP00000406657|ENSP00000399677|ENSP00000398714|ENSP00000409642|ENSP00000414656|ENSP00000405855	4545	TRUE	0.108948	2.72159	0.281109	0.535342	FALSE
ENSG00000068024	2	239969864	240323348	-	HDAC4	protein_coding	protein_coding|processed_transcript|retained_intron	239974793	240274394	ENSP00000264606|ENSP00000440481|ENSP00000410551|ENSP00000443057|ENSP00000391226|ENSP00000405226|ENSP00000392912|ENSP00000438111	13443	TRUE	-0.183417	3.78521	0.0116937	0.088109	FALSE
ENSG00000068028	3	50367219	50378411	-	RASSF1	protein_coding	protein_coding|nonsense_mediated_decay|retained_intron|processed_transcript	50368015	50378236	ENSP00000333327|ENSP00000378558|ENSP00000349547|ENSP00000378549|ENSP00000352323|ENSP00000433000	3677	TRUE	0.069478	5.4119	0.39254	0.634038	FALSE
ENSG00000068078	4	1795034	1810599	+	FGFR3	protein_coding	protein_coding|processed_transcript|retained_intron	1795662	1809012	ENSP00000420533|ENSP00000339824|ENSP00000414914|ENSP00000412903|ENSP00000260795|ENSP00000231803|ENSP00000427289	4834	TRUE	-0.81587	8.77378	0.206842	0.456195	FALSE
ENSG00000068079	17	41158742	41166473	+	IFI35	protein_coding	protein_coding|retained_intron|processed_transcript	41158965	41166313	ENSP00000394579|ENSP00000395590	1973	TRUE	-0.131418	5.29685	0.228202	0.482136	FALSE
ENSG00000068097	17	58120555	58156292	-	HEATR6	protein_coding	protein_coding|nonsense_mediated_decay|retained_intron|processed_transcript	58120927	58156275	ENSP00000184956|ENSP00000464927|ENSP00000466192|ENSP00000465540|ENSP00000465986|ENSP00000465595|ENSP00000465429|ENSP00000468810|ENSP00000465817	4866	TRUE	-0.103449	3.09061	0.236582	0.491143	FALSE
ENSG00000068120	17	40713485	40718295	+	COASY	protein_coding	processed_transcript|protein_coding|retained_intron	40714430	40717983	ENSP00000413338|ENSP00000407740|ENSP00000467174|ENSP00000467519|ENSP00000466838|ENSP00000393564|ENSP00000467687|ENSP00000468755|ENSP00000468583|ENSP00000467322|ENSP00000464814|ENSP00000377406	4032	TRUE	0.0530543	5.69088	0.414215	0.651927	FALSE
ENSG00000068137	17	40819932	40829048	-	PLEKHH3	protein_coding	retained_intron|nonsense_mediated_decay|protein_coding|processed_transcript	40820148	40828581	ENSP00000467824|ENSP00000468678|ENSP00000411885|ENSP00000293349|ENSP00000465400	4839	TRUE	-0.130902	5.67703	0.356678	0.605024	FALSE
ENSG00000068305	15	100017370	100256671	+	MEF2A	protein_coding	protein_coding|processed_transcript|retained_intron	100173325	100252973	ENSP00000404110|ENSP00000453478|ENSP00000346389|ENSP00000454120|ENSP00000337202|ENSP00000453441|ENSP00000454023|ENSP00000399460|ENSP00000453095|ENSP00000452989	7030	TRUE	0.12143	6.31019	0.142581	0.371522	FALSE
ENSG00000068308	X	48779305	48815648	-	OTUD5	protein_coding	protein_coding|processed_transcript	48780451	48814832	ENSP00000379969|ENSP00000390767|ENSP00000156084|ENSP00000365671|ENSP00000401629	3329	TRUE	-0.125022	6.36334	0.0389097	0.180302	FALSE
ENSG00000068323	X	48886242	48901012	-	TFE3	protein_coding	nonsense_mediated_decay|protein_coding|retained_intron|processed_transcript	48887672	48900752	ENSP00000476976|ENSP00000314129	4278	TRUE	-0.197487	5.31616	0.00271492	0.0361682	FALSE
ENSG00000068354	X	48397845	48420997	+	TBC1D25	protein_coding	protein_coding|nonsense_mediated_decay|processed_transcript	48398186	48419360	ENSP00000365962|ENSP00000444091|ENSP00000476787|ENSP00000402268	4223	TRUE	-0.0235031	4.41612	0.683025	0.841877	FALSE
ENSG00000068366	X	108867473	108976632	-	ACSL4	protein_coding	processed_transcript|protein_coding|nonsense_mediated_decay	108887261	108926715	ENSP00000419171|ENSP00000262835|ENSP00000339787|ENSP00000423539|ENSP00000424808|ENSP00000425408|ENSP00000425378|ENSP00000421425|ENSP00000423077	6415	TRUE	0.1708	5.63889	0.0452796	0.196138	FALSE
ENSG00000068383	10	134351324	134596979	+	INPP5A	protein_coding	protein_coding|processed_transcript	134351601	134595614	ENSP00000357583|ENSP00000357582|ENSP00000390936|ENSP00000340707|ENSP00000390749	3701	TRUE	-0.170346	2.66608	0.0979603	0.299577	FALSE
ENSG00000068394	X	48970334	48980151	-	GPKOW	protein_coding	protein_coding	48970562	48980072	ENSP00000156109	1735	TRUE	-0.0499306	3.78015	0.438063	0.672716	FALSE
ENSG00000068400	X	48830134	48858675	-	GRIPAP1	protein_coding	protein_coding|processed_transcript	48830608	48858640	ENSP00000365608|ENSP00000365627|ENSP00000365624|ENSP00000365606	5779	TRUE	-0.127254	5.8598	0.0163878	0.108394	FALSE
ENSG00000068438	X	48334541	48344752	+	FTSJ1	protein_coding	processed_transcript|protein_coding	48336436	48341403	ENSP00000019019|ENSP00000326948|ENSP00000380103|ENSP00000415457	2740	TRUE	-0.00804593	5.75813	0.890365	0.953262	FALSE
ENSG00000068489	17	57232860	57282066	+	PRR11	protein_coding	protein_coding|nonsense_mediated_decay|retained_intron	57238162	57278989	ENSP00000262293|ENSP00000464048|ENSP00000464392|ENSP00000463292|ENSP00000464171|ENSP00000463733|ENSP00000463871	4080	TRUE	0.232485	1.89075	0.156047	0.389706	FALSE
ENSG00000068615	2	86441116	86565206	-	REEP1	protein_coding	protein_coding|retained_intron|processed_transcript	86444165	86565199	ENSP00000165698|ENSP00000442681|ENSP00000438346|ENSP00000437567|ENSP00000443831|ENSP00000401140|ENSP00000392197|ENSP00000400607|ENSP00000475269	5326	FALSE	-0.209948	-0.316576	0.44002		FALSE
ENSG00000068650	13	113344643	113541482	+	ATP11A	protein_coding	protein_coding|processed_transcript|retained_intron|nonsense_mediated_decay	113344731	113536378	ENSP00000420387|ENSP00000364781|ENSP00000364796|ENSP00000283558|ENSP00000396374|ENSP00000420696|ENSP00000410824|ENSP00000402575	12172	TRUE	-0.0741894	4.36654	0.780024	0.896987	FALSE
ENSG00000068654	2	86247339	86333278	-	POLR1A	protein_coding	protein_coding|processed_transcript|retained_intron|nonsense_mediated_decay	86254549	86332899	ENSP00000263857|ENSP00000386300|ENSP00000397321|ENSP00000386423	13519	TRUE	0.0214473	5.41133	0.769487	0.89158	FALSE
ENSG00000068697	2	20232411	20251789	-	LAPTM4A	protein_coding	protein_coding|retained_intron	20232969	20251281	ENSP00000175091	1946	TRUE	-0.186067	7.162	0.0186885	0.11674	FALSE
ENSG00000068724	2	47143296	47303276	+	TTC7A	protein_coding	protein_coding|processed_transcript|nonsense_mediated_decay|retained_intron	47144335	47301059	ENSP00000386307|ENSP00000316699|ENSP00000378320|ENSP00000445265|ENSP00000393022|ENSP00000263737|ENSP00000386521|ENSP00000401467	6949	TRUE	-0.173296	5.8633	0.029103	0.15183	FALSE
ENSG00000068745	3	48725436	48777786	-	IP6K2	protein_coding	protein_coding|retained_intron|nonsense_mediated_decay|processed_transcript	48725709	48752868	ENSP00000331103|ENSP00000411776|ENSP00000414428|ENSP00000389761|ENSP00000403968|ENSP00000395819|ENSP00000412121|ENSP00000341925|ENSP00000400812|ENSP00000396904|ENSP00000387759|ENSP00000414139|ENSP00000393077|ENSP00000396203|ENSP00000394488|ENSP00000399052|ENSP00000410454|ENSP00000389755|ENSP00000388116|ENSP00000410950|ENSP00000387394|ENSP00000393797|ENSP00000388420|ENSP00000406357	5624	TRUE	0.169884	5.79024	0.0136928	0.0968532	FALSE
ENSG00000068781	2	48757064	49003654	+	STON1-GTF2A1L	protein_coding	protein_coding|processed_transcript	48807773	49003451	ENSP00000385499|ENSP00000385701|ENSP00000378236|ENSP00000311493|ENSP00000378234	4294	FALSE	-0.34674	-4.9151	0.579056		FALSE
ENSG00000068784	2	45615819	45839304	-	SRBD1	protein_coding	protein_coding|processed_transcript	45616452	45832580	ENSP00000263736|ENSP00000441272	5045	TRUE	-0.0765402	4.00001	0.317601	0.568878	FALSE
ENSG00000068793	15	22892005	23006016	+	CYFIP1	protein_coding	protein_coding|nonsense_mediated_decay|retained_intron	22925783	23003037	ENSP00000453046|ENSP00000324549|ENSP00000453233|ENSP00000454199|ENSP00000454091|ENSP00000453917|ENSP00000454045|ENSP00000405956|ENSP00000453060	10435	TRUE	0.0961349	5.70651	0.283756	0.538159	FALSE
ENSG00000068796	5	61601989	61833076	+	KIF2A	protein_coding	protein_coding|processed_transcript|retained_intron	61602300	61681393	ENSP00000385622|ENSP00000370493|ENSP00000423542|ENSP00000385000|ENSP00000425411|ENSP00000423772|ENSP00000421041	4774	TRUE	0.101162	5.12156	0.16736	0.405633	FALSE
ENSG00000068831	11	64494383	64512928	-	RASGRP2	protein_coding	retained_intron|protein_coding|nonsense_mediated_decay	64494777	64510338	ENSP00000366714|ENSP00000401510|ENSP00000377953|ENSP00000366717|ENSP00000338864|ENSP00000396029|ENSP00000399114|ENSP00000399028|ENSP00000377950|ENSP00000377949|ENSP00000366706|ENSP00000366707|ENSP00000366709|ENSP00000377951|ENSP00000366705|ENSP00000401314|ENSP00000389068	6084	TRUE	-0.78893	1.79949	0.00612213	0.0598395	FALSE
ENSG00000068878	2	54091204	54197977	-	PSME4	protein_coding	protein_coding|nonsense_mediated_decay|processed_transcript|retained_intron	54093229	54197921	ENSP00000384211|ENSP00000410830|ENSP00000374643	10259	TRUE	-0.151731	6.1843	0.0293313	0.152699	FALSE
ENSG00000068885	3	159974774	160117668	-	IFT80	protein_coding	protein_coding|retained_intron|processed_transcript|nonsense_mediated_decay	159976316	160102388	ENSP00000312778|ENSP00000418196|ENSP00000420646|ENSP00000417552|ENSP00000420401|ENSP00000420260|ENSP00000418602|ENSP00000419458|ENSP00000420001|ENSP00000417057|ENSP00000417861|ENSP00000420758|ENSP00000418497|ENSP00000418455|ENSP00000419468	7175	TRUE	-0.0922747	4.01785	0.349297	0.597994	FALSE
ENSG00000068903	19	39369197	39390502	-	SIRT2	protein_coding	retained_intron|protein_coding|nonsense_mediated_decay|processed_transcript	39369798	39390161	ENSP00000249396|ENSP00000375931|ENSP00000351809|ENSP00000404309|ENSP00000400338|ENSP00000411393|ENSP00000385146|ENSP00000401203|ENSP00000407272|ENSP00000409690|ENSP00000397022|ENSP00000408023	6204	TRUE	0.0966751	5.32288	0.209346	0.459278	FALSE
ENSG00000068912	2	54014181	54045956	+	ERLEC1	protein_coding	processed_transcript|protein_coding	54014348	54045103	ENSP00000385629|ENSP00000185150|ENSP00000367485	2592	TRUE	-0.0307462	7.98155	0.749215	0.882352	FALSE
ENSG00000068971	11	64685025	64701945	+	PPP2R5B	protein_coding	processed_transcript|protein_coding|retained_intron	64693207	64701313	ENSP00000437088|ENSP00000164133|ENSP00000436136	3376	TRUE	-0.0304535	4.87719	0.677459	0.838322	FALSE
ENSG00000068976	11	64513861	64527769	-	PYGM	protein_coding	retained_intron|protein_coding|processed_transcript	64514134	64527370	ENSP00000366650|ENSP00000164139	4981	TRUE	0.0585431	1.2291	0.699157	0.851754	FALSE
ENSG00000068985	X	49452053	49460596	-	PAGE1	protein_coding	protein_coding	49452147	49459373	ENSP00000365320	665	TRUE	0.118649	1.72943	0.741825	0.877937	FALSE
ENSG00000069011	5	134363425	134370503	-	PITX1	protein_coding	protein_coding|retained_intron	134364472	134369571	ENSP00000265340|ENSP00000427542|ENSP00000451199|ENSP00000422908|ENSP00000423624	3511	TRUE	1.14045	1.32145	0.00198311	0.0297804	FALSE
ENSG00000069018	5	135548999	135732730	-	TRPC7	protein_coding	protein_coding|retained_intron|nonsense_mediated_decay|processed_transcript	135549123	135700942	ENSP00000347312|ENSP00000441628|ENSP00000426070|ENSP00000421571|ENSP00000330322|ENSP00000426870|ENSP00000367720|ENSP00000424854	3608	FALSE	0.336068	-4.49139	0.245464		FALSE
ENSG00000069020	5	65892176	66465423	+	MAST4	protein_coding	protein_coding|processed_transcript|retained_intron|nonsense_mediated_decay	65892484	66462879	ENSP00000385048|ENSP00000385727|ENSP00000385088|ENSP00000384547|ENSP00000407977|ENSP00000413573|ENSP00000396765|ENSP00000398417|ENSP00000421739|ENSP00000384313|ENSP00000404801|ENSP00000384099|ENSP00000385260|ENSP00000413854|ENSP00000261569|ENSP00000392478|ENSP00000398694|ENSP00000400551	14697	TRUE	-0.0250096	3.5667	0.899155	0.956712	FALSE
ENSG00000069122	6	46820249	46922680	-	GPR116	protein_coding	protein_coding|processed_transcript	46821732	46874499	ENSP00000283296|ENSP00000354563|ENSP00000412866|ENSP00000265417|ENSP00000441581	6717	FALSE	-1.67381	-2.3417	0.00396529		FALSE
ENSG00000069188	17	71330523	71640228	-	SDK2	protein_coding	protein_coding|processed_transcript|retained_intron	71334726	71640227	ENSP00000376421|ENSP00000373378|ENSP00000407098	11607	TRUE	0.695519	2.11459	0.0433471	0.190911	FALSE
ENSG00000069206	8	24298443	24384483	+	ADAM7	protein_coding	protein_coding	24298622	24384291	ENSP00000393073|ENSP00000175238|ENSP00000370166|ENSP00000430400	4483	FALSE	-0.673943	-4.88853	0.126736		FALSE
ENSG00000069248	1	229577045	229644103	-	NUP133	protein_coding	protein_coding|processed_transcript	229577654	229643996	ENSP00000261396|ENSP00000443496|ENSP00000355639	5057	TRUE	-0.0491725	5.172	0.496376	0.716023	FALSE
ENSG00000069275	1	205681947	205719404	-	NUCKS1	protein_coding	protein_coding|processed_transcript	205687411	205719101	ENSP00000356110	6546	TRUE	-0.174202	6.0681	0.0846387	0.277252	FALSE
ENSG00000069329	16	46690054	46723430	-	VPS35	protein_coding	protein_coding|nonsense_mediated_decay|retained_intron|processed_transcript	46694387	46723045	ENSP00000299138|ENSP00000456274|ENSP00000461469|ENSP00000461423	9723	TRUE	-0.21139	5.40015	0.0113628	0.0865569	FALSE
ENSG00000069345	16	46989299	47007699	-	DNAJA2	protein_coding	protein_coding|nonsense_mediated_decay|retained_intron	46990944	47007483	ENSP00000314030|ENSP00000460104|ENSP00000454580	5039	TRUE	-0.0199628	4.90478	0.761169	0.887184	FALSE
ENSG00000069399	19	45250962	45263301	+	BCL3	protein_coding	retained_intron|processed_transcript|protein_coding	45252048	45262869	ENSP00000164227|ENSP00000393731	3242	TRUE	-0.348633	4.71869	0.0295637	0.153491	FALSE
ENSG00000069424	1	6051526	6161253	+	KCNAB2	protein_coding	protein_coding|processed_transcript|retained_intron	6100629	6160075	ENSP00000367351|ENSP00000367337|ENSP00000367332|ENSP00000398395|ENSP00000374283|ENSP00000400285|ENSP00000473602|ENSP00000367327|ENSP00000340824|ENSP00000318772|ENSP00000389151|ENSP00000164247|ENSP00000464860|ENSP00000367323|ENSP00000396167|ENSP00000465785	9253	TRUE	0.185826	5.53796	0.0258379	0.141333	FALSE
ENSG00000069431	12	21950335	22094336	-	ABCC9	protein_coding	protein_coding	21953981	22089608	ENSP00000261200|ENSP00000440521|ENSP00000261201|ENSP00000261202|ENSP00000317518|ENSP00000442604	11421	FALSE	-1.22632	-3.32891	0.00923656		FALSE
ENSG00000069482	11	68451247	68458643	+	GAL	protein_coding	processed_transcript|protein_coding	68452392	68458452	ENSP00000265643	1300	FALSE	-1.56778	-3.6417	0.0187929		FALSE
ENSG00000069493	12	9817565	9848413	+	CLEC2D	protein_coding	nonsense_mediated_decay|processed_transcript|protein_coding	9822331	9847467	ENSP00000438735|ENSP00000261340|ENSP00000290855|ENSP00000371409|ENSP00000443110|ENSP00000399744|ENSP00000441653|ENSP00000444818|ENSP00000443065|ENSP00000261339|ENSP00000446028|ENSP00000443627|ENSP00000413045|ENSP00000437861|ENSP00000443177	3219	TRUE	-0.140598	3.18116	0.395639	0.636554	FALSE
ENSG00000069509	X	44382885	44402247	-	FUNDC1	protein_coding	protein_coding|processed_transcript	44383447	44402078	ENSP00000367284	1399	TRUE	-0.0175693	2.38051	0.82124	0.916867	FALSE
ENSG00000069535	X	43625858	43741693	-	MAOB	protein_coding	protein_coding|processed_transcript	43626716	43741545	ENSP00000367309|ENSP00000441613|ENSP00000442240	3050	FALSE	-0.868399	-4.23227	0.0640846		FALSE
ENSG00000069667	15	60780483	61521518	-	RORA	protein_coding	protein_coding|processed_transcript|nonsense_mediated_decay|retained_intron	60789657	61521417	ENSP00000335087|ENSP00000309753|ENSP00000261523|ENSP00000402971|ENSP00000449482|ENSP00000453322	17033	TRUE	-0.0167697	5.13745	0.954332	0.982341	FALSE
ENSG00000069696	11	637293	640706	+	DRD4	protein_coding	protein_coding|processed_transcript	637305	640600	ENSP00000176183	1477	FALSE	-0.316316	-2.70403	0.107208		FALSE
ENSG00000069702	1	92145902	92371892	-	TGFBR3	protein_coding	protein_coding|nonsense_mediated_decay|retained_intron|processed_transcript	92149299	92327088	ENSP00000212355|ENSP00000433477|ENSP00000359426|ENSP00000436127|ENSP00000434994|ENSP00000432638|ENSP00000395975	8654	TRUE	-0.846001	0.665761	0.00331723	0.0408997	FALSE
ENSG00000069712	1	92632542	92650280	+	KIAA1107	protein_coding	protein_coding	92632542	92649884	ENSP00000386957|ENSP00000359404	4623	TRUE	-0.41182	0.248214	0.00687332	0.0635029	FALSE
ENSG00000069764	16	14766405	14788526	-	PLA2G10	protein_coding	protein_coding|nonsense_mediated_decay	14766467	14788086	ENSP00000393847|ENSP00000456433	1113	FALSE	0.0664673	-1.54557	0.58298		FALSE
ENSG00000069812	1	6472478	6484730	-	HES2	protein_coding	protein_coding|processed_transcript	6473256	6479880	ENSP00000367068|ENSP00000367067|ENSP00000367065|ENSP00000465248|ENSP00000465270	5407	FALSE	-0.63386	-4.33042	0.173954		FALSE
ENSG00000069849	3	141594966	141645356	+	ATP1B3	protein_coding	protein_coding|nonsense_mediated_decay|retained_intron|processed_transcript	141595644	141644540	ENSP00000417522|ENSP00000286371|ENSP00000418280|ENSP00000440307|ENSP00000418952|ENSP00000418353|ENSP00000419962|ENSP00000417608	2584	TRUE	0.272164	5.39168	0.0124529	0.0913121	FALSE
ENSG00000069869	15	56119120	56285944	-	NEDD4	protein_coding	protein_coding|nonsense_mediated_decay|processed_transcript|retained_intron	56122095	56285753	ENSP00000422455|ENSP00000426051|ENSP00000345530|ENSP00000424827|ENSP00000410613|ENSP00000422705|ENSP00000424471|ENSP00000421047	9097	TRUE	0.124187	2.029	0.561232	0.763231	FALSE
ENSG00000069943	15	55611158	55647846	+	PIGB	protein_coding	nonsense_mediated_decay|protein_coding|processed_transcript|retained_intron	55611449	55647627	ENSP00000455943|ENSP00000164305|ENSP00000438963|ENSP00000456285|ENSP00000456531|ENSP00000455040	4539	TRUE	0.186668	3.24903	0.00568968	0.056669	FALSE
ENSG00000069956	15	52244303	52358462	+	MAPK6	protein_coding	processed_transcript|protein_coding	52338658	52357194	ENSP00000261845	5281	TRUE	-0.0403861	5.48809	0.663803	0.830963	FALSE
ENSG00000069966	15	52413117	52483566	-	GNB5	protein_coding	protein_coding|retained_intron|processed_transcript|nonsense_mediated_decay	52414957	52476873	ENSP00000261837|ENSP00000379626|ENSP00000351635|ENSP00000453339|ENSP00000454185|ENSP00000453176	7487	TRUE	-0.03831	4.13574	0.637717	0.813958	FALSE
ENSG00000069974	15	55495164	55611311	-	RAB27A	protein_coding	protein_coding|retained_intron|processed_transcript	55497708	55527132	ENSP00000379601|ENSP00000337761|ENSP00000455012|ENSP00000456059|ENSP00000454695|ENSP00000458127|ENSP00000456536|ENSP00000457595|ENSP00000457517	5603	TRUE	0.0483463	5.56563	0.610273	0.796331	FALSE
ENSG00000069998	22	17618401	17646177	-	CECR5	protein_coding	protein_coding|retained_intron|processed_transcript	17618914	17646134	ENSP00000155674|ENSP00000337358|ENSP00000382745	4936	TRUE	0.222667	4.15574	0.00969765	0.077975	FALSE
ENSG00000070010	22	19437433	19466738	-	UFD1L	protein_coding	protein_coding|retained_intron|processed_transcript	19438196	19466608	ENSP00000263202|ENSP00000354079|ENSP00000382439|ENSP00000402136|ENSP00000406680|ENSP00000418390|ENSP00000418295	8736	TRUE	-0.0896083	5.58687	0.177678	0.4203	FALSE
ENSG00000070018	12	12268959	12419946	-	LRP6	protein_coding	protein_coding|nonsense_mediated_decay|processed_transcript|retained_intron	12274060	12419669	ENSP00000261349|ENSP00000445083|ENSP00000443239|ENSP00000442472|ENSP00000439765	10337	TRUE	-0.164139	4.04513	0.303369	0.555407	FALSE
ENSG00000070019	12	14765576	14849519	-	GUCY2C	protein_coding	protein_coding|retained_intron	14766054	14849382	ENSP00000261170	4167	FALSE	-0.536603	-3.02656	0.0724019		FALSE
ENSG00000070031	11	626431	627143	-	SCT	protein_coding	protein_coding	626434	627143	ENSP00000176195	366	FALSE	-0.219993	-3.86043	0.395042		FALSE
ENSG00000070047	11	576486	612222	+	PHRF1	protein_coding	nonsense_mediated_decay|protein_coding|retained_intron	581513	611774	ENSP00000435360|ENSP00000264555|ENSP00000431870|ENSP00000388589|ENSP00000410626	5769	TRUE	-0.0206144	5.6038	0.768682	0.891184	FALSE
ENSG00000070061	9	111629797	111696396	-	IKBKAP	protein_coding	nonsense_mediated_decay|protein_coding|processed_transcript	111631398	111693426	ENSP00000433514|ENSP00000363779|ENSP00000439367	6048	TRUE	0.118367	6.43253	0.0386812	0.179716	FALSE
ENSG00000070081	11	17229700	17371521	+	NUCB2	protein_coding	protein_coding|nonsense_mediated_decay|processed_transcript|retained_intron	17316871	17352966	ENSP00000431136|ENSP00000435160|ENSP00000433542|ENSP00000436215|ENSP00000435968|ENSP00000435558|ENSP00000320168|ENSP00000436455|ENSP00000431328|ENSP00000431334|ENSP00000433194|ENSP00000408702|ENSP00000435787|ENSP00000432741	8993	TRUE	-0.456795	7.86798	0.000783629	0.0170417	FALSE
ENSG00000070087	3	149682691	149768575	-	PFN2	protein_coding	protein_coding|nonsense_mediated_decay|retained_intron	149682981	149688643	ENSP00000410464|ENSP00000239940|ENSP00000408283|ENSP00000420417|ENSP00000417924|ENSP00000418494|ENSP00000418523|ENSP00000417351|ENSP00000417817|ENSP00000418521|ENSP00000418142|ENSP00000418216|ENSP00000420202|ENSP00000420504|ENSP00000417912|ENSP00000420244	3440	TRUE	-0.244768	4.36186	0.147226	0.377791	FALSE
ENSG00000070159	9	112137746	112260590	-	PTPN3	protein_coding	processed_transcript|protein_coding	112141839	112225714	ENSP00000416654|ENSP00000395384|ENSP00000363667|ENSP00000378304|ENSP00000262539	10071	FALSE	-0.756923	-1.12655	0.188173		FALSE
ENSG00000070182	14	65213002	65346601	-	SPTB	protein_coding	protein_coding|processed_transcript|retained_intron	65216024	65289812	ENSP00000374372|ENSP00000451324|ENSP00000451752|ENSP00000374371|ENSP00000443882|ENSP00000374370	14771	TRUE	-0.34597	2.78749	0.348874	0.597639	FALSE
ENSG00000070190	4	100737990	100791311	+	DAPP1	protein_coding	protein_coding|retained_intron	100738071	100789339	ENSP00000296414|ENSP00000423602	4548	TRUE	-0.0534478	5.36287	0.636277	0.813036	FALSE
ENSG00000070193	5	44303646	44389808	-	FGF10	protein_coding	protein_coding	44305100	44388784	ENSP00000264664|ENSP00000426406	3011	FALSE	-1.72226	-4.74429	0.00700153		FALSE
ENSG00000070214	9	108006903	108201452	+	SLC44A1	protein_coding	protein_coding|nonsense_mediated_decay|processed_transcript|retained_intron	108007150	108200573	ENSP00000363855|ENSP00000433072|ENSP00000363852|ENSP00000363856|ENSP00000341856	12613	TRUE	0.10343	7.71867	0.27882	0.532762	FALSE
ENSG00000070269	14	56955072	57117324	+	TMEM260	protein_coding	protein_coding|nonsense_mediated_decay|retained_intron|processed_transcript	56958251	57116831	ENSP00000451677|ENSP00000450988|ENSP00000261556|ENSP00000452065|ENSP00000438742|ENSP00000442602|ENSP00000441934|ENSP00000452579|ENSP00000452441|ENSP00000451695	8077	TRUE	0.107181	4.01305	0.193695	0.440671	FALSE
ENSG00000070366	17	1963133	2207065	-	SMG6	protein_coding	retained_intron|protein_coding|processed_transcript	1964789	2207014	ENSP00000443920|ENSP00000263073|ENSP00000346977|ENSP00000440283|ENSP00000460273|ENSP00000465793|ENSP00000466139|ENSP00000466951|ENSP00000459164|ENSP00000460898|ENSP00000458635|ENSP00000460191|ENSP00000460301	11060	TRUE	0.0625488	4.89453	0.356197	0.604445	FALSE
ENSG00000070367	14	57670518	57735726	-	EXOC5	protein_coding	protein_coding|retained_intron|nonsense_mediated_decay|processed_transcript	57675330	57735366	ENSP00000389934|ENSP00000342100|ENSP00000451082|ENSP00000452084	9269	TRUE	0.222082	4.99879	0.00492051	0.0520643	FALSE
ENSG00000070371	22	19166986	19279239	-	CLTCL1	protein_coding	protein_coding|retained_intron|processed_transcript|nonsense_mediated_decay	19167735	19279164	ENSP00000439662|ENSP00000445677|ENSP00000441158|ENSP00000424145|ENSP00000443582|ENSP00000396140|ENSP00000443264	9843	FALSE	-0.125317	0.0798693	0.552587		FALSE
ENSG00000070388	19	639879	643703	+	FGF22	protein_coding	retained_intron|protein_coding	639926	643609	ENSP00000466004|ENSP00000215530|ENSP00000166133	2110	FALSE	-0.412643	-2.29131	0.0522385		FALSE
ENSG00000070404	19	676392	683385	+	FSTL3	protein_coding	protein_coding|processed_transcript|nonsense_mediated_decay|retained_intron	676424	681810	ENSP00000166139|ENSP00000468558|ENSP00000466383	3144	TRUE	-0.00519929	1.25356	0.99006	0.997315	FALSE
ENSG00000070413	22	19023795	19109967	-	DGCR2	protein_coding	protein_coding|nonsense_mediated_decay|retained_intron|processed_transcript	19026381	19109719	ENSP00000440062|ENSP00000373914|ENSP00000263196|ENSP00000445069	5596	TRUE	-0.0180992	5.30514	0.812837	0.912612	FALSE
ENSG00000070423	19	647526	663277	-	RNF126	protein_coding	protein_coding|retained_intron|nonsense_mediated_decay	648131	663121	ENSP00000292363|ENSP00000475833|ENSP00000465274|ENSP00000464945|ENSP00000475360|ENSP00000475214	3677	TRUE	0.0232466	5.31984	0.764809	0.888925	FALSE
ENSG00000070444	17	2287354	2304412	-	MNT	protein_coding	protein_coding|processed_transcript|retained_intron	2290198	2304006	ENSP00000174618|ENSP00000476269	8728	TRUE	-0.0453864	4.31905	0.534615	0.744944	FALSE
ENSG00000070476	3	126156444	126194762	-	ZXDC	protein_coding	retained_intron|protein_coding|nonsense_mediated_decay	126157221	126194708	ENSP00000374359|ENSP00000426532|ENSP00000337694	7357	TRUE	-0.0036019	5.01469	0.950386	0.981154	FALSE
ENSG00000070495	17	74708919	74722866	-	JMJD6	protein_coding	protein_coding|nonsense_mediated_decay|retained_intron	74712771	74722557	ENSP00000394085|ENSP00000442362|ENSP00000302916|ENSP00000380750|ENSP00000465330	5949	TRUE	-0.00250418	4.83039	0.988434	0.996705	FALSE
ENSG00000070501	8	42195972	42229326	+	POLB	protein_coding	protein_coding|retained_intron|processed_transcript|nonsense_mediated_decay	42196143	42229245	ENSP00000432084|ENSP00000265421|ENSP00000430610|ENSP00000430784|ENSP00000440497|ENSP00000429436|ENSP00000427799|ENSP00000428578|ENSP00000429597|ENSP00000430478|ENSP00000428144|ENSP00000430831	4106	TRUE	0.072028	3.8373	0.268424	0.522828	FALSE
ENSG00000070526	17	74620843	74639920	-	ST6GALNAC1	protein_coding	nonsense_mediated_decay|protein_coding|retained_intron|processed_transcript	74621415	74639720	ENSP00000465092|ENSP00000351991|ENSP00000156626|ENSP00000466230|ENSP00000466436|ENSP00000465116|ENSP00000468784	3448	FALSE	-0.258584	-4.39754	0.591622		FALSE
ENSG00000070540	17	66417089	66453654	-	WIPI1	protein_coding	nonsense_mediated_decay|protein_coding|processed_transcript|retained_intron	66417914	66453562	ENSP00000465695|ENSP00000262139|ENSP00000465470|ENSP00000465557|ENSP00000437345|ENSP00000466270	3402	TRUE	0.133655	6.7059	0.115937	0.330844	FALSE
ENSG00000070601	9	37650997	37746901	+	FRMPD1	protein_coding	protein_coding	37692639	37746763	ENSP00000366995|ENSP00000444411|ENSP00000439868|ENSP00000437762|ENSP00000444804	6724	FALSE	2.00452	-2.38072	3.04306e-15		FALSE
ENSG00000070610	9	35736863	35749983	-	GBA2	protein_coding	protein_coding|processed_transcript	35737169	35748701	ENSP00000367343|ENSP00000367328|ENSP00000367334|ENSP00000442372	5079	TRUE	0.14928	7.0207	0.0138498	0.0974222	FALSE
ENSG00000070614	5	149865381	149937773	+	NDST1	protein_coding	protein_coding|processed_transcript	149900817	149932891	ENSP00000429966|ENSP00000427813|ENSP00000428604|ENSP00000430258|ENSP00000261797	9043	TRUE	0.265011	5.62224	0.00255527	0.0349917	FALSE
ENSG00000070669	7	97481430	97501854	-	ASNS	protein_coding	protein_coding|nonsense_mediated_decay|retained_intron	97481574	97498468	ENSP00000175506|ENSP00000377846|ENSP00000401651|ENSP00000414379|ENSP00000377845|ENSP00000414901|ENSP00000408472|ENSP00000406994|ENSP00000400422|ENSP00000394242|ENSP00000402350|ENSP00000408797|ENSP00000397802|ENSP00000413797	4455	TRUE	0.271541	6.86362	0.0124359	0.0912215	FALSE
ENSG00000070718	8	42010464	42029191	+	AP3M2	protein_coding	protein_coding|nonsense_mediated_decay|processed_transcript|retained_intron	42012206	42026579	ENSP00000428787|ENSP00000174653|ENSP00000430200|ENSP00000380132|ENSP00000430616|ENSP00000431918|ENSP00000429515|ENSP00000430538|ENSP00000429435|ENSP00000429037|ENSP00000428279|ENSP00000429804	6276	TRUE	0.0386881	2.90082	0.668618	0.833495	FALSE
ENSG00000070729	16	57917503	58005020	-	CNGB1	protein_coding	protein_coding|retained_intron|processed_transcript	57918071	58001190	ENSP00000454633|ENSP00000251102|ENSP00000455964|ENSP00000311670|ENSP00000455708	6039	FALSE	-2.73061	-2.44253	0.000107874		FALSE
ENSG00000070731	17	74559792	74583038	-	ST6GALNAC2	protein_coding	retained_intron|protein_coding|nonsense_mediated_decay|processed_transcript	74562189	74581890	ENSP00000225276|ENSP00000464915|ENSP00000466560|ENSP00000465778|ENSP00000466513	7558	FALSE	-0.288084	-1.30814	0.157761		FALSE
ENSG00000070748	10	50817141	50901925	+	CHAT	protein_coding	protein_coding|processed_transcript|nonsense_mediated_decay	50822236	50901831	ENSP00000343486|ENSP00000345878|ENSP00000378926|ENSP00000337103|ENSP00000473443|ENSP00000378929|ENSP00000390521	3100	FALSE	-0.778022	-4.7957	0.207362		FALSE
ENSG00000070756	8	101698044	101735037	-	PABPC1	protein_coding	protein_coding|nonsense_mediated_decay|retained_intron|processed_transcript	101716526	101733811	ENSP00000430716|ENSP00000428021|ENSP00000313007|ENSP00000429594|ENSP00000429395|ENSP00000428948|ENSP00000428030|ENSP00000428840|ENSP00000428190|ENSP00000427805|ENSP00000427914|ENSP00000429892|ENSP00000430159|ENSP00000429119|ENSP00000430012|ENSP00000429790|ENSP00000428937|ENSP00000428749|ENSP00000429032	4752	TRUE	0.128674	9.67153	0.0563079	0.220669	FALSE
ENSG00000070759	1	45809555	45956872	-	TESK2	protein_coding	protein_coding|processed_transcript	45810515	45923457	ENSP00000361156|ENSP00000361158|ENSP00000343940|ENSP00000441746|ENSP00000397244	3460	TRUE	-0.158688	4.389	0.0774078	0.263384	FALSE
ENSG00000070761	16	58147496	58163354	-	C16orf80	protein_coding	protein_coding|retained_intron|processed_transcript	58147932	58163019	ENSP00000262498|ENSP00000455220	2371	TRUE	-0.217173	3.676	0.036312	0.172697	FALSE
ENSG00000070770	16	58191811	58231824	-	CSNK2A2	protein_coding	processed_transcript|protein_coding|retained_intron	58197975	58231640	ENSP00000262506|ENSP00000456606|ENSP00000457911|ENSP00000454874	6905	TRUE	-0.047061	5.21083	0.478531	0.703314	FALSE
ENSG00000070778	14	88932122	89021077	-	PTPN21	protein_coding	protein_coding|nonsense_mediated_decay|retained_intron|processed_transcript	88934431	89016761	ENSP00000330276|ENSP00000452414|ENSP00000450847|ENSP00000443951|ENSP00000451401	7396	FALSE	-0.216805	-2.14487	0.307748		FALSE
ENSG00000070785	1	45316450	45452282	-	EIF2B3	protein_coding	protein_coding|processed_transcript	45316626	45446840	ENSP00000396985|ENSP00000353575|ENSP00000361257|ENSP00000361256	3043	TRUE	0.198506	4.09068	0.0169844	0.110541	FALSE
ENSG00000070808	5	149599054	149669854	-	CAMK2A	protein_coding	protein_coding|processed_transcript|retained_intron	149602276	149669188	ENSP00000261793|ENSP00000381412|ENSP00000427580|ENSP00000426607	6150	FALSE	-0.388098	-3.37256	0.418089		FALSE
ENSG00000070814	5	149737202	149779871	+	TCOF1	protein_coding	protein_coding|retained_intron|processed_transcript|nonsense_mediated_decay	149737310	149778611	ENSP00000400939|ENSP00000367028|ENSP00000409944|ENSP00000325223|ENSP00000406888|ENSP00000377811|ENSP00000390717|ENSP00000421655|ENSP00000427484|ENSP00000426471|ENSP00000426587|ENSP00000422567	11278	TRUE	0.0980566	5.95798	0.0777528	0.26415	FALSE
ENSG00000070831	1	22379120	22419437	+	CDC42	protein_coding	protein_coding|processed_transcript	22404972	22418007	ENSP00000383118|ENSP00000341072|ENSP00000314458|ENSP00000398592|ENSP00000398327	3470	TRUE	-0.0587939	6.86248	0.437752	0.67245	FALSE
ENSG00000070882	7	24836158	25021253	-	OSBPL3	protein_coding	protein_coding|nonsense_mediated_decay|processed_transcript|retained_intron	24839805	24932091	ENSP00000315410|ENSP00000315331|ENSP00000315277|ENSP00000389779|ENSP00000386429|ENSP00000379708|ENSP00000386801|ENSP00000386325|ENSP00000386990|ENSP00000379706|ENSP00000386953|ENSP00000407829|ENSP00000403374|ENSP00000411249	8100	TRUE	0.411212	5.43128	0.0415458	0.186506	FALSE
ENSG00000070886	1	22890057	22930087	+	EPHA8	protein_coding	protein_coding	22890129	22928231	ENSP00000363775|ENSP00000166244|ENSP00000440274	5358	FALSE	0.0167851	-0.418464	0.910119		FALSE
ENSG00000070915	16	56899119	56949762	+	SLC12A3	protein_coding	protein_coding|retained_intron|processed_transcript	56899148	56947314	ENSP00000457552|ENSP00000402152|ENSP00000456149|ENSP00000262502	6180	TRUE	-0.265995	1.10571	0.301411	0.553799	FALSE
ENSG00000070950	3	8817088	9005457	-	RAD18	protein_coding	protein_coding|nonsense_mediated_decay|retained_intron|processed_transcript	8817251	9005069	ENSP00000412054|ENSP00000264926|ENSP00000402049|ENSP00000393783|ENSP00000397852|ENSP00000399620|ENSP00000412261	6983	TRUE	-0.0298479	3.25629	0.736294	0.874805	FALSE
ENSG00000070961	12	89981828	90103077	-	ATP2B1	protein_coding	protein_coding|retained_intron	89984764	90049663	ENSP00000261173|ENSP00000343599|ENSP00000352054|ENSP00000392043|ENSP00000376869|ENSP00000447096|ENSP00000447041	9491	TRUE	-0.117649	5.79986	0.359177	0.60681	FALSE
ENSG00000070985	11	2425745	2444275	-	TRPM5	protein_coding	protein_coding	2426167	2444266	ENSP00000434383|ENSP00000155858|ENSP00000387965|ENSP00000434121|ENSP00000436809	3962	FALSE	-0.993389	-0.48784	0.00696183		FALSE
ENSG00000071051	2	106361354	106510730	+	NCK2	protein_coding	protein_coding	106471520	106509629	ENSP00000233154|ENSP00000410428|ENSP00000377017|ENSP00000431109|ENSP00000408040|ENSP00000377018	2990	TRUE	0.0138323	5.10995	0.864311	0.939037	FALSE
ENSG00000071054	2	102313312	102511149	+	MAP4K4	protein_coding	protein_coding|processed_transcript|retained_intron	102314543	102507711	ENSP00000403016|ENSP00000392830|ENSP00000313644|ENSP00000281111|ENSP00000303600|ENSP00000389752|ENSP00000314363|ENSP00000387370|ENSP00000409720|ENSP00000343658|ENSP00000396066|ENSP00000414766	11918	TRUE	-0.0347026	4.70625	0.91678	0.965271	FALSE
ENSG00000071073	2	99235569	99347589	-	MGAT4A	protein_coding	protein_coding|processed_transcript	99237897	99342795	ENSP00000264968|ENSP00000377127|ENSP00000404889|ENSP00000386841|ENSP00000475198	9630	TRUE	0.015796	3.81468	0.892858	0.954427	FALSE
ENSG00000071082	2	101618177	101640494	+	RPL31	protein_coding	protein_coding|nonsense_mediated_decay	101619164	101640103	ENSP00000264258|ENSP00000387120|ENSP00000386717|ENSP00000387163|ENSP00000386681|ENSP00000386271|ENSP00000386737|ENSP00000402450|ENSP00000412976|ENSP00000387112|ENSP00000408172	5791	TRUE	0.412121	9.30252	9.04628e-05	0.00440157	TRUE
ENSG00000071127	4	10075963	10118573	-	WDR1	protein_coding	protein_coding|processed_transcript|retained_intron	10077005	10118290	ENSP00000427687|ENSP00000371890|ENSP00000371889|ENSP00000426725|ENSP00000425481	7827	TRUE	-0.286649	6.81113	0.000263638	0.00877147	TRUE
ENSG00000071189	7	17830385	17980124	-	SNX13	protein_coding	protein_coding|nonsense_mediated_decay|processed_transcript|retained_intron	17833672	17979918	ENSP00000398789|ENSP00000386705|ENSP00000387053|ENSP00000397768|ENSP00000386639	16417	TRUE	0.102851	5.08222	0.0973929	0.298895	FALSE
ENSG00000071203	11	60260251	60274903	+	MS4A12	protein_coding	processed_transcript|protein_coding	60264792	60274594	ENSP00000431959|ENSP00000016913|ENSP00000440424|ENSP00000434783	1839	FALSE	-0.561264	-4.64419	0.211726		FALSE
ENSG00000071205	4	148653214	148993931	+	ARHGAP10	protein_coding	retained_intron|protein_coding|processed_transcript	148653453	148993232	ENSP00000336923|ENSP00000422358|ENSP00000406624	10759	TRUE	-1.13649	1.92765	0.00152996	0.0252632	FALSE
ENSG00000071242	6	166822852	167319939	-	RPS6KA2	protein_coding	protein_coding|processed_transcript	166826253	167275658	ENSP00000265678|ENSP00000422435|ENSP00000427015|ENSP00000422484|ENSP00000386050|ENSP00000355828|ENSP00000422197|ENSP00000427605|ENSP00000423114|ENSP00000425148|ENSP00000425458	8243	TRUE	0.160351	3.69061	0.413951	0.651905	FALSE
ENSG00000071243	7	120590803	120617270	+	ING3	protein_coding	protein_coding|nonsense_mediated_decay|retained_intron	120590951	120614895	ENSP00000320566|ENSP00000341697|ENSP00000410406|ENSP00000395719|ENSP00000388506	5214	TRUE	0.0177439	4.95253	0.797157	0.905954	FALSE
ENSG00000071246	14	77228532	77249354	+	VASH1	protein_coding	protein_coding|processed_transcript	77229165	77245950	ENSP00000167106|ENSP00000451613|ENSP00000451908	6498	FALSE	-0.316602	-0.287969	0.0335912		FALSE
ENSG00000071282	3	8543393	8609805	+	LMCD1	protein_coding	protein_coding|retained_intron|nonsense_mediated_decay	8543625	8609281	ENSP00000157600|ENSP00000400555|ENSP00000441100|ENSP00000396515|ENSP00000380542|ENSP00000405049|ENSP00000411222	2578	TRUE	-1.80271	-1.04633	2.453e-06	0.000406779	TRUE
ENSG00000071462	7	73097355	73119491	+	WBSCR22	protein_coding	processed_transcript|protein_coding|nonsense_mediated_decay|retained_intron	73097956	73112216	ENSP00000265758|ENSP00000391761|ENSP00000390136|ENSP00000404981|ENSP00000392039|ENSP00000390048|ENSP00000391410|ENSP00000397056|ENSP00000398314|ENSP00000401191|ENSP00000415387|ENSP00000398732|ENSP00000394852	7944	TRUE	-0.00379228	6.9439	0.97466	0.990786	FALSE
ENSG00000071537	14	81937893	82000205	-	SEL1L	protein_coding	protein_coding|retained_intron	81943319	82000088	ENSP00000337053|ENSP00000450709|ENSP00000451144	9559	TRUE	0.100754	9.79689	0.31381	0.565108	FALSE
ENSG00000071539	5	892758	919472	+	TRIP13	protein_coding	protein_coding|retained_intron|processed_transcript	893114	917215	ENSP00000166345|ENSP00000427528	3560	TRUE	0.307328	1.82981	0.0562671	0.220669	FALSE
ENSG00000071553	X	153656978	153664862	+	ATP6AP1	protein_coding	protein_coding|nonsense_mediated_decay|retained_intron|processed_transcript	153657039	153664234	ENSP00000358777|ENSP00000398511|ENSP00000392375|ENSP00000408317|ENSP00000411209|ENSP00000396643|ENSP00000408470	4884	TRUE	0.00186022	7.20687	0.970194	0.988666	FALSE
ENSG00000071564	19	1609291	1652604	-	TCF3	protein_coding	nonsense_mediated_decay|protein_coding|retained_intron	1611706	1650247	ENSP00000465251|ENSP00000262965|ENSP00000344375|ENSP00000467508|ENSP00000396363|ENSP00000465549|ENSP00000468481|ENSP00000465510|ENSP00000378813|ENSP00000468487|ENSP00000466565|ENSP00000467972|ENSP00000465481|ENSP00000466952|ENSP00000467388|ENSP00000466052|ENSP00000466954	6061	TRUE	-0.0311924	7.85382	0.650883	0.823102	FALSE
ENSG00000071575	2	12857015	12882860	+	TRIB2	protein_coding	protein_coding|processed_transcript	12858434	12880917	ENSP00000155926|ENSP00000370874|ENSP00000384260	4588	TRUE	0.0141507	5.07849	0.914143	0.963976	FALSE
ENSG00000071626	19	1407568	1435719	+	DAZAP1	protein_coding	protein_coding|processed_transcript|nonsense_mediated_decay|retained_intron	1407773	1434911	ENSP00000337132|ENSP00000233078|ENSP00000467680|ENSP00000467613|ENSP00000465433|ENSP00000468208	9272	TRUE	-0.00225682	6.58609	0.963446	0.985672	FALSE
ENSG00000071655	19	1576639	1592882	-	MBD3	protein_coding	protein_coding|retained_intron|processed_transcript	1578342	1592630	ENSP00000464718|ENSP00000412302|ENSP00000466670|ENSP00000156825	5173	TRUE	0.132684	4.99138	0.0343084	0.166954	FALSE
ENSG00000071677	2	238475217	238475818	+	PRLH	protein_coding	protein_coding	238475217	238475815	ENSP00000165524	264	FALSE	-0.115218	-4.97125	1		FALSE
ENSG00000071794	3	148747914	148804341	-	HLTF	protein_coding	protein_coding|retained_intron|processed_transcript	148750010	148804123	ENSP00000420745|ENSP00000308944|ENSP00000376644|ENSP00000420429|ENSP00000420106	6024	TRUE	0.169079	5.24381	0.118967	0.335201	FALSE
ENSG00000071859	X	153672473	153679002	+	FAM50A	protein_coding	protein_coding|retained_intron	153672583	153678777	ENSP00000377225|ENSP00000158526	2567	TRUE	-0.0472851	5.59503	0.573359	0.77196	FALSE
ENSG00000071889	X	153733350	153744566	-	FAM3A	protein_coding	protein_coding|nonsense_mediated_decay|retained_intron|processed_transcript	153735145	153744096	ENSP00000396243|ENSP00000352955|ENSP00000358657|ENSP00000416146|ENSP00000320521|ENSP00000393086|ENSP00000358655|ENSP00000377202|ENSP00000404171|ENSP00000415843|ENSP00000396845|ENSP00000401367|ENSP00000407870|ENSP00000397396|ENSP00000406340|ENSP00000408973|ENSP00000392624	6240	TRUE	-0.142187	5.41799	0.0719844	0.253203	FALSE
ENSG00000071894	8	145618444	145634753	-	CPSF1	protein_coding	retained_intron|processed_transcript|protein_coding	145618536	145634542	ENSP00000339353|ENSP00000435761	6096	TRUE	0.0653354	6.79054	0.331263	0.58138	FALSE
ENSG00000071909	2	171034655	171511681	+	MYO3B	protein_coding	retained_intron|processed_transcript|protein_coding|nonsense_mediated_decay	171034798	171509628	ENSP00000386497|ENSP00000314650|ENSP00000386213|ENSP00000446237|ENSP00000335100|ENSP00000401160	8236	TRUE	-0.815487	0.916974	0.0279545	0.148149	FALSE
ENSG00000071967	2	172378757	172414643	+	CYBRD1	protein_coding	protein_coding|processed_transcript	172378783	172411334	ENSP00000386739|ENSP00000319141|ENSP00000364401|ENSP00000402242	5176	TRUE	-0.170801	2.78072	0.607684	0.794672	FALSE
ENSG00000071991	18	64168320	64271375	-	CDH19	protein_coding	protein_coding|nonsense_mediated_decay	64172052	64239441	ENSP00000262150|ENSP00000463085|ENSP00000439593|ENSP00000401998|ENSP00000464477	6864	FALSE	-2.8237	-1.94643	7.05444e-05		FALSE
ENSG00000071994	6	170884383	170893780	-	PDCD2	protein_coding	protein_coding|retained_intron|nonsense_mediated_decay	170886650	170893669	ENSP00000439467|ENSP00000167218|ENSP00000375940|ENSP00000441977|ENSP00000439914|ENSP00000441098|ENSP00000439236|ENSP00000442815|ENSP00000402524|ENSP00000440572|ENSP00000444066|ENSP00000397272|ENSP00000440117	6476	TRUE	0.273012	5.48501	5.84606e-05	0.00338583	TRUE
ENSG00000072041	12	85253492	85307394	-	SLC6A15	protein_coding	protein_coding|retained_intron|processed_transcript	85255414	85285899	ENSP00000311645|ENSP00000266682|ENSP00000450145|ENSP00000449263|ENSP00000390706|ENSP00000448308|ENSP00000475035	8556	FALSE	-1.34181	-1.72534	0.0560036		FALSE
ENSG00000072042	14	68143518	68162531	-	RDH11	protein_coding	protein_coding|retained_intron|nonsense_mediated_decay	68145038	68162420	ENSP00000370750|ENSP00000452079|ENSP00000416395|ENSP00000451280|ENSP00000450802|ENSP00000450651|ENSP00000450435|ENSP00000452108	5518	TRUE	0.0812046	4.93344	0.230395	0.484409	FALSE
ENSG00000072062	19	14202500	14228896	-	PRKACA	protein_coding	protein_coding|processed_transcript|retained_intron	14203392	14228359	ENSP00000309591|ENSP00000466976|ENSP00000468352|ENSP00000466651|ENSP00000466289|ENSP00000466660	6144	TRUE	0.0686776	6.07759	0.374822	0.620291	FALSE
ENSG00000072071	19	14260750	14316999	-	LPHN1	protein_coding	protein_coding|retained_intron|processed_transcript	14261688	14294414	ENSP00000340688|ENSP00000355328|ENSP00000468197|ENSP00000465453|ENSP00000468711	6292	TRUE	-0.109851	3.09297	0.529126	0.741116	FALSE
ENSG00000072080	2	234959323	234985778	+	SPP2	protein_coding	protein_coding|processed_transcript	234959431	234978654	ENSP00000362466|ENSP00000168148|ENSP00000417036	1265	FALSE	-0.643139	-4.91544	0.129381		FALSE
ENSG00000072110	14	69340860	69446157	-	ACTN1	protein_coding	protein_coding|retained_intron|processed_transcript	69341576	69445773	ENSP00000193403|ENSP00000377941|ENSP00000414272|ENSP00000366035|ENSP00000452254|ENSP00000439828|ENSP00000444422|ENSP00000450625|ENSP00000450903|ENSP00000450764|ENSP00000450925|ENSP00000450618|ENSP00000452423|ENSP00000451086	10626	TRUE	-0.693982	2.15072	0.0180658	0.114665	FALSE
ENSG00000072121	14	68194091	68283307	-	ZFYVE26	protein_coding	retained_intron|protein_coding|nonsense_mediated_decay	68215156	68282680	ENSP00000251119|ENSP00000450431|ENSP00000452142|ENSP00000450603	15706	TRUE	0.00657269	4.73369	0.920696	0.967177	FALSE
ENSG00000072133	X	83318984	83442933	-	RPS6KA6	protein_coding	protein_coding|processed_transcript	83319288	83442907	ENSP00000262752|ENSP00000440830	2890	TRUE	0.25472	1.29517	0.453715	0.684204	FALSE
ENSG00000072134	17	19118928	19240028	+	EPN2	protein_coding	protein_coding|retained_intron|processed_transcript|nonsense_mediated_decay	19186433	19238758	ENSP00000462465|ENSP00000464206|ENSP00000462426|ENSP00000320543|ENSP00000261495|ENSP00000463141|ENSP00000463627|ENSP00000463769|ENSP00000378980|ENSP00000378990|ENSP00000460193|ENSP00000459678|ENSP00000462958|ENSP00000462606|ENSP00000462392|ENSP00000378982|ENSP00000378988|ENSP00000459542	9844	TRUE	-0.00250782	3.97931	0.987925	0.996526	FALSE
ENSG00000072135	2	131113580	131132982	+	PTPN18	protein_coding	protein_coding|retained_intron|nonsense_mediated_decay|processed_transcript	131113681	131132254	ENSP00000175756|ENSP00000310092|ENSP00000411750|ENSP00000387031	5774	TRUE	0.131065	5.6621	0.43156	0.667288	FALSE
ENSG00000072163	2	128395956	128439360	-	LIMS2	protein_coding	protein_coding|retained_intron|processed_transcript|nonsense_mediated_decay	128396856	128432598	ENSP00000397253|ENSP00000386252|ENSP00000386345|ENSP00000326888|ENSP00000386383|ENSP00000347240|ENSP00000386637|ENSP00000387002|ENSP00000386570|ENSP00000443794|ENSP00000388611|ENSP00000386907	8487	FALSE	-0.0936296	-0.114284	0.742439		FALSE
ENSG00000072182	2	220378892	220403494	+	ASIC4	protein_coding	retained_intron|protein_coding|processed_transcript	220379066	220402765	ENSP00000326627|ENSP00000350786	5250	FALSE	-0.355154	-1.41294	0.0720855		FALSE
ENSG00000072195	2	220299568	220363009	+	SPEG	protein_coding	protein_coding|processed_transcript|nonsense_mediated_decay|retained_intron	220299700	220362911	ENSP00000311684|ENSP00000393134|ENSP00000383902|ENSP00000410986|ENSP00000379926|ENSP00000406530|ENSP00000397514|ENSP00000379923|ENSP00000414549|ENSP00000387344|ENSP00000379919|ENSP00000379917|ENSP00000379920|ENSP00000390353	17910	TRUE	-0.721767	1.14004	0.0291623	0.152058	FALSE
ENSG00000072201	4	54325468	54567572	-	LNX1	protein_coding	protein_coding|retained_intron|processed_transcript	54327077	54440169	ENSP00000302879|ENSP00000263925|ENSP00000426445|ENSP00000421897|ENSP00000424364|ENSP00000425135|ENSP00000423344	5725	FALSE	-0.1458	0.222475	0.164781		FALSE
ENSG00000072210	17	19551449	19580911	+	ALDH3A2	protein_coding	protein_coding|retained_intron|nonsense_mediated_decay|processed_transcript	19552285	19578935	ENSP00000395845|ENSP00000462964|ENSP00000176643|ENSP00000464153|ENSP00000461916|ENSP00000378942|ENSP00000466814|ENSP00000345774|ENSP00000463637|ENSP00000463128|ENSP00000458397|ENSP00000458942|ENSP00000464453|ENSP00000459977|ENSP00000462933|ENSP00000461235|ENSP00000463924	6457	TRUE	0.12562	5.60013	0.0753731	0.259795	FALSE
ENSG00000072274	3	195754054	195809060	-	TFRC	protein_coding	protein_coding|retained_intron|processed_transcript|nonsense_mediated_decay	195754054	195803970	ENSP00000414015|ENSP00000390133|ENSP00000353224|ENSP00000443913|ENSP00000376197|ENSP00000437753|ENSP00000402839	7887	TRUE	0.020946	6.51859	0.823927	0.91767	FALSE
ENSG00000072310	17	17713713	17740325	-	SREBF1	protein_coding	nonsense_mediated_decay|protein_coding|retained_intron|processed_transcript	17715072	17740131	ENSP00000466643|ENSP00000465747|ENSP00000345822|ENSP00000474121|ENSP00000379106|ENSP00000379100|ENSP00000348069|ENSP00000261646|ENSP00000466453|ENSP00000464923|ENSP00000413389|ENSP00000411516|ENSP00000463474	8039	TRUE	0.0179453	4.56193	0.869843	0.941727	FALSE
ENSG00000072315	X	111017543	111326004	-	TRPC5	protein_coding	protein_coding	111019544	111195648	ENSP00000262839	5839	FALSE	-0.156171	-3.26104	0.443071		FALSE
ENSG00000072364	5	132211071	132299326	-	AFF4	protein_coding	protein_coding|processed_transcript|retained_intron	132216754	132272881	ENSP00000265343|ENSP00000367858|ENSP00000409069|ENSP00000395268	11297	TRUE	0.0361651	6.7407	0.655367	0.825838	FALSE
ENSG00000072401	10	60094735	60130513	+	UBE2D1	protein_coding	protein_coding|retained_intron	60094962	60128522	ENSP00000363019	3486	TRUE	-0.178369	3.55814	0.043779	0.191949	FALSE
ENSG00000072415	14	67707826	67802536	+	MPP5	protein_coding	protein_coding|processed_transcript|retained_intron	67745888	67799670	ENSP00000261681|ENSP00000450550|ENSP00000451488|ENSP00000450656|ENSP00000451571	8743	TRUE	0.124691	4.33839	0.09934	0.3021	FALSE
ENSG00000072422	10	62629196	62761198	-	RHOBTB1	protein_coding	protein_coding|processed_transcript	62631243	62671300	ENSP00000338671|ENSP00000350595	4841	TRUE	-0.988354	1.42918	0.00142878	0.0241474	FALSE
ENSG00000072444	10	48001603	48055018	-	ASAH2C	protein_coding	protein_coding	48001784	48055018	ENSP00000399947|ENSP00000392320	2055	FALSE	0.0520186	-4.1206	0.755971		FALSE
ENSG00000072501	X	53401070	53449677	-	SMC1A	protein_coding	protein_coding|processed_transcript|nonsense_mediated_decay	53407027	53449549	ENSP00000323421|ENSP00000476416|ENSP00000364489|ENSP00000476958|ENSP00000413509	10674	TRUE	-0.104099	6.0296	0.180973	0.424249	FALSE
ENSG00000072506	X	53458206	53461320	-	HSD17B10	protein_coding	processed_transcript|protein_coding	53458355	53461292	ENSP00000364453|ENSP00000168216|ENSP00000364447	1115	TRUE	0.0767246	5.06547	0.26143	0.515808	FALSE
ENSG00000072518	11	63606400	63678491	+	MARK2	protein_coding	protein_coding|retained_intron	63606979	63676706	ENSP00000385751|ENSP00000326632|ENSP00000367040|ENSP00000389184|ENSP00000367041|ENSP00000425765|ENSP00000355091|ENSP00000294247|ENSP00000423452|ENSP00000444956|ENSP00000444859|ENSP00000437509|ENSP00000423974|ENSP00000423844|ENSP00000421075|ENSP00000386128|ENSP00000415494	6154	TRUE	0.0477299	5.2495	0.463197	0.691741	FALSE
ENSG00000072571	5	162887209	162918947	+	HMMR	protein_coding	protein_coding|retained_intron	162887699	162918167	ENSP00000428481|ENSP00000428406|ENSP00000185942|ENSP00000377492|ENSP00000402673|ENSP00000351554	3932	TRUE	0.113422	2.63274	0.447271	0.679132	FALSE
ENSG00000072609	12	133398773	133532890	-	CHFR	protein_coding	protein_coding|retained_intron|processed_transcript	133418143	133463914	ENSP00000475423|ENSP00000320557|ENSP00000416431|ENSP00000398735|ENSP00000266880|ENSP00000442327|ENSP00000392395|ENSP00000445371|ENSP00000441837|ENSP00000443237|ENSP00000443761|ENSP00000475247	9214	TRUE	-0.0622442	4.74239	0.649861	0.822646	FALSE
ENSG00000072657	12	72481046	73059422	+	TRHDE	protein_coding	processed_transcript|protein_coding|retained_intron	72666559	73056972	ENSP00000261180|ENSP00000447822	6835	FALSE	-1.0551	-4.16478	0.0205502		FALSE
ENSG00000072682	5	131527531	131631008	-	P4HA2	protein_coding	protein_coding|retained_intron|processed_transcript	131528706	131630948	ENSP00000384999|ENSP00000368379|ENSP00000166534|ENSP00000353772|ENSP00000368398|ENSP00000368394|ENSP00000389523|ENSP00000391257|ENSP00000405406|ENSP00000378593|ENSP00000413542|ENSP00000396495|ENSP00000403883|ENSP00000394953|ENSP00000395956	8502	TRUE	-0.152389	3.6716	0.398486	0.639384	FALSE
ENSG00000072694	1	161551101	161648444	+	FCGR2B	protein_coding	protein_coding|retained_intron	161551228	161647340	ENSP00000356939|ENSP00000356937|ENSP00000386038|ENSP00000404329|ENSP00000236937|ENSP00000356938|ENSP00000351497	6996	TRUE	0.15488	6.50807	0.318216	0.569487	FALSE
ENSG00000072736	16	68118654	68263162	+	NFATC3	protein_coding	retained_intron|processed_transcript|protein_coding|nonsense_mediated_decay	68119585	68260374	ENSP00000460533|ENSP00000455113|ENSP00000454451|ENSP00000445670|ENSP00000456307|ENSP00000264008|ENSP00000300659|ENSP00000331324|ENSP00000456379|ENSP00000456120|ENSP00000457441	8806	TRUE	-0.1161	4.54127	0.153855	0.386544	FALSE
ENSG00000072756	3	3168600	3192563	+	TRNT1	protein_coding	protein_coding|retained_intron|nonsense_mediated_decay|processed_transcript	3170725	3189835	ENSP00000251607|ENSP00000342985|ENSP00000280591|ENSP00000415100|ENSP00000400394|ENSP00000385745|ENSP00000388615|ENSP00000380881	5518	TRUE	0.293315	4.89358	0.000806766	0.017296	FALSE
ENSG00000072778	17	7120444	7128592	+	ACADVL	protein_coding	protein_coding|nonsense_mediated_decay|retained_intron|processed_transcript	7120465	7128416	ENSP00000438689|ENSP00000349297|ENSP00000325395|ENSP00000467920|ENSP00000344152|ENSP00000465353|ENSP00000463246|ENSP00000462366|ENSP00000462611|ENSP00000442082|ENSP00000464254|ENSP00000466487	4865	TRUE	-0.129023	8.84395	0.194721	0.441766	FALSE
ENSG00000072786	5	171469077	171615390	-	STK10	protein_coding	protein_coding|retained_intron|processed_transcript	171471821	171615046	ENSP00000176763|ENSP00000428806	9083	TRUE	-0.055505	5.85142	0.435546	0.670874	FALSE
ENSG00000072803	5	171288553	171433877	-	FBXW11	protein_coding	protein_coding|nonsense_mediated_decay|processed_transcript	171295642	171433506	ENSP00000296933|ENSP00000265094|ENSP00000377391|ENSP00000430104|ENSP00000444929|ENSP00000427777|ENSP00000428753|ENSP00000431100|ENSP00000429818	5577	TRUE	0.046272	5.59536	0.382217	0.626278	FALSE
ENSG00000072818	17	7239848	7254797	+	ACAP1	protein_coding	protein_coding|retained_intron|processed_transcript	7240054	7254711	ENSP00000158762|ENSP00000458173|ENSP00000459422|ENSP00000461314|ENSP00000460735|ENSP00000460803|ENSP00000460054	7421	TRUE	-0.0862721	5.36287	0.487215	0.709487	FALSE
ENSG00000072832	4	5749811	5894785	-	CRMP1	protein_coding	processed_transcript|protein_coding	5823490	5894696	ENSP00000321606|ENSP00000380987|ENSP00000425742	5823	FALSE	-0.859182	-0.313794	0.0518594		FALSE
ENSG00000072840	4	5712924	5830772	+	EVC	protein_coding	protein_coding|processed_transcript|retained_intron	5713108	5812761	ENSP00000264956|ENSP00000372120|ENSP00000426774	7923	TRUE	-0.832127	1.80553	0.0583771	0.224684	FALSE
ENSG00000072849	17	5374571	5390131	-	DERL2	protein_coding	protein_coding|retained_intron|nonsense_mediated_decay|processed_transcript	5378004	5389481	ENSP00000158771|ENSP00000460671|ENSP00000459083|ENSP00000459072|ENSP00000461603|ENSP00000467794|ENSP00000458296|ENSP00000459154|ENSP00000458448	6386	TRUE	-0.0590319	6.07908	0.42624	0.662581	FALSE
ENSG00000072858	3	113251143	113348425	+	SIDT1	protein_coding	protein_coding|retained_intron|processed_transcript	113251869	113346552	ENSP00000264852|ENSP00000377416	8072	TRUE	-0.0401411	5.13838	0.758396	0.885823	FALSE
ENSG00000072864	16	15737124	15820210	+	NDE1	protein_coding	protein_coding|nonsense_mediated_decay|retained_intron|processed_transcript	15758636	15818105	ENSP00000379643|ENSP00000379641|ENSP00000379642|ENSP00000459889|ENSP00000460436|ENSP00000460996|ENSP00000345892|ENSP00000461729|ENSP00000459875|ENSP00000459863|ENSP00000461748|ENSP00000459918	8035	TRUE	-0.169733	2.90487	0.0457658	0.19719	FALSE
ENSG00000072952	11	10594638	10715535	-	MRVI1	protein_coding	protein_coding|nonsense_mediated_decay|retained_intron|processed_transcript	10597882	10715149	ENSP00000414598|ENSP00000412229|ENSP00000448278|ENSP00000446764|ENSP00000441971|ENSP00000401205|ENSP00000412130|ENSP00000453013|ENSP00000437784|ENSP00000432436|ENSP00000432067|ENSP00000433296|ENSP00000434741|ENSP00000435658|ENSP00000431845|ENSP00000432325|ENSP00000433970|ENSP00000432312	7702	FALSE	-0.757956	-0.31264	0.00423383		FALSE
ENSG00000072954	19	16771938	16800840	+	TMEM38A	protein_coding	protein_coding|retained_intron	16772029	16799754	ENSP00000187762|ENSP00000469721	3005	TRUE	0.293546	3.73335	0.0328775	0.162763	FALSE
ENSG00000072958	19	16308389	16346160	+	AP1M1	protein_coding	protein_coding|retained_intron	16308838	16346044	ENSP00000291439|ENSP00000466858|ENSP00000465224|ENSP00000445682|ENSP00000411498|ENSP00000388996|ENSP00000468140|ENSP00000467721|ENSP00000467417|ENSP00000468015	3813	TRUE	0.115895	5.2091	0.0651287	0.238557	FALSE
ENSG00000073008	19	45147098	45166850	+	PVR	protein_coding	protein_coding|nonsense_mediated_decay	45147397	45165075	ENSP00000402060|ENSP00000340870|ENSP00000385344|ENSP00000187830|ENSP00000383907|ENSP00000466447	3519	TRUE	0.117838	0.681894	0.626233	0.80657	FALSE
ENSG00000073009	X	153769414	153796782	+	IKBKG	protein_coding	protein_coding|processed_transcript|retained_intron	153770479	153792673	ENSP00000394934|ENSP00000390368|ENSP00000358622|ENSP00000358620|ENSP00000395205|ENSP00000358619|ENSP00000398579|ENSP00000263518|ENSP00000420565|ENSP00000377180|ENSP00000400769|ENSP00000358615|ENSP00000401308|ENSP00000358614	7462	TRUE	-0.0814806	2.43815	0.330185	0.580696	FALSE
ENSG00000073050	19	44047192	44084625	-	XRCC1	protein_coding	protein_coding|nonsense_mediated_decay|retained_intron	44047547	44084588	ENSP00000262887|ENSP00000443671|ENSP00000470391|ENSP00000470045|ENSP00000472128|ENSP00000471159	3459	TRUE	-0.0441789	4.04469	0.441843	0.675041	FALSE
ENSG00000073060	12	125261402	125367214	-	SCARB1	protein_coding	protein_coding|processed_transcript|retained_intron	125263016	125348266	ENSP00000343795|ENSP00000414979|ENSP00000261693|ENSP00000365984|ENSP00000442862|ENSP00000446107|ENSP00000444851|ENSP00000443286|ENSP00000443454	8240	TRUE	0.0868187	3.96594	0.57601	0.77389	FALSE
ENSG00000073067	7	1022835	1029276	+	CYP2W1	protein_coding	protein_coding|retained_intron	1022848	1028455	ENSP00000310149|ENSP00000344178|ENSP00000392581	2773	FALSE	-0.11476	-1.95699	0.545388		FALSE
ENSG00000073111	3	127317066	127341276	+	MCM2	protein_coding	protein_coding|nonsense_mediated_decay|processed_transcript|retained_intron	127317310	127340616	ENSP00000265056|ENSP00000420007|ENSP00000419802|ENSP00000418930|ENSP00000417800|ENSP00000420528	4899	TRUE	-0.216062	4.25672	0.171225	0.410999	FALSE
ENSG00000073146	22	50528308	50600119	+	MOV10L1	protein_coding	protein_coding|nonsense_mediated_decay|processed_transcript	50528518	50599889	ENSP00000438978|ENSP00000262794|ENSP00000410957|ENSP00000379195|ENSP00000379199|ENSP00000379184|ENSP00000438542|ENSP00000399776|ENSP00000379193|ENSP00000346917	6872	FALSE	-2.91757	-3.52357	0.00010875		FALSE
ENSG00000073150	22	50609160	50618723	+	PANX2	protein_coding	protein_coding|nonsense_mediated_decay	50609160	50617703	ENSP00000159647|ENSP00000379183|ENSP00000384148	3102	TRUE	-1.0974	-0.10063	0.000349515	0.0103373	FALSE
ENSG00000073169	22	50639408	50656045	+	SELO	protein_coding	protein_coding|processed_transcript	50639466	50655795	ENSP00000370288	2363	TRUE	-0.0141075	4.10379	0.837505	0.924778	FALSE
ENSG00000073282	3	189349205	189615068	+	TP63	protein_coding	retained_intron|protein_coding	189349305	189612288	ENSP00000264731|ENSP00000371495|ENSP00000407144|ENSP00000317510|ENSP00000376253|ENSP00000394337|ENSP00000346614|ENSP00000401661|ENSP00000392488|ENSP00000376256|ENSP00000376254|ENSP00000387839|ENSP00000389485	7454	FALSE	-1.17514	-0.261927	0.00702425		FALSE
ENSG00000073331	4	113206665	113363776	+	ALPK1	protein_coding	processed_transcript|protein_coding|nonsense_mediated_decay|retained_intron	113298934	113362363	ENSP00000398048|ENSP00000177648|ENSP00000424492|ENSP00000426044|ENSP00000425559|ENSP00000423978|ENSP00000425273	12325	TRUE	-0.356977	3.4269	0.00274997	0.0364461	FALSE
ENSG00000073350	17	73521161	73571289	+	LLGL2	protein_coding	protein_coding|retained_intron|nonsense_mediated_decay	73539508	73570984	ENSP00000464598|ENSP00000167462|ENSP00000364375|ENSP00000376333|ENSP00000464603|ENSP00000463721|ENSP00000464397|ENSP00000464451|ENSP00000461953|ENSP00000463390|ENSP00000464483|ENSP00000463501|ENSP00000463150|ENSP00000462439	7909	TRUE	-0.0109442	4.78294	0.952534	0.981588	FALSE
ENSG00000073417	15	85523671	85682376	+	PDE8A	protein_coding	protein_coding|nonsense_mediated_decay|retained_intron|processed_transcript	85525394	85681131	ENSP00000311453|ENSP00000453808|ENSP00000378056|ENSP00000340679|ENSP00000432309|ENSP00000431976|ENSP00000452907|ENSP00000454094	7886	TRUE	-0.00601333	4.41138	0.963267	0.985619	FALSE
ENSG00000073464	X	10125024	10205700	+	CLCN4	protein_coding	protein_coding	10153073	10201621	ENSP00000370213|ENSP00000370209|ENSP00000405754|ENSP00000403064	6750	TRUE	-0.188119	2.66372	0.371707	0.617666	FALSE
ENSG00000073536	17	33455772	33469334	-	NLE1	protein_coding	protein_coding|nonsense_mediated_decay|processed_transcript	33459456	33469294	ENSP00000466588|ENSP00000413572|ENSP00000354075|ENSP00000466764|ENSP00000468339|ENSP00000465420	5463	TRUE	0.226006	3.52857	0.00947592	0.0771514	FALSE
ENSG00000073578	5	218356	256815	+	SDHA	protein_coding	protein_coding|retained_intron|nonsense_mediated_decay|processed_transcript	218471	256532	ENSP00000264932|ENSP00000426514|ENSP00000427703|ENSP00000425077|ENSP00000422404|ENSP00000421911	8383	TRUE	0.250272	6.80845	0.000101648	0.00472943	TRUE
ENSG00000073584	17	38781214	38804760	-	SMARCE1	protein_coding	protein_coding|nonsense_mediated_decay|retained_intron	38785040	38802054	ENSP00000323967|ENSP00000464501|ENSP00000441857|ENSP00000445370|ENSP00000367039|ENSP00000464511|ENSP00000462475|ENSP00000411607|ENSP00000466608|ENSP00000392958|ENSP00000463216|ENSP00000464061|ENSP00000462857|ENSP00000462381|ENSP00000463282|ENSP00000463405	11023	TRUE	-0.058507	4.82789	0.306494	0.558304	FALSE
ENSG00000073598	17	33448598	33457751	+	FNDC8	protein_coding	protein_coding	33448713	33457450	ENSP00000158009	1388	FALSE	0.425106	-2.52788	0.00111366		FALSE
ENSG00000073605	17	38060848	38076107	-	GSDMB	protein_coding	retained_intron|protein_coding|nonsense_mediated_decay	38061068	38073569	ENSP00000353465|ENSP00000377729|ENSP00000312584|ENSP00000430157|ENSP00000415049|ENSP00000377733|ENSP00000429265|ENSP00000428217|ENSP00000428712|ENSP00000463519	5917	TRUE	-0.173637	4.98884	0.12351	0.342571	FALSE
ENSG00000073614	12	389295	498620	-	KDM5A	protein_coding	protein_coding|processed_transcript|retained_intron	394625	498257	ENSP00000382688|ENSP00000372265|ENSP00000440622|ENSP00000443854|ENSP00000438203|ENSP00000444251	12091	TRUE	-0.0978585	5.81634	0.152261	0.384413	FALSE
ENSG00000073670	17	42836399	42859214	+	ADAM11	protein_coding	protein_coding|nonsense_mediated_decay|retained_intron	42836568	42857119	ENSP00000200557|ENSP00000347856|ENSP00000443773|ENSP00000465537	4770	FALSE	-0.102066	0.196495	0.470216		FALSE
ENSG00000073711	3	135684515	135866733	+	PPP2R3A	protein_coding	protein_coding|nonsense_mediated_decay|processed_transcript	135720341	135864005	ENSP00000264977|ENSP00000419344|ENSP00000334748|ENSP00000400980|ENSP00000417231	7839	FALSE	-0.614748	0.759859	0.000258729		FALSE
ENSG00000073712	14	53323986	53419153	-	FERMT2	protein_coding	protein_coding|processed_transcript|retained_intron|nonsense_mediated_decay	53325095	53417286	ENSP00000378993|ENSP00000340391|ENSP00000450741|ENSP00000342858|ENSP00000451084|ENSP00000451134|ENSP00000382243|ENSP00000451268|ENSP00000452472|ENSP00000450506|ENSP00000451085	8510	TRUE	-0.161444	2.51882	0.501987	0.719897	FALSE
ENSG00000073734	2	169779448	169887832	-	ABCB11	protein_coding	protein_coding|nonsense_mediated_decay|retained_intron	169780135	169874635	ENSP00000263817|ENSP00000416058	5151	FALSE	-0.436889	-2.17599	0.200634		FALSE
ENSG00000073737	2	169921299	169952677	+	DHRS9	protein_coding	protein_coding	169923657	169952274	ENSP00000473337|ENSP00000316670|ENSP00000350154|ENSP00000389241|ENSP00000388564|ENSP00000391214|ENSP00000388066|ENSP00000407167|ENSP00000407747	3751	TRUE	-0.0628608	4.82765	0.881948	0.949094	FALSE
ENSG00000073754	1	157800704	157868046	-	CD5L	protein_coding	protein_coding|processed_transcript	157801757	157811491	ENSP00000357156	2456	TRUE	-1.07935	4.82796	0.000317561	0.00981568	TRUE
ENSG00000073756	1	186640923	186649559	-	PTGS2	protein_coding	protein_coding|processed_transcript|nonsense_mediated_decay	186643488	186649422	ENSP00000356438|ENSP00000454130	5269	TRUE	-0.036832	6.4534	0.928942	0.970719	FALSE
ENSG00000073792	3	185361527	185542844	-	IGF2BP2	protein_coding	protein_coding|processed_transcript	185363322	185542748	ENSP00000371634|ENSP00000413787|ENSP00000410242|ENSP00000320204	4735	TRUE	-0.467908	-0.000536767	0.22724	0.48064	FALSE
ENSG00000073803	3	185000729	185206885	+	MAP3K13	protein_coding	protein_coding|nonsense_mediated_decay|retained_intron	185003394	185200241	ENSP00000392223|ENSP00000411483|ENSP00000405233|ENSP00000389495|ENSP00000399910|ENSP00000412037|ENSP00000390323|ENSP00000405163|ENSP00000389798|ENSP00000409325|ENSP00000439257|ENSP00000265026|ENSP00000403561|ENSP00000407361|ENSP00000415712	12623	TRUE	0.153694	4.98376	0.0474113	0.201462	FALSE
ENSG00000073849	3	186648274	186796341	+	ST6GAL1	protein_coding	protein_coding|processed_transcript|retained_intron|nonsense_mediated_decay	186760492	186793588	ENSP00000169298|ENSP00000412221|ENSP00000397273|ENSP00000412821|ENSP00000400547|ENSP00000399525|ENSP00000407631|ENSP00000416163|ENSP00000390793|ENSP00000388928|ENSP00000389337|ENSP00000414504|ENSP00000411518|ENSP00000388789|ENSP00000415886|ENSP00000403063	9151	TRUE	0.115379	9.37816	0.244741	0.500234	FALSE
ENSG00000073861	17	45810610	45823485	+	TBX21	protein_coding	protein_coding|retained_intron	45810821	45822729	ENSP00000177694	2614	TRUE	-0.200362	1.49646	0.529156	0.741116	FALSE
ENSG00000073905	X	80184999	80185846	+	VDAC1P1	pseudogene	processed_pseudogene				848	FALSE	0.258097	-1.93352	0.0110539		FALSE
ENSG00000073910	13	32605437	32870794	+	FRY	protein_coding	protein_coding|processed_transcript|retained_intron|nonsense_mediated_decay	32605933	32869594	ENSP00000369600|ENSP00000398010|ENSP00000434694|ENSP00000445043|ENSP00000369565	16059	FALSE	-1.00992	1.2287	0.00126678		FALSE
ENSG00000073921	11	85668727	85780924	-	PICALM	protein_coding	protein_coding|retained_intron|nonsense_mediated_decay|processed_transcript	85670089	85779822	ENSP00000436958|ENSP00000433846|ENSP00000436852|ENSP00000377015|ENSP00000435807|ENSP00000434884|ENSP00000435311|ENSP00000348718|ENSP00000432509|ENSP00000432976|ENSP00000435737|ENSP00000435499|ENSP00000433166|ENSP00000433303|ENSP00000431728|ENSP00000436508|ENSP00000431545	5833	TRUE	0.0315961	6.54157	0.59838	0.788321	FALSE
ENSG00000073969	17	44668035	44834830	+	NSF	protein_coding	protein_coding|nonsense_mediated_decay|retained_intron	44668142	44833186	ENSP00000381293|ENSP00000225282|ENSP00000461448|ENSP00000460152|ENSP00000458184|ENSP00000458221|ENSP00000459646|ENSP00000467779	5009	TRUE	0.0873524	5.49686	0.194132	0.441336	FALSE
ENSG00000074047	2	121493199	121750229	+	GLI2	protein_coding	processed_transcript|retained_intron|protein_coding|nonsense_mediated_decay	121554897	121748248	ENSP00000398992|ENSP00000400593|ENSP00000403715|ENSP00000397488|ENSP00000344473|ENSP00000390436|ENSP00000415773|ENSP00000354586|ENSP00000312694|ENSP00000441454|ENSP00000402383	7341	FALSE	-1.06321	-3.72286	0.0448394		FALSE
ENSG00000074054	2	122095352	122407163	-	CLASP1	protein_coding	protein_coding|nonsense_mediated_decay|retained_intron|processed_transcript	122098440	122363471	ENSP00000386442|ENSP00000263710|ENSP00000389372|ENSP00000380717|ENSP00000441625|ENSP00000441770|ENSP00000438620|ENSP00000400562|ENSP00000447929|ENSP00000392886|ENSP00000402101	11099	TRUE	-0.235464	5.52723	0.000412149	0.0112786	FALSE
ENSG00000074071	16	1821891	1823156	-	MRPS34	protein_coding	protein_coding|retained_intron	1822225	1823120	ENSP00000177742|ENSP00000380531	1097	TRUE	0.148891	5.30929	0.0320377	0.160464	FALSE
ENSG00000074181	19	15270444	15311792	-	NOTCH3	protein_coding	protein_coding|nonsense_mediated_decay|retained_intron	15271476	15311716	ENSP00000263388|ENSP00000470661|ENSP00000468879|ENSP00000473138	8799	FALSE	-1.66489	0.0914734	5.9346e-07		FALSE
ENSG00000074201	11	77225981	77348850	-	CLNS1A	protein_coding	nonsense_mediated_decay|processed_transcript|protein_coding|retained_intron	77330673	77348759	ENSP00000475218|ENSP00000433919|ENSP00000263309|ENSP00000433741|ENSP00000436245|ENSP00000434963|ENSP00000434311|ENSP00000432570	4592	TRUE	0.228909	5.70579	0.00635142	0.0610051	FALSE
ENSG00000074211	4	6322305	6565327	-	PPP2R2C	protein_coding	protein_coding|retained_intron|processed_transcript|nonsense_mediated_decay	6325032	6537046	ENSP00000335083|ENSP00000423649|ENSP00000422374|ENSP00000372042|ENSP00000425247|ENSP00000423650	9198	FALSE	-0.963688	-3.11636	0.0141954		FALSE
ENSG00000074219	19	49843852	49865714	-	TEAD2	protein_coding	protein_coding|nonsense_mediated_decay|processed_transcript|retained_intron	49844584	49863332	ENSP00000472109|ENSP00000469640|ENSP00000469672|ENSP00000310701|ENSP00000366419|ENSP00000437928|ENSP00000471743|ENSP00000472397	2980	FALSE	-0.145943	-2.42137	0.661649		FALSE
ENSG00000074266	11	85955586	85989855	+	EED	protein_coding	protein_coding|retained_intron	85956272	85989564	ENSP00000263360|ENSP00000431778|ENSP00000315587|ENSP00000338186|ENSP00000436084|ENSP00000437318	7016	TRUE	-0.0915929	3.96269	0.254588	0.509124	FALSE
ENSG00000074276	5	175969512	176022975	+	CDHR2	protein_coding	protein_coding|nonsense_mediated_decay|retained_intron	175992354	176022670	ENSP00000424565|ENSP00000426838|ENSP00000261944|ENSP00000421078	5348	FALSE	-0.0684311	-0.907328	0.659997		FALSE
ENSG00000074317	5	176047085	176057530	-	SNCB	protein_coding	protein_coding|retained_intron	176047815	176056655	ENSP00000308057|ENSP00000377296|ENSP00000424073|ENSP00000422223	1979	FALSE	-0.173645	-4.8988	0.803176		FALSE
ENSG00000074319	11	18489883	18548779	-	TSG101	protein_coding	protein_coding|nonsense_mediated_decay|retained_intron|processed_transcript	18490754	18548363	ENSP00000438471|ENSP00000464386|ENSP00000463213|ENSP00000251968|ENSP00000349721	3839	TRUE	0.0776165	5.47595	0.189228	0.435391	FALSE
ENSG00000074356	17	3714460	3749545	-	C17orf85	protein_coding	protein_coding|nonsense_mediated_decay|retained_intron|processed_transcript	3715840	3749517	ENSP00000158149|ENSP00000467742|ENSP00000373657|ENSP00000466165	5717	TRUE	-0.00773171	4.76632	0.91411	0.963976	FALSE
ENSG00000074370	17	3827169	3867736	-	ATP2A3	protein_coding	protein_coding|retained_intron	3828084	3867585	ENSP00000380234|ENSP00000380229|ENSP00000380232|ENSP00000312577|ENSP00000461480|ENSP00000353072|ENSP00000301387|ENSP00000380236|ENSP00000458865	6866	TRUE	0.146287	9.08144	0.112962	0.325467	FALSE
ENSG00000074410	15	63613577	63674360	-	CA12	protein_coding	protein_coding|processed_transcript|retained_intron	63618487	63673919	ENSP00000178638|ENSP00000343088|ENSP00000403028	7313	FALSE	-0.776624	-3.88762	0.0120093		FALSE
ENSG00000074416	3	127407909	127542051	-	MGLL	protein_coding	protein_coding|processed_transcript	127411041	127541161	ENSP00000402798|ENSP00000265052|ENSP00000381176|ENSP00000417060|ENSP00000420125|ENSP00000381173|ENSP00000404146|ENSP00000419340|ENSP00000417689|ENSP00000417489	10056	TRUE	0.208653	4.47365	0.357285	0.605471	FALSE
ENSG00000074527	12	96051583	96184930	-	NTN4	protein_coding	protein_coding|processed_transcript	96052865	96184087	ENSP00000340998|ENSP00000339436|ENSP00000444432|ENSP00000447292|ENSP00000447594	4166	FALSE	-0.290991	-3.44877	0.414451		FALSE
ENSG00000074582	2	219523487	219528166	+	BCS1L	protein_coding	protein_coding|retained_intron|processed_transcript	219525711	219528109	ENSP00000391007|ENSP00000398957|ENSP00000395440|ENSP00000412729|ENSP00000352219|ENSP00000375957|ENSP00000375958|ENSP00000397293|ENSP00000375959|ENSP00000406494|ENSP00000404999|ENSP00000413908|ENSP00000416169|ENSP00000389402	3379	TRUE	0.0992025	4.75439	0.152093	0.384287	FALSE
ENSG00000074590	12	106457118	106533811	-	NUAK1	protein_coding	protein_coding	106460583	106532431	ENSP00000261402|ENSP00000446873|ENSP00000449990|ENSP00000448288	7008	TRUE	-0.161978	2.98637	0.801676	0.907422	FALSE
ENSG00000074603	15	65734801	65810042	-	DPP8	protein_coding	protein_coding|nonsense_mediated_decay|processed_transcript|retained_intron	65739222	65808030	ENSP00000339208|ENSP00000351817|ENSP00000300141|ENSP00000318111|ENSP00000454922|ENSP00000316373|ENSP00000341230|ENSP00000453954|ENSP00000379013|ENSP00000452643|ENSP00000455592|ENSP00000452719|ENSP00000453870|ENSP00000453756	10211	TRUE	0.164618	5.51725	0.00533294	0.0547703	FALSE
ENSG00000074621	15	65903704	65953333	+	SLC24A1	protein_coding	retained_intron|processed_transcript|protein_coding	65916419	65952656	ENSP00000439693|ENSP00000261892|ENSP00000341837|ENSP00000445163|ENSP00000381991|ENSP00000439190|ENSP00000445577	9084	TRUE	0.062118	3.15147	0.398739	0.639584	FALSE
ENSG00000074657	18	56529832	56653712	+	ZNF532	protein_coding	protein_coding|nonsense_mediated_decay|retained_intron|processed_transcript	56563785	56651695	ENSP00000338217|ENSP00000468532|ENSP00000465236|ENSP00000465802|ENSP00000466488|ENSP00000466007|ENSP00000465709|ENSP00000468073|ENSP00000467229|ENSP00000468238|ENSP00000465873|ENSP00000468009|ENSP00000467402|ENSP00000466002|ENSP00000468551|ENSP00000466172|ENSP00000466808|ENSP00000464894|ENSP00000467903	11951	TRUE	-0.167296	6.14381	0.128569	0.350027	FALSE
ENSG00000074660	17	1537152	1549041	-	SCARF1	protein_coding	protein_coding|nonsense_mediated_decay|retained_intron|processed_transcript	1538055	1548991	ENSP00000263071|ENSP00000323964|ENSP00000411167|ENSP00000458174|ENSP00000461468	4957	TRUE	-0.303967	1.14727	0.2487	0.504076	FALSE
ENSG00000074695	18	56995055	57027194	-	LMAN1	protein_coding	protein_coding|retained_intron|processed_transcript	56998328	57026476	ENSP00000251047	6767	TRUE	0.0389553	8.5522	0.621517	0.803543	FALSE
ENSG00000074696	15	65822756	65870687	+	PTPLAD1	protein_coding	protein_coding|retained_intron|processed_transcript	65822970	65868714	ENSP00000455686|ENSP00000261875|ENSP00000392491|ENSP00000456568|ENSP00000455530|ENSP00000456300|ENSP00000455587|ENSP00000454873|ENSP00000454610	4469	TRUE	0.393065	5.89503	3.60383e-05	0.00249722	TRUE
ENSG00000074706	6	154475631	154677926	-	IPCEF1	protein_coding	processed_transcript|protein_coding|retained_intron	154480966	154587081	ENSP00000265198|ENSP00000394751|ENSP00000356189|ENSP00000430287|ENSP00000431092|ENSP00000428767|ENSP00000429972|ENSP00000431004	8474	FALSE	-0.255476	-0.741322	0.427592		FALSE
ENSG00000074755	17	3907739	4046314	-	ZZEF1	protein_coding	protein_coding|retained_intron|nonsense_mediated_decay|processed_transcript	3910187	4046189	ENSP00000371051|ENSP00000459796|ENSP00000459023|ENSP00000458554|ENSP00000460633	15878	TRUE	0.00868435	6.64537	0.890969	0.953524	FALSE
ENSG00000074771	6	155716504	155777037	-	NOX3	protein_coding	protein_coding	155717973	155776934	ENSP00000159060	2042	FALSE	-1.1473	-4.30242	0.0484847		FALSE
ENSG00000074800	1	8921061	8939308	-	ENO1	protein_coding	protein_coding|retained_intron	8921422	8934967	ENSP00000234590|ENSP00000466406|ENSP00000468392	3958	TRUE	0.234234	7.7481	0.00437758	0.0486448	FALSE
ENSG00000074803	15	48483861	48596275	+	SLC12A1	protein_coding	nonsense_mediated_decay|protein_coding|retained_intron|processed_transcript	48483861	48595079	ENSP00000453602|ENSP00000453230|ENSP00000370381|ENSP00000379822|ENSP00000331550|ENSP00000453409|ENSP00000454178|ENSP00000454054	12476	FALSE	-0.842311	-1.6908	0.00709833		FALSE
ENSG00000074842	19	4641386	4670382	-	C19orf10	protein_coding	protein_coding|retained_intron	4641595	4670346	ENSP00000469136|ENSP00000262947|ENSP00000469945	1678	TRUE	0.0655482	8.13546	0.485158	0.707947	FALSE
ENSG00000074855	19	17434032	17445638	-	ANO8	protein_coding	nonsense_mediated_decay|protein_coding|retained_intron	17434329	17445479	ENSP00000469751|ENSP00000159087	4979	TRUE	-0.0818558	3.99475	0.502562	0.7203	FALSE
ENSG00000074935	6	112391980	112408732	-	TUBE1	protein_coding	protein_coding|processed_transcript|nonsense_mediated_decay|retained_intron	112392618	112408637	ENSP00000357651|ENSP00000474458|ENSP00000475087|ENSP00000474989	6973	TRUE	0.0967647	4.4212	0.244642	0.500234	FALSE
ENSG00000074964	1	17866330	18024369	+	ARHGEF10L	protein_coding	protein_coding|processed_transcript	17907091	18023872	ENSP00000355060|ENSP00000399401|ENSP00000394621|ENSP00000364564|ENSP00000364569|ENSP00000364557|ENSP00000167825	7847	TRUE	-0.285548	0.752234	0.46057	0.689523	FALSE
ENSG00000074966	4	48068410	48136273	-	TXK	protein_coding	protein_coding|nonsense_mediated_decay|processed_transcript	48069657	48136187	ENSP00000264316|ENSP00000422139|ENSP00000423481|ENSP00000424070|ENSP00000422798	3472	TRUE	-0.28137	2.07386	0.0457135	0.19701	FALSE
ENSG00000075035	12	108523248	108644314	+	WSCD2	protein_coding	protein_coding|processed_transcript|retained_intron	108589610	108642117	ENSP00000448047|ENSP00000261400|ENSP00000446744|ENSP00000331933|ENSP00000447272	6557	FALSE	-0.201953	-0.432574	0.852475		FALSE
ENSG00000075043	20	62037542	62103993	-	KCNQ2	protein_coding	protein_coding|retained_intron|processed_transcript	62038000	62103816	ENSP00000349789|ENSP00000352035|ENSP00000346601|ENSP00000352718|ENSP00000353668|ENSP00000359244|ENSP00000339611|ENSP00000345523	4029	FALSE	-0.467487	-4.63592	0.482109		FALSE
ENSG00000075073	10	71163659	71176623	-	TACR2	protein_coding	protein_coding	71164585	71176079	ENSP00000362404|ENSP00000362403	2871	TRUE	0.102659	0.224314	0.513125	0.729157	FALSE
ENSG00000075089	12	100592900	100635643	+	ACTR6	protein_coding	protein_coding|nonsense_mediated_decay|retained_intron|processed_transcript	100592905	100617690	ENSP00000448508|ENSP00000447641|ENSP00000188312|ENSP00000448669|ENSP00000447565|ENSP00000450330|ENSP00000448447|ENSP00000447237|ENSP00000448356	3813	TRUE	0.212435	3.80199	0.0139158	0.0977179	FALSE
ENSG00000075131	15	66628544	66679084	-	TIPIN	protein_coding	protein_coding|nonsense_mediated_decay|processed_transcript	66629299	66645285	ENSP00000261881|ENSP00000455656|ENSP00000356682|ENSP00000457406|ENSP00000457172|ENSP00000458117	2755	TRUE	0.218091	2.23489	0.0217889	0.128067	FALSE
ENSG00000075142	7	87834433	87856308	-	SRI	protein_coding	protein_coding|retained_intron|nonsense_mediated_decay	87835796	87856229	ENSP00000265729|ENSP00000397609|ENSP00000418512|ENSP00000378137|ENSP00000391148|ENSP00000415271	4237	TRUE	-0.012131	5.42094	0.886373	0.951242	FALSE
ENSG00000075151	1	21132963	21503377	-	EIF4G3	protein_coding	protein_coding|processed_transcript	21133815	21329235	ENSP00000264211|ENSP00000473510|ENSP00000383274|ENSP00000364071|ENSP00000442010|ENSP00000364073|ENSP00000444693|ENSP00000444401|ENSP00000349386|ENSP00000364062|ENSP00000395381|ENSP00000396083	8353	TRUE	0.107446	6.15695	0.114279	0.32785	FALSE
ENSG00000075188	12	102467967	102513902	-	NUP37	protein_coding	retained_intron|protein_coding|nonsense_mediated_decay|processed_transcript	102468135	102512296	ENSP00000448054|ENSP00000251074|ENSP00000447284|ENSP00000448086|ENSP00000449982	2406	TRUE	0.1126	3.18857	0.203134	0.451606	FALSE
ENSG00000075213	7	83585093	84122040	-	SEMA3A	protein_coding	protein_coding|processed_transcript	83590690	83823902	ENSP00000265362|ENSP00000415260|ENSP00000391900|ENSP00000402093|ENSP00000404800	9371	TRUE	0.400576	2.61031	0.14961	0.381285	FALSE
ENSG00000075218	22	46692638	46726707	+	GTSE1	protein_coding	protein_coding|retained_intron	46693298	46726024	ENSP00000415430	4242	TRUE	-0.129925	1.85024	0.475738	0.701188	FALSE
ENSG00000075223	7	80371854	80551675	-	SEMA3C	protein_coding	protein_coding|nonsense_mediated_decay|processed_transcript	80374213	80551596	ENSP00000265361|ENSP00000411193|ENSP00000445649|ENSP00000393825|ENSP00000438258|ENSP00000395398|ENSP00000399891	6268	FALSE	-0.605778	-0.724541	0.121475		FALSE
ENSG00000075234	22	46663858	46689905	+	TTC38	protein_coding	nonsense_mediated_decay|protein_coding|retained_intron	46663937	46688778	ENSP00000391236|ENSP00000370419|ENSP00000393960|ENSP00000410095|ENSP00000406604|ENSP00000393531	3578	TRUE	-0.139983	4.33376	0.144704	0.37469	FALSE
ENSG00000075239	11	107992243	108018503	+	ACAT1	protein_coding	protein_coding|retained_intron|nonsense_mediated_decay|processed_transcript	107992334	108018114	ENSP00000265838|ENSP00000299355|ENSP00000435965|ENSP00000433568|ENSP00000436096	5584	TRUE	0.389179	5.70031	7.10461e-06	0.00088518	TRUE
ENSG00000075240	22	46971909	47075688	+	GRAMD4	protein_coding	protein_coding|processed_transcript	47022697	47073145	ENSP00000409784|ENSP00000408042|ENSP00000385689|ENSP00000354313|ENSP00000397501|ENSP00000385851	4886	TRUE	-0.146319	5.38209	0.114646	0.328499	FALSE
ENSG00000075275	22	46756731	46933067	-	CELSR1	protein_coding	protein_coding|retained_intron|processed_transcript	46759078	46933067	ENSP00000262738|ENSP00000379293|ENSP00000414689	12817	TRUE	-0.637303	2.69768	0.0236601	0.134069	FALSE
ENSG00000075290	10	102222798	102243501	+	WNT8B	protein_coding	protein_coding	102222926	102242570	ENSP00000340677	2112	TRUE	0.64921	1.00497	0.0200979	0.121693	FALSE
ENSG00000075292	2	71503691	71662199	+	ZNF638	protein_coding	processed_transcript|protein_coding|retained_intron	71576085	71661934	ENSP00000388164|ENSP00000348066|ENSP00000367033|ENSP00000264447|ENSP00000386433|ENSP00000408557|ENSP00000402875|ENSP00000396909|ENSP00000409647|ENSP00000469295|ENSP00000386813	14127	TRUE	-0.0347626	6.23191	0.487792	0.709829	FALSE
ENSG00000075303	7	87462883	87505672	-	SLC25A40	protein_coding	protein_coding|nonsense_mediated_decay|retained_intron	87465567	87488042	ENSP00000344831|ENSP00000401473|ENSP00000405566|ENSP00000407780	5081	TRUE	0.0300905	4.17038	0.697577	0.85047	FALSE
ENSG00000075336	18	71815746	71826197	+	TIMM21	protein_coding	protein_coding|retained_intron	71816044	71825712	ENSP00000169551|ENSP00000462028|ENSP00000464228	3640	TRUE	0.215473	4.05765	0.00346327	0.0417896	FALSE
ENSG00000075340	2	70834750	70995357	-	ADD2	protein_coding	nonsense_mediated_decay|protein_coding|retained_intron|processed_transcript	70890560	70995031	ENSP00000384303|ENSP00000264436|ENSP00000384677|ENSP00000347972|ENSP00000430243|ENSP00000414546|ENSP00000388072|ENSP00000398112|ENSP00000412357|ENSP00000412681|ENSP00000403722	12673	TRUE	-0.510422	1.37634	0.200018	0.447865	FALSE
ENSG00000075388	11	69587797	69590171	-	FGF4	protein_coding	protein_coding|processed_transcript	69588080	69589852	ENSP00000168712	1220	FALSE	-0.0711365	-4.97447	1		FALSE
ENSG00000075391	1	178062864	178448644	+	RASAL2	protein_coding	protein_coding|processed_transcript|retained_intron	178063628	178442371	ENSP00000407768|ENSP00000356621|ENSP00000420558|ENSP00000402897	11818	TRUE	-0.0353878	2.72157	0.938067	0.975141	FALSE
ENSG00000075399	16	89773542	89787394	-	VPS9D1	protein_coding	protein_coding|retained_intron|processed_transcript|nonsense_mediated_decay	89774269	89787269	ENSP00000454244|ENSP00000374037|ENSP00000455792|ENSP00000454889	3428	TRUE	-0.124593	3.51266	0.149788	0.381439	FALSE
ENSG00000075407	10	38383264	38414472	+	ZNF37A	protein_coding	processed_transcript|protein_coding	38385546	38407762	ENSP00000329141|ENSP00000354377	9626	TRUE	0.0161542	5.90972	0.805253	0.908924	FALSE
ENSG00000075413	14	103851729	103970168	+	MARK3	protein_coding	protein_coding|processed_transcript|retained_intron	103852367	103969564	ENSP00000402104|ENSP00000408092|ENSP00000411397|ENSP00000303698|ENSP00000216288|ENSP00000450772|ENSP00000454169|ENSP00000335347|ENSP00000452829|ENSP00000450460|ENSP00000452893|ENSP00000451623	8891	TRUE	0.0432505	6.03077	0.449018	0.680614	FALSE
ENSG00000075415	12	98987369	98995946	+	SLC25A3	protein_coding	protein_coding|retained_intron|nonsense_mediated_decay	98987757	98995303	ENSP00000383898|ENSP00000188376|ENSP00000228318|ENSP00000447310|ENSP00000447339|ENSP00000448708|ENSP00000448969|ENSP00000449479|ENSP00000449793|ENSP00000447740|ENSP00000449009|ENSP00000449166	4685	TRUE	-0.00670253	7.71228	0.929145	0.970724	FALSE
ENSG00000075420	3	171757418	172119455	+	FNDC3B	protein_coding	protein_coding|retained_intron|processed_transcript	171830270	172115262	ENSP00000408496|ENSP00000411242|ENSP00000376463|ENSP00000338523|ENSP00000392471|ENSP00000389094|ENSP00000389064	13299	TRUE	0.068086	7.92253	0.388579	0.631002	FALSE
ENSG00000075426	2	28615315	28640179	+	FOSL2	protein_coding	processed_transcript|protein_coding	28615677	28635312	ENSP00000368939|ENSP00000264716|ENSP00000396497|ENSP00000439303	7157	TRUE	-0.468458	4.85612	0.0135707	0.0963602	FALSE
ENSG00000075429	17	64831235	64881603	+	CACNG5	protein_coding	protein_coding	64873451	64881354	ENSP00000436836|ENSP00000303092|ENSP00000169565	1632	FALSE	1.85889	-4.68509	4.04513e-07		FALSE
ENSG00000075461	17	64961026	65029514	+	CACNG4	protein_coding	protein_coding	64961028	65027117	ENSP00000262138	3380	FALSE	0.168753	-4.20664	0.422586		FALSE
ENSG00000075539	4	48499378	48782339	-	FRYL	protein_coding	protein_coding|retained_intron|processed_transcript	48501442	48683142	ENSP00000426064|ENSP00000351113|ENSP00000441114|ENSP00000264319|ENSP00000422408|ENSP00000425344|ENSP00000421584|ENSP00000425592|ENSP00000422988	18170	TRUE	-0.127963	5.49918	0.0455184	0.196405	FALSE
ENSG00000075568	2	98372799	98612388	-	TMEM131	protein_coding	retained_intron|protein_coding|nonsense_mediated_decay	98373565	98612125	ENSP00000186436|ENSP00000386372|ENSP00000391566|ENSP00000401670|ENSP00000411549	12991	TRUE	-0.154985	6.41317	0.0139672	0.0979015	FALSE
ENSG00000075618	7	5632439	5646286	+	FSCN1	protein_coding	protein_coding|retained_intron	5632568	5645102	ENSP00000339729|ENSP00000371798|ENSP00000404506|ENSP00000409967|ENSP00000383982	3707	TRUE	-0.829368	1.72211	0.00277725	0.0366516	FALSE
ENSG00000075624	7	5566782	5603415	-	ACTB	protein_coding	processed_transcript|protein_coding|nonsense_mediated_decay|retained_intron	5567382	5569439	ENSP00000349960|ENSP00000409264|ENSP00000407473|ENSP00000393951|ENSP00000399487|ENSP00000401032	3256	TRUE	-0.0547532	10.0784	0.575741	0.773757	FALSE
ENSG00000075643	18	33767482	33852120	+	MOCOS	protein_coding	protein_coding|processed_transcript	33767503	33848645	ENSP00000261326	6281	TRUE	0.113536	2.73314	0.654163	0.824965	FALSE
ENSG00000075651	3	171318195	171528740	-	PLD1	protein_coding	processed_transcript|protein_coding|retained_intron|nonsense_mediated_decay	171320871	171455841	ENSP00000348681|ENSP00000342793|ENSP00000339936|ENSP00000395556|ENSP00000340326|ENSP00000391164|ENSP00000400639	9953	FALSE	-0.238389	1.15244	0.215048		FALSE
ENSG00000075673	13	25254549	25285921	+	ATP12A	protein_coding	protein_coding	25254882	25285657	ENSP00000218548|ENSP00000371372	3732	FALSE	-0.225506	-2.49587	0.729918		FALSE
ENSG00000075702	19	36545783	36596008	+	WDR62	protein_coding	processed_transcript|protein_coding|retained_intron|nonsense_mediated_decay	36545874	36595927	ENSP00000373651|ENSP00000384792|ENSP00000465525|ENSP00000270301|ENSP00000413475	9775	TRUE	-0.139311	2.82558	0.372133	0.618321	FALSE
ENSG00000075711	3	196769431	197026171	-	DLG1	protein_coding	protein_coding|retained_intron|nonsense_mediated_decay|processed_transcript	196771497	197024075	ENSP00000345731|ENSP00000350303|ENSP00000321087|ENSP00000407531|ENSP00000398939|ENSP00000413238|ENSP00000391732|ENSP00000396658|ENSP00000411278|ENSP00000376187|ENSP00000396768|ENSP00000376186|ENSP00000398702|ENSP00000412579|ENSP00000396474|ENSP00000376185|ENSP00000414189|ENSP00000393771|ENSP00000390403|ENSP00000400169	11001	TRUE	0.0650538	6.36835	0.348622	0.597417	FALSE
ENSG00000075785	3	128444965	128533639	+	RAB7A	protein_coding	protein_coding|retained_intron	128514211	128532262	ENSP00000265062|ENSP00000417668|ENSP00000417978|ENSP00000418955|ENSP00000417189|ENSP00000417155|ENSP00000418283	2717	TRUE	-0.0378764	6.62241	0.481558	0.705469	FALSE
ENSG00000075790	7	107220422	107269615	+	BCAP29	protein_coding	protein_coding|retained_intron|processed_transcript|nonsense_mediated_decay	107221218	107262398	ENSP00000005259|ENSP00000418993|ENSP00000420365|ENSP00000400718|ENSP00000390733|ENSP00000418816|ENSP00000395828|ENSP00000409350|ENSP00000368412|ENSP00000420313|ENSP00000368414|ENSP00000419681|ENSP00000414164|ENSP00000368416	8409	TRUE	-0.108121	4.12312	0.317801	0.569028	FALSE
ENSG00000075826	10	102246399	102289628	-	SEC31B	protein_coding	protein_coding|retained_intron|nonsense_mediated_decay|processed_transcript	102247376	102276709	ENSP00000359370|ENSP00000473995|ENSP00000474124|ENSP00000435359|ENSP00000432260|ENSP00000391178|ENSP00000442621|ENSP00000359354|ENSP00000473769	8360	TRUE	0.124103	4.90978	0.199147	0.446637	FALSE
ENSG00000075856	12	108916357	108955176	-	SART3	protein_coding	protein_coding|nonsense_mediated_decay|retained_intron|processed_transcript	108917237	108954930	ENSP00000228284|ENSP00000449743|ENSP00000414453|ENSP00000447875|ENSP00000449386|ENSP00000446577|ENSP00000447324|ENSP00000449602|ENSP00000448554	7270	TRUE	-0.0385291	5.27335	0.538467	0.747662	FALSE
ENSG00000075884	2	143848931	144525921	+	ARHGAP15	protein_coding	protein_coding|retained_intron|processed_transcript|nonsense_mediated_decay	143913060	144525738	ENSP00000386560|ENSP00000295095|ENSP00000390310	7743	TRUE	0.118769	4.09074	0.342046	0.591373	FALSE
ENSG00000075886	2	132233666	132240507	+	TUBA3D	protein_coding	protein_coding|processed_transcript	132233773	132240418	ENSP00000326042	1598	TRUE	0.023703	-0.770383	0.819437	0.915667	FALSE
ENSG00000075891	10	102495360	102589698	+	PAX2	protein_coding	processed_transcript|protein_coding|nonsense_mediated_decay|retained_intron	102506018	102587373	ENSP00000355069|ENSP00000347385|ENSP00000396259|ENSP00000359319|ENSP00000452429|ENSP00000452527|ENSP00000398652|ENSP00000452489	6243	FALSE	-0.812597	-1.23398	0.112353		FALSE
ENSG00000075914	3	45016733	45077558	+	EXOSC7	protein_coding	processed_transcript|protein_coding|retained_intron	45017770	45052828	ENSP00000265564	4442	TRUE	0.0252239	3.89347	0.641622	0.817021	FALSE
ENSG00000075945	1	169890467	170054349	-	KIFAP3	protein_coding	protein_coding|processed_transcript	169890820	170043608	ENSP00000354560|ENSP00000356739|ENSP00000356741|ENSP00000442712|ENSP00000444622	5014	TRUE	-0.0125756	4.46943	0.91629	0.965188	FALSE
ENSG00000075975	3	12598513	12625212	+	MKRN2	protein_coding	protein_coding	12598650	12623749	ENSP00000170447|ENSP00000396340|ENSP00000397983	2848	TRUE	0.0645138	4.93073	0.216302	0.467859	FALSE
ENSG00000076003	2	136597196	136633996	-	MCM6	protein_coding	protein_coding|processed_transcript|retained_intron	136598408	136633935	ENSP00000264156	4118	TRUE	-0.215268	4.80528	0.054069	0.216152	FALSE
ENSG00000076043	11	114310108	114321001	+	REXO2	protein_coding	protein_coding|retained_intron|nonsense_mediated_decay|processed_transcript	114310251	114320697	ENSP00000265881|ENSP00000437460|ENSP00000440665|ENSP00000443842|ENSP00000442703|ENSP00000442380|ENSP00000441639|ENSP00000444421|ENSP00000441844|ENSP00000437380|ENSP00000446189|ENSP00000442162|ENSP00000441171	3699	TRUE	0.478424	5.55022	2.42011e-07	9.02982e-05	TRUE
ENSG00000076053	11	114270752	114284925	+	RBM7	protein_coding	protein_coding|nonsense_mediated_decay|retained_intron	114271394	114284899	ENSP00000439918|ENSP00000364639|ENSP00000440949|ENSP00000437847|ENSP00000437998|ENSP00000440923|ENSP00000445848	7885	TRUE	0.10687	3.75189	0.245729	0.501003	FALSE
ENSG00000076067	12	56915713	56984745	+	RBMS2	protein_coding	protein_coding|nonsense_mediated_decay|processed_transcript	56915808	56982793	ENSP00000262031|ENSP00000447426|ENSP00000447699|ENSP00000450127|ENSP00000449678|ENSP00000443486	3570	TRUE	-0.461957	0.168795	0.0126805	0.0925263	FALSE
ENSG00000076108	12	56989380	57030600	-	BAZ2A	protein_coding	protein_coding|processed_transcript|retained_intron	56992402	57029969	ENSP00000368754|ENSP00000179765|ENSP00000446880|ENSP00000448760|ENSP00000447941|ENSP00000447314|ENSP00000449473|ENSP00000447591|ENSP00000449496|ENSP00000447248	10918	TRUE	-0.110664	7.70299	0.135895	0.361282	FALSE
ENSG00000076201	3	47422501	47454931	+	PTPN23	protein_coding	nonsense_mediated_decay|protein_coding|retained_intron	47422587	47454672	ENSP00000473266|ENSP00000387825|ENSP00000396328|ENSP00000265562	5981	TRUE	-0.191547	6.11372	0.00140668	0.0238907	FALSE
ENSG00000076242	3	37034823	37107380	+	MLH1	protein_coding	protein_coding|nonsense_mediated_decay|processed_transcript	37035039	37092144	ENSP00000231790|ENSP00000407773|ENSP00000416783|ENSP00000387511|ENSP00000392649|ENSP00000416687|ENSP00000402667|ENSP00000443665|ENSP00000398272|ENSP00000398392|ENSP00000402564|ENSP00000407019|ENSP00000444286|ENSP00000399329|ENSP00000411066|ENSP00000400844|ENSP00000393006|ENSP00000416476	3748	TRUE	-0.0347801	4.96906	0.558707	0.761345	FALSE
ENSG00000076248	12	109535379	109548797	+	UNG	protein_coding	protein_coding|retained_intron|nonsense_mediated_decay	109535485	109547771	ENSP00000242576|ENSP00000337398|ENSP00000440784|ENSP00000400287	2567	TRUE	-0.126311	3.85264	0.239896	0.49463	FALSE
ENSG00000076258	1	171283347	171311223	+	FMO4	protein_coding	processed_transcript|protein_coding	171288965	171310975	ENSP00000356723	2517	TRUE	-0.232868	1.64831	0.0670777	0.242682	FALSE
ENSG00000076321	1	173684080	173755840	+	KLHL20	protein_coding	processed_transcript|protein_coding	173685176	173754382	ENSP00000443121|ENSP00000209884	4254	TRUE	0.0560545	4.22018	0.344284	0.593496	FALSE
ENSG00000076344	16	318300	325980	-	RGS11	protein_coding	protein_coding|nonsense_mediated_decay|retained_intron	319271	325911	ENSP00000380876|ENSP00000168869|ENSP00000319069|ENSP00000352778|ENSP00000380874|ENSP00000411215	4798	FALSE	-0.466467	-3.55681	0.105206		FALSE
ENSG00000076351	17	26721661	26734215	-	SLC46A1	protein_coding	protein_coding|processed_transcript|retained_intron	26726563	26733132	ENSP00000395653|ENSP00000318828|ENSP00000463339|ENSP00000464190|ENSP00000467416|ENSP00000462942	7951	TRUE	0.190489	2.45189	0.0649931	0.238329	FALSE
ENSG00000076356	1	208195587	208417665	-	PLXNA2	protein_coding	protein_coding|processed_transcript	208200591	208391267	ENSP00000356000	13781	TRUE	-0.62356	2.53072	0.129552	0.351401	FALSE
ENSG00000076382	17	26904588	26926297	-	SPAG5	protein_coding	retained_intron|protein_coding|nonsense_mediated_decay	26904720	26925964	ENSP00000323300|ENSP00000466061|ENSP00000466021|ENSP00000464280|ENSP00000464474|ENSP00000463095|ENSP00000464400|ENSP00000462663|ENSP00000444223	5467	TRUE	-0.110623	3.69782	0.412343	0.650323	FALSE
ENSG00000076513	12	110436991	110477568	+	ANKRD13A	protein_coding	nonsense_mediated_decay|processed_transcript|protein_coding|retained_intron	110437494	110475359	ENSP00000474172|ENSP00000261739|ENSP00000449781|ENSP00000474745|ENSP00000447110	7350	TRUE	0.0391729	6.02851	0.640506	0.816069	FALSE
ENSG00000076554	8	80870571	81143467	-	TPD52	protein_coding	protein_coding|nonsense_mediated_decay|processed_transcript|retained_intron	80870574	81083678	ENSP00000438113|ENSP00000368390|ENSP00000429915|ENSP00000429309|ENSP00000429351|ENSP00000410222|ENSP00000429708|ENSP00000368391|ENSP00000428951|ENSP00000430646|ENSP00000430421|ENSP00000430323|ENSP00000430140|ENSP00000430865	8341	TRUE	-0.047297	8.13863	0.485779	0.708333	FALSE
ENSG00000076555	12	109554400	109706031	+	ACACB	protein_coding	protein_coding|retained_intron|processed_transcript|nonsense_mediated_decay	109577211	109704164	ENSP00000341044|ENSP00000443494|ENSP00000367079|ENSP00000367085|ENSP00000474680|ENSP00000443281|ENSP00000444075	14159	TRUE	-0.387442	5.06333	0.0237838	0.134338	FALSE
ENSG00000076604	17	27071002	27077974	+	TRAF4	protein_coding	protein_coding|nonsense_mediated_decay|retained_intron	27071131	27076983	ENSP00000262395|ENSP00000464097|ENSP00000415789|ENSP00000466306|ENSP00000438154|ENSP00000262396|ENSP00000464583|ENSP00000465164|ENSP00000468107|ENSP00000396602	4594	TRUE	-0.0178	4.42897	0.938018	0.975141	FALSE
ENSG00000076641	8	81880045	82024303	-	PAG1	protein_coding	protein_coding|processed_transcript|retained_intron	81888782	81905462	ENSP00000220597	11023	TRUE	0.191552	4.29845	0.448063	0.679696	FALSE
ENSG00000076650	19	33571786	33621448	+	GPATCH1	protein_coding	protein_coding|nonsense_mediated_decay|retained_intron	33572100	33621063	ENSP00000170564|ENSP00000467632	4488	TRUE	0.148313	3.63113	0.00792336	0.0694664	FALSE
ENSG00000076662	19	10444452	10450499	-	ICAM3	protein_coding	retained_intron|protein_coding|nonsense_mediated_decay	10444533	10450290	ENSP00000160262|ENSP00000468230|ENSP00000468333|ENSP00000467232|ENSP00000466501|ENSP00000467770|ENSP00000466081|ENSP00000468282	2950	TRUE	0.0872463	8.49738	0.409817	0.648925	FALSE
ENSG00000076685	10	104845940	104953056	-	NT5C2	protein_coding	protein_coding|processed_transcript|retained_intron|nonsense_mediated_decay	104849432	104934715	ENSP00000339479|ENSP00000383960|ENSP00000392236|ENSP00000408112|ENSP00000396468|ENSP00000474091|ENSP00000411330|ENSP00000447664|ENSP00000474247	7320	TRUE	-0.118607	4.48235	0.0820769	0.272573	FALSE
ENSG00000076706	11	119179241	119192231	-	MCAM	protein_coding	protein_coding|retained_intron|processed_transcript	119180599	119187811	ENSP00000264036|ENSP00000376561	7420	TRUE	0.0985077	2.43566	0.683839	0.842243	FALSE
ENSG00000076716	X	132434131	132549518	-	GPC4	protein_coding	protein_coding	132436898	132548993	ENSP00000359864|ENSP00000444959	5057	FALSE	-1.31336	-0.929208	0.00798292		FALSE
ENSG00000076770	X	131503345	131623996	-	MBNL3	protein_coding	protein_coding|processed_transcript	131513697	131573639	ENSP00000439618|ENSP00000377848|ENSP00000359894|ENSP00000359890|ENSP00000359886|ENSP00000359876|ENSP00000359881|ENSP00000412065|ENSP00000406014|ENSP00000402128	12199	TRUE	-0.122408	5.42132	0.368824	0.615003	FALSE
ENSG00000076826	19	7660788	7683190	+	CAMSAP3	protein_coding	protein_coding|retained_intron	7660889	7682940	ENSP00000160298|ENSP00000416797	4845	TRUE	-0.0110281	2.70618	0.971518	0.989157	FALSE
ENSG00000076864	1	21922708	21995801	-	RAP1GAP	protein_coding	protein_coding|nonsense_mediated_decay|processed_transcript	21924216	21978315	ENSP00000290101|ENSP00000363893|ENSP00000363895|ENSP00000431364|ENSP00000363897|ENSP00000434033|ENSP00000441661|ENSP00000352739|ENSP00000470945|ENSP00000315420|ENSP00000392717	5650	TRUE	-0.441577	0.704006	0.0400362	0.183031	FALSE
ENSG00000076924	19	7684411	7694451	-	XAB2	protein_coding	protein_coding|retained_intron	7684475	7694413	ENSP00000351137|ENSP00000438225	4673	TRUE	-0.0173029	5.93411	0.819056	0.915399	FALSE
ENSG00000076928	19	42387228	42434302	+	ARHGEF1	protein_coding	protein_coding|retained_intron|processed_transcript|nonsense_mediated_decay	42388535	42433895	ENSP00000346532|ENSP00000470715|ENSP00000344429|ENSP00000367394|ENSP00000337261|ENSP00000473229|ENSP00000470557|ENSP00000469735|ENSP00000470042|ENSP00000472466|ENSP00000469409|ENSP00000471942	8630	TRUE	0.0148622	6.63709	0.82466	0.918	FALSE
ENSG00000076944	19	7701767	7712759	+	STXBP2	protein_coding	protein_coding|retained_intron|nonsense_mediated_decay	7702036	7712693	ENSP00000470313|ENSP00000471161|ENSP00000413606|ENSP00000221283|ENSP00000471327|ENSP00000409471|ENSP00000471585|ENSP00000471737|ENSP00000473040|ENSP00000473406	5301	TRUE	-0.125229	5.25676	0.0617631	0.231673	FALSE
ENSG00000076984	19	7968728	7979363	+	MAP2K7	protein_coding	protein_coding|retained_intron	7968830	7977313	ENSP00000381068|ENSP00000443946|ENSP00000381070|ENSP00000381066	5145	TRUE	0.0761788	5.4383	0.143274	0.372479	FALSE
ENSG00000077009	19	3933101	3942414	+	NMRK2	protein_coding	protein_coding|nonsense_mediated_decay	3933670	3942268	ENSP00000168977|ENSP00000471436|ENSP00000472581|ENSP00000468935	1141	FALSE	-0.314717	-3.07473	0.582873		FALSE
ENSG00000077044	2	234263153	234380750	+	DGKD	protein_coding	protein_coding|processed_transcript|retained_intron|nonsense_mediated_decay	234263165	234378103	ENSP00000264057|ENSP00000407938|ENSP00000395530|ENSP00000386455|ENSP00000390970	9441	TRUE	-0.0981756	6.34275	0.41519	0.652485	FALSE
ENSG00000077063	7	117350705	117514193	-	CTTNBP2	protein_coding	protein_coding|nonsense_mediated_decay|retained_intron|processed_transcript	117351591	117513469	ENSP00000160373|ENSP00000389576|ENSP00000397678|ENSP00000389491|ENSP00000395925|ENSP00000406142|ENSP00000396014|ENSP00000405831|ENSP00000393373	7035	TRUE	-0.347947	1.44589	0.392047	0.633558	FALSE
ENSG00000077080	7	100240720	100254084	-	ACTL6B	protein_coding	protein_coding|retained_intron	100240872	100253977	ENSP00000160382|ENSP00000420151	2389	FALSE	-0.422603	-4.65195	0.359629		FALSE
ENSG00000077092	3	25215823	25639423	+	RARB	protein_coding	protein_coding|processed_transcript	25215889	25638104	ENSP00000373282|ENSP00000385865|ENSP00000398840|ENSP00000332296|ENSP00000391391	3697	FALSE	-0.152611	-1.36708	0.353091		FALSE
ENSG00000077097	3	25639475	25706398	-	TOP2B	protein_coding	nonsense_mediated_decay|protein_coding|processed_transcript|retained_intron	25639801	25705788	ENSP00000388216|ENSP00000446023|ENSP00000396704|ENSP00000264331|ENSP00000437352|ENSP00000391112	5965	TRUE	-0.0392033	7.01845	0.523257	0.737057	FALSE
ENSG00000077147	10	98277866	98347209	-	TM9SF3	protein_coding	protein_coding|processed_transcript	98282023	98346592	ENSP00000360184|ENSP00000401152	7095	TRUE	0.0518826	7.54922	0.37072	0.616977	FALSE
ENSG00000077150	10	104153867	104162281	+	NFKB2	protein_coding	processed_transcript|protein_coding|retained_intron	104155717	104162130	ENSP00000470826|ENSP00000410256|ENSP00000358983|ENSP00000471586|ENSP00000189444	4479	TRUE	-0.224479	6.76357	0.138901	0.365863	FALSE
ENSG00000077152	1	202300785	202311108	-	UBE2T	protein_coding	protein_coding|retained_intron	202300966	202304882	ENSP00000356243	1065	TRUE	0.114532	2.26709	0.471339	0.698543	FALSE
ENSG00000077157	1	202317827	202561834	+	PPP1R12B	protein_coding	protein_coding|nonsense_mediated_decay|retained_intron|processed_transcript	202317980	202549685	ENSP00000476755|ENSP00000337897|ENSP00000417159|ENSP00000349206|ENSP00000417814|ENSP00000417975|ENSP00000375821|ENSP00000356239	18537	TRUE	-0.228977	4.14537	0.00405693	0.0464381	FALSE
ENSG00000077232	2	183580999	183659191	+	DNAJC10	protein_coding	protein_coding|retained_intron|processed_transcript|nonsense_mediated_decay	183582814	183641856	ENSP00000264065|ENSP00000441560|ENSP00000389483|ENSP00000400096	21586	TRUE	0.00762132	8.43288	0.914037	0.963976	FALSE
ENSG00000077235	16	27470876	27561234	-	GTF3C1	protein_coding	processed_transcript|protein_coding|retained_intron|nonsense_mediated_decay	27472671	27561211	ENSP00000455417|ENSP00000348510|ENSP00000457449|ENSP00000459231|ENSP00000457476|ENSP00000456187	11562	TRUE	-0.0659207	5.76351	0.320277	0.571298	FALSE
ENSG00000077238	16	27324989	27376099	+	IL4R	protein_coding	protein_coding|nonsense_mediated_decay|retained_intron|processed_transcript	27351525	27375596	ENSP00000455632|ENSP00000379111|ENSP00000457131|ENSP00000454725|ENSP00000454684|ENSP00000441667|ENSP00000410322|ENSP00000455714|ENSP00000370309|ENSP00000456248|ENSP00000456930|ENSP00000170630|ENSP00000456669|ENSP00000461607|ENSP00000461268	6091	TRUE	-0.529882	2.16327	0.0938289	0.293078	FALSE
ENSG00000077254	1	78161672	78225537	-	USP33	protein_coding	protein_coding|retained_intron|nonsense_mediated_decay|processed_transcript	78163005	78211147	ENSP00000359830|ENSP00000432392|ENSP00000359829|ENSP00000350009|ENSP00000359828|ENSP00000432667|ENSP00000434441|ENSP00000433283|ENSP00000436441	6918	TRUE	-0.139501	5.28546	0.0280792	0.148569	FALSE
ENSG00000077264	X	110187513	110470589	+	PAK3	protein_coding	protein_coding|processed_transcript	110366332	110463672	ENSP00000410853|ENSP00000401982|ENSP00000361080|ENSP00000429113|ENSP00000361077|ENSP00000428921|ENSP00000405642|ENSP00000353864|ENSP00000389172|ENSP00000262836	10312	FALSE	-0.910773	-1.33723	0.0074154		FALSE
ENSG00000077274	X	110488331	110513751	-	CAPN6	protein_coding	protein_coding	110489808	110507164	ENSP00000317214|ENSP00000441736	3568	FALSE	-1.24686	-4.12734	0.0193579		FALSE
ENSG00000077279	X	110537007	110655603	-	DCX	protein_coding	protein_coding|processed_transcript	110544915	110654202	ENSP00000349385|ENSP00000361061|ENSP00000350776|ENSP00000337697|ENSP00000348553|ENSP00000419861|ENSP00000418811	10139	FALSE	-0.333886	-4.83555	0.507455		FALSE
ENSG00000077312	19	41256542	41271294	+	SNRPA	protein_coding	protein_coding|processed_transcript|retained_intron|nonsense_mediated_decay	41257314	41271069	ENSP00000470534|ENSP00000243563|ENSP00000469224|ENSP00000472449|ENSP00000472258|ENSP00000472355|ENSP00000471230	2361	TRUE	0.110025	4.65628	0.0605552	0.22916	FALSE
ENSG00000077327	10	22634399	22743153	+	SPAG6	protein_coding	protein_coding|processed_transcript	22634541	22705614	ENSP00000365811|ENSP00000365788|ENSP00000365786|ENSP00000441325|ENSP00000411111|ENSP00000323599|ENSP00000406594	4006	TRUE	-0.477243	2.48105	0.221377	0.473922	FALSE
ENSG00000077348	19	41892279	41903384	-	EXOSC5	protein_coding	protein_coding|retained_intron	41892446	41903233	ENSP00000221233|ENSP00000472396|ENSP00000471002|ENSP00000471557	1488	TRUE	0.362917	4.28687	0.000186047	0.00707783	TRUE
ENSG00000077380	2	172543919	172604930	+	DYNC1I2	protein_coding	protein_coding|retained_intron|nonsense_mediated_decay	172546666	172604396	ENSP00000398765|ENSP00000339430|ENSP00000433791|ENSP00000263811|ENSP00000380308|ENSP00000386522|ENSP00000392741|ENSP00000423339|ENSP00000386397|ENSP00000388699|ENSP00000386591|ENSP00000386415|ENSP00000405454|ENSP00000386886|ENSP00000415410|ENSP00000350692|ENSP00000410807|ENSP00000401005|ENSP00000406104|ENSP00000397654|ENSP00000394492|ENSP00000409951|ENSP00000403089	4695	TRUE	-0.0266174	4.62769	0.737128	0.875171	FALSE
ENSG00000077420	10	26727132	26856732	+	APBB1IP	protein_coding	protein_coding|processed_transcript	26781256	26856414	ENSP00000365411|ENSP00000349237	3981	TRUE	-0.0919999	4.02845	0.677647	0.838356	FALSE
ENSG00000077454	7	100169855	100183776	-	LRCH4	protein_coding	retained_intron|protein_coding	100171875	100183723	ENSP00000419674|ENSP00000309689|ENSP00000419870	8954	TRUE	0.0297797	5.22347	0.621438	0.803541	FALSE
ENSG00000077458	11	95502106	95523573	-	FAM76B	protein_coding	protein_coding|nonsense_mediated_decay|retained_intron|processed_transcript	95504728	95522642	ENSP00000351631|ENSP00000381248|ENSP00000444087|ENSP00000441168|ENSP00000445612|ENSP00000442652|ENSP00000437366|ENSP00000443440	6042	TRUE	-0.0568591	4.89911	0.489271	0.710701	FALSE
ENSG00000077463	19	4174106	4182601	-	SIRT6	protein_coding	nonsense_mediated_decay|protein_coding|retained_intron	4174617	4182536	ENSP00000473085|ENSP00000469001|ENSP00000305310|ENSP00000337332|ENSP00000471123|ENSP00000371360|ENSP00000472023|ENSP00000470215|ENSP00000471837	2787	TRUE	0.0518514	3.7	0.380149	0.624662	FALSE
ENSG00000077498	11	88910620	89028927	+	TYR	protein_coding	protein_coding|processed_transcript	88911122	89028531	ENSP00000263321	3016	FALSE	-1.10092	-4.72448	0.0520128		FALSE
ENSG00000077514	11	74204896	74380162	+	POLD3	protein_coding	protein_coding|processed_transcript|retained_intron	74303704	74379901	ENSP00000431239|ENSP00000263681|ENSP00000432951|ENSP00000436018|ENSP00000432233|ENSP00000437231|ENSP00000432969|ENSP00000436781	5508	TRUE	-0.187444	3.07568	0.0498858	0.207567	FALSE
ENSG00000077522	1	236849754	236927931	+	ACTN2	protein_coding	protein_coding|processed_transcript	236849974	236925916	ENSP00000443495|ENSP00000355537|ENSP00000438384	5419	FALSE	-1.31041	-3.06989	0.0205073		FALSE
ENSG00000077549	1	19665267	19812066	-	CAPZB	protein_coding	protein_coding|processed_transcript	19666027	19811932	ENSP00000383862|ENSP00000264203|ENSP00000364286|ENSP00000364284|ENSP00000401010|ENSP00000264202|ENSP00000392781|ENSP00000400757	3476	TRUE	-0.0335292	5.50034	0.619189	0.80213	FALSE
ENSG00000077585	1	236305832	236385165	+	GPR137B	protein_coding	protein_coding|processed_transcript	236305923	236371455	ENSP00000355551|ENSP00000355550|ENSP00000401841|ENSP00000395814	2279	TRUE	-1.00197	0.6946	0.00032832	0.00998443	TRUE
[truncated: 56,591 more rows]
