# Supplementary material for: Multiple myeloma immunoglobulin lambda translocations portend poor prognosis
Source: Nat Commun. 2019 Apr 23;10:1911. doi: 10.1038/s41467-019-09555-6 (PMC6478743; doi:10.1038/s41467-019-09555-6)
Supplement: Supplementary file 7 — Supplementary Data 5 [file 41467_2019_9555_MOESM7_ESM.xlsx]

## Sheet: GSEA.t(IgL).up
NAME	SIZE	ES	NES	NOM p-val	FDR q-val	FWER p-val	RANK AT MAX
KEGG_RIBOSOME	85	0.897004	3.06663	0	0	0	1452
REACTOME_3_UTR_MEDIATED_TRANSLATIONAL_REGULATION	112	0.855166	3.05829	0	0	0	1539
REACTOME_PEPTIDE_CHAIN_ELONGATION	91	0.889873	3.02344	0	0	0	1452
REACTOME_INFLUENZA_LIFE_CYCLE	141	0.822634	3.01261	0	0	0	1452
REACTOME_INFLUENZA_VIRAL_RNA_TRANSCRIPTION_AND_REPLICATION	107	0.859701	2.99614	0	0	0	1452
REACTOME_NONSENSE_MEDIATED_DECAY_ENHANCED_BY_THE_EXON_JUNCTION_COMPLEX	112	0.842138	2.98152	0	0	0	1452
REACTOME_SRP_DEPENDENT_COTRANSLATIONAL_PROTEIN_TARGETING_TO_MEMBRANE	115	0.843582	2.97563	0	0	0	1460
REACTOME_TRANSLATION	153	0.809646	2.96446	0	0	0	1563
REACTOME_METABOLISM_OF_RNA	259	0.744936	2.91044	0	0	0	1956
REACTOME_METABOLISM_OF_MRNA	214	0.74996	2.86229	0	0	0	1956
REACTOME_RESPIRATORY_ELECTRON_TRANSPORT_ATP_SYNTHESIS_BY_CHEMIOSMOTIC_COUPLING_AND_HEAT_PRODUCTION_BY_UNCOUPLING_PROTEINS_	78	0.829217	2.78602	0	0	0	1760
CHNG_MULTIPLE_MYELOMA_HYPERPLOID_UP	49	0.889741	2.76247	0	0	0	1603
REACTOME_TCA_CYCLE_AND_RESPIRATORY_ELECTRON_TRANSPORT	114	0.76161	2.69358	0	0	0	1760
REACTOME_FORMATION_OF_THE_TERNARY_COMPLEX_AND_SUBSEQUENTLY_THE_43S_COMPLEX	51	0.858382	2.67287	0	0	0	1452
KEGG_PARKINSONS_DISEASE	102	0.762862	2.66751	0	0	0	1290
REACTOME_ACTIVATION_OF_THE_MRNA_UPON_BINDING_OF_THE_CAP_BINDING_COMPLEX_AND_EIFS_AND_SUBSEQUENT_BINDING_TO_43S	59	0.832455	2.66587	0	0	0	1956
MOOTHA_VOXPHOS	83	0.804497	2.66538	0	0	0	2014
WONG_MITOCHONDRIA_GENE_MODULE	207	0.694375	2.64398	0	0	0	2825
REACTOME_METABOLISM_OF_PROTEINS	381	0.656843	2.64385	0	0	0	2963
KEGG_OXIDATIVE_PHOSPHORYLATION	103	0.754244	2.63983	0	0	0	1760
BILANGES_SERUM_AND_RAPAMYCIN_SENSITIVE_GENES	65	0.811312	2.62968	0	0	0	1452
REACTOME_RESPIRATORY_ELECTRON_TRANSPORT	63	0.8245	2.61327	0	0	0	1753
MOOTHA_MITOCHONDRIA	398	0.637493	2.57771	0	0	0	3090
MOOTHA_HUMAN_MITODB_6_2002	384	0.640057	2.57475	0	0	0	3090
WONG_EMBRYONIC_STEM_CELL_CORE	318	0.646608	2.55712	0	0	0	2803
SCHLOSSER_MYC_TARGETS_REPRESSED_BY_SERUM	150	0.699929	2.55401	0	0	0	1807
MOREAUX_MULTIPLE_MYELOMA_BY_TACI_DN	157	0.688426	2.5495	0	0	0	2744
PENG_RAPAMYCIN_RESPONSE_DN	233	0.64889	2.51357	0	0	0	3750
KIM_MYC_AMPLIFICATION_TARGETS_UP	158	0.67673	2.47805	0	0	0	2105
KEGG_HUNTINGTONS_DISEASE	149	0.668721	2.4639	0	0	0	2934
DANG_MYC_TARGETS_UP	134	0.679638	2.44789	0	0	0	2853
MANALO_HYPOXIA_DN	268	0.623938	2.42828	0	0	0	1977
YAO_TEMPORAL_RESPONSE_TO_PROGESTERONE_CLUSTER_13	158	0.652096	2.40873	0	0	0	2159
ANDERSEN_LIVER_CANCER_KRT19_UP	32	0.82741	2.39565	0	0	0	1461
SCHUHMACHER_MYC_TARGETS_UP	76	0.702532	2.36526	0	0	0	2723
IRITANI_MAD1_TARGETS_DN	44	0.783207	2.36491	0	0	0	2072
KEGG_ALZHEIMERS_DISEASE	137	0.640832	2.31994	0	0	0	1386
STARK_PREFRONTAL_CORTEX_22Q11_DELETION_DN	440	0.564459	2.30281	0	0	0	3149
ZHANG_RESPONSE_TO_CANTHARIDIN_DN	66	0.705883	2.29212	0	0	0	3179
REACTOME_MITOCHONDRIAL_PROTEIN_IMPORT	48	0.735814	2.2901	0	0	0	2287
DANG_REGULATED_BY_MYC_UP	68	0.688993	2.26731	0	0	0	1910
TIEN_INTESTINE_PROBIOTICS_6HR_UP	51	0.728122	2.26181	0	1.55148e-05	0.001	1368
YAO_TEMPORAL_RESPONSE_TO_PROGESTERONE_CLUSTER_17	169	0.59557	2.24137	0	1.5154e-05	0.001	3768
LINDGREN_BLADDER_CANCER_WITH_LOH_IN_CHR9Q	101	0.646964	2.23991	0	1.48096e-05	0.001	2880
REACTOME_METABOLISM_OF_NON_CODING_RNA	48	0.728997	2.23585	0	4.33061e-05	0.003	2016
JIANG_AGING_HYPOTHALAMUS_UP	43	0.729388	2.2305	0	4.23646e-05	0.003	1164
REACTOME_TRNA_AMINOACYLATION	41	0.738146	2.21902	0	4.14632e-05	0.003	2688
BILANGES_SERUM_RESPONSE_TRANSLATION	28	0.803507	2.21775	0	4.05994e-05	0.003	1217
NUTT_GBM_VS_AO_GLIOMA_DN	36	0.771299	2.21626	0	3.97709e-05	0.003	2012
ZHAN_MULTIPLE_MYELOMA_CD2_DN	44	0.727207	2.21034	0	3.89755e-05	0.003	1214
MOREAUX_B_LYMPHOCYTE_MATURATION_BY_TACI_DN	67	0.673549	2.2094	0	3.82112e-05	0.003	3442
PECE_MAMMARY_STEM_CELL_UP	120	0.625106	2.20641	0	3.74764e-05	0.003	1732
SCHLOSSER_MYC_TARGETS_AND_SERUM_RESPONSE_DN	46	0.70808	2.20585	0	3.67693e-05	0.003	3927
GOLDRATH_HOMEOSTATIC_PROLIFERATION	155	0.595965	2.20345	0	6.01273e-05	0.005	2105
BURTON_ADIPOGENESIS_5	109	0.619146	2.1929	0	8.24281e-05	0.007	2836
GARY_CD5_TARGETS_DN	416	0.539722	2.18776	0	9.24639e-05	0.008	3248
LEE_LIVER_CANCER_SURVIVAL_DN	157	0.587808	2.1732	0	0.000181353	0.016	1971
HSIAO_HOUSEKEEPING_GENES	376	0.534094	2.16879	0	0.000211261	0.019	2464
PENG_LEUCINE_DEPRIVATION_DN	179	0.581291	2.16709	0	0.000207681	0.019	3165
MENSSEN_MYC_TARGETS	50	0.691638	2.1517	0	0.000269401	0.025	2723
KEGG_AMINOACYL_TRNA_BIOSYNTHESIS	40	0.726564	2.14187	0	0.000307241	0.029	2688
REACTOME_BRANCHED_CHAIN_AMINO_ACID_CATABOLISM	16	0.864049	2.13373	0	0.000364259	0.035	506
RHEIN_ALL_GLUCOCORTICOID_THERAPY_DN	343	0.528916	2.12491	0	0.000419178	0.041	2357
YAMASHITA_LIVER_CANCER_WITH_EPCAM_UP	50	0.684339	2.12189	0	0.000452756	0.045	1641
JAIN_NFKB_SIGNALING	72	0.636808	2.11901	0	0.00044579	0.045	2456
REACTOME_CYTOSOLIC_TRNA_AMINOACYLATION	24	0.773176	2.1136	0	0.00051732	0.053	1796
WELCSH_BRCA1_TARGETS_DN	133	0.578765	2.11039	0	0.000528608	0.055	1639
PID_CD40_PATHWAY	27	0.756541	2.10851	0	0.000558372	0.058	86
HOLLEMAN_ASPARAGINASE_RESISTANCE_B_ALL_UP	25	0.77232	2.09752	0	0.0006811	0.07	1331
ZHAN_MULTIPLE_MYELOMA_HP_UP	43	0.695848	2.09681	0	0.000689706	0.072	3498
DAIRKEE_CANCER_PRONE_RESPONSE_BPA	43	0.705327	2.09193	0	0.000770866	0.081	2380
DAZARD_UV_RESPONSE_CLUSTER_G1	57	0.651675	2.09051	0	0.000787287	0.083	1406
PENG_GLUTAMINE_DEPRIVATION_DN	318	0.522354	2.07842	0	0.00113861	0.119	3165
MOOTHA_PGC	372	0.517112	2.07736	0	0.00114905	0.12	3310
FLOTHO_PEDIATRIC_ALL_THERAPY_RESPONSE_UP	49	0.666148	2.07197	0	0.00125475	0.133	1452
YAO_TEMPORAL_RESPONSE_TO_PROGESTERONE_CLUSTER_11	89	0.607236	2.07089	0	0.00124661	0.134	2492
BILANGES_RAPAMYCIN_SENSITIVE_VIA_TSC1_AND_TSC2	66	0.636367	2.06666	0	0.00128857	0.14	2789
LI_AMPLIFIED_IN_LUNG_CANCER	145	0.567628	2.06153	0	0.00142967	0.157	2723
TAKAO_RESPONSE_TO_UVB_RADIATION_UP	83	0.606512	2.06023	0	0.00147652	0.165	1506
KEGG_CARDIAC_MUSCLE_CONTRACTION	39	0.688366	2.04905	0	0.00166716	0.183	1418
REACTOME_REGULATION_OF_MRNA_STABILITY_BY_PROTEINS_THAT_BIND_AU_RICH_ELEMENTS	80	0.596712	2.02395	0	0.00249193	0.266	3557
LUI_THYROID_CANCER_CLUSTER_3	28	0.738871	2.01846	0.00178571	0.00269743	0.289	2367
LUI_TARGETS_OF_PAX8_PPARG_FUSION	34	0.699829	2.01584	0	0.00281275	0.305	995
POMEROY_MEDULLOBLASTOMA_PROGNOSIS_DN	43	0.681563	2.01202	0	0.00297073	0.323	1382
SCHLOSSER_MYC_AND_SERUM_RESPONSE_SYNERGY	32	0.70738	2.01064	0	0.00300428	0.328	2520
TARTE_PLASMA_CELL_VS_PLASMABLAST_DN	301	0.508685	2.00778	0	0.00318722	0.348	2821
ZHAN_MULTIPLE_MYELOMA_CD1_AND_CD2_DN	45	0.656721	2.00434	0	0.00335028	0.366	4951
DAIRKEE_TERT_TARGETS_UP	310	0.504379	1.99991	0	0.00354638	0.387	3314
YAO_TEMPORAL_RESPONSE_TO_PROGESTERONE_CLUSTER_14	128	0.5559	1.99718	0	0.00362255	0.392	3976
KEGG_RNA_DEGRADATION	56	0.638302	1.99206	0	0.0039399	0.417	2118
COLLER_MYC_TARGETS_UP	24	0.740178	1.99203	0	0.00390388	0.418	1382
RHODES_CANCER_META_SIGNATURE	63	0.619263	1.99137	0	0.0038683	0.418	3626
RAMALHO_STEMNESS_UP	191	0.529222	1.9816	0	0.00434601	0.463	2940
JISON_SICKLE_CELL_DISEASE_DN	165	0.533033	1.97981	0	0.00436763	0.469	2038
GUTIERREZ_MULTIPLE_MYELOMA_UP	33	0.68022	1.97608	0	0.00460011	0.491	3803
CHIANG_LIVER_CANCER_SUBCLASS_UNANNOTATED_DN	184	0.526929	1.96538	0	0.00542495	0.548	3179
CHANG_CORE_SERUM_RESPONSE_UP	193	0.520691	1.96446	0	0.00542889	0.554	1921
MEDINA_SMARCA4_TARGETS	32	0.669666	1.95998	0	0.00570153	0.574	1836
KRIEG_KDM3A_TARGETS_NOT_HYPOXIA	163	0.525463	1.95689	0	0.00596322	0.601	1854
REACTOME_HIV_LIFE_CYCLE	110	0.558235	1.95627	0	0.00596154	0.605	3098
REACTOME_FORMATION_OF_RNA_POL_II_ELONGATION_COMPLEX_	38	0.659385	1.95351	0	0.00617199	0.62	3017
AGUIRRE_PANCREATIC_CANCER_COPY_NUMBER_UP	262	0.497937	1.9483	0	0.00651605	0.641	4228
KARLSSON_TGFB1_TARGETS_UP	116	0.542623	1.94688	0	0.0065775	0.65	3009
STEIN_ESRRA_TARGETS_UP	340	0.486331	1.93955	0	0.00715469	0.68	2794
REACTOME_RNA_POL_III_TRANSCRIPTION_TERMINATION	18	0.760748	1.93927	0.00187266	0.00710479	0.68	3079
REACTOME_RNA_POL_II_PRE_TRANSCRIPTION_EVENTS	54	0.61941	1.93892	0.00181159	0.00704384	0.68	3017
MODY_HIPPOCAMPUS_PRENATAL	39	0.655365	1.93591	0.00174825	0.00726187	0.701	3417
BHATTACHARYA_EMBRYONIC_STEM_CELL	72	0.589779	1.93119	0	0.00759595	0.72	2492
JUBAN_TARGETS_OF_SPI1_AND_FLI1_DN	83	0.570694	1.9311	0	0.00753216	0.721	2852
BASSO_B_LYMPHOCYTE_NETWORK	135	0.520516	1.9246	0	0.00817995	0.75	1688
LI_DCP2_BOUND_MRNA	84	0.569664	1.92446	0	0.00811215	0.751	3176
SCHLOSSER_MYC_TARGETS_AND_SERUM_RESPONSE_UP	46	0.623963	1.92241	0.0017452	0.00822957	0.759	2571
LUI_THYROID_CANCER_PAX8_PPARG_DN	45	0.618285	1.92143	0	0.00827697	0.764	3026
REACTOME_LATE_PHASE_OF_HIV_LIFE_CYCLE	96	0.559542	1.92027	0	0.00833433	0.77	3098
GRADE_COLON_AND_RECTAL_CANCER_UP	259	0.490297	1.9182	0	0.00854791	0.786	3189
REACTOME_METABOLISM_OF_AMINO_ACIDS_AND_DERIVATIVES	146	0.525598	1.91568	0	0.00875825	0.803	3661
BIOCARTA_TALL1_PATHWAY	15	0.787452	1.91545	0	0.00872204	0.803	644
BILD_MYC_ONCOGENIC_SIGNATURE	165	0.510541	1.90583	0	0.00976809	0.836	1980
PID_MYC_ACTIV_PATHWAY	75	0.577505	1.9028	0	0.0100548	0.848	2783
KEGG_RNA_POLYMERASE	28	0.687824	1.89842	0.00528169	0.0106102	0.865	3017
GROSS_HYPOXIA_VIA_HIF1A_UP	75	0.572192	1.89788	0	0.0105813	0.866	1853
SANA_RESPONSE_TO_IFNG_DN	70	0.568714	1.89397	0	0.0109113	0.874	2811
SHEPARD_CRUSH_AND_BURN_MUTANT_UP	162	0.515223	1.89382	0	0.0108436	0.876	3089
OUELLET_OVARIAN_CANCER_INVASIVE_VS_LMP_UP	114	0.530745	1.88426	0.00160256	0.0120161	0.902	2439
MALONEY_RESPONSE_TO_17AAG_DN	77	0.566977	1.88075	0	0.0123994	0.914	3079
REACTOME_CITRIC_ACID_CYCLE_TCA_CYCLE	19	0.736566	1.87991	0	0.0124291	0.916	3803
HONMA_DOCETAXEL_RESISTANCE	33	0.647139	1.87094	0.00187617	0.0136416	0.934	986
TONG_INTERACT_WITH_PTTG1	48	0.60025	1.86469	0	0.0145364	0.942	2222
REACTOME_MITOCHONDRIAL_TRNA_AMINOACYLATION	20	0.721759	1.86309	0.00373134	0.0147075	0.944	2688
WANG_TUMOR_INVASIVENESS_UP	340	0.470347	1.86309	0	0.0145944	0.944	3057
NIKOLSKY_BREAST_CANCER_7Q21_Q22_AMPLICON	55	0.585059	1.86267	0	0.0145563	0.945	1643
KEGG_VALINE_LEUCINE_AND_ISOLEUCINE_DEGRADATION	41	0.615876	1.85982	0.00176678	0.0148705	0.949	598
DIRMEIER_LMP1_RESPONSE_LATE_DN	30	0.663748	1.85578	0.00191939	0.0154219	0.963	1588
TIEN_INTESTINE_PROBIOTICS_2HR_UP	24	0.687907	1.84958	0.00373832	0.0163559	0.968	3503
OSMAN_BLADDER_CANCER_DN	354	0.458111	1.84539	0	0.0170598	0.972	2362
REACTOME_FORMATION_OF_THE_HIV1_EARLY_ELONGATION_COMPLEX	28	0.668443	1.84242	0.00187266	0.0175264	0.975	3017
REACTOME_HIV_INFECTION	187	0.488506	1.83982	0	0.0178839	0.979	3098
REACTOME_MRNA_CAPPING	28	0.652937	1.83871	0.00359712	0.0179735	0.981	3017
REACTOME_DEADENYLATION_DEPENDENT_MRNA_DECAY	43	0.606525	1.83713	0.0017301	0.0181273	0.983	3073
REACTOME_APC_C_CDC20_MEDIATED_DEGRADATION_OF_MITOTIC_PROTEINS	64	0.572416	1.83618	0.00179211	0.0181777	0.983	3557
SPIELMAN_LYMPHOBLAST_EUROPEAN_VS_ASIAN_UP	456	0.442767	1.83079	0	0.0190441	0.987	3030
REACTOME_RNA_POL_III_TRANSCRIPTION_INITIATION_FROM_TYPE_2_PROMOTER	22	0.688077	1.82636	0.00359712	0.0197321	0.988	3439
ZHAN_MULTIPLE_MYELOMA_UP	63	0.568449	1.82278	0	0.0203321	0.99	2616
IVANOVA_HEMATOPOIESIS_INTERMEDIATE_PROGENITOR	127	0.509114	1.82039	0	0.0207324	0.991	3609
KEGG_PYRUVATE_METABOLISM	32	0.634633	1.82018	0.00190476	0.0206117	0.991	2252
PID_AVB3_OPN_PATHWAY	27	0.657646	1.81986	0.00561798	0.0205374	0.991	0
REACTOME_RNA_POL_III_CHAIN_ELONGATION	16	0.754787	1.81916	0.00757576	0.0205777	0.993	3017
KEGG_INTESTINAL_IMMUNE_NETWORK_FOR_IGA_PRODUCTION	34	0.62854	1.81822	0	0.0206351	0.993	2
SOTIRIOU_BREAST_CANCER_GRADE_1_VS_3_UP	144	0.50213	1.81489	0	0.0211371	0.993	1688
JIANG_HYPOXIA_VIA_VHL	33	0.639242	1.81173	0.00350263	0.0217574	0.993	1377
IVANOVA_HEMATOPOIESIS_EARLY_PROGENITOR	436	0.443889	1.80781	0	0.0224467	0.994	2687
REACTOME_PROCESSING_OF_CAPPED_INTRONLESS_PRE_MRNA	23	0.681045	1.80519	0.00574713	0.0228878	0.994	1459
BOUDOUKHA_BOUND_BY_IGF2BP2	93	0.526814	1.80376	0	0.0231128	0.994	1803
REACTOME_AUTODEGRADATION_OF_THE_E3_UBIQUITIN_LIGASE_COP1	46	0.581581	1.80233	0.00364299	0.0233682	0.994	3557
BIOCARTA_TOLL_PATHWAY	36	0.621203	1.80181	0.00880282	0.0233335	0.994	1774
REACTOME_SIGNALING_BY_WNT	61	0.558065	1.80025	0	0.0235477	0.994	3906
BILANGES_RAPAMYCIN_SENSITIVE_GENES	37	0.611995	1.79603	0.00173913	0.024482	0.997	1612
KEGG_PYRIMIDINE_METABOLISM	86	0.522944	1.79574	0	0.0244047	0.997	3017
HOLLEMAN_VINCRISTINE_RESISTANCE_ALL_DN	19	0.703346	1.79414	0.00904159	0.0246937	0.997	1368
REACTOME_AUTODEGRADATION_OF_CDH1_BY_CDH1_APC_C	55	0.571682	1.78837	0.00327869	0.0259317	0.998	3557
KEGG_CITRATE_CYCLE_TCA_CYCLE	28	0.639432	1.78754	0.00530035	0.0259511	0.998	3803
CHAUHAN_RESPONSE_TO_METHOXYESTRADIOL_UP	45	0.586355	1.78513	0.00337268	0.0264437	0.998	2632
REACTOME_CDT1_ASSOCIATION_WITH_THE_CDC6_ORC_ORIGIN_COMPLEX	53	0.573739	1.78048	0.00173611	0.0274446	1	3586
REACTOME_APC_C_CDH1_MEDIATED_DEGRADATION_OF_CDC20_AND_OTHER_APC_C_CDH1_TARGETED_PROTEINS_IN_LATE_MITOSIS_EARLY_G1	63	0.551613	1.77946	0	0.0275678	1	3557
KIM_ALL_DISORDERS_DURATION_CORR_DN	126	0.497097	1.77555	0	0.0285549	1	3969
NIKOLSKY_BREAST_CANCER_5P15_AMPLICON	19	0.70508	1.77392	0.00875657	0.028849	1	4225
MOOTHA_TCA	16	0.726773	1.77335	0.0078125	0.0288187	1	817
REACTOME_MRNA_SPLICING_MINOR_PATHWAY	42	0.591317	1.77145	0.00530973	0.0291882	1	3017
REACTOME_RNA_POL_II_TRANSCRIPTION_PRE_INITIATION_AND_PROMOTER_OPENING	39	0.610154	1.77063	0.00558659	0.029282	1	5259
MUELLER_PLURINET	278	0.455757	1.76856	0	0.0296823	1	3151
PURBEY_TARGETS_OF_CTBP1_AND_SATB1_DN	143	0.485455	1.7683	0	0.029603	1	2892
REACTOME_TRANSPORT_OF_MATURE_MRNA_DERIVED_FROM_AN_INTRONLESS_TRANSCRIPT	32	0.620865	1.76672	0.00540541	0.0298989	1	2016
BERENJENO_TRANSFORMED_BY_RHOA_UP	486	0.431198	1.76515	0	0.0301022	1	2853
TIEN_INTESTINE_PROBIOTICS_24HR_DN	200	0.46563	1.76435	0	0.0301409	1	2464
REACTOME_CYCLIN_E_ASSOCIATED_EVENTS_DURING_G1_S_TRANSITION_	60	0.55352	1.76427	0.00664452	0.0299798	1	3906
ELVIDGE_HIF1A_AND_HIF2A_TARGETS_UP	35	0.609026	1.76264	0.00378788	0.0303451	1	2589
ELVIDGE_HYPOXIA_DN	131	0.487016	1.7608	0	0.0306402	1	3955
ACOSTA_PROLIFERATION_INDEPENDENT_MYC_TARGETS_UP	71	0.531015	1.75976	0	0.0307323	1	1923
CAFFAREL_RESPONSE_TO_THC_24HR_5_UP	30	0.626292	1.75347	0.00863558	0.0321953	1	2380
REACTOME_MRNA_PROCESSING	152	0.478403	1.75345	0	0.0320236	1	4329
REACTOME_RNA_POL_II_TRANSCRIPTION	96	0.510878	1.75229	0	0.0321601	1	3017
KEGG_PROTEASOME	43	0.582142	1.7519	0.00713012	0.0321038	1	3869
BIOCARTA_TNFR2_PATHWAY	18	0.698699	1.75187	0.0132827	0.0319319	1	0
REACTOME_METABOLISM_OF_VITAMINS_AND_COFACTORS	48	0.569374	1.74933	0.00334448	0.032459	1	3315
REACTOME_ER_PHAGOSOME_PATHWAY	58	0.546234	1.74913	0.00513699	0.0323215	1	3557
REACTOME_P53_INDEPENDENT_G1_S_DNA_DAMAGE_CHECKPOINT	47	0.576502	1.74732	0.00515464	0.0326196	1	3869
KEEN_RESPONSE_TO_ROSIGLITAZONE_UP	34	0.613974	1.742	0.00687285	0.0339543	1	3153
LEE_METASTASIS_AND_RNA_PROCESSING_UP	17	0.67628	1.7383	0.0111317	0.0348856	1	2445
REACTOME_VIF_MEDIATED_DEGRADATION_OF_APOBEC3G	48	0.565559	1.73682	0.00528169	0.035117	1	3557
YAO_TEMPORAL_RESPONSE_TO_PROGESTERONE_CLUSTER_2	57	0.543693	1.73168	0	0.0364767	1	254
KEGG_SPLICEOSOME	124	0.485252	1.73087	0	0.0365557	1	4329
MAYBURD_RESPONSE_TO_L663536_DN	48	0.566982	1.72988	0.00527241	0.0366468	1	2969
NOJIMA_SFRP2_TARGETS_UP	26	0.638791	1.72982	0.0144928	0.0364868	1	1
REACTOME_CD28_DEPENDENT_PI3K_AKT_SIGNALING	19	0.680091	1.72902	0.0092081	0.0365381	1	1119
WINTER_HYPOXIA_UP	71	0.532275	1.72832	0	0.0366156	1	1787
KAYO_AGING_MUSCLE_DN	104	0.494456	1.72518	0.00160514	0.0375401	1	2780
STEIN_ESRRA_TARGETS	469	0.420129	1.72513	0	0.0373627	1	2794
REACTOME_PYRUVATE_METABOLISM_AND_CITRIC_ACID_TCA_CYCLE	40	0.579139	1.72127	0.00707965	0.0383934	1	2886
RAHMAN_TP53_TARGETS_PHOSPHORYLATED	21	0.670561	1.72086	0.00551471	0.0383724	1	851
REACTOME_CD28_CO_STIMULATION	28	0.623121	1.71658	0.0094697	0.0396081	1	1119
UDAYAKUMAR_MED1_TARGETS_UP	127	0.480597	1.71526	0	0.039917	1	1901
FIRESTEIN_CTNNB1_PATHWAY	27	0.627086	1.7149	0.00917431	0.0398313	1	0
REACTOME_FORMATION_OF_INCISION_COMPLEX_IN_GG_NER	20	0.660556	1.71291	0.0114723	0.0402334	1	4606
BLALOCK_ALZHEIMERS_DISEASE_INCIPIENT_DN	140	0.476861	1.71113	0.00160256	0.0405538	1	3764
SESTO_RESPONSE_TO_UV_C0	97	0.488109	1.70982	0.00166667	0.0407902	1	2050
REACTOME_INTERACTIONS_OF_VPR_WITH_HOST_CELLULAR_PROTEINS	32	0.60074	1.70975	0.00900901	0.0406297	1	2316
REACTOME_HOST_INTERACTIONS_OF_HIV_FACTORS	119	0.479952	1.70969	0	0.0404614	1	3098
MILI_PSEUDOPODIA_HAPTOTAXIS_UP	479	0.417696	1.70754	0	0.0410139	1	3666
BIOCARTA_EIF_PATHWAY	16	0.68832	1.7075	0.0151229	0.0408302	1	3252
REACTOME_ABORTIVE_ELONGATION_OF_HIV1_TRANSCRIPT_IN_THE_ABSENCE_OF_TAT	19	0.67074	1.70521	0.0148976	0.0414067	1	3017
REACTOME_CROSS_PRESENTATION_OF_SOLUBLE_EXOGENOUS_ANTIGENS_ENDOSOMES	41	0.562142	1.70516	0.00720721	0.0412317	1	3869
WIERENGA_PML_INTERACTOME	35	0.583963	1.70383	0.00534759	0.0415256	1	3138
REACTOME_REGULATION_OF_MITOTIC_CELL_CYCLE	75	0.504759	1.70079	0.00172712	0.0423386	1	5130
REACTOME_PROCESSING_OF_CAPPED_INTRON_CONTAINING_PRE_MRNA	135	0.472967	1.69878	0	0.0428639	1	4329
REACTOME_RNA_POL_I_TRANSCRIPTION_TERMINATION	20	0.653474	1.69877	0.0148423	0.0426645	1	2874
REACTOME_ELONGATION_ARREST_AND_RECOVERY	27	0.618503	1.69842	0.00883392	0.042605	1	3017
GAVIN_FOXP3_TARGETS_CLUSTER_T7	93	0.493229	1.69332	0	0.0441516	1	1118
REACTOME_SCF_BETA_TRCP_MEDIATED_DEGRADATION_OF_EMI1	48	0.555198	1.69243	0.0017331	0.0442508	1	3906
GARCIA_TARGETS_OF_FLI1_AND_DAX1_DN	142	0.465855	1.69152	0.00165017	0.044361	1	2476
RHODES_UNDIFFERENTIATED_CANCER	67	0.514892	1.69086	0.00681431	0.0443442	1	3131
PELLICCIOTTA_HDAC_IN_ANTIGEN_PRESENTATION_UP	61	0.529864	1.69017	0.00351494	0.0443827	1	4106
REACTOME_DESTABILIZATION_OF_MRNA_BY_AUF1_HNRNP_D0	49	0.544253	1.68736	0.0162455	0.0452835	1	3557
BARIS_THYROID_CANCER_UP	21	0.643038	1.68703	0.0191939	0.045164	1	1226
HOLLEMAN_VINCRISTINE_RESISTANCE_B_ALL_DN	15	0.710802	1.68649	0.0130597	0.0451233	1	1244
REACTOME_RNA_POL_III_TRANSCRIPTION	32	0.589807	1.68625	0.00857633	0.0450087	1	4045
BOYAULT_LIVER_CANCER_SUBCLASS_G3_UP	182	0.450049	1.68536	0	0.0451553	1	4163
REACTOME_FORMATION_OF_TRANSCRIPTION_COUPLED_NER_TC_NER_REPAIR_COMPLEX	28	0.607171	1.68485	0.018315	0.0451614	1	3017
REACTOME_PREFOLDIN_MEDIATED_TRANSFER_OF_SUBSTRATE_TO_CCT_TRIC	25	0.625398	1.67704	0.0140845	0.0479386	1	2415
MELLMAN_TUT1_TARGETS_UP	18	0.66723	1.67476	0.0139165	0.0485968	1	3053
BIOCARTA_NFKB_PATHWAY	22	0.636097	1.67465	0.0233918	0.0484333	1	246
SAKAI_TUMOR_INFILTRATING_MONOCYTES_DN	73	0.507233	1.67397	0	0.048467	1	3525
BENPORATH_MYC_TARGETS_WITH_EBOX	205	0.443366	1.67381	0	0.0483331	1	2637
VANTVEER_BREAST_CANCER_BRCA1_UP	31	0.586287	1.67203	0.0130354	0.0488476	1	2931
BIOCARTA_PROTEASOME_PATHWAY	28	0.595953	1.67125	0.014652	0.0489701	1	2380
ZHAN_VARIABLE_EARLY_DIFFERENTIATION_GENES_DN	29	0.598701	1.67032	0.0163339	0.0491208	1	4042
ZHAN_MULTIPLE_MYELOMA_MS_DN	40	0.567765	1.66853	0.00905797	0.049602	1	5820
REACTOME_P53_DEPENDENT_G1_DNA_DAMAGE_RESPONSE	52	0.531561	1.66575	0.0105448	0.0504502	1	3557
REACTOME_BIOSYNTHESIS_OF_THE_N_GLYCAN_PRECURSOR_DOLICHOL_LIPID_LINKED_OLIGOSACCHARIDE_LLO_AND_TRANSFER_TO_A_NASCENT_PROTEIN	26	0.607746	1.66422	0.0094518	0.0508152	1	3562
RAMASWAMY_METASTASIS_UP	60	0.531408	1.66414	0.0106007	0.0506484	1	3098
POMEROY_MEDULLOBLASTOMA_DESMOPLASIC_VS_CLASSIC_DN	50	0.529701	1.66229	0.00722022	0.0512322	1	614
REACTOME_CELL_CYCLE_CHECKPOINTS	110	0.475546	1.66117	0.00170068	0.0514793	1	4157
WINNEPENNINCKX_MELANOMA_METASTASIS_UP	146	0.451108	1.6568	0	0.0529516	1	4022
VECCHI_GASTRIC_CANCER_EARLY_UP	344	0.414978	1.6566	0	0.0528188	1	1977
ROME_INSULIN_TARGETS_IN_MUSCLE_UP	386	0.410295	1.65656	0	0.0526181	1	3102
PELLICCIOTTA_HDAC_IN_ANTIGEN_PRESENTATION_DN	49	0.524991	1.65401	0.00863558	0.0534767	1	2464
REACTOME_SCFSKP2_MEDIATED_DEGRADATION_OF_P27_P21	51	0.528145	1.6516	0.00348432	0.0542989	1	3906
REACTOME_NEP_NS2_INTERACTS_WITH_THE_CELLULAR_EXPORT_MACHINERY	27	0.606024	1.64892	0.0112782	0.0552115	1	2016
GAZDA_DIAMOND_BLACKFAN_ANEMIA_PROGENITOR_DN	61	0.511122	1.64828	0.00347222	0.055233	1	1651
BORCZUK_MALIGNANT_MESOTHELIOMA_UP	292	0.423428	1.64814	0	0.0550734	1	2943
BROWN_MYELOID_CELL_DEVELOPMENT_DN	108	0.468324	1.64674	0.00331675	0.0554628	1	1735
HAHTOLA_MYCOSIS_FUNGOIDES_CD4_DN	112	0.466942	1.64439	0.00487805	0.0562584	1	1989
HEIDENBLAD_AMPLIFIED_IN_PANCREATIC_CANCER	28	0.586904	1.64411	0.0146252	0.0561731	1	3475
HORIUCHI_WTAP_TARGETS_DN	276	0.420608	1.64248	0	0.0567151	1	3363
FLECHNER_PBL_KIDNEY_TRANSPLANT_REJECTED_VS_OK_DN	50	0.523707	1.64182	0.0194346	0.0567675	1	2072
REACTOME_CDK_MEDIATED_PHOSPHORYLATION_AND_REMOVAL_OF_CDC6	45	0.542995	1.64023	0.0119863	0.0572834	1	3557
SEIDEN_ONCOGENESIS_BY_MET	81	0.491764	1.6402	0.00165563	0.0570698	1	1901
BIOCARTA_DEATH_PATHWAY	33	0.577457	1.63869	0.0165138	0.0575057	1	677
NAKAMURA_CANCER_MICROENVIRONMENT_DN	43	0.540741	1.63812	0.0178891	0.0575428	1	2564
ABRAHAM_ALPC_VS_MULTIPLE_MYELOMA_DN	19	0.647622	1.63655	0.0261194	0.0580449	1	3970
TOMLINS_PROSTATE_CANCER_UP	37	0.549145	1.62899	0.012069	0.0611683	1	3561
PID_HIV_NEF_PATHWAY	33	0.566184	1.62866	0.0182149	0.0610946	1	18
REACTOME_APC_CDC20_MEDIATED_DEGRADATION_OF_NEK2A	21	0.624966	1.62784	0.0206379	0.0612522	1	4730
KEGG_N_GLYCAN_BIOSYNTHESIS	45	0.543068	1.62712	0.0069808	0.0613184	1	4552
DEURIG_T_CELL_PROLYMPHOCYTIC_LEUKEMIA_UP	284	0.411756	1.62616	0	0.0615129	1	2914
BIOCARTA_STRESS_PATHWAY	25	0.603543	1.6252	0.0166052	0.0617573	1	0
KOKKINAKIS_METHIONINE_DEPRIVATION_48HR_DN	61	0.499541	1.62323	0.00673401	0.0624774	1	376
KOKKINAKIS_METHIONINE_DEPRIVATION_96HR_DN	69	0.502083	1.62258	0.015411	0.0625188	1	1284
KEGG_PROTEIN_EXPORT	24	0.609073	1.62089	0.0201835	0.0630271	1	4343
REACTOME_TRANSCRIPTION	189	0.431497	1.61999	0.0015361	0.0632153	1	4078
REACTOME_REGULATION_OF_ORNITHINE_DECARBOXYLASE_ODC	46	0.528842	1.61789	0.0125448	0.063935	1	3869
ZHAN_MULTIPLE_MYELOMA_PR_UP	44	0.537691	1.61723	0.0205479	0.0639893	1	3970
ELVIDGE_HIF1A_TARGETS_UP	60	0.505498	1.61648	0.0070922	0.0641262	1	2589
PID_MYC_PATHWAY	25	0.582441	1.61597	0.029304	0.0641225	1	3295
REACTOME_NUCLEOTIDE_EXCISION_REPAIR	48	0.522824	1.61473	0.0100167	0.0645188	1	3017
REACTOME_GLUCOSE_TRANSPORT	32	0.55636	1.6125	0.0320755	0.0653297	1	2016
YAO_TEMPORAL_RESPONSE_TO_PROGESTERONE_CLUSTER_7	67	0.500582	1.60772	0.0034662	0.0674879	1	3048
WALLACE_PROSTATE_CANCER_UP	16	0.650426	1.6073	0.025878	0.0673978	1	3040
KAAB_HEART_ATRIUM_VS_VENTRICLE_DN	209	0.42444	1.60724	0	0.0671925	1	1378
VECCHI_GASTRIC_CANCER_ADVANCED_VS_EARLY_DN	79	0.477369	1.60596	0.00684931	0.0676055	1	3041
KIM_ALL_DISORDERS_CALB1_CORR_DN	21	0.611581	1.60348	0.0367647	0.0684841	1	1
SANSOM_APC_TARGETS_REQUIRE_MYC	179	0.43303	1.60316	0	0.0683755	1	2783
REACTOME_MRNA_SPLICING	106	0.460258	1.60289	0.00493421	0.0682745	1	4329
FEVR_CTNNB1_TARGETS_DN	489	0.390748	1.60222	0	0.0683524	1	3293
WANG_METASTASIS_OF_BREAST_CANCER_ESR1_DN	24	0.598029	1.59936	0.0235507	0.0695786	1	870
REACTOME_MICRORNA_MIRNA_BIOGENESIS	18	0.640843	1.59908	0.0239411	0.0694682	1	3017
OISHI_CHOLANGIOMA_STEM_CELL_LIKE_UP	302	0.403019	1.59816	0	0.0696716	1	3729
KYNG_RESPONSE_TO_H2O2_VIA_ERCC6_DN	41	0.529745	1.5981	0.0201465	0.0694513	1	2422
LOCKWOOD_AMPLIFIED_IN_LUNG_CANCER	197	0.424771	1.59762	0	0.0694545	1	3015
MIKKELSEN_MCV6_ICP_WITH_H3K27ME3	34	0.556524	1.59755	0.0247788	0.0692363	1	1929
REACTOME_RNA_POL_III_TRANSCRIPTION_INITIATION_FROM_TYPE_3_PROMOTER	25	0.594299	1.59497	0.0283186	0.0702512	1	3017
LEE_AGING_NEOCORTEX_UP	77	0.477678	1.59203	0.0084317	0.0715594	1	1458
REACTOME_ANTIGEN_PROCESSING_UBIQUITINATION_PROTEASOME_DEGRADATION	183	0.422049	1.59033	0	0.072183	1	4908
BIOCARTA_IL1R_PATHWAY	30	0.56092	1.58976	0.0166667	0.0722599	1	1774
REACTOME_REGULATION_OF_APOPTOSIS	53	0.504725	1.58958	0.0121951	0.0721195	1	3869
MOOTHA_GLUCONEOGENESIS	25	0.588572	1.58776	0.0215054	0.0728287	1	3365
REACTOME_ASSOCIATION_OF_TRIC_CCT_WITH_TARGET_PROTEINS_DURING_BIOSYNTHESIS	26	0.582134	1.58463	0.0311891	0.0742036	1	2027
ZHAN_MULTIPLE_MYELOMA_CD1_DN	42	0.519222	1.58445	0.0178571	0.0740383	1	5175
REACTOME_ASSEMBLY_OF_THE_PRE_REPLICATIVE_COMPLEX	62	0.492751	1.58024	0.0160428	0.0760465	1	3586
GALLUZZI_PREVENT_MITOCHONDIAL_PERMEABILIZATION	22	0.613053	1.57687	0.034358	0.077507	1	2780
FLECHNER_PBL_KIDNEY_TRANSPLANT_OK_VS_DONOR_UP	142	0.438565	1.57529	0.00313972	0.0781152	1	1967
WHITFIELD_CELL_CYCLE_M_G1	125	0.445667	1.57528	0.0049505	0.0778579	1	4163
REACTOME_REGULATION_OF_GLUCOKINASE_BY_GLUCOKINASE_REGULATORY_PROTEIN	25	0.57599	1.57385	0.0384615	0.0783281	1	2016
ZHAN_V1_LATE_DIFFERENTIATION_GENES_DN	15	0.649807	1.57347	0.037182	0.0782992	1	5403
REACTOME_TRANSPORT_OF_RIBONUCLEOPROTEINS_INTO_THE_HOST_NUCLEUS	27	0.561263	1.57202	0.0240964	0.0788245	1	3098
HEDENFALK_BREAST_CANCER_BRACX_UP	18	0.623742	1.57156	0.0291829	0.0788557	1	1760
SHIPP_DLBCL_VS_FOLLICULAR_LYMPHOMA_UP	42	0.526599	1.57051	0.0184502	0.0791647	1	1613
NING_CHRONIC_OBSTRUCTIVE_PULMONARY_DISEASE_UP	123	0.440424	1.57031	0.00318979	0.0790434	1	2210
REACTOME_ACTIVATION_OF_NF_KAPPAB_IN_B_CELLS	60	0.500266	1.56518	0.013986	0.0818553	1	3906
CHANDRAN_METASTASIS_TOP50_UP	34	0.54078	1.56504	0.0249554	0.0816823	1	2622
SHAFFER_IRF4_TARGETS_IN_ACTIVATED_B_LYMPHOCYTE	75	0.469749	1.56488	0.010989	0.0814977	1	3561
ZAMORA_NOS2_TARGETS_UP	63	0.482879	1.56487	0.0233723	0.0812377	1	2407
ZHONG_RESPONSE_TO_AZACITIDINE_AND_TSA_DN	61	0.479892	1.56021	0.0106383	0.0837657	1	3561
LEE_METASTASIS_AND_ALTERNATIVE_SPLICING_DN	34	0.550644	1.55697	0.0394973	0.085388	1	2981
KLEIN_TARGETS_OF_BCR_ABL1_FUSION	37	0.537244	1.55638	0.0352734	0.085473	1	246
NIKOLSKY_BREAST_CANCER_16P13_AMPLICON	82	0.456972	1.55565	0.0103986	0.0856438	1	2200
PRAMOONJAGO_SOX4_TARGETS_DN	46	0.519985	1.55544	0.0315399	0.0854888	1	3970
REACTOME_PROTEIN_FOLDING	49	0.494607	1.55421	0.0172117	0.0859619	1	2415
BHATI_G2M_ARREST_BY_2METHOXYESTRADIOL_DN	103	0.446422	1.55403	0.00519031	0.0857994	1	2724
SCIAN_CELL_CYCLE_TARGETS_OF_TP53_AND_TP73_DN	22	0.588493	1.5528	0.0463458	0.0862322	1	892
FARMER_BREAST_CANCER_CLUSTER_2	32	0.544337	1.55258	0.0344828	0.08609	1	2482
REACTOME_PERK_REGULATED_GENE_EXPRESSION	27	0.559668	1.55067	0.0369004	0.0869083	1	1548
REACTOME_RNA_POL_I_RNA_POL_III_AND_MITOCHONDRIAL_TRANSCRIPTION	108	0.435422	1.5501	0.010084	0.0869888	1	4078
BIOCARTA_NTHI_PATHWAY	24	0.582764	1.54896	0.0276243	0.0873867	1	0
REACTOME_TRANSCRIPTION_COUPLED_NER_TC_NER	43	0.506001	1.54854	0.037702	0.0873694	1	3017
BURTON_ADIPOGENESIS_6	162	0.420977	1.54798	0.00476191	0.0874198	1	3329
BURTON_ADIPOGENESIS_4	41	0.521551	1.54517	0.0266904	0.0888296	1	2642
RODWELL_AGING_KIDNEY_NO_BLOOD_DN	117	0.436001	1.54448	0.00487805	0.0889699	1	2143
LIU_COMMON_CANCER_GENES	62	0.486949	1.54406	0.0135135	0.0889762	1	3805
REACTOME_ORC1_REMOVAL_FROM_CHROMATIN	63	0.478249	1.54254	0.00991735	0.0896171	1	3586
KEGG_HOMOLOGOUS_RECOMBINATION	25	0.565584	1.54239	0.0359712	0.0894472	1	3223
IWANAGA_CARCINOGENESIS_BY_KRAS_DN	94	0.451574	1.54125	0.0160256	0.0899137	1	1593
KEGG_BASAL_TRANSCRIPTION_FACTORS	28	0.557057	1.53865	0.0455446	0.0912864	1	2942
REACTOME_ANTIGEN_PROCESSING_CROSS_PRESENTATION	67	0.479997	1.53734	0.0143627	0.0918354	1	3557
WEST_ADRENOCORTICAL_TUMOR_UP	272	0.394172	1.53723	0	0.0916417	1	3409
HESS_TARGETS_OF_HOXA9_AND_MEIS1_UP	58	0.476059	1.53718	0.0184162	0.0914145	1	2564
REACTOME_APC_C_CDC20_MEDIATED_DEGRADATION_OF_CYCLIN_B	19	0.604288	1.53698	0.0408922	0.0912306	1	5246
APPIERTO_RESPONSE_TO_FENRETINIDE_DN	42	0.512126	1.53506	0.0362069	0.0921496	1	2316
SESTO_RESPONSE_TO_UV_C3	18	0.608253	1.53255	0.0472727	0.0934933	1	87
YAO_TEMPORAL_RESPONSE_TO_PROGESTERONE_CLUSTER_10	61	0.480358	1.53248	0.0211382	0.0932745	1	5204
BENPORATH_PROLIFERATION	135	0.428003	1.52679	0.00803858	0.0965964	1	1730
HASLINGER_B_CLL_WITH_17P13_DELETION	19	0.600351	1.52559	0.0552381	0.0971262	1	3051
HU_GENOTOXIC_DAMAGE_4HR	35	0.526503	1.52534	0.0296684	0.0969925	1	3049
CAFFAREL_RESPONSE_TO_THC_24HR_5_DN	52	0.487723	1.52485	0.0176056	0.0970463	1	2924
ELVIDGE_HYPOXIA_BY_DMOG_DN	50	0.492418	1.52484	0.034965	0.0967699	1	4214
MONNIER_POSTRADIATION_TUMOR_ESCAPE_UP	347	0.380395	1.52459	0	0.0966966	1	2945
CHEN_HOXA5_TARGETS_9HR_DN	35	0.51404	1.52386	0.0522523	0.0969204	1	1723
EPPERT_PROGENITOR	125	0.427036	1.51812	0.0130506	0.100404	1	3944
REACTOME_DESTABILIZATION_OF_MRNA_BY_TRISTETRAPROLIN_TTP	17	0.617577	1.51375	0.0451977	0.103207	1	3035
HU_ANGIOGENESIS_DN	36	0.52069	1.51355	0.0361011	0.103059	1	2635
NIKOLSKY_BREAST_CANCER_8Q23_Q24_AMPLICON	111	0.43457	1.51325	0.0125224	0.102973	1	4022
REACTOME_DESTABILIZATION_OF_MRNA_BY_KSRP	17	0.603385	1.51306	0.0478821	0.102804	1	3173
YUAN_ZNF143_PARTNERS	21	0.586296	1.51208	0.0466786	0.103197	1	2132
LINDSTEDT_DENDRITIC_CELL_MATURATION_B	47	0.493114	1.51206	0.024735	0.102918	1	0
MARTORIATI_MDM4_TARGETS_FETAL_LIVER_UP	175	0.403289	1.5038	0.00607903	0.108381	1	3106
CROMER_METASTASIS_DN	59	0.476859	1.50224	0.030303	0.109201	1	3908
KIM_WT1_TARGETS_12HR_DN	170	0.401905	1.50143	0.00318471	0.109507	1	2953
SIG_CD40PATHWAYMAP	33	0.51301	1.49792	0.0424028	0.111758	1	1
CREIGHTON_ENDOCRINE_THERAPY_RESISTANCE_1	408	0.372848	1.49758	0	0.111722	1	2914
ZHANG_BREAST_CANCER_PROGENITORS_UP	383	0.370529	1.49574	0	0.112743	1	2914
BERNARD_PPAPDC1B_TARGETS_UP	34	0.508358	1.49371	0.0414414	0.113898	1	628
BENPORATH_ES_1	302	0.380128	1.49171	0.00291971	0.115122	1	2534
SHEDDEN_LUNG_CANCER_POOR_SURVIVAL_A6	407	0.371997	1.49126	0	0.115123	1	1922
BIOCARTA_ATRBRCA_PATHWAY	21	0.591051	1.49074	0.0444874	0.1152	1	5178
DIRMEIER_LMP1_RESPONSE_EARLY	63	0.463374	1.48844	0.0371622	0.116624	1	2320
DAZARD_RESPONSE_TO_UV_NHEK_UP	193	0.396606	1.48772	0.00461538	0.116861	1	1506
FERRANDO_T_ALL_WITH_MLL_ENL_FUSION_DN	80	0.441126	1.48768	0.0199336	0.11657	1	1726
WANG_SMARCE1_TARGETS_DN	295	0.376258	1.48631	0.00151286	0.117307	1	2634
JAERVINEN_AMPLIFIED_IN_LARYNGEAL_CANCER	31	0.521749	1.48592	0.048474	0.117299	1	761
AMIT_EGF_RESPONSE_60_MCF10A	33	0.514569	1.48538	0.0492701	0.117384	1	0
REACTOME_INHIBITION_OF_THE_PROTEOLYTIC_ACTIVITY_OF_APC_C_REQUIRED_FOR_THE_ONSET_OF_ANAPHASE_BY_MITOTIC_SPINDLE_CHECKPOINT_COMPONENTS	18	0.598064	1.48304	0.0617978	0.118868	1	4730
REACTOME_CLASS_I_MHC_MEDIATED_ANTIGEN_PROCESSING_PRESENTATION	216	0.385235	1.48298	0.00615385	0.118595	1	4908
YIH_RESPONSE_TO_ARSENITE_C3	29	0.535772	1.48258	0.0494506	0.118584	1	1100
MORI_PLASMA_CELL_DN	28	0.535861	1.48198	0.0367647	0.11875	1	628
BIOCARTA_ARF_PATHWAY	16	0.597994	1.48126	0.0556622	0.119036	1	2783
SHAFFER_IRF4_TARGETS_IN_MYELOMA_VS_MATURE_B_LYMPHOCYTE	99	0.427326	1.48113	0.0179445	0.118826	1	3584
REACTOME_G1_S_TRANSITION	103	0.422295	1.48072	0.0125	0.11879	1	4063
ZHAN_MULTIPLE_MYELOMA_SUBGROUPS	30	0.525148	1.47935	0.0519481	0.119533	1	3310
REACTOME_GLUCONEOGENESIS	27	0.532549	1.47921	0.0496323	0.119333	1	3165
NIKOLSKY_BREAST_CANCER_15Q26_AMPLICON	15	0.601801	1.47885	0.0678899	0.119304	1	3664
KEGG_NUCLEOTIDE_EXCISION_REPAIR	42	0.49257	1.47816	0.027933	0.119563	1	1039
WAKASUGI_HAVE_ZNF143_BINDING_SITES	56	0.463269	1.47739	0.0232558	0.119835	1	4907
BIOCARTA_VEGF_PATHWAY	26	0.532584	1.47635	0.0493827	0.120335	1	2050
PLASARI_TGFB1_TARGETS_1HR_UP	32	0.520789	1.47557	0.0514706	0.120605	1	0
STANELLE_E2F1_TARGETS	27	0.524914	1.47194	0.0402299	0.123116	1	0
GARGALOVIC_RESPONSE_TO_OXIDIZED_PHOSPHOLIPIDS_TURQUOISE_DN	50	0.486255	1.46956	0.0457627	0.124723	1	2798
CHESLER_BRAIN_HIGHEST_EXPRESSION	31	0.524736	1.46774	0.0518518	0.125885	1	2323
WANG_CLIM2_TARGETS_DN	168	0.394049	1.46464	0.0141956	0.128151	1	3169
REACTOME_TRANSPORT_OF_MATURE_TRANSCRIPT_TO_CYTOPLASM	52	0.458151	1.46436	0.0371681	0.12805	1	2413
KEGG_PROPANOATE_METABOLISM	29	0.524604	1.46226	0.0606061	0.129411	1	5204
AMIT_SERUM_RESPONSE_480_MCF10A	26	0.538864	1.45959	0.0591497	0.131374	1	2897
REACTOME_RNA_POL_I_TRANSCRIPTION_INITIATION	23	0.5507	1.45908	0.0518962	0.13145	1	2874
REACTOME_REGULATORY_RNA_PATHWAYS	21	0.553187	1.45814	0.0542169	0.131927	1	3017
SHEPARD_BMYB_MORPHOLINO_UP	166	0.39133	1.45797	0.0158983	0.131739	1	3079
COLDREN_GEFITINIB_RESISTANCE_UP	70	0.437175	1.45753	0.0351171	0.131726	1	2190
KEGG_GLYCOLYSIS_GLUCONEOGENESIS	39	0.490234	1.45706	0.0549645	0.13179	1	3635
LINDGREN_BLADDER_CANCER_CLUSTER_1_UP	97	0.420897	1.45607	0.0211039	0.132285	1	2608
FONTAINE_FOLLICULAR_THYROID_ADENOMA_DN	48	0.462107	1.45605	0.0476191	0.131972	1	764
REACTOME_DNA_REPAIR	102	0.416674	1.45456	0.0236967	0.132901	1	4767
GRADE_METASTASIS_DN	43	0.479258	1.45436	0.0483005	0.132756	1	2617
DING_LUNG_CANCER_EXPRESSION_BY_COPY_NUMBER	98	0.423457	1.45359	0.0275974	0.133083	1	3159
MATTIOLI_MGUS_VS_PCL	97	0.417966	1.45354	0.0292599	0.13279	1	3648
DAIRKEE_CANCER_PRONE_RESPONSE_BPA_E2	102	0.420519	1.45338	0.0255591	0.132557	1	2138
LU_EZH2_TARGETS_UP	222	0.379743	1.44935	0.00471698	0.135711	1	2332
MORI_IMMATURE_B_LYMPHOCYTE_UP	48	0.468266	1.44922	0.0471869	0.135461	1	1
PAL_PRMT5_TARGETS_UP	185	0.380884	1.4463	0.00615385	0.137697	1	2653
BARIS_THYROID_CANCER_DN	51	0.4628	1.44467	0.0492958	0.138747	1	2113
HOLLEMAN_ASPARAGINASE_RESISTANCE_ALL_UP	22	0.544562	1.44453	0.0602637	0.138523	1	2712
MORI_MATURE_B_LYMPHOCYTE_DN	66	0.445965	1.44429	0.0518784	0.13837	1	3174
REACTOME_ASPARAGINE_N_LINKED_GLYCOSYLATION	74	0.435488	1.44423	0.0282862	0.138069	1	4552
GAZDA_DIAMOND_BLACKFAN_ANEMIA_MYELOID_DN	34	0.500727	1.44319	0.0597826	0.138543	1	3057
DAIRKEE_CANCER_PRONE_RESPONSE_E2	21	0.547799	1.44188	0.0751445	0.139315	1	1842
FIRESTEIN_PROLIFERATION	134	0.398821	1.43952	0.0164204	0.141036	1	696
KEGG_APOPTOSIS	78	0.431593	1.43948	0.047138	0.140727	1	1774
REACTOME_DESTABILIZATION_OF_MRNA_BY_BRF1	17	0.573425	1.43944	0.0902527	0.140425	1	1548
TONKS_TARGETS_OF_RUNX1_RUNX1T1_FUSION_MONOCYTE_UP	177	0.387274	1.43942	0.0109375	0.140105	1	1592
MIKKELSEN_ES_HCP_WITH_H3_UNMETHYLATED	18	0.573713	1.43826	0.0698529	0.140763	1	215
YU_MYC_TARGETS_UP	39	0.48595	1.43688	0.0589354	0.141648	1	3049
CHEMNITZ_RESPONSE_TO_PROSTAGLANDIN_E2_UP	126	0.399373	1.43686	0.013468	0.141326	1	4117
BIOCARTA_MITOCHONDRIA_PATHWAY	21	0.544318	1.43439	0.06814	0.14313	1	3310
REACTOME_ADHERENS_JUNCTIONS_INTERACTIONS	16	0.576917	1.43425	0.0824176	0.142925	1	452
KEGG_TRYPTOPHAN_METABOLISM	26	0.515495	1.43415	0.0652174	0.142685	1	1376
XU_CREBBP_TARGETS_UP	22	0.546193	1.43414	0.0791367	0.14235	1	1819
JAZAG_TGFB1_SIGNALING_DN	25	0.523857	1.42982	0.0705009	0.145862	1	1217
SHIN_B_CELL_LYMPHOMA_CLUSTER_3	24	0.539156	1.42806	0.0844037	0.147082	1	2
BIOCARTA_IGF1MTOR_PATHWAY	20	0.555645	1.42767	0.0742754	0.147033	1	472
SANSOM_APC_MYC_TARGETS	187	0.376695	1.42664	0.0107692	0.147575	1	3686
MURAKAMI_UV_RESPONSE_6HR_UP	27	0.528603	1.42168	0.0767857	0.151813	1	3369
BIOCARTA_HIVNEF_PATHWAY	57	0.452114	1.42133	0.0523649	0.151796	1	18
HOSHIDA_LIVER_CANCER_SUBCLASS_S2	104	0.405439	1.41835	0.0266667	0.154299	1	1539
PARK_HSC_VS_MULTIPOTENT_PROGENITORS_DN	16	0.580905	1.41816	0.0732177	0.154109	1	2284
AMIT_EGF_RESPONSE_480_MCF10A	31	0.487134	1.41156	0.0632689	0.16022	1	2884
DIRMEIER_LMP1_RESPONSE_LATE_UP	55	0.447847	1.41094	0.0592334	0.160512	1	1172
RAY_TUMORIGENESIS_BY_ERBB2_CDC25A_UP	76	0.422548	1.41094	0.0565724	0.160144	1	1409
FERNANDEZ_BOUND_BY_MYC	156	0.385841	1.40788	0.0183206	0.162787	1	2723
KUROKAWA_LIVER_CANCER_CHEMOTHERAPY_DN	34	0.488918	1.40616	0.0676692	0.164064	1	1688
ABRAMSON_INTERACT_WITH_AIRE	44	0.460392	1.40159	0.0696429	0.168325	1	2835
CHOW_RASSF1_TARGETS_UP	27	0.507049	1.39861	0.075	0.171018	1	2217
LEE_LIVER_CANCER_MYC_UP	43	0.473461	1.39731	0.0739437	0.171991	1	1244
KAUFFMANN_DNA_REPAIR_GENES	218	0.365488	1.3937	0.00771605	0.175367	1	3067
REACTOME_S_PHASE	104	0.408532	1.39314	0.0382695	0.17556	1	1700
MIKKELSEN_ES_LCP_WITH_H3K4ME3	72	0.421223	1.39244	0.0481541	0.175858	1	1197
BIOCARTA_KERATINOCYTE_PATHWAY	39	0.47363	1.39089	0.0733788	0.177166	1	1207
KAYO_CALORIE_RESTRICTION_MUSCLE_DN	69	0.419441	1.39066	0.0736842	0.176975	1	2821
REACTOME_METABOLISM_OF_NUCLEOTIDES	60	0.435841	1.38918	0.0615385	0.178167	1	1733
CHOI_ATL_STAGE_PREDICTOR	38	0.461969	1.38749	0.0811321	0.179453	1	1726
KRIEG_HYPOXIA_VIA_KDM3A	39	0.468391	1.38697	0.0711744	0.179611	1	166
BIOCARTA_CHEMICAL_PATHWAY	22	0.517971	1.3868	0.0909091	0.179431	1	1713
REACTOME_PHOSPHORYLATION_OF_THE_APC_C	17	0.550983	1.38671	0.0981132	0.179145	1	5246
WAKABAYASHI_ADIPOGENESIS_PPARG_RXRA_BOUND_36HR	126	0.389026	1.38373	0.0414013	0.181986	1	2571
FERREIRA_EWINGS_SARCOMA_UNSTABLE_VS_STABLE_UP	145	0.378979	1.38372	0.0286169	0.181587	1	3369
VANOEVELEN_MYOGENESIS_SIN3A_TARGETS	195	0.370564	1.38098	0.0200927	0.184287	1	3087
MIKKELSEN_MEF_ICP_WITH_H3K27ME3	84	0.411714	1.38089	0.0500835	0.18399	1	233
LIU_SOX4_TARGETS_DN	280	0.35235	1.38037	0.0138249	0.184126	1	2969
REACTOME_SYNTHESIS_AND_INTERCONVERSION_OF_NUCLEOTIDE_DI_AND_TRIPHOSPHATES	16	0.565154	1.37962	0.126233	0.184559	1	4202
WANG_IMMORTALIZED_BY_HOXA9_AND_MEIS1_UP	25	0.516176	1.37814	0.0744681	0.185706	1	2
BERTUCCI_MEDULLARY_VS_DUCTAL_BREAST_CANCER_UP	183	0.370215	1.37782	0.0282738	0.185648	1	2589
PID_AURORA_B_PATHWAY	37	0.470629	1.3744	0.0889292	0.18904	1	873
TAKAO_RESPONSE_TO_UVB_RADIATION_DN	92	0.398015	1.37272	0.0376712	0.190614	1	1608
HEIDENBLAD_AMPLICON_8Q24_UP	34	0.475379	1.37256	0.0792793	0.190376	1	3081
KEGG_MISMATCH_REPAIR	22	0.516304	1.36909	0.0980036	0.193998	1	2933
FLECHNER_BIOPSY_KIDNEY_TRANSPLANT_REJECTED_VS_OK_DN	439	0.334929	1.36889	0.00675676	0.193816	1	2809
REACTOME_SYNTHESIS_OF_DNA	88	0.400465	1.36774	0.0567823	0.194767	1	2668
MULLIGAN_NTF3_SIGNALING_VIA_INSR_AND_IGF1R_UP	19	0.543895	1.36747	0.0915619	0.194649	1	3534
NATSUME_RESPONSE_TO_INTERFERON_BETA_DN	49	0.444726	1.36563	0.088968	0.19632	1	2425
SASAKI_ADULT_T_CELL_LEUKEMIA	158	0.370299	1.36544	0.0250391	0.196083	1	2796
HEDENFALK_BREAST_CANCER_BRCA1_VS_BRCA2	147	0.374295	1.36394	0.0346535	0.197428	1	1688
ZHAN_V2_LATE_DIFFERENTIATION_GENES	42	0.453466	1.36314	0.0842912	0.197944	1	1953
CAFFAREL_RESPONSE_TO_THC_UP	32	0.477499	1.3568	0.0834915	0.205004	1	2113
DEN_INTERACT_WITH_LCA5	26	0.492771	1.35674	0.098513	0.204648	1	2248
BHAT_ESR1_TARGETS_VIA_AKT1_UP	209	0.354827	1.35374	0.0250391	0.207758	1	2642
REACTOME_MITOTIC_M_M_G1_PHASES	162	0.364669	1.35276	0.0466563	0.208512	1	4163
MORI_LARGE_PRE_BII_LYMPHOCYTE_DN	54	0.426578	1.35063	0.076087	0.210744	1	1
REACTOME_SULFUR_AMINO_ACID_METABOLISM	21	0.517727	1.34957	0.116236	0.21159	1	3619
HOEBEKE_LYMPHOID_STEM_CELL_DN	72	0.409079	1.34758	0.0694215	0.213649	1	1406
PURBEY_TARGETS_OF_CTBP1_AND_SATB1_UP	68	0.407885	1.34686	0.080402	0.214036	1	2893
REACTOME_ACTIVATION_OF_GENES_BY_ATF4	24	0.50096	1.34582	0.105925	0.214876	1	1548
ZHANG_TLX_TARGETS_60HR_DN	257	0.346875	1.34133	0.0190337	0.220032	1	3223
REACTOME_FORMATION_OF_TUBULIN_FOLDING_INTERMEDIATES_BY_CCT_TRIC	19	0.542046	1.34078	0.111531	0.220228	1	2415
WAMUNYOKOLI_OVARIAN_CANCER_LMP_UP	212	0.353464	1.34068	0.0336907	0.219907	1	1732
SESTO_RESPONSE_TO_UV_C4	16	0.54587	1.33624	0.108779	0.225179	1	2520
ALONSO_METASTASIS_UP	173	0.357129	1.33436	0.0416025	0.227208	1	2252
LIU_PROSTATE_CANCER_UP	69	0.403355	1.33147	0.0676568	0.23056	1	3014
WAKABAYASHI_ADIPOGENESIS_PPARG_RXRA_BOUND_WITH_H4K20ME1_MARK	132	0.367446	1.33141	0.0510708	0.23015	1	3329
AMUNDSON_GAMMA_RADIATION_RESPONSE	38	0.463837	1.33119	0.112523	0.229945	1	1688
REACTOME_M_G1_TRANSITION	76	0.404777	1.33048	0.0818815	0.2304	1	2668
HU_GENOTOXIN_ACTION_DIRECT_VS_INDIRECT_24HR	49	0.423884	1.32925	0.0944742	0.231537	1	3730
BAE_BRCA1_TARGETS_UP	67	0.40718	1.32794	0.0769231	0.232795	1	744
REACTOME_GLOBAL_GENOMIC_NER_GG_NER	32	0.477433	1.3269	0.108929	0.233616	1	1039
BIOCARTA_NO1_PATHWAY	19	0.527391	1.32572	0.123772	0.234761	1	1295
RODWELL_AGING_KIDNEY_DN	105	0.378146	1.32569	0.0690738	0.234324	1	1928
REACTOME_PYRUVATE_METABOLISM	18	0.529374	1.32457	0.125	0.235261	1	2597
REACTOME_DOWNSTREAM_SIGNALING_EVENTS_OF_B_CELL_RECEPTOR_BCR	91	0.385659	1.32322	0.0636516	0.236602	1	1774
ZHU_CMV_24_HR_UP	86	0.385933	1.32236	0.0767918	0.237329	1	2943
MODY_HIPPOCAMPUS_POSTNATAL	47	0.435506	1.32117	0.100901	0.238506	1	1962
RODRIGUES_THYROID_CARCINOMA_UP	15	0.527564	1.3211	0.137868	0.238117	1	311
WENG_POR_TARGETS_GLOBAL_DN	18	0.527138	1.3197	0.136029	0.239596	1	6236
JIANG_VHL_TARGETS	126	0.365588	1.31893	0.0643087	0.240171	1	2464
ACEVEDO_NORMAL_TISSUE_ADJACENT_TO_LIVER_TUMOR_UP	137	0.361971	1.31765	0.0540984	0.241447	1	3091
PID_P53_REGULATION_PATHWAY	58	0.417865	1.31716	0.105172	0.241657	1	2783
REACTOME_ENOS_ACTIVATION_AND_REGULATION	17	0.52892	1.31364	0.134969	0.246	1	3110
WOTTON_RUNX_TARGETS_DN	21	0.509026	1.31064	0.13894	0.249857	1	543
WU_HBX_TARGETS_3_UP	18	0.513485	1.30911	0.150558	0.251536	1	3369
NAKAMURA_TUMOR_ZONE_PERIPHERAL_VS_CENTRAL_UP	224	0.34363	1.30752	0.0384615	0.253283	1	3326
REACTOME_CLEAVAGE_OF_GROWING_TRANSCRIPT_IN_THE_TERMINATION_REGION_	42	0.436827	1.30697	0.115517	0.253546	1	1459
HOOI_ST7_TARGETS_UP	68	0.399753	1.30537	0.0969388	0.255441	1	2123
PID_HIF1A_PATHWAY	17	0.531384	1.30499	0.171154	0.255465	1	2783
WAMUNYOKOLI_OVARIAN_CANCER_GRADES_1_2_UP	111	0.370319	1.30366	0.0847751	0.256877	1	1644
ZUCCHI_METASTASIS_UP	36	0.438283	1.30247	0.139084	0.25814	1	849
KEGG_ONE_CARBON_POOL_BY_FOLATE	16	0.537687	1.30207	0.14914	0.258228	1	4310
KENNY_CTNNB1_TARGETS_DN	44	0.436891	1.30016	0.127698	0.260628	1	547
KEGG_BETA_ALANINE_METABOLISM	17	0.528546	1.30001	0.148218	0.260343	1	394
KEGG_PURINE_METABOLISM	119	0.366658	1.29963	0.0717703	0.26037	1	3017
MARTINEZ_RESPONSE_TO_TRABECTEDIN_DN	255	0.337959	1.29808	0.0428994	0.262144	1	3010
HU_GENOTOXIC_DAMAGE_24HR	33	0.44431	1.29687	0.14611	0.263372	1	2323
SCHEIDEREIT_IKK_INTERACTING_PROTEINS	54	0.420525	1.29679	0.110307	0.262958	1	1296
WU_HBX_TARGETS_2_UP	23	0.487257	1.29672	0.142582	0.262562	1	2284
VILLANUEVA_LIVER_CANCER_KRT19_DN	35	0.447243	1.29662	0.127103	0.2622	1	4682
MARIADASON_RESPONSE_TO_CURCUMIN_SULINDAC_5	20	0.4949	1.29625	0.15019	0.262243	1	4783
PID_PI3KCI_AKT_PATHWAY	34	0.452171	1.29487	0.132075	0.263814	1	1910
ALCALA_APOPTOSIS	84	0.378713	1.29474	0.0761421	0.26351	1	2456
HASLINGER_B_CLL_WITH_6Q21_DELETION	19	0.500535	1.29289	0.154599	0.265643	1	4626
NADLER_OBESITY_DN	40	0.431017	1.29274	0.137432	0.265352	1	1677
BIOCARTA_CHREBP2_PATHWAY	34	0.44795	1.28991	0.121864	0.269097	1	3018
ENK_UV_RESPONSE_KERATINOCYTE_DN	454	0.315407	1.28954	0.023224	0.269118	1	2654
PID_CD8_TCR_PATHWAY	47	0.418064	1.28906	0.12611	0.269313	1	0
MUNSHI_MULTIPLE_MYELOMA_UP	70	0.391541	1.28906	0.1019	0.268802	1	2758
EHLERS_ANEUPLOIDY_UP	38	0.440114	1.28891	0.134039	0.268512	1	2740
KEGG_BUTANOATE_METABOLISM	26	0.474836	1.28858	0.151184	0.268458	1	3552
SHETH_LIVER_CANCER_VS_TXNIP_LOSS_PAM2	122	0.362907	1.28819	0.0769231	0.26851	1	2
REACTOME_DNA_REPLICATION	181	0.341781	1.28675	0.0544323	0.270229	1	4163
GENTILE_UV_RESPONSE_CLUSTER_D1	17	0.519582	1.28654	0.146154	0.270077	1	5136
BYSTRYKH_HEMATOPOIESIS_STEM_CELL_AND_BRAIN_QTL_CIS	58	0.399977	1.28581	0.107973	0.270669	1	4415
DARWICHE_SQUAMOUS_CELL_CARCINOMA_UP	110	0.362993	1.28497	0.091954	0.2714	1	2027
REACTOME_CELL_CYCLE	381	0.31715	1.28478	0.0252809	0.271202	1	4163
NOUZOVA_TRETINOIN_AND_H4_ACETYLATION	127	0.358722	1.28153	0.0840198	0.27574	1	3625
REACTOME_BASIGIN_INTERACTIONS	19	0.50222	1.28148	0.152416	0.275306	1	2597
AMIT_SERUM_RESPONSE_120_MCF10A	55	0.408463	1.28065	0.109541	0.276057	1	1566
NIKOLSKY_BREAST_CANCER_7P22_AMPLICON	24	0.469856	1.28039	0.147687	0.275943	1	3188
DARWICHE_SKIN_TUMOR_PROMOTER_UP	102	0.366327	1.28016	0.082658	0.275747	1	2027
ZHONG_SECRETOME_OF_LUNG_CANCER_AND_MACROPHAGE	69	0.388802	1.27905	0.111876	0.276997	1	2811
RAMPON_ENRICHED_LEARNING_ENVIRONMENT_LATE_UP	19	0.502401	1.27695	0.157221	0.279809	1	2758
BOHN_PRIMARY_IMMUNODEFICIENCY_SYNDROM_UP	46	0.416303	1.27625	0.133929	0.280409	1	2464
SANSOM_APC_TARGETS	149	0.346941	1.27565	0.0738994	0.280773	1	2652
REACTOME_APOPTOSIS	132	0.359045	1.27493	0.0849673	0.281322	1	3557
REACTOME_CELL_CELL_JUNCTION_ORGANIZATION	31	0.448322	1.27484	0.132353	0.280951	1	1501
REACTOME_CTNNB1_PHOSPHORYLATION_CASCADE	15	0.527449	1.27472	0.163534	0.280635	1	3483
DARWICHE_PAPILLOMA_RISK_HIGH_UP	109	0.358008	1.2744	0.0919176	0.280603	1	2027
MACAEVA_PBMC_RESPONSE_TO_IR	84	0.374345	1.27212	0.108392	0.28366	1	4606
KAAB_FAILED_HEART_VENTRICLE_DN	32	0.438901	1.27116	0.155393	0.284626	1	2652
REACTOME_ANTIVIRAL_MECHANISM_BY_IFN_STIMULATED_GENES	65	0.392702	1.26973	0.105536	0.286296	1	3252
WANG_LMO4_TARGETS_DN	305	0.319274	1.2696	0.0381895	0.285964	1	4348
ONKEN_UVEAL_MELANOMA_DN	463	0.309975	1.26919	0.0208044	0.286132	1	2036
KEGG_HISTIDINE_METABOLISM	17	0.514545	1.26573	0.166023	0.291187	1	2740
LIN_MELANOMA_COPY_NUMBER_DN	38	0.428817	1.25915	0.147368	0.301225	1	3540
HOFMANN_CELL_LYMPHOMA_DN	34	0.439782	1.25839	0.162749	0.30189	1	2422
MOOTHA_GLYCOLYSIS	17	0.511963	1.25788	0.189944	0.302207	1	3176
TIAN_TNF_SIGNALING_NOT_VIA_NFKB	19	0.495766	1.25724	0.158287	0.302736	1	2467
REACTOME_EXTENSION_OF_TELOMERES	27	0.464892	1.25602	0.145221	0.304142	1	2431
HILLION_HMGA1B_TARGETS	77	0.377528	1.2556	0.116242	0.304211	1	1290
KEGG_TYROSINE_METABOLISM	21	0.474551	1.25193	0.180791	0.309849	1	2796
PARK_HSC_AND_MULTIPOTENT_PROGENITORS	46	0.405779	1.25137	0.150259	0.310234	1	3979
BIOCARTA_BAD_PATHWAY	22	0.475175	1.25105	0.191882	0.310215	1	2018
KEGG_PRIMARY_IMMUNODEFICIENCY	28	0.457018	1.25062	0.175277	0.310391	1	1
KEGG_AMYOTROPHIC_LATERAL_SCLEROSIS_ALS	38	0.428329	1.24926	0.162872	0.312163	1	3176
WANG_RECURRENT_LIVER_CANCER_UP	18	0.489362	1.24908	0.182342	0.311893	1	1711
MOOTHA_FFA_OXYDATION	20	0.488555	1.24722	0.171756	0.314489	1	5092
KEGG_EPITHELIAL_CELL_SIGNALING_IN_HELICOBACTER_PYLORI_INFECTION	62	0.389865	1.24669	0.129032	0.314807	1	1284
BONOME_OVARIAN_CANCER_POOR_SURVIVAL_DN	20	0.493904	1.24577	0.182163	0.315812	1	4301
MCBRYAN_PUBERTAL_BREAST_4_5WK_DN	150	0.33999	1.24522	0.0861244	0.316194	1	1809
CHICAS_RB1_TARGETS_LOW_SERUM	80	0.375212	1.24442	0.115517	0.317083	1	1028
SHETH_LIVER_CANCER_VS_TXNIP_LOSS_PAM5	53	0.398094	1.24383	0.140768	0.317536	1	2382
JAZAG_TGFB1_SIGNALING_VIA_SMAD4_DN	43	0.414321	1.24229	0.15331	0.319715	1	1639
KEGG_UBIQUITIN_MEDIATED_PROTEOLYSIS	128	0.34255	1.24171	0.106961	0.320108	1	5246
GRAHAM_CML_DIVIDING_VS_NORMAL_QUIESCENT_UP	168	0.33736	1.24162	0.085622	0.319693	1	3131
AKL_HTLV1_INFECTION_DN	57	0.39227	1.23866	0.155822	0.324355	1	3839
OUELLET_CULTURED_OVARIAN_CANCER_INVASIVE_VS_LMP_UP	63	0.385045	1.23769	0.145648	0.325403	1	2688
SCIBETTA_KDM5B_TARGETS_DN	70	0.377671	1.23678	0.147009	0.326474	1	2217
BILANGES_SERUM_SENSITIVE_GENES	69	0.377036	1.23659	0.138699	0.32626	1	855
MIKKELSEN_IPS_HCP_WITH_H3_UNMETHYLATED	27	0.454281	1.23444	0.196226	0.329492	1	6
FORTSCHEGGER_PHF8_TARGETS_UP	215	0.324593	1.23237	0.0796586	0.332485	1	3675
CHOW_RASSF1_TARGETS_DN	29	0.439365	1.23082	0.171154	0.334735	1	2931
FARMER_BREAST_CANCER_CLUSTER_5	17	0.496515	1.23007	0.219885	0.335494	1	3003
ZHONG_SECRETOME_OF_LUNG_CANCER_AND_FIBROBLAST	110	0.348472	1.22997	0.131399	0.335067	1	2811
RASHI_RESPONSE_TO_IONIZING_RADIATION_5	113	0.352674	1.22977	0.14262	0.334861	1	3133
PID_CERAMIDE_PATHWAY	47	0.401381	1.2283	0.141324	0.336892	1	910
KAAB_FAILED_HEART_ATRIUM_DN	125	0.341656	1.22762	0.110738	0.337469	1	2842
REACTOME_MITOTIC_G1_G1_S_PHASES	127	0.340597	1.22682	0.117845	0.338389	1	4063
PID_MTOR_4PATHWAY	67	0.370417	1.22388	0.158076	0.343149	1	2375
SENGUPTA_NASOPHARYNGEAL_CARCINOMA_WITH_LMP1_UP	307	0.307614	1.22386	0.0609579	0.342611	1	1888
WANG_RESPONSE_TO_GSK3_INHIBITOR_SB216763_DN	331	0.308075	1.22277	0.0669578	0.344033	1	2759
REACTOME_CELL_CYCLE_MITOTIC	301	0.308219	1.22197	0.0682788	0.344886	1	4163
BURTON_ADIPOGENESIS_PEAK_AT_24HR	38	0.419297	1.22173	0.189139	0.344761	1	5082
FOURNIER_ACINAR_DEVELOPMENT_LATE_DN	19	0.477636	1.22124	0.184307	0.345064	1	892
HILLION_HMGA1_TARGETS	69	0.378171	1.22118	0.146758	0.344589	1	1290
REACTOME_DARPP_32_EVENTS	21	0.476052	1.21994	0.20566	0.346337	1	3852
KIM_WT1_TARGETS_DN	405	0.301997	1.21966	0.0488827	0.346251	1	3619
TAKADA_GASTRIC_CANCER_COPY_NUMBER_DN	18	0.494997	1.21918	0.223507	0.346495	1	1836
NADLER_HYPERGLYCEMIA_AT_OBESITY	48	0.399609	1.2185	0.158879	0.347158	1	2636
SHEN_SMARCA2_TARGETS_UP	411	0.300791	1.21627	0.0648801	0.350636	1	3320
BIOCARTA_VIP_PATHWAY	24	0.451769	1.21595	0.210993	0.350665	1	86
PID_ATM_PATHWAY	34	0.416649	1.21577	0.176471	0.350408	1	3223
REACTOME_DEPOSITION_OF_NEW_CENPA_CONTAINING_NUCLEOSOMES_AT_THE_CENTROMERE	57	0.381433	1.21574	0.173984	0.349899	1	4419
MEISSNER_NPC_ICP_WITH_H3K4ME3	15	0.511031	1.21563	0.221402	0.349519	1	1727
DUTERTRE_ESTRADIOL_RESPONSE_6HR_UP	189	0.323611	1.21561	0.106509	0.348974	1	2962
MARTORIATI_MDM4_TARGETS_NEUROEPITHELIUM_UP	136	0.335084	1.21536	0.124204	0.348859	1	2831
REACTOME_RNA_POL_I_TRANSCRIPTION	76	0.364133	1.21475	0.133446	0.349396	1	4475
REACTOME_SMAD2_SMAD3_SMAD4_HETEROTRIMER_REGULATES_TRANSCRIPTION	25	0.447747	1.2133	0.210714	0.351414	1	2269
HOFMANN_MYELODYSPLASTIC_SYNDROM_LOW_RISK_DN	25	0.448629	1.21188	0.191682	0.353387	1	2943
KUUSELO_PANCREATIC_CANCER_19Q13_AMPLIFICATION	24	0.45119	1.21002	0.197574	0.356169	1	4044
KOYAMA_SEMA3B_TARGETS_DN	311	0.304143	1.20927	0.0774648	0.357009	1	2099
GALLUZZI_PERMEABILIZE_MITOCHONDRIA	39	0.414995	1.20857	0.177419	0.357733	1	3640
ROVERSI_GLIOMA_LOH_REGIONS	28	0.44152	1.2084	0.231481	0.357487	1	552
TERAO_AOX4_TARGETS_SKIN_UP	34	0.416842	1.20805	0.176692	0.357508	1	1059
VALK_AML_CLUSTER_6	22	0.450395	1.2075	0.191257	0.357927	1	624
ZHONG_RESPONSE_TO_AZACITIDINE_AND_TSA_UP	144	0.332785	1.20572	0.113269	0.360655	1	857
ABE_INNER_EAR	37	0.408794	1.20504	0.1875	0.361318	1	867
NUNODA_RESPONSE_TO_DASATINIB_IMATINIB_UP	29	0.431328	1.20441	0.198905	0.361858	1	3179
REACTOME_INFLAMMASOMES	16	0.497704	1.20331	0.239623	0.363337	1	1713
FINETTI_BREAST_CANCER_KINOME_RED	16	0.490997	1.20303	0.222433	0.363304	1	1730
DELPUECH_FOXO3_TARGETS_DN	36	0.416386	1.20273	0.198516	0.3633	1	2450
MANN_RESPONSE_TO_AMIFOSTINE_UP	19	0.473209	1.19985	0.216758	0.368241	1	5337
MIDORIKAWA_AMPLIFIED_IN_LIVER_CANCER	40	0.403974	1.19905	0.192727	0.369107	1	1757
ZAMORA_NOS2_TARGETS_DN	79	0.357222	1.19753	0.170897	0.371465	1	2315
MARTINEZ_RESPONSE_TO_TRABECTEDIN_UP	61	0.372871	1.19613	0.178571	0.373637	1	2809
BIOCARTA_MAPK_PATHWAY	84	0.35228	1.19324	0.158172	0.378637	1	86
KYNG_DNA_DAMAGE_BY_4NQO	31	0.433208	1.19253	0.216667	0.379393	1	1744
YEGNASUBRAMANIAN_PROSTATE_CANCER	88	0.350972	1.1922	0.158784	0.379423	1	3228
NING_CHRONIC_OBSTRUCTIVE_PULMONARY_DISEASE_DN	107	0.34047	1.19098	0.15993	0.381163	1	2464
GROSS_HIF1A_TARGETS_DN	22	0.446766	1.19029	0.216165	0.381845	1	986
ZWANG_EGF_PERSISTENTLY_UP	24	0.439416	1.18964	0.218924	0.382554	1	3243
WANG_TARGETS_OF_MLL_CBP_FUSION_DN	44	0.394737	1.18921	0.208556	0.382819	1	5672
MISSIAGLIA_REGULATED_BY_METHYLATION_DN	115	0.339582	1.18879	0.157285	0.383084	1	4335
OZEN_MIR125B1_TARGETS	25	0.429584	1.18297	0.234733	0.393773	1	959
KIM_ALL_DISORDERS_CALB1_CORR_UP	448	0.290186	1.18292	0.0867769	0.393251	1	2532
HOLLMANN_APOPTOSIS_VIA_CD40_DN	237	0.30734	1.18239	0.119048	0.393679	1	4037
SHAFFER_IRF4_MULTIPLE_MYELOMA_PROGRAM	35	0.402664	1.18117	0.213523	0.395524	1	2836
BENPORATH_OCT4_TARGETS	225	0.305069	1.18088	0.126911	0.3955	1	2676
KORKOLA_YOLK_SAC_TUMOR_UP	18	0.463431	1.18013	0.258303	0.396358	1	2705
CREIGHTON_ENDOCRINE_THERAPY_RESISTANCE_4	223	0.312254	1.17965	0.123288	0.396761	1	2472
MARCINIAK_ER_STRESS_RESPONSE_VIA_CHOP	20	0.449234	1.17926	0.232342	0.396955	1	925
GRAHAM_NORMAL_QUIESCENT_VS_NORMAL_DIVIDING_DN	85	0.349152	1.1791	0.19398	0.396647	1	3792
KEGG_SELENOAMINO_ACID_METABOLISM	23	0.449446	1.17655	0.247368	0.401263	1	3260
VIETOR_IFRD1_TARGETS	18	0.46686	1.17556	0.246679	0.402601	1	1492
ALFANO_MYC_TARGETS	197	0.312789	1.17552	0.1563	0.402035	1	3783
LANDIS_ERBB2_BREAST_TUMORS_65_UP	20	0.460249	1.17433	0.267308	0.403877	1	4092
CHENG_RESPONSE_TO_NICKEL_ACETATE	39	0.398533	1.17328	0.22482	0.405365	1	2914
BOSCO_INTERFERON_INDUCED_ANTIVIRAL_MODULE	67	0.35708	1.17263	0.187726	0.406053	1	917
DARWICHE_PAPILLOMA_RISK_LOW_UP	118	0.32817	1.17229	0.176471	0.406108	1	1547
DACOSTA_UV_RESPONSE_VIA_ERCC3_TTD_UP	58	0.366777	1.17107	0.218085	0.408027	1	857
WILLERT_WNT_SIGNALING	19	0.457384	1.16812	0.264259	0.413445	1	1660
KEGG_VIRAL_MYOCARDITIS	55	0.371671	1.16603	0.204861	0.417185	1	18
FIGUEROA_AML_METHYLATION_CLUSTER_6_DN	18	0.45312	1.16552	0.270833	0.417631	1	720
REACTOME_INTRINSIC_PATHWAY_FOR_APOPTOSIS	29	0.423295	1.16541	0.228319	0.417201	1	3176
WAKABAYASHI_ADIPOGENESIS_PPARG_BOUND_36HR	29	0.410958	1.1637	0.231801	0.420128	1	4838
PUJANA_BRCA_CENTERED_NETWORK	117	0.328507	1.16316	0.175079	0.420617	1	3223
PID_NECTIN_PATHWAY	26	0.428891	1.16262	0.240143	0.42111	1	811
LINDGREN_BLADDER_CANCER_CLUSTER_3_UP	297	0.292097	1.16247	0.134393	0.420768	1	4078
LEE_RECENT_THYMIC_EMIGRANT	190	0.308777	1.161	0.151468	0.423162	1	2437
REACTOME_MITOTIC_PROMETAPHASE	82	0.343737	1.15688	0.201031	0.431139	1	4163
KEGG_FRUCTOSE_AND_MANNOSE_METABOLISM	30	0.419232	1.15679	0.258303	0.430685	1	1410
LEE_CALORIE_RESTRICTION_NEOCORTEX_DN	65	0.353858	1.15582	0.222807	0.432159	1	3311
SABATES_COLORECTAL_ADENOMA_UP	50	0.373524	1.15579	0.233161	0.431562	1	262
REACTOME_COSTIMULATION_BY_THE_CD28_FAMILY	54	0.368826	1.15565	0.22813	0.431171	1	1351
REACTOME_SLC_MEDIATED_TRANSMEMBRANE_TRANSPORT	139	0.319455	1.15559	0.183442	0.43066	1	2150
LI_WILMS_TUMOR_VS_FETAL_KIDNEY_1_DN	150	0.311359	1.15514	0.187599	0.430982	1	2253
YANG_BREAST_CANCER_ESR1_LASER_UP	28	0.412886	1.15511	0.257549	0.430396	1	2796
BRACHAT_RESPONSE_TO_CAMPTOTHECIN_DN	41	0.385369	1.15504	0.224662	0.429891	1	1173
JAEGER_METASTASIS_UP	36	0.395567	1.15504	0.238095	0.429263	1	1284
OXFORD_RALA_OR_RALB_TARGETS_UP	48	0.377349	1.1544	0.242531	0.429965	1	1977
KEGG_GLYCOSYLPHOSPHATIDYLINOSITOL_GPI_ANCHOR_BIOSYNTHESIS	23	0.440378	1.15205	0.257634	0.434313	1	3289
REACTOME_ADAPTIVE_IMMUNE_SYSTEM	453	0.28144	1.15008	0.0986301	0.437808	1	2464
ZHOU_TNF_SIGNALING_4HR	51	0.365859	1.14957	0.232639	0.43821	1	1927
HOLLEMAN_ASPARAGINASE_RESISTANCE_ALL_DN	23	0.428611	1.14893	0.279279	0.438946	1	4064
FURUKAWA_DUSP6_TARGETS_PCI35_DN	60	0.362751	1.14883	0.232639	0.438498	1	1757
BIOCARTA_MTOR_PATHWAY	23	0.426619	1.14834	0.266174	0.438954	1	3252
BYSTROEM_CORRELATED_WITH_IL5_UP	44	0.376802	1.14662	0.226519	0.441926	1	747
SCHLOSSER_SERUM_RESPONSE_AUGMENTED_BY_MYC	93	0.332502	1.14638	0.206349	0.441789	1	4106
MARZEC_IL2_SIGNALING_UP	98	0.33139	1.14609	0.207237	0.441731	1	2919
LANG_MYB_FAMILY_TARGETS	29	0.403638	1.14564	0.299632	0.442071	1	2981
CEBALLOS_TARGETS_OF_TP53_AND_MYC_UP	20	0.441961	1.1453	0.274545	0.44216	1	3189
MORI_LARGE_PRE_BII_LYMPHOCYTE_UP	82	0.338632	1.1452	0.237342	0.441717	1	2675
REACTOME_DEADENYLATION_OF_MRNA	18	0.458528	1.14366	0.288603	0.444458	1	2445
MARKEY_RB1_ACUTE_LOF_UP	207	0.302968	1.14339	0.16879	0.444325	1	3223
AMIT_EGF_RESPONSE_120_HELA	60	0.350432	1.14335	0.229167	0.44376	1	296
KLEIN_PRIMARY_EFFUSION_LYMPHOMA_DN	53	0.363478	1.14293	0.22807	0.443998	1	1
KEGG_ALLOGRAFT_REJECTION	28	0.407085	1.14189	0.256228	0.445637	1	1
REACTOME_CONVERSION_FROM_APC_C_CDC20_TO_APC_C_CDH1_IN_LATE_ANAPHASE	16	0.463718	1.14116	0.279783	0.446576	1	5246
LOPEZ_TRANSLATION_VIA_FN1_SIGNALING	32	0.400119	1.14097	0.272045	0.446341	1	1627
REACTOME_SYNTHESIS_OF_GLYCOSYLPHOSPHATIDYLINOSITOL_GPI	16	0.466083	1.13935	0.268537	0.449207	1	3236
WHITE_NEUROBLASTOMA_WITH_1P36.3_DELETION	15	0.471192	1.13713	0.295585	0.453315	1	1817
KEGG_FATTY_ACID_METABOLISM	31	0.401942	1.13602	0.286232	0.455068	1	3599
LEE_AGING_NEOCORTEX_DN	47	0.376148	1.13573	0.260794	0.454992	1	2248
MORI_EMU_MYC_LYMPHOMA_BY_ONSET_TIME_UP	97	0.328026	1.13504	0.212174	0.455806	1	2885
SEIDEN_MET_SIGNALING	18	0.448166	1.13387	0.282569	0.457793	1	4886
PID_ERA_GENOMIC_PATHWAY	55	0.36057	1.13297	0.241739	0.459118	1	2498
PENG_GLUCOSE_DEPRIVATION_UP	40	0.375735	1.13176	0.258364	0.461139	1	3142
KIM_GASTRIC_CANCER_CHEMOSENSITIVITY	75	0.337338	1.13029	0.257851	0.463667	1	2753
REACTOME_SIGNALING_BY_CONSTITUTIVELY_ACTIVE_EGFR	15	0.480253	1.13018	0.304505	0.463242	1	1132
LIANG_HEMATOPOIESIS_STEM_CELL_NUMBER_LARGE_VS_TINY_DN	39	0.379394	1.12825	0.253076	0.466966	1	1651
MOHANKUMAR_HOXA1_TARGETS_UP	355	0.281402	1.12806	0.168263	0.466693	1	3644
REACTOME_SIGNALING_BY_THE_B_CELL_RECEPTOR_BCR	120	0.318898	1.12786	0.222397	0.466455	1	2380
CHAUHAN_RESPONSE_TO_METHOXYESTRADIOL_DN	98	0.328438	1.12739	0.241963	0.466898	1	3089
WANG_LMO4_TARGETS_UP	303	0.281277	1.12693	0.16293	0.467263	1	2396
ZHOU_INFLAMMATORY_RESPONSE_LIVE_DN	296	0.283389	1.12633	0.156069	0.467898	1	1723
BASAKI_YBX1_TARGETS_UP	252	0.292244	1.12616	0.185185	0.46762	1	1730
BROWNE_HCMV_INFECTION_48HR_UP	143	0.311664	1.12599	0.227829	0.467329	1	2654
MATTIOLI_MULTIPLE_MYELOMA_SUBGROUPS	15	0.471472	1.12583	0.291016	0.467043	1	5200
JIANG_HYPOXIA_CANCER	71	0.341086	1.12548	0.245583	0.46717	1	2031
PID_TCR_PATHWAY	59	0.353701	1.12491	0.258123	0.467743	1	0
BACOLOD_RESISTANCE_TO_ALKYLATING_AGENTS_DN	52	0.363619	1.1246	0.274047	0.467686	1	3239
PID_ERBB1_DOWNSTREAM_PATHWAY	98	0.326346	1.12433	0.236928	0.467652	1	2439
MARTINEZ_RB1_TARGETS_DN	388	0.277271	1.12235	0.175809	0.471302	1	2464
REACTOME_EGFR_DOWNREGULATION	21	0.422893	1.11976	0.30888	0.476467	1	3535
MMS_MOUSE_LYMPH_HIGH_4HRS_UP	34	0.391174	1.11967	0.276632	0.476023	1	2532
NEMETH_INFLAMMATORY_RESPONSE_LPS_DN	30	0.397852	1.11835	0.284436	0.478377	1	3408
STONER_ESOPHAGEAL_CARCINOGENESIS_UP	31	0.397272	1.11804	0.30742	0.478383	1	2679
MARKS_HDAC_TARGETS_UP	21	0.431988	1.11795	0.288931	0.477936	1	3310
GAZDA_DIAMOND_BLACKFAN_ANEMIA_ERYTHROID_DN	422	0.273419	1.11318	0.179487	0.488055	1	3139
SMID_BREAST_CANCER_LUMINAL_A_DN	16	0.451294	1.11285	0.323689	0.48819	1	1977
YAO_TEMPORAL_RESPONSE_TO_PROGESTERONE_CLUSTER_12	69	0.339012	1.11219	0.268551	0.489022	1	3634
SCHRAMM_INHBA_TARGETS_DN	19	0.429064	1.10994	0.314711	0.493425	1	706
LASTOWSKA_NEUROBLASTOMA_COPY_NUMBER_UP	154	0.301411	1.10992	0.251981	0.49277	1	3725
KEGG_CYSTEINE_AND_METHIONINE_METABOLISM	25	0.411	1.10798	0.327496	0.4966	1	3619
BOCHKIS_FOXA2_TARGETS	327	0.279339	1.1076	0.183876	0.496851	1	2776
BRUINS_UVC_RESPONSE_MIDDLE	79	0.333425	1.10726	0.270728	0.496984	1	3089
KEGG_AUTOIMMUNE_THYROID_DISEASE	27	0.409777	1.10599	0.302064	0.499232	1	1
MARTINEZ_RB1_AND_TP53_TARGETS_DN	430	0.271031	1.10371	0.198324	0.50387	1	2754
EPPERT_LSC_R	37	0.379634	1.10293	0.296296	0.505031	1	2281
ZHONG_SECRETOME_OF_LUNG_CANCER_AND_ENDOTHELIUM	54	0.351085	1.1019	0.302448	0.506804	1	2811
BIOCARTA_TEL_PATHWAY	17	0.428446	1.10168	0.313576	0.506618	1	2783
FLECHNER_BIOPSY_KIDNEY_TRANSPLANT_OK_VS_DONOR_DN	22	0.423284	1.10023	0.3174	0.509263	1	1760
LIANG_HEMATOPOIESIS_STEM_CELL_NUMBER_LARGE_VS_TINY_UP	40	0.374122	1.09997	0.31215	0.509197	1	1723
INGA_TP53_TARGETS	15	0.447414	1.09735	0.335238	0.51459	1	1409
KEGG_LYSINE_DEGRADATION	42	0.366375	1.09641	0.309315	0.516089	1	3144
BIOCARTA_NOS1_PATHWAY	16	0.447307	1.09611	0.326679	0.516114	1	46
GINESTIER_BREAST_CANCER_ZNF217_AMPLIFIED_DN	281	0.281062	1.09443	0.231454	0.519454	1	3360
CHANDRAN_METASTASIS_TOP50_DN	41	0.361144	1.09398	0.306122	0.519809	1	1067
WENDT_COHESIN_TARGETS_UP	32	0.380518	1.09395	0.32197	0.519187	1	3958
CHESLER_BRAIN_QTL_CIS	60	0.334038	1.09309	0.278066	0.520507	1	2655
KEGG_AMINO_SUGAR_AND_NUCLEOTIDE_SUGAR_METABOLISM	40	0.36411	1.09286	0.295413	0.520367	1	2291
PID_NFAT_3PATHWAY	50	0.345851	1.09245	0.291071	0.520688	1	2972
JIANG_AGING_CEREBRAL_CORTEX_UP	33	0.385395	1.09228	0.318261	0.520378	1	1331
REACTOME_POST_TRANSLATIONAL_PROTEIN_MODIFICATION	134	0.300721	1.09035	0.272581	0.524231	1	3754
GRAESSMANN_APOPTOSIS_BY_SERUM_DEPRIVATION_UP	421	0.268958	1.08958	0.234463	0.525365	1	3552
TARTE_PLASMA_CELL_VS_B_LYMPHOCYTE_UP	74	0.324868	1.08904	0.305228	0.526012	1	5375
ZHOU_TNF_SIGNALING_30MIN	51	0.350418	1.0889	0.301347	0.525673	1	2616
KIM_WT1_TARGETS_8HR_DN	94	0.317165	1.08799	0.303987	0.527186	1	2942
MULLIGHAN_NPM1_MUTATED_SIGNATURE_2_DN	62	0.337925	1.08591	0.273038	0.531474	1	4054
TOOKER_GEMCITABINE_RESISTANCE_UP	74	0.324531	1.08576	0.291161	0.531133	1	2871
ROSS_AML_WITH_CBFB_MYH11_FUSION	44	0.357812	1.0855	0.333333	0.531032	1	2
REACTOME_PKB_MEDIATED_EVENTS	26	0.396343	1.08505	0.330206	0.531369	1	5604
ST_PHOSPHOINOSITIDE_3_KINASE_PATHWAY	35	0.372985	1.08481	0.340659	0.531182	1	2294
CAIRO_PML_TARGETS_BOUND_BY_MYC_UP	23	0.408787	1.08467	0.352941	0.530796	1	3970
PID_LKB1_PATHWAY	44	0.36192	1.08452	0.305903	0.530455	1	3640
KANNAN_TP53_TARGETS_DN	19	0.424505	1.08407	0.346516	0.530792	1	1639
BROWNE_HCMV_INFECTION_4HR_DN	196	0.286515	1.08404	0.268634	0.530138	1	3638
HU_GENOTOXIN_ACTION_DIRECT_VS_INDIRECT_4HR	26	0.386422	1.08366	0.340074	0.530381	1	2211
BRACHAT_RESPONSE_TO_METHOTREXATE_DN	24	0.405802	1.08196	0.356089	0.533731	1	1173
REACTOME_PYRIMIDINE_METABOLISM	18	0.430125	1.08178	0.35206	0.533474	1	1726
ZHANG_PROLIFERATING_VS_QUIESCENT	46	0.350623	1.08096	0.342756	0.534693	1	1651
PID_FANCONI_PATHWAY	44	0.354627	1.08095	0.330435	0.534018	1	5811
CUI_TCF21_TARGETS_2_UP	317	0.270731	1.08012	0.25788	0.535305	1	2673
SWEET_KRAS_ONCOGENIC_SIGNATURE	80	0.325881	1.07978	0.303972	0.535369	1	1277
REACTOME_IMMUNOREGULATORY_INTERACTIONS_BETWEEN_A_LYMPHOID_AND_A_NON_LYMPHOID_CELL	43	0.361149	1.0789	0.344144	0.536798	1	1
BURTON_ADIPOGENESIS_PEAK_AT_16HR	38	0.370566	1.07854	0.334539	0.536976	1	1726
PID_TELOMERASE_PATHWAY	63	0.335994	1.07825	0.324373	0.53697	1	3248
MA_MYELOID_DIFFERENTIATION_UP	35	0.372466	1.07769	0.346429	0.537666	1	2758
CHANG_CYCLING_GENES	141	0.296079	1.07409	0.311216	0.545769	1	3131
PODAR_RESPONSE_TO_ADAPHOSTIN_DN	16	0.43448	1.07392	0.347505	0.545471	1	2836
PEART_HDAC_PROLIFERATION_CLUSTER_DN	72	0.322007	1.07351	0.310406	0.545752	1	1269
GRYDER_PAX3FOXO1_ENHANCERS_KO_DOWN	353	0.267954	1.07305	0.257343	0.54613	1	3066
YAGI_AML_WITH_INV_16_TRANSLOCATION	330	0.272005	1.07262	0.25766	0.546489	1	2682
ROESSLER_LIVER_CANCER_METASTASIS_DN	43	0.358135	1.07102	0.350814	0.549682	1	1922
REACTOME_TRANSPORT_TO_THE_GOLGI_AND_SUBSEQUENT_MODIFICATION	29	0.392555	1.07088	0.335196	0.549313	1	4517
KEGG_TOLL_LIKE_RECEPTOR_SIGNALING_PATHWAY	81	0.318176	1.06976	0.329392	0.551349	1	2851
CREIGHTON_AKT1_SIGNALING_VIA_MTOR_DN	22	0.401704	1.06935	0.367816	0.551583	1	2988
WANG_CISPLATIN_RESPONSE_AND_XPC_UP	158	0.292277	1.06775	0.304762	0.554748	1	2450
DITTMER_PTHLH_TARGETS_UP	100	0.309743	1.06763	0.30298	0.554331	1	980
BAKER_HEMATOPOIESIS_STAT3_TARGETS	15	0.438427	1.06759	0.363128	0.553731	1	1295
WANG_METASTASIS_OF_BREAST_CANCER_ESR1_UP	20	0.409213	1.06748	0.362454	0.553279	1	4011
KEGG_ARGININE_AND_PROLINE_METABOLISM	36	0.360106	1.06642	0.340344	0.555157	1	5270
KAMMINGA_SENESCENCE	33	0.366657	1.06519	0.352087	0.557486	1	1080
POS_HISTAMINE_RESPONSE_NETWORK	25	0.396814	1.06414	0.378531	0.55936	1	1417
FARMER_BREAST_CANCER_APOCRINE_VS_BASAL	267	0.273294	1.0635	0.303725	0.560187	1	1628
KYNG_DNA_DAMAGE_DN	168	0.281885	1.06316	0.321928	0.560334	1	2040
LAIHO_COLORECTAL_CANCER_SERRATED_UP	101	0.303089	1.06302	0.338658	0.559998	1	3215
KEGG_CELL_CYCLE	119	0.297051	1.06262	0.324717	0.560291	1	1910
KEGG_NICOTINATE_AND_NICOTINAMIDE_METABOLISM	17	0.422613	1.06252	0.378168	0.559815	1	333
ZHU_CMV_ALL_UP	109	0.30212	1.05912	0.347967	0.567562	1	2943
TOMIDA_METASTASIS_UP	22	0.406502	1.05799	0.388785	0.569555	1	3953
LINDGREN_BLADDER_CANCER_CLUSTER_3_DN	185	0.283327	1.05777	0.324655	0.569361	1	2045
BOYAULT_LIVER_CANCER_SUBCLASS_G23_UP	48	0.34178	1.05688	0.344383	0.570869	1	4202
PID_P38_MK2_PATHWAY	20	0.411067	1.0568	0.394737	0.570353	1	166
PID_INSULIN_GLUCOSE_PATHWAY	21	0.4112	1.05657	0.374558	0.570217	1	1910
TOMIDA_METASTASIS_DN	16	0.430758	1.05283	0.405825	0.57872	1	1172
HOEGERKORP_CD44_TARGETS_TEMPORAL_DN	19	0.412602	1.05202	0.389864	0.580044	1	2434
MITSIADES_RESPONSE_TO_APLIDIN_DN	237	0.273837	1.05136	0.340146	0.580983	1	3165
ACEVEDO_LIVER_CANCER_WITH_H3K9ME3_UP	59	0.329415	1.05088	0.362816	0.581462	1	272
KASLER_HDAC7_TARGETS_2_DN	28	0.383756	1.0502	0.398524	0.58242	1	2450
BYSTRYKH_HEMATOPOIESIS_STEM_CELL_QTL_CIS	105	0.297595	1.04977	0.352745	0.582802	1	3775
WATANABE_RECTAL_CANCER_RADIOTHERAPY_RESPONSIVE_UP	92	0.304855	1.04839	0.356209	0.585594	1	1422
ABBUD_LIF_SIGNALING_1_DN	16	0.424254	1.04819	0.383399	0.585354	1	1219
PID_P53_DOWNSTREAM_PATHWAY	117	0.296467	1.04796	0.354633	0.58523	1	1819
MIKKELSEN_IPS_LCP_WITH_H3K4ME3	100	0.304644	1.04756	0.356792	0.585527	1	1197
GENTILE_UV_RESPONSE_CLUSTER_D9	23	0.393038	1.04729	0.373882	0.585448	1	4443
GROSS_HYPOXIA_VIA_ELK3_ONLY_DN	38	0.3509	1.04656	0.373162	0.586571	1	3018
GRYDER_PAX3FOXO1_TOP_ENHANCERS	385	0.258742	1.04619	0.339888	0.586759	1	3070
LIN_MELANOMA_COPY_NUMBER_UP	58	0.329684	1.04611	0.355752	0.586241	1	2753
REACTOME_GLUCOSE_METABOLISM	56	0.33087	1.04547	0.372881	0.587081	1	3483
HELLER_HDAC_TARGETS_DN	266	0.270734	1.04443	0.330028	0.588971	1	2281
REACTOME_INSULIN_SYNTHESIS_AND_PROCESSING	16	0.431672	1.04224	0.401174	0.593742	1	3829
BLUM_RESPONSE_TO_SALIRASIB_UP	230	0.271607	1.04197	0.343108	0.593692	1	3562
CHEN_HOXA5_TARGETS_9HR_UP	204	0.275499	1.04172	0.35474	0.593572	1	3229
AUNG_GASTRIC_CANCER	38	0.35411	1.0405	0.386617	0.595917	1	3030
MIKKELSEN_MCV6_LCP_WITH_H3K4ME3	110	0.296984	1.04037	0.381643	0.59554	1	2605
CAFFAREL_RESPONSE_TO_THC_DN	27	0.376993	1.03999	0.387405	0.595815	1	3110
REN_BOUND_BY_E2F	61	0.321372	1.0393	0.38191	0.596814	1	2783
PENG_GLUCOSE_DEPRIVATION_DN	148	0.285138	1.03835	0.359621	0.598527	1	2635
ACEVEDO_NORMAL_TISSUE_ADJACENT_TO_LIVER_TUMOR_DN	297	0.264094	1.03789	0.34712	0.598993	1	2864
SAKAI_CHRONIC_HEPATITIS_VS_LIVER_CANCER_UP	79	0.310129	1.03656	0.393043	0.601702	1	1360
GALE_APL_WITH_FLT3_MUTATED_UP	54	0.330192	1.0362	0.404181	0.601932	1	3487
HOQUE_METHYLATED_IN_CANCER	37	0.352072	1.03594	0.391771	0.601861	1	1011
SILIGAN_TARGETS_OF_EWS_FLI1_FUSION_DN	17	0.423154	1.03576	0.407407	0.601596	1	2600
HUANG_GATA2_TARGETS_DN	61	0.320101	1.03528	0.369718	0.602065	1	2123
BIOCARTA_NDKDYNAMIN_PATHWAY	15	0.424681	1.03375	0.413989	0.605191	1	3772
DARWICHE_PAPILLOMA_RISK_LOW_DN	114	0.292737	1.03356	0.381342	0.604928	1	2051
BAUS_TFF2_TARGETS_UP	23	0.376309	1.03341	0.401818	0.604571	1	2252
SHIPP_DLBCL_CURED_VS_FATAL_DN	42	0.345621	1.0332	0.404896	0.604377	1	3609
BIOCARTA_IGF1R_PATHWAY	21	0.391419	1.03098	0.407942	0.609196	1	46
BIOCARTA_CERAMIDE_PATHWAY	22	0.391748	1.03	0.399267	0.610985	1	910
YOKOE_CANCER_TESTIS_ANTIGENS	28	0.367236	1.02966	0.391061	0.611118	1	3208
GAUSSMANN_MLL_AF4_FUSION_TARGETS_G_UP	138	0.280334	1.02927	0.378086	0.611353	1	2615
MYLLYKANGAS_AMPLIFICATION_HOT_SPOT_23	18	0.412299	1.02716	0.412	0.615928	1	374
KUMAR_PATHOGEN_LOAD_BY_MACROPHAGES	186	0.275524	1.02689	0.409938	0.615883	1	4530
PUJANA_BRCA2_PCC_NETWORK	396	0.25392	1.02666	0.379642	0.615734	1	2312
KEGG_CYTOSOLIC_DNA_SENSING_PATHWAY	41	0.341865	1.02633	0.389381	0.615815	1	2722
LIU_NASOPHARYNGEAL_CARCINOMA	57	0.324772	1.02555	0.4	0.617065	1	4277
REACTOME_NUCLEOTIDE_BINDING_DOMAIN_LEUCINE_RICH_REPEAT_CONTAINING_RECEPTOR_NLR_SIGNALING_PATHWAYS	44	0.335011	1.02476	0.383944	0.618467	1	1774
MUELLER_METHYLATED_IN_GLIOBLASTOMA	25	0.374286	1.02354	0.40681	0.620855	1	286
PID_P73PATHWAY	68	0.315723	1.022	0.382609	0.624049	1	910
REACTOME_MRNA_3_END_PROCESSING	33	0.354529	1.02107	0.42446	0.625677	1	939
LIANG_HEMATOPOIESIS_STEM_CELL_NUMBER_SMALL_VS_HUGE_DN	27	0.375034	1.02099	0.416667	0.625147	1	2375
PID_TGFBR_PATHWAY	52	0.33035	1.02036	0.41913	0.626035	1	3295
KYNG_RESPONSE_TO_H2O2	62	0.313891	1.02028	0.414336	0.625472	1	2422
MCBRYAN_PUBERTAL_BREAST_3_4WK_DN	31	0.355716	1.02027	0.387097	0.624768	1	165
MORI_IMMATURE_B_LYMPHOCYTE_DN	86	0.300629	1.01989	0.399345	0.62501	1	1726
SMIRNOV_RESPONSE_TO_IR_6HR_DN	103	0.290536	1.01949	0.404722	0.625274	1	3242
NGO_MALIGNANT_GLIOMA_1P_LOH	16	0.423846	1.01885	0.437848	0.626141	1	3953
REACTOME_GLYCOLYSIS	24	0.378448	1.01876	0.428571	0.62565	1	3483
QUINTENS_EMBRYONIC_BRAIN_RESPONSE_TO_IR	63	0.314814	1.01713	0.404181	0.629078	1	1409
REACTOME_TRANSCRIPTIONAL_ACTIVITY_OF_SMAD2_SMAD3_SMAD4_HETEROTRIMER	36	0.343708	1.01644	0.423214	0.630108	1	2547
NIKOLSKY_BREAST_CANCER_8Q12_Q22_AMPLICON	97	0.293891	1.01632	0.400662	0.629659	1	2482
RIZKI_TUMOR_INVASIVENESS_3D_DN	203	0.268406	1.01614	0.420891	0.629382	1	2265
WNT_SIGNALING	67	0.309025	1.01428	0.424512	0.633419	1	3026
NICK_RESPONSE_TO_PROC_TREATMENT_DN	24	0.383205	1.01132	0.445507	0.640296	1	3377
DACOSTA_UV_RESPONSE_VIA_ERCC3_XPCS_UP	26	0.368017	1.01126	0.406015	0.639686	1	3400
CREIGHTON_AKT1_SIGNALING_VIA_MTOR_UP	33	0.350364	1.01084	0.42446	0.640009	1	2797
ODONNELL_METASTASIS_DN	19	0.401441	1.01072	0.439703	0.63957	1	3040
PID_DNA_PK_PATHWAY	15	0.411969	1.00983	0.424125	0.641185	1	3041
FOSTER_KDM1A_TARGETS_DN	170	0.273469	1.00942	0.425432	0.641482	1	3558
HEIDENBLAD_AMPLICON_12P11_12_DN	20	0.389875	1.00902	0.453039	0.641791	1	2873
KAUFFMANN_DNA_REPLICATION_GENES	134	0.278247	1.00889	0.41868	0.641393	1	2574
OKAWA_NEUROBLASTOMA_1P36_31_DELETION	16	0.409354	1.00746	0.471136	0.644326	1	1817
MARTINEZ_TP53_TARGETS_DN	429	0.24867	1.00717	0.423131	0.644338	1	1829
REACTOME_AMINO_ACID_SYNTHESIS_AND_INTERCONVERSION_TRANSAMINATION	16	0.414268	1.00692	0.466546	0.644242	1	4150
YANG_BREAST_CANCER_ESR1_LASER_DN	43	0.334109	1.00644	0.445693	0.644718	1	2730
REACTOME_PURINE_METABOLISM	29	0.358122	1.00632	0.440154	0.644276	1	1733
REACTOME_TELOMERE_MAINTENANCE	69	0.309254	1.00608	0.453936	0.644164	1	4223
BOYLAN_MULTIPLE_MYELOMA_C_D_UP	112	0.288219	1.00607	0.405844	0.643431	1	2564
HAHTOLA_MYCOSIS_FUNGOIDES_SKIN_DN	22	0.380845	1.00559	0.441905	0.643943	1	2133
PID_PS1_PATHWAY	39	0.334833	1.00441	0.454064	0.646157	1	1571
NAKAMURA_METASTASIS	34	0.351677	1.00382	0.437276	0.646932	1	1150
VANHARANTA_UTERINE_FIBROID_WITH_7Q_DELETION_UP	61	0.308527	1.0024	0.433164	0.649792	1	3374
REACTOME_E2F_MEDIATED_REGULATION_OF_DNA_REPLICATION	32	0.354546	1.00128	0.439367	0.651912	1	3970
BONOME_OVARIAN_CANCER_SURVIVAL_SUBOPTIMAL_DEBULKING	405	0.24567	1.00099	0.461326	0.651947	1	2686
BREDEMEYER_RAG_SIGNALING_NOT_VIA_ATM_UP	48	0.322184	0.999592	0.453901	0.654786	1	1014
JAZAG_TGFB1_SIGNALING_VIA_SMAD4_UP	81	0.296329	0.999329	0.443299	0.654718	1	2842
LEE_EARLY_T_LYMPHOCYTE_UP	96	0.290923	0.998558	0.432337	0.655952	1	1730
NAKAMURA_ADIPOGENESIS_LATE_UP	87	0.291015	0.996936	0.437908	0.659391	1	837
ZHAN_LATE_DIFFERENTIATION_GENES_DN	15	0.415078	0.995536	0.453532	0.662281	1	28
SU_TESTIS	55	0.313664	0.993662	0.435662	0.666385	1	2870
FOURNIER_ACINAR_DEVELOPMENT_LATE_2	257	0.255909	0.993362	0.462099	0.66634	1	4063
REACTOME_ACTIVATION_OF_ATR_IN_RESPONSE_TO_REPLICATION_STRESS	35	0.339413	0.99147	0.445438	0.670426	1	2853
CHEOK_RESPONSE_TO_MERCAPTOPURINE_AND_HD_MTX_DN	22	0.368159	0.991083	0.461397	0.670706	1	5264
KEGG_HEDGEHOG_SIGNALING_PATHWAY	34	0.342444	0.989603	0.446208	0.673937	1	2114
THUM_SYSTOLIC_HEART_FAILURE_DN	187	0.261958	0.988058	0.479938	0.67728	1	2596
REACTOME_SYNTHESIS_OF_PA	18	0.398137	0.987435	0.458554	0.678129	1	2652
CHESLER_BRAIN_HIGHEST_GENETIC_VARIANCE	26	0.361399	0.987078	0.47191	0.678278	1	3590
MOREIRA_RESPONSE_TO_TSA_UP	27	0.360983	0.985236	0.4803	0.682321	1	2803
KEGG_COLORECTAL_CANCER	59	0.306864	0.984841	0.474747	0.682643	1	1119
BIOCARTA_CDMAC_PATHWAY	15	0.412994	0.984829	0.475352	0.681912	1	86
REACTOME_NEGATIVE_REGULATORS_OF_RIG_I_MDA5_SIGNALING	30	0.34641	0.98333	0.455986	0.685046	1	3270
TURASHVILI_BREAST_CARCINOMA_DUCTAL_VS_LOBULAR_UP	16	0.398609	0.983018	0.462633	0.68507	1	28
HEDENFALK_BREAST_CANCER_HEREDITARY_VS_SPORADIC	45	0.327539	0.982786	0.463687	0.684849	1	2359
BARRIER_CANCER_RELAPSE_TUMOR_SAMPLE_UP	15	0.412021	0.982527	0.49053	0.68474	1	4614
GAZDA_DIAMOND_BLACKFAN_ANEMIA_ERYTHROID_UP	24	0.370586	0.982269	0.470163	0.684657	1	1409
REACTOME_RESOLUTION_OF_AP_SITES_VIA_THE_MULTIPLE_NUCLEOTIDE_PATCH_REPLACEMENT_PATHWAY	17	0.388113	0.979605	0.505639	0.690964	1	2191
KEGG_PEROXISOME	67	0.302309	0.979045	0.480496	0.691627	1	5362
CADWELL_ATG16L1_TARGETS_DN	52	0.311734	0.978762	0.485166	0.69163	1	2783
BIOCARTA_WNT_PATHWAY	25	0.358906	0.978341	0.487619	0.691967	1	2972
ZEMBUTSU_SENSITIVITY_TO_CISPLATIN	15	0.398221	0.977446	0.475915	0.693475	1	3178
HATADA_METHYLATED_IN_LUNG_CANCER_UP	208	0.254045	0.976911	0.513138	0.694121	1	2791
MCCABE_BOUND_BY_HOXC6	267	0.249191	0.976567	0.508053	0.694255	1	2892
KEGG_GLYCINE_SERINE_AND_THREONINE_METABOLISM	22	0.377047	0.975799	0.475676	0.695484	1	5120
IVANOVA_HEMATOPOIESIS_LATE_PROGENITOR	458	0.238716	0.974432	0.532787	0.698252	1	3548
HOSHIDA_LIVER_CANCER_SURVIVAL_DN	81	0.287675	0.972643	0.48537	0.70221	1	2758
ZWANG_EGF_PERSISTENTLY_DN	46	0.323637	0.971829	0.5	0.703607	1	1721
REACTOME_SIGNALING_BY_EGFR_IN_CANCER	93	0.282973	0.971037	0.510851	0.704905	1	1774
MEISSNER_BRAIN_ICP_WITH_H3K4ME3	22	0.371853	0.970772	0.50566	0.704807	1	1727
TSENG_IRS1_TARGETS_UP	82	0.290529	0.969797	0.472222	0.70658	1	2072
MARIADASON_REGULATED_BY_HISTONE_ACETYLATION_DN	41	0.327066	0.96845	0.480475	0.709341	1	2030
REACTOME_LOSS_OF_NLP_FROM_MITOTIC_CENTROSOMES	56	0.300465	0.964752	0.513369	0.718342	1	2415
MEISSNER_ES_ICP_WITH_H3K4ME3	22	0.375366	0.963346	0.531136	0.721326	1	1727
BIOCARTA_TFF_PATHWAY	19	0.37442	0.963057	0.491743	0.72128	1	18
GARGALOVIC_RESPONSE_TO_OXIDIZED_PHOSPHOLIPIDS_GREEN_UP	21	0.367543	0.962625	0.51028	0.721641	1	3874
NADERI_BREAST_CANCER_PROGNOSIS_UP	36	0.328087	0.961306	0.510909	0.724336	1	2686
NAM_FXYD5_TARGETS_DN	17	0.380303	0.961157	0.503731	0.723948	1	2003
ROVERSI_GLIOMA_COPY_NUMBER_UP	72	0.292645	0.961039	0.52901	0.72349	1	3291
STEARMAN_LUNG_CANCER_EARLY_VS_LATE_UP	108	0.272332	0.959855	0.521523	0.725757	1	2343
PUIFFE_INVASION_INHIBITED_BY_ASCITES_DN	128	0.266048	0.959649	0.525285	0.725521	1	2534
BENPORATH_ES_2	25	0.357781	0.958657	0.515845	0.72732	1	2080
FAELT_B_CLL_WITH_VH3_21_UP	42	0.31619	0.958269	0.506826	0.727499	1	1817
FISCHER_DIRECT_P53_TARGETS_META_ANALYSIS	252	0.246671	0.956814	0.583459	0.730606	1	2307
BURTON_ADIPOGENESIS_2	60	0.297482	0.95552	0.539823	0.733245	1	942
GREGORY_SYNTHETIC_LETHAL_WITH_IMATINIB	123	0.265749	0.954567	0.536825	0.734994	1	2679
AGUIRRE_PANCREATIC_CANCER_COPY_NUMBER_DN	209	0.250114	0.953213	0.553706	0.737903	1	2730
JI_RESPONSE_TO_FSH_DN	52	0.301425	0.95247	0.545611	0.739092	1	4268
PID_IL2_PI3K_PATHWAY	32	0.332874	0.95233	0.530142	0.738677	1	2991
PID_A6B1_A6B4_INTEGRIN_PATHWAY	34	0.329316	0.951547	0.525617	0.740013	1	2121
TAYLOR_METHYLATED_IN_ACUTE_LYMPHOBLASTIC_LEUKEMIA	59	0.299295	0.951137	0.52292	0.740283	1	2408
REACTOME_POST_TRANSLATIONAL_MODIFICATION_SYNTHESIS_OF_GPI_ANCHORED_PROTEINS	24	0.35174	0.950344	0.516605	0.741561	1	3289
WONG_IFNA2_RESISTANCE_DN	25	0.343575	0.948909	0.547237	0.744532	1	3852
LEIN_NEURON_MARKERS	42	0.313362	0.947328	0.535009	0.747855	1	1836
HOSHIDA_LIVER_CANCER_LATE_RECURRENCE_DN	49	0.300706	0.946468	0.545296	0.749286	1	3225
DOUGLAS_BMI1_TARGETS_UP	440	0.232004	0.945948	0.625171	0.749819	1	2348
DACOSTA_UV_RESPONSE_VIA_ERCC3_UP	284	0.240397	0.945739	0.602339	0.7496	1	3090
REACTOME_TRANSPORT_OF_VITAMINS_NUCLEOSIDES_AND_RELATED_MOLECULES	21	0.355833	0.944318	0.539326	0.752545	1	2150
XU_GH1_AUTOCRINE_TARGETS_UP	154	0.25494	0.943173	0.561404	0.754764	1	1663
MARSON_FOXP3_TARGETS_DN	46	0.30499	0.942872	0.537262	0.754716	1	2340
BOYAULT_LIVER_CANCER_SUBCLASS_G123_DN	29	0.338351	0.942523	0.538044	0.754884	1	4938
BILANGES_SERUM_SENSITIVE_VIA_TSC1	15	0.392626	0.941067	0.527725	0.75788	1	1703
COLINA_TARGETS_OF_4EBP1_AND_4EBP2	302	0.237458	0.939537	0.63925	0.761076	1	3201
GENTILE_UV_RESPONSE_CLUSTER_D6	30	0.336559	0.939238	0.572183	0.761093	1	2042
APRELIKOVA_BRCA1_TARGETS	43	0.306776	0.936793	0.545769	0.766775	1	1090
KEGG_GALACTOSE_METABOLISM	21	0.359528	0.935446	0.527307	0.769544	1	2324
SCHAEFFER_PROSTATE_DEVELOPMENT_6HR_UP	132	0.257629	0.935303	0.590759	0.769106	1	3816
NIKOLSKY_BREAST_CANCER_17Q11_Q21_AMPLICON	86	0.274745	0.93458	0.564014	0.770233	1	2598
BARRIER_CANCER_RELAPSE_NORMAL_SAMPLE_UP	26	0.344729	0.933913	0.57393	0.771182	1	2870
BURTON_ADIPOGENESIS_PEAK_AT_8HR	35	0.321709	0.932468	0.553309	0.774237	1	2045
BAKKER_FOXO3_TARGETS_DN	143	0.257031	0.930445	0.647149	0.778757	1	3338
WANG_ADIPOGENIC_GENES_REPRESSED_BY_SIRT1	20	0.359682	0.929467	0.54649	0.780555	1	3775
TOYOTA_TARGETS_OF_MIR34B_AND_MIR34C	402	0.22931	0.929456	0.675237	0.779753	1	3223
KEGG_BASE_EXCISION_REPAIR	34	0.319954	0.929321	0.573237	0.779274	1	2675
KIM_GERMINAL_CENTER_T_HELPER_UP	58	0.291226	0.927827	0.572148	0.782411	1	939
REACTOME_PROCESSIVE_SYNTHESIS_ON_THE_LAGGING_STRAND	15	0.377515	0.923856	0.56	0.792087	1	2431
BHAT_ESR1_TARGETS_NOT_VIA_AKT1_UP	154	0.253619	0.923852	0.626563	0.791274	1	3809
GARY_CD5_TARGETS_UP	450	0.225487	0.923228	0.722617	0.792123	1	2965
GENTILE_RESPONSE_CLUSTER_D3	59	0.291801	0.922572	0.573129	0.793037	1	3551
GAJATE_RESPONSE_TO_TRABECTEDIN_DN	17	0.366579	0.921453	0.576541	0.795194	1	1978
REACTOME_TRANSPORT_OF_GLUCOSE_AND_OTHER_SUGARS_BILE_SALTS_AND_ORGANIC_ACIDS_METAL_IONS_AND_AMINE_COMPOUNDS	42	0.306626	0.920486	0.569873	0.796979	1	2600
DARWICHE_SQUAMOUS_CELL_CARCINOMA_DN	122	0.256237	0.920164	0.644122	0.796996	1	2051
MADAN_DPPA4_TARGETS	17	0.365538	0.919874	0.565966	0.796896	1	3840
DARWICHE_SKIN_TUMOR_PROMOTER_DN	130	0.25825	0.91749	0.631988	0.802341	1	2051
REACTOME_BASE_EXCISION_REPAIR	19	0.367096	0.913385	0.579143	0.812268	1	2191
HWANG_PROSTATE_CANCER_MARKERS	22	0.347217	0.9122	0.586956	0.814587	1	2835
HOFFMANN_IMMATURE_TO_MATURE_B_LYMPHOCYTE_DN	41	0.306779	0.911599	0.592267	0.815367	1	2473
REACTOME_CA_DEPENDENT_EVENTS	21	0.350785	0.911489	0.574468	0.814814	1	46
JAZAERI_BREAST_CANCER_BRCA1_VS_BRCA2_UP	45	0.302537	0.911412	0.6102	0.814166	1	783
DARWICHE_PAPILLOMA_RISK_HIGH_DN	123	0.256549	0.909021	0.644214	0.819494	1	2051
REACTOME_IL_RECEPTOR_SHC_SIGNALING	21	0.352008	0.908613	0.578337	0.819738	1	1119
ZHOU_CELL_CYCLE_GENES_IN_IR_RESPONSE_24HR	111	0.257113	0.907625	0.635048	0.821477	1	4020
GOTZMANN_EPITHELIAL_TO_MESENCHYMAL_TRANSITION_DN	167	0.247325	0.90717	0.664062	0.821828	1	2943
YOSHIMURA_MAPK8_TARGETS_DN	307	0.227737	0.906545	0.731231	0.822627	1	3013
PUIFFE_INVASION_INHIBITED_BY_ASCITES_UP	74	0.274305	0.906409	0.635294	0.822134	1	2943
ROSTY_CERVICAL_CANCER_PROLIFERATION_CLUSTER	136	0.250923	0.905461	0.662771	0.823799	1	3176
KUMAR_AUTOPHAGY_NETWORK	54	0.287706	0.904369	0.603806	0.825771	1	4695
REACTOME_G2_M_CHECKPOINTS	41	0.300671	0.902963	0.595194	0.828563	1	4063
PID_AJDISS_2PATHWAY	36	0.309708	0.901768	0.590829	0.830806	1	1284
AMIT_EGF_RESPONSE_40_MCF10A	19	0.348862	0.900836	0.558511	0.832402	1	1703
PARENT_MTOR_SIGNALING_UP	491	0.218422	0.899891	0.785908	0.833939	1	3110
WARTERS_RESPONSE_TO_IR_SKIN	59	0.281881	0.898523	0.622184	0.836701	1	1504
JIANG_AGING_CEREBRAL_CORTEX_DN	45	0.298636	0.898271	0.610586	0.836486	1	4110
CAIRO_HEPATOBLASTOMA_CLASSES_DN	141	0.246149	0.897498	0.705788	0.837624	1	168
REACTOME_DAG_AND_IP3_SIGNALING	23	0.331254	0.897246	0.614679	0.837429	1	46
GRADE_COLON_VS_RECTAL_CANCER_UP	25	0.32504	0.897171	0.623377	0.836777	1	3024
KORKOLA_EMBRYONAL_CARCINOMA_UP	32	0.313871	0.896382	0.606702	0.838035	1	2705
RAO_BOUND_BY_SALL4_ISOFORM_B	370	0.223046	0.896324	0.780204	0.837339	1	2740
YAGI_AML_RELAPSE_PROGNOSIS	34	0.308528	0.895269	0.593525	0.839174	1	2138
KEGG_DRUG_METABOLISM_OTHER_ENZYMES	23	0.33951	0.894774	0.570681	0.839539	1	1677
YANG_BREAST_CANCER_ESR1_DN	18	0.357083	0.894397	0.599265	0.839599	1	292
SCHURINGA_STAT5A_TARGETS_UP	16	0.366181	0.893916	0.602612	0.839953	1	1295
BONOME_OVARIAN_CANCER_SURVIVAL_OPTIMAL_DEBULKING	189	0.238701	0.893516	0.728659	0.840082	1	3317
REACTOME_TGF_BETA_RECEPTOR_SIGNALING_ACTIVATES_SMADS	24	0.330259	0.893001	0.61426	0.840531	1	4839
HEIDENBLAD_AMPLICON_12P11_12_UP	23	0.340528	0.892409	0.610266	0.841193	1	2317
PID_TOLL_ENDOGENOUS_PATHWAY	23	0.330625	0.892137	0.600694	0.841067	1	2675
VANHARANTA_UTERINE_FIBROID_WITH_7Q_DELETION_DN	35	0.309849	0.89196	0.615126	0.840656	1	1309
PANGAS_TUMOR_SUPPRESSION_BY_SMAD1_AND_SMAD5_DN	119	0.250758	0.891731	0.695	0.840391	1	1598
PID_PDGFRA_PATHWAY	19	0.351128	0.890708	0.610801	0.842124	1	811
REACTOME_REGULATION_OF_HYPOXIA_INDUCIBLE_FACTOR_HIF_BY_OXYGEN	19	0.347113	0.890292	0.607692	0.842325	1	1651
PID_ARF6_TRAFFICKING_PATHWAY	37	0.305267	0.890116	0.635274	0.841895	1	3829
SILIGAN_BOUND_BY_EWS_FLT1_FUSION	31	0.308985	0.88999	0.604779	0.841393	1	1785
REACTOME_MITOTIC_G2_G2_M_PHASES	77	0.270093	0.887976	0.655877	0.845671	1	2415
BROWNE_HCMV_INFECTION_30MIN_DN	96	0.255415	0.885787	0.684887	0.850405	1	3511
VANTVEER_BREAST_CANCER_METASTASIS_UP	39	0.293922	0.885087	0.640511	0.851332	1	1770
GARGALOVIC_RESPONSE_TO_OXIDIZED_PHOSPHOLIPIDS_RED_UP	17	0.353953	0.882519	0.650089	0.857047	1	4783
BIDUS_METASTASIS_UP	194	0.233314	0.881921	0.744914	0.85764	1	4202
PID_AURORA_A_PATHWAY	29	0.313162	0.881564	0.64433	0.857666	1	4272
ZHAN_LATE_DIFFERENTIATION_GENES_UP	32	0.305693	0.881531	0.627178	0.856901	1	3633
VANTVEER_BREAST_CANCER_METASTASIS_DN	105	0.249946	0.88152	0.695513	0.856078	1	3995
JAZAG_TGFB1_SIGNALING_UP	82	0.263047	0.881157	0.673877	0.856131	1	3383
BRUINS_UVC_RESPONSE_EARLY_LATE	250	0.22596	0.881133	0.764531	0.855353	1	1884
NAGY_STAGA_COMPONENTS_HUMAN	15	0.360022	0.880739	0.626	0.855518	1	1634
PUJANA_XPRSS_INT_NETWORK	166	0.234577	0.88003	0.756019	0.856404	1	3435
CERIBELLI_GENES_INACTIVE_AND_BOUND_BY_NFY	17	0.348632	0.878344	0.631679	0.859731	1	2254
REACTOME_CHROMOSOME_MAINTENANCE	107	0.248788	0.877742	0.705281	0.86036	1	4223
GRABARCZYK_BCL11B_TARGETS_UP	69	0.271617	0.87675	0.673367	0.86201	1	2345
REACTOME_RECRUITMENT_OF_MITOTIC_CENTROSOME_PROTEINS_AND_COMPLEXES	63	0.273817	0.875916	0.682131	0.863203	1	2415
WHITFIELD_CELL_CYCLE_LITERATURE	44	0.290993	0.875684	0.652027	0.862923	1	3110
GROSS_ELK3_TARGETS_UP	23	0.327078	0.875575	0.601167	0.862334	1	2202
LE_EGR2_TARGETS_UP	98	0.252655	0.875135	0.70639	0.862596	1	1688
DARWICHE_PAPILLOMA_RISK_HIGH_VS_LOW_DN	21	0.339266	0.874637	0.641326	0.862995	1	2543
REACTOME_TRIGLYCERIDE_BIOSYNTHESIS	35	0.303937	0.874594	0.659758	0.86226	1	3018
HEDENFALK_BREAST_CANCER_BRACX_DN	19	0.339786	0.874385	0.642436	0.86195	1	737
VALK_AML_CLUSTER_13	19	0.332237	0.873805	0.635338	0.862523	1	685
AFFAR_YY1_TARGETS_UP	139	0.242476	0.873435	0.742857	0.862604	1	1713
YAMAZAKI_TCEB3_TARGETS_DN	178	0.233414	0.872036	0.748466	0.8653	1	1660
CHIANG_LIVER_CANCER_SUBCLASS_POLYSOMY7_UP	49	0.28202	0.871373	0.686308	0.866131	1	3465
KYNG_WERNER_SYNDROM_DN	23	0.326647	0.869931	0.621572	0.868827	1	1266
AMUNDSON_GENOTOXIC_SIGNATURE	92	0.252676	0.869311	0.713584	0.869517	1	2269
BIOCARTA_CASPASE_PATHWAY	23	0.318141	0.869136	0.652495	0.869115	1	18
KOBAYASHI_EGFR_SIGNALING_24HR_DN	231	0.224564	0.868756	0.802395	0.869189	1	1781
KONDO_PROSTATE_CANCER_HCP_WITH_H3K27ME3	50	0.278333	0.868409	0.658076	0.86914	1	3646
DAZARD_RESPONSE_TO_UV_SCC_UP	111	0.248264	0.867325	0.73366	0.870857	1	3609
BLUM_RESPONSE_TO_SALIRASIB_DN	316	0.219622	0.866432	0.842566	0.872119	1	1748
BROWNE_HCMV_INFECTION_16HR_UP	195	0.227989	0.865007	0.792169	0.874691	1	3635
GARGALOVIC_RESPONSE_TO_OXIDIZED_PHOSPHOLIPIDS_YELLOW_DN	16	0.349397	0.864729	0.644613	0.874535	1	4273
CROONQUIST_IL6_DEPRIVATION_DN	97	0.250931	0.864213	0.724832	0.875006	1	1850
KYNG_ENVIRONMENTAL_STRESS_RESPONSE_NOT_BY_GAMMA_IN_WS	28	0.309072	0.863741	0.65725	0.87528	1	1100
LIU_BREAST_CANCER	20	0.335502	0.86258	0.641651	0.877237	1	2835
DARWICHE_PAPILLOMA_PROGRESSION_RISK	49	0.278207	0.861479	0.680961	0.878996	1	3909
TANAKA_METHYLATED_IN_ESOPHAGEAL_CARCINOMA	57	0.272495	0.86068	0.690878	0.880061	1	2677
BIOCARTA_GLEEVEC_PATHWAY	23	0.324432	0.859787	0.666667	0.881198	1	86
OSMAN_BLADDER_CANCER_UP	382	0.212953	0.859708	0.874126	0.880545	1	3725
MILI_PSEUDOPODIA	42	0.287641	0.859463	0.683333	0.880258	1	1977
WANG_TUMOR_INVASIVENESS_DN	192	0.226138	0.859123	0.841861	0.880248	1	2513
PID_VEGFR1_PATHWAY	23	0.321333	0.859072	0.678832	0.879524	1	2042
KONDO_COLON_CANCER_HCP_WITH_H3K27ME1	16	0.353567	0.858468	0.644524	0.88013	1	2556
PETRETTO_HEART_MASS_QTL_CIS_UP	24	0.319377	0.857965	0.680934	0.88049	1	3942
KEGG_SMALL_CELL_LUNG_CANCER	69	0.259617	0.856283	0.730263	0.883631	1	2018
CHIARETTI_T_ALL_RELAPSE_PROGNOSIS	19	0.334749	0.856244	0.655431	0.88288	1	1641
BERTUCCI_INVASIVE_CARCINOMA_DUCTAL_VS_LOBULAR_UP	20	0.332818	0.855898	0.626923	0.882811	1	3893
PID_HIF2PATHWAY	28	0.314237	0.855814	0.673321	0.882162	1	1660
LIM_MAMMARY_STEM_CELL_DN	360	0.213058	0.855762	0.899433	0.881444	1	3879
REACTOME_TIGHT_JUNCTION_INTERACTIONS	15	0.35724	0.855221	0.677656	0.881867	1	1501
PID_PI3K_PLC_TRK_PATHWAY	32	0.303872	0.855205	0.667257	0.881079	1	2488
REACTOME_NOTCH1_INTRACELLULAR_DOMAIN_REGULATES_TRANSCRIPTION	41	0.288893	0.853896	0.683019	0.883283	1	2132
WANG_CLIM2_TARGETS_UP	187	0.226331	0.853844	0.827217	0.882577	1	2744
WHITEFORD_PEDIATRIC_CANCER_MARKERS	114	0.243933	0.853153	0.75367	0.883324	1	1730
SASSON_RESPONSE_TO_FORSKOLIN_UP	77	0.252766	0.85304	0.723618	0.882766	1	2095
PENG_RAPAMYCIN_RESPONSE_UP	175	0.230621	0.852787	0.818731	0.882527	1	760
BIOCARTA_CTCF_PATHWAY	23	0.328736	0.851932	0.651934	0.883553	1	2783
BYSTRYKH_HEMATOPOIESIS_STEM_CELL_AND_BRAIN_QTL_TRANS	144	0.22982	0.85161	0.80897	0.883437	1	3640
KEGG_STEROID_HORMONE_BIOSYNTHESIS	19	0.330402	0.848661	0.692164	0.889353	1	1434
TCGA_GLIOBLASTOMA_COPY_NUMBER_DN	28	0.301526	0.848522	0.671533	0.888815	1	5243
BILD_CTNNB1_ONCOGENIC_SIGNATURE	70	0.259064	0.848453	0.744932	0.888157	1	972
CHANDRAN_METASTASIS_UP	179	0.227333	0.848207	0.822476	0.887874	1	2723
MARSON_FOXP3_CORE_DIRECT_TARGETS	15	0.348425	0.847516	0.663443	0.888593	1	1264
SCHAEFFER_PROSTATE_DEVELOPMENT_AND_CANCER_BOX4_DN	31	0.302287	0.847101	0.681901	0.888683	1	4547
YAO_TEMPORAL_RESPONSE_TO_PROGESTERONE_CLUSTER_5	21	0.322253	0.846879	0.674812	0.888337	1	2473
GAUSSMANN_MLL_AF4_FUSION_TARGETS_C_UP	136	0.234722	0.845884	0.832	0.889673	1	3297
ROVERSI_GLIOMA_COPY_NUMBER_DN	38	0.291965	0.844345	0.716667	0.892173	1	1695
SESTO_RESPONSE_TO_UV_C7	60	0.269853	0.843899	0.743151	0.892346	1	2675
KEGG_STARCH_AND_SUCROSE_METABOLISM	26	0.308855	0.842959	0.667283	0.893622	1	1101
NIKOLSKY_BREAST_CANCER_11Q12_Q14_AMPLICON	108	0.241137	0.842348	0.789655	0.89409	1	2527
CROONQUIST_NRAS_SIGNALING_DN	72	0.255063	0.841846	0.761983	0.894372	1	3003
MATTIOLI_MGUS_VS_MULTIPLE_MYELOMA	16	0.341431	0.840614	0.676635	0.896184	1	3648
TIMOFEEVA_GROWTH_STRESS_VIA_STAT1_DN	16	0.345018	0.83997	0.664107	0.896727	1	613
SCHLINGEMANN_SKIN_CARCINOGENESIS_TPA_UP	31	0.29705	0.839842	0.736749	0.896148	1	1732
REACTOME_SIGNALING_BY_TGF_BETA_RECEPTOR_COMPLEX	60	0.26	0.839192	0.756757	0.896764	1	2547
LEE_CALORIE_RESTRICTION_MUSCLE_DN	45	0.27748	0.839103	0.711434	0.896113	1	2835
MILI_PSEUDOPODIA_CHEMOTAXIS_UP	69	0.254921	0.838883	0.746141	0.895751	1	1977
GALE_APL_WITH_FLT3_MUTATED_DN	17	0.336252	0.838711	0.686567	0.895289	1	4211
REACTOME_G1_PHASE	35	0.29158	0.838501	0.708929	0.894934	1	2362
REACTOME_UNFOLDED_PROTEIN_RESPONSE	75	0.250719	0.838008	0.748311	0.895169	1	1548
MULLIGHAN_NPM1_MUTATED_SIGNATURE_2_UP	109	0.237207	0.836632	0.804878	0.897276	1	3127
MULLIGHAN_NPM1_SIGNATURE_3_DN	127	0.232571	0.834277	0.837925	0.901532	1	3965
MULLIGHAN_NPM1_MUTATED_SIGNATURE_1_DN	100	0.240679	0.833622	0.799677	0.902062	1	4054
KEGG_RETINOL_METABOLISM	17	0.332511	0.83355	0.703008	0.901368	1	4576
BOYAULT_LIVER_CANCER_SUBCLASS_G123_UP	42	0.278139	0.833081	0.705244	0.901491	1	1972
CHENG_IMPRINTED_BY_ESTRADIOL	78	0.250647	0.832822	0.785349	0.901188	1	2771
WALLACE_PROSTATE_CANCER_RACE_DN	66	0.260159	0.832639	0.743719	0.900767	1	1953
WOOD_EBV_EBNA1_TARGETS_UP	95	0.239853	0.831851	0.803954	0.901585	1	2723
NGUYEN_NOTCH1_TARGETS_UP	26	0.304136	0.831061	0.692446	0.902367	1	976
ZHANG_TLX_TARGETS_DN	85	0.246772	0.830093	0.81431	0.903582	1	3003
DE_YY1_TARGETS_DN	79	0.244415	0.829867	0.789127	0.903249	1	3887
CHEN_NEUROBLASTOMA_COPY_NUMBER_GAINS	34	0.280059	0.82894	0.736449	0.904333	1	1726
RICKMAN_TUMOR_DIFFERENTIATED_WELL_VS_POORLY_DN	275	0.210769	0.828697	0.910448	0.904002	1	3568
SMITH_TERT_TARGETS_UP	132	0.23082	0.828425	0.837925	0.903711	1	1658
PID_TRAIL_PATHWAY	27	0.298313	0.828326	0.724014	0.903096	1	3544
KEGG_MTOR_SIGNALING_PATHWAY	46	0.269201	0.82757	0.744108	0.903821	1	2075
FISCHER_G2_M_CELL_CYCLE	215	0.215783	0.826876	0.899705	0.904355	1	4163
DER_IFN_GAMMA_RESPONSE_UP	67	0.252758	0.824706	0.772806	0.907875	1	660
REACTOME_FATTY_ACYL_COA_BIOSYNTHESIS	16	0.33971	0.824027	0.709125	0.908443	1	5927
REACTOME_GENERIC_TRANSCRIPTION_PATHWAY	288	0.211248	0.821281	0.926407	0.913133	1	3854
NAGY_TFTC_COMPONENTS_HUMAN	19	0.319044	0.8199	0.728723	0.915076	1	1634
BOYAULT_LIVER_CANCER_SUBCLASS_G12_UP	35	0.28151	0.819536	0.751825	0.914973	1	2677
PURBEY_TARGETS_OF_CTBP1_NOT_SATB1_UP	245	0.211409	0.819398	0.910334	0.914401	1	3249
REACTOME_CELL_JUNCTION_ORGANIZATION	44	0.266639	0.819375	0.761029	0.913624	1	1501
BOGNI_TREATMENT_RELATED_MYELOID_LEUKEMIA_DN	31	0.291076	0.817685	0.734962	0.916129	1	3532
REACTOME_ENDOSOMAL_SORTING_COMPLEX_REQUIRED_FOR_TRANSPORT_ESCRT	26	0.303289	0.817266	0.722522	0.916109	1	4027
REACTOME_GLUCAGON_SIGNALING_IN_METABOLIC_REGULATION	21	0.317053	0.815533	0.716878	0.918638	1	46
SASSON_RESPONSE_TO_GONADOTROPHINS_UP	77	0.243322	0.814908	0.824653	0.91903	1	1643
RASHI_RESPONSE_TO_IONIZING_RADIATION_4	49	0.264301	0.814157	0.756184	0.919638	1	2635
BIOCARTA_MCM_PATHWAY	17	0.327993	0.81408	0.722719	0.918968	1	1639
PID_WNT_CANONICAL_PATHWAY	18	0.31786	0.813592	0.736746	0.919052	1	1224
HOFFMANN_SMALL_PRE_BII_TO_IMMATURE_B_LYMPHOCYTE_DN	39	0.273206	0.812593	0.768224	0.920049	1	1100
DELACROIX_RAR_TARGETS_UP	34	0.279136	0.811638	0.766791	0.920953	1	2029
GRABARCZYK_BCL11B_TARGETS_DN	45	0.259571	0.810578	0.78508	0.922075	1	3064
SABATES_COLORECTAL_ADENOMA_SIZE_UP	16	0.327662	0.810454	0.702804	0.92148	1	2898
OUYANG_PROSTATE_CANCER_PROGRESSION_UP	18	0.31975	0.809467	0.712406	0.922486	1	193
MARIADASON_RESPONSE_TO_BUTYRATE_SULINDAC_4	19	0.313414	0.808009	0.735135	0.924302	1	2675
KYNG_ENVIRONMENTAL_STRESS_RESPONSE_NOT_BY_UV_IN_OLD	20	0.31932	0.807903	0.727096	0.923656	1	3604
YAO_TEMPORAL_RESPONSE_TO_PROGESTERONE_CLUSTER_9	61	0.253851	0.807209	0.806738	0.924083	1	4054
CHOI_ATL_CHRONIC_VS_ACUTE_DN	18	0.322082	0.807046	0.72167	0.923573	1	2001
SINGH_NFE2L2_TARGETS	15	0.331364	0.804504	0.733212	0.927293	1	2885
REACTOME_ACTIVATED_AMPK_STIMULATES_FATTY_ACID_OXIDATION_IN_MUSCLE	15	0.337886	0.801733	0.728625	0.931412	1	5095
PEART_HDAC_PROLIFERATION_CLUSTER_UP	57	0.25067	0.801393	0.802792	0.931165	1	3358
CHEN_ETV5_TARGETS_TESTIS	16	0.325453	0.800774	0.742308	0.931468	1	1783
XU_HGF_TARGETS_INDUCED_BY_AKT1_48HR_DN	22	0.304854	0.800242	0.753876	0.931559	1	144
REACTOME_ACTIVATED_TAK1_MEDIATES_P38_MAPK_ACTIVATION	17	0.321793	0.799904	0.758755	0.93134	1	1328
ZWANG_DOWN_BY_2ND_EGF_PULSE	199	0.210733	0.799583	0.927162	0.931091	1	3732
FINETTI_BREAST_CANCER_KINOME_GREEN	15	0.33029	0.798704	0.726577	0.931854	1	2294
KEGG_OOCYTE_MEIOSIS	90	0.234763	0.798083	0.848485	0.932115	1	4157
KYNG_WERNER_SYNDROM_AND_NORMAL_AGING_UP	75	0.240209	0.79626	0.852792	0.934448	1	1486
KEGG_REGULATION_OF_AUTOPHAGY	19	0.322151	0.79625	0.755467	0.933642	1	3320
PID_TNF_PATHWAY	44	0.263022	0.795238	0.815551	0.934591	1	1774
GENTLES_LEUKEMIC_STEM_CELL_UP	24	0.297861	0.794598	0.76525	0.934865	1	1602
ICHIBA_GRAFT_VERSUS_HOST_DISEASE_D7_DN	21	0.300352	0.794551	0.754159	0.934132	1	3991
SWEET_KRAS_TARGETS_DN	45	0.264657	0.794082	0.806988	0.934069	1	999
RADAEVA_RESPONSE_TO_IFNA1_UP	50	0.257165	0.794055	0.809107	0.933301	1	3083
JOHNSTONE_PARVB_TARGETS_2_DN	297	0.201214	0.793443	0.969565	0.933523	1	4220
REACTOME_FANCONI_ANEMIA_PATHWAY	19	0.312657	0.792667	0.782197	0.933994	1	5121
KAMMINGA_EZH2_TARGETS	41	0.262527	0.792102	0.802817	0.934125	1	4335
REACTOME_TAK1_ACTIVATES_NFKB_BY_PHOSPHORYLATION_AND_ACTIVATION_OF_IKKS_COMPLEX	21	0.305528	0.790749	0.753153	0.935599	1	2675
ZWANG_EGF_INTERVAL_UP	53	0.253589	0.790568	0.793044	0.935065	1	3531
SUMI_HNF4A_TARGETS	15	0.328523	0.79028	0.755963	0.934681	1	3040
AMIT_SERUM_RESPONSE_20_MCF10A	19	0.308191	0.78987	0.766208	0.934539	1	1911
RICKMAN_TUMOR_DIFFERENTIATED_WELL_VS_MODERATELY_DN	61	0.242538	0.789381	0.833622	0.934504	1	2271
REACTOME_MEIOTIC_RECOMBINATION	70	0.240521	0.788031	0.837209	0.935846	1	4645
PID_ATR_PATHWAY	38	0.263501	0.787778	0.811189	0.935453	1	2853
WEIGEL_OXIDATIVE_STRESS_RESPONSE	28	0.281742	0.787041	0.79925	0.935826	1	2870
LU_TUMOR_VASCULATURE_UP	18	0.31281	0.784247	0.775472	0.939524	1	554
SMITH_TERT_TARGETS_DN	72	0.241827	0.78411	0.850953	0.938922	1	4293
MORI_SMALL_PRE_BII_LYMPHOCYTE_UP	69	0.238179	0.783522	0.872633	0.939048	1	4697
ZHANG_TLX_TARGETS_36HR_DN	179	0.209842	0.782483	0.942278	0.939795	1	3895
REACTOME_PIP3_ACTIVATES_AKT_SIGNALING	27	0.284428	0.77808	0.799213	0.945822	1	1774
ODONNELL_TARGETS_OF_MYC_AND_TFRC_DN	40	0.25937	0.776811	0.801126	0.946922	1	5086
REACTOME_AQUAPORIN_MEDIATED_TRANSPORT	30	0.278426	0.776675	0.81149	0.946304	1	46
REACTOME_LAGGING_STRAND_SYNTHESIS	19	0.304222	0.776056	0.786477	0.946399	1	269
REACTOME_REGULATION_OF_WATER_BALANCE_BY_RENAL_AQUAPORINS	29	0.279868	0.776049	0.780847	0.945593	1	46
KAAB_FAILED_HEART_ATRIUM_UP	22	0.296698	0.775916	0.794224	0.944987	1	1474
PID_BARD1_PATHWAY	29	0.277578	0.774545	0.806391	0.946308	1	5121
BIOCARTA_AKT_PATHWAY	20	0.296706	0.774194	0.780303	0.946048	1	2362
MALONEY_RESPONSE_TO_17AAG_UP	33	0.269158	0.773153	0.808471	0.946758	1	4081
SESTO_RESPONSE_TO_UV_C1	60	0.242734	0.772048	0.846552	0.947607	1	4090
AIYAR_COBRA1_TARGETS_DN	24	0.284783	0.771922	0.801066	0.946979	1	1816
TIEN_INTESTINE_PROBIOTICS_2HR_DN	80	0.231096	0.770783	0.861667	0.947797	1	2649
KIM_TIAL1_TARGETS	27	0.279502	0.769596	0.788732	0.948684	1	3947
KEGG_DNA_REPLICATION	35	0.268285	0.767874	0.799632	0.950313	1	2431
FRASOR_RESPONSE_TO_SERM_OR_FULVESTRANT_UP	19	0.30021	0.766666	0.799235	0.951216	1	3237
SPIRA_SMOKERS_LUNG_CANCER_DN	17	0.304635	0.764825	0.809872	0.952926	1	4218
REACTOME_NFKB_AND_MAP_KINASES_ACTIVATION_MEDIATED_BY_TLR4_SIGNALING_REPERTOIRE	67	0.2331	0.763861	0.881035	0.953457	1	3590
DER_IFN_ALPHA_RESPONSE_UP	70	0.234113	0.763326	0.864675	0.953389	1	4415
GAZDA_DIAMOND_BLACKFAN_ANEMIA_MYELOID_UP	27	0.281553	0.762551	0.825704	0.953622	1	2154
REACTOME_REGULATION_OF_SIGNALING_BY_CBL	17	0.311535	0.762371	0.80292	0.953043	1	1119
BIOCARTA_MPR_PATHWAY	28	0.274859	0.761042	0.804029	0.953982	1	3970
ISHIDA_E2F_TARGETS	51	0.245367	0.758821	0.858407	0.956153	1	5086
STEIN_ESRRA_TARGETS_RESPONSIVE_TO_ESTROGEN_UP	27	0.271725	0.758412	0.811567	0.955889	1	1409
LIANG_HEMATOPOIESIS_STEM_CELL_NUMBER_SMALL_VS_HUGE_UP	31	0.268666	0.757837	0.838596	0.955849	1	1579
REACTOME_ABC_FAMILY_PROTEINS_MEDIATED_TRANSPORT	18	0.301036	0.757722	0.802178	0.955184	1	2202
REACTOME_NGF_SIGNALLING_VIA_TRKA_FROM_THE_PLASMA_MEMBRANE	116	0.213596	0.75568	0.9271	0.957078	1	3590
HOFFMANN_LARGE_TO_SMALL_PRE_BII_LYMPHOCYTE_UP	152	0.205396	0.755324	0.959055	0.956727	1	3131
MATZUK_CENTRAL_FOR_FEMALE_FERTILITY	16	0.304929	0.755093	0.773157	0.956225	1	3762
KEGG_VIBRIO_CHOLERAE_INFECTION	46	0.247843	0.754047	0.873371	0.956739	1	4184
IIZUKA_LIVER_CANCER_PROGRESSION_G1_G2_DN	24	0.278183	0.752861	0.849421	0.957457	1	97
WONG_PROTEASOME_GENE_MODULE	49	0.244786	0.75242	0.868421	0.957203	1	4326
DER_IFN_BETA_RESPONSE_UP	98	0.220255	0.750089	0.927632	0.959316	1	3557
HU_ANGIOGENESIS_UP	17	0.303258	0.748861	0.829868	0.960087	1	1225
KYNG_DNA_DAMAGE_BY_GAMMA_RADIATION	58	0.235002	0.747611	0.877797	0.960801	1	2362
BRACHAT_RESPONSE_TO_CISPLATIN	21	0.282718	0.742465	0.819703	0.966222	1	763
BIOCARTA_BCELLSURVIVAL_PATHWAY	15	0.301298	0.740805	0.81015	0.967394	1	4096
REACTOME_DOWNSTREAM_SIGNAL_TRANSDUCTION	79	0.222035	0.739548	0.927731	0.968054	1	2042
SHI_SPARC_TARGETS_UP	18	0.289517	0.737609	0.827899	0.969469	1	3201
BRUINS_UVC_RESPONSE_VIA_TP53_GROUP_C	59	0.23358	0.737321	0.90339	0.968963	1	1469
REACTOME_GLUTATHIONE_CONJUGATION	18	0.294334	0.73646	0.824561	0.96912	1	2885
POMEROY_MEDULLOBLASTOMA_DESMOPLASIC_VS_CLASSIC_UP	50	0.239034	0.735681	0.889655	0.969198	1	2597
SLEBOS_HEAD_AND_NECK_CANCER_WITH_HPV_UP	69	0.222769	0.735603	0.915344	0.968477	1	712
MORI_PLASMA_CELL_UP	46	0.239298	0.735405	0.8879	0.9679	1	6185
YU_BAP1_TARGETS	27	0.266784	0.734354	0.852783	0.968262	1	2269
SCHAEFFER_SOX9_TARGETS_IN_PROSTATE_DEVELOPMENT_UP	15	0.307224	0.733051	0.833333	0.968883	1	1713
FIGUEROA_AML_METHYLATION_CLUSTER_2_UP	36	0.249622	0.732525	0.874046	0.968628	1	1627
REACTOME_DOWNREGULATION_OF_SMAD2_3_SMAD4_TRANSCRIPTIONAL_ACTIVITY	19	0.291202	0.73202	0.832075	0.968385	1	2547
SENESE_HDAC2_TARGETS_UP	91	0.213033	0.730658	0.954392	0.969046	1	1942
BENNETT_SYSTEMIC_LUPUS_ERYTHEMATOSUS	30	0.259064	0.729257	0.876611	0.969722	1	1458
REACTOME_PLC_BETA_MEDIATED_EVENTS	32	0.251513	0.727508	0.890815	0.970754	1	46
REACTOME_DOWNREGULATION_OF_TGF_BETA_RECEPTOR_SIGNALING	21	0.276706	0.727158	0.831395	0.970296	1	2363
REACTOME_TRIF_MEDIATED_TLR3_SIGNALING	70	0.221546	0.727036	0.943327	0.969622	1	3590
REACTOME_ERK_MAPK_TARGETS	21	0.282801	0.726532	0.848598	0.969345	1	3590
SANSOM_WNT_PATHWAY_REQUIRE_MYC	41	0.242183	0.72601	0.896797	0.969062	1	4394
REACTOME_NOD1_2_SIGNALING_PATHWAY	29	0.257796	0.724227	0.881553	0.970073	1	3369
SHIN_B_CELL_LYMPHOMA_CLUSTER_7	23	0.265405	0.721894	0.878623	0.971593	1	4628
AKL_HTLV1_INFECTION_UP	24	0.265913	0.721763	0.853053	0.970945	1	1422
REACTOME_TRAF6_MEDIATED_NFKB_ACTIVATION	19	0.2772	0.719631	0.863462	0.972229	1	3544
WU_HBX_TARGETS_1_DN	20	0.278925	0.719452	0.830089	0.971593	1	1910
BIOCARTA_NFAT_PATHWAY	39	0.245016	0.719175	0.895118	0.97105	1	2018
MATZUK_MEIOTIC_AND_DNA_REPAIR	31	0.250881	0.718445	0.900192	0.970944	1	922
FINETTI_BREAST_CANCERS_KINOME_GRAY	15	0.297087	0.718184	0.818725	0.970382	1	4019
CAMPS_COLON_CANCER_COPY_NUMBER_UP	49	0.231443	0.717704	0.924866	0.970036	1	3096
PID_IL2_STAT5_PATHWAY	25	0.263423	0.714995	0.876588	0.97174	1	86
ODONNELL_TFRC_TARGETS_DN	106	0.20519	0.71381	0.969479	0.972054	1	4355
KEGG_GLYCOSAMINOGLYCAN_BIOSYNTHESIS_HEPARAN_SULFATE	15	0.301504	0.712744	0.844765	0.972219	1	2293
GENTILE_UV_LOW_DOSE_UP	22	0.271938	0.712409	0.874113	0.971733	1	3636
PID_NOTCH_PATHWAY	43	0.236552	0.710481	0.914439	0.972676	1	986
MCCLUNG_COCAINE_REWARD_5D	55	0.22343	0.709562	0.928696	0.972747	1	2415
DUTERTRE_ESTRADIOL_RESPONSE_24HR_UP	282	0.178639	0.708666	1	0.972739	1	3973
REACTOME_RIG_I_MDA5_MEDIATED_INDUCTION_OF_IFN_ALPHA_BETA_PATHWAYS	57	0.226018	0.707823	0.940978	0.972693	1	3544
BROWNE_HCMV_INFECTION_8HR_DN	35	0.24547	0.707254	0.901079	0.972373	1	4686
KAUFFMANN_MELANOMA_RELAPSE_UP	58	0.222837	0.707075	0.92714	0.97175	1	3067
GREENBAUM_E2A_TARGETS_UP	31	0.246914	0.700627	0.91791	0.976254	1	6287
YOSHIOKA_LIVER_CANCER_EARLY_RECURRENCE_UP	31	0.250472	0.699041	0.896057	0.976743	1	3729
REACTOME_ANTIGEN_PRESENTATION_FOLDING_ASSEMBLY_AND_PEPTIDE_LOADING_OF_CLASS_I_MHC	21	0.263425	0.698268	0.894052	0.976567	1	3026
SHAFFER_IRF4_TARGETS_IN_ACTIVATED_DENDRITIC_CELL	62	0.2142	0.696395	0.952782	0.977247	1	2464
WHITFIELD_CELL_CYCLE_G2_M	189	0.181722	0.694672	1	0.977745	1	3191
BIOCARTA_ATM_PATHWAY	20	0.262096	0.692806	0.90167	0.978342	1	4907
PID_BETA_CATENIN_DEG_PATHWAY	16	0.286318	0.690026	0.895131	0.979664	1	1571
MEINHOLD_OVARIAN_CANCER_LOW_GRADE_DN	20	0.267493	0.68977	0.893657	0.979051	1	3018
LEE_CALORIE_RESTRICTION_NEOCORTEX_UP	66	0.208688	0.689033	0.971714	0.978773	1	4096
REACTOME_ENERGY_DEPENDENT_REGULATION_OF_MTOR_BY_LKB1_AMPK	15	0.274597	0.67662	0.903661	0.986499	1	5095
CHEN_LUNG_CANCER_SURVIVAL	20	0.25847	0.675645	0.894444	0.986344	1	3165
WILLIAMS_ESR2_TARGETS_UP	23	0.253737	0.67385	0.890538	0.986626	1	3526
PID_NFKAPPAB_CANONICAL_PATHWAY	22	0.25364	0.673686	0.92	0.985933	1	1774
KOHOUTEK_CCNT1_TARGETS	33	0.236457	0.670918	0.922261	0.986809	1	963
PID_PLK1_PATHWAY	44	0.222382	0.670019	0.943942	0.986565	1	3970
WANG_RESPONSE_TO_ANDROGEN_UP	27	0.246872	0.669247	0.936752	0.986221	1	3866
CARDOSO_RESPONSE_TO_GAMMA_RADIATION_AND_3AB	16	0.271543	0.664786	0.90146	0.987969	1	3562
KANG_DOXORUBICIN_RESISTANCE_UP	53	0.211643	0.662652	0.968804	0.988358	1	1730
PARK_HSC_VS_MULTIPOTENT_PROGENITORS_UP	19	0.260001	0.661437	0.904854	0.988274	1	4335
WALLACE_JAK2_TARGETS_UP	21	0.252524	0.656885	0.920518	0.989885	1	1642
HONRADO_BREAST_CANCER_BRCA1_VS_BRCA2	15	0.265589	0.654278	0.903346	0.990412	1	5234
NIKOLSKY_BREAST_CANCER_19Q13.1_AMPLICON	17	0.256999	0.643075	0.940187	0.994897	1	5567
ASTON_MAJOR_DEPRESSIVE_DISORDER_UP	34	0.22076	0.642031	0.964419	0.994557	1	1083
KEGG_GLYCOSAMINOGLYCAN_BIOSYNTHESIS_CHONDROITIN_SULFATE	18	0.252931	0.639158	0.931429	0.995024	1	6086
YANG_MUC2_TARGETS_DUODENUM_3MO_DN	16	0.264572	0.637009	0.933602	0.995096	1	1785
DAUER_STAT3_TARGETS_DN	48	0.205431	0.636911	0.977233	0.994346	1	2715
KONG_E2F3_TARGETS	89	0.184658	0.633063	0.996774	0.995174	1	1730
ZHENG_IL22_SIGNALING_DN	24	0.237429	0.632358	0.946735	0.994699	1	4255
SONG_TARGETS_OF_IE86_CMV_PROTEIN	59	0.195706	0.632321	0.994764	0.993917	1	1688
REACTOME_PACKAGING_OF_TELOMERE_ENDS	42	0.212929	0.631286	0.969748	0.993512	1	4078
PID_P38_MKK3_6PATHWAY	25	0.234343	0.627358	0.96	0.994152	1	1328
GOLUB_ALL_VS_AML_UP	23	0.236685	0.62585	0.93945	0.9939	1	4979
BIOCARTA_RAS_PATHWAY	22	0.238834	0.625364	0.938739	0.993296	1	2018
STEIN_ESRRA_TARGETS_DN	92	0.185708	0.62484	0.996491	0.992699	1	2168
KLEIN_PRIMARY_EFFUSION_LYMPHOMA_UP	46	0.205505	0.622103	0.980251	0.992894	1	5778
RIZKI_TUMOR_INVASIVENESS_2D_UP	58	0.18838	0.605942	0.986038	0.997208	1	1539
LAMB_CCND1_TARGETS	17	0.245886	0.599216	0.949416	0.998263	1	1458
EGUCHI_CELL_CYCLE_RB1_TARGETS	23	0.225996	0.598644	0.960145	0.997631	1	3049
ZHAN_MULTIPLE_MYELOMA_MF_DN	37	0.203292	0.597772	0.985185	0.997085	1	4581
ZHAN_MULTIPLE_MYELOMA_CD1_VS_CD2_DN	47	0.191559	0.597165	0.994624	0.996436	1	5801
ZHANG_INTERFERON_RESPONSE	21	0.229702	0.592526	0.967925	0.996835	1	5785
REACTOME_DOUBLE_STRAND_BREAK_REPAIR	22	0.220453	0.580971	0.975143	0.998613	1	5249
FARMER_BREAST_CANCER_CLUSTER_1	35	0.192499	0.561988	0.987676	1	1	1106
BIOCARTA_GCR_PATHWAY	16	0.223887	0.55696	0.976744	1	1	2018
SIMBULAN_PARP1_TARGETS_DN	17	0.222514	0.556033	0.968402	1	1	2632
KYNG_NORMAL_AGING_UP	15	0.233687	0.555008	0.970297	1	1	5141
PID_ECADHERIN_NASCENT_AJ_PATHWAY	39	0.18482	0.547436	0.983364	1	1	811
REACTOME_MYOGENESIS	21	0.20289	0.530997	0.992263	1	1	3590
ASGHARZADEH_NEUROBLASTOMA_POOR_SURVIVAL_DN	29	0.184873	0.525362	0.987654	1	1	4164
REACTOME_RECYCLING_PATHWAY_OF_L1	23	0.195997	0.521527	0.987132	1	1	4402
MEISSNER_NPC_HCP_WITH_H3K27ME3	20	0.200809	0.519888	0.978495	1	1	3422
REACTOME_HOMOLOGOUS_RECOMBINATION_REPAIR_OF_REPLICATION_INDEPENDENT_DOUBLE_STRAND_BREAKS	16	0.211617	0.506612	0.980769	1	1	4907
BIOCARTA_CDC42RAC_PATHWAY	15	0.209619	0.50363	0.994012	0.999768	1	15100
HUNSBERGER_EXERCISE_REGULATED_GENES	21	0.186491	0.490998	0.994516	0.999742	1	5204
REACTOME_RNA_POL_I_PROMOTER_OPENING	52	0.148204	0.466938	1	1	1	5637
GAZIN_EPIGENETIC_SILENCING_BY_KRAS	21	0.178198	0.463289	1	0.999346	1	3057
REACTOME_G1_S_SPECIFIC_TRANSCRIPTION	16	0.153641	0.381026	1	0.999886	1	3110

## Sheet: GSEA.t(IgL).down
NAME	SIZE	ES	NES	NOM p-val	FDR q-val	FWER p-val	RANK AT MAX
SCHUETZ_BREAST_CANCER_DUCTAL_INVASIVE_UP	247	-0.66191	-2.775	0	0	0	1902
PICCALUGA_ANGIOIMMUNOBLASTIC_LYMPHOMA_UP	128	-0.685253	-2.62438	0	0	0	2797
VECCHI_GASTRIC_CANCER_ADVANCED_VS_EARLY_UP	114	-0.671994	-2.52587	0	0	0	2347
MCLACHLAN_DENTAL_CARIES_UP	207	-0.604413	-2.4962	0	0	0	3523
BOQUEST_STEM_CELL_UP	142	-0.632761	-2.48587	0	0	0	2071
ZHAN_MULTIPLE_MYELOMA_MS_UP	43	-0.775306	-2.47973	0	0	0	2792
ZHAN_MULTIPLE_MYELOMA_CD1_AND_CD2_UP	82	-0.672255	-2.43864	0	0	0	4066
ICHIBA_GRAFT_VERSUS_HOST_DISEASE_35D_UP	115	-0.638434	-2.43477	0	0	0	3064
KIM_GLIS2_TARGETS_UP	59	-0.717999	-2.42179	0	0	0	1467
OISHI_CHOLANGIOMA_STEM_CELL_LIKE_DN	211	-0.585104	-2.40893	0	0	0	2284
WU_CELL_MIGRATION	136	-0.618967	-2.37601	0	0	0	2083
LIAN_LIPA_TARGETS_6M	56	-0.705985	-2.35132	0	0	0	2123
YAO_TEMPORAL_RESPONSE_TO_PROGESTERONE_CLUSTER_1	54	-0.698152	-2.34658	0	0	0	1952
LINDGREN_BLADDER_CANCER_CLUSTER_2B	303	-0.548015	-2.34287	0	0	0	3684
CLASPER_LYMPHATIC_VESSELS_DURING_METASTASIS_DN	24	-0.823159	-2.34064	0	0	0	2273
NABA_MATRISOME	427	-0.527985	-2.33977	0	0	0	2080
GAURNIER_PSMD4_TARGETS	61	-0.690133	-2.336	0	0	0	1985
SCHOEN_NFKB_SIGNALING	28	-0.786924	-2.32373	0	0	0	1149
LIAN_LIPA_TARGETS_3M	48	-0.707281	-2.32096	0	0	0	2123
NABA_CORE_MATRISOME	114	-0.616592	-2.30867	0	0	0	1805
ZHAN_MULTIPLE_MYELOMA_DN	35	-0.766085	-2.3062	0	0	0	2804
KOBAYASHI_EGFR_SIGNALING_24HR_UP	82	-0.63716	-2.2999	0	0	0	2590
NAKAYAMA_SOFT_TISSUE_TUMORS_PCA1_UP	60	-0.675677	-2.29579	0	0	0	2017
BASSO_HAIRY_CELL_LEUKEMIA_UP	69	-0.649849	-2.28183	0	0	0	2938
KAYO_CALORIE_RESTRICTION_MUSCLE_UP	72	-0.652162	-2.27791	0	0	0	2803
MIYAGAWA_TARGETS_OF_EWSR1_ETS_FUSIONS_DN	137	-0.582579	-2.27467	0	0	0	3547
HAN_JNK_SINGALING_UP	29	-0.780648	-2.26605	0	0	0	1189
TAKEDA_TARGETS_OF_NUP98_HOXA9_FUSION_10D_DN	101	-0.605161	-2.2659	0	0	0	2074
WANG_SMARCE1_TARGETS_UP	187	-0.564866	-2.26543	0	0	0	3675
KINSEY_TARGETS_OF_EWSR1_FLII_FUSION_DN	248	-0.543177	-2.2549	0	0	0	3107
SWEET_KRAS_TARGETS_UP	62	-0.641068	-2.24303	0	0	0	1728
VERHAAK_AML_WITH_NPM1_MUTATED_UP	156	-0.568856	-2.23227	0	0	0	3151
LIM_MAMMARY_LUMINAL_MATURE_DN	70	-0.633053	-2.23082	0	0	0	2986
AMIT_SERUM_RESPONSE_60_MCF10A	49	-0.679972	-2.22972	0	0	0	1728
JECHLINGER_EPITHELIAL_TO_MESENCHYMAL_TRANSITION_UP	54	-0.660048	-2.22609	0	0	0	1936
ALTEMEIER_RESPONSE_TO_LPS_WITH_MECHANICAL_VENTILATION	107	-0.596889	-2.22062	0	0	0	2017
BOQUEST_STEM_CELL_CULTURED_VS_FRESH_DN	18	-0.838486	-2.21962	0	0	0	1328
ZHAN_MULTIPLE_MYELOMA_CD2_UP	43	-0.694016	-2.21884	0	0	0	4125
VART_KSHV_INFECTION_ANGIOGENIC_MARKERS_UP	101	-0.585503	-2.20241	0	0	0	2017
LEE_LIVER_CANCER_E2F1_UP	46	-0.676877	-2.20066	0	0	0	2997
JAATINEN_HEMATOPOIETIC_STEM_CELL_DN	179	-0.540685	-2.19599	0	0	0	4622
PID_INTEGRIN3_PATHWAY	27	-0.754362	-2.19385	0	0	0	1467
ANASTASSIOU_MULTICANCER_INVASIVENESS_SIGNATURE	29	-0.740175	-2.19099	0	0	0	1467
ONDER_CDH1_SIGNALING_VIA_CTNNB1	56	-0.655184	-2.18773	0	0	0	1396
PEDERSEN_METASTASIS_BY_ERBB2_ISOFORM_4	65	-0.633636	-2.1837	0	3.28028e-05	0.001	2569
NABA_ECM_GLYCOPROTEINS	88	-0.597324	-2.18367	0	3.20897e-05	0.001	1209
MARKEY_RB1_CHRONIC_LOF_DN	92	-0.592481	-2.17597	0	6.30948e-05	0.002	2862
CHIARADONNA_NEOPLASTIC_TRANSFORMATION_KRAS_CDC25_DN	33	-0.720156	-2.17286	0	6.17804e-05	0.002	1871
GHANDHI_BYSTANDER_IRRADIATION_UP	57	-0.644366	-2.17031	0	6.05195e-05	0.002	3122
PID_INTEGRIN1_PATHWAY	42	-0.681381	-2.16772	0	8.92607e-05	0.003	1731
WINZEN_DEGRADED_VIA_KHSRP	68	-0.619199	-2.15846	0	8.75105e-05	0.003	1528
TAKEDA_TARGETS_OF_NUP98_HOXA9_FUSION_8D_DN	152	-0.545483	-2.15785	0	8.58276e-05	0.003	5254
SWEET_LUNG_CANCER_KRAS_DN	285	-0.507373	-2.1546	0	0.000112942	0.004	3551
LIM_MAMMARY_STEM_CELL_UP	285	-0.505417	-2.147	0	0.000165709	0.006	2918
HELLEBREKERS_SILENCED_DURING_TUMOR_ANGIOGENESIS	60	-0.62704	-2.14491	0	0.000189461	0.007	1631
ONDER_CDH1_TARGETS_2_DN	298	-0.500442	-2.14453	0	0.000186078	0.007	4642
CHARAFE_BREAST_CANCER_LUMINAL_VS_MESENCHYMAL_DN	355	-0.49115	-2.14328	0	0.000182814	0.007	2559
CERVERA_SDHB_TARGETS_2	66	-0.616128	-2.13992	0	0.000204685	0.008	2205
NABA_ECM_AFFILIATED	72	-0.607747	-2.13981	0	0.000201216	0.008	2677
GRAHAM_CML_QUIESCENT_VS_NORMAL_DIVIDING_UP	42	-0.672512	-2.13784	0	0.000197863	0.008	2028
LEE_LIVER_CANCER_MYC_E2F1_UP	45	-0.663357	-2.13776	0	0.000194619	0.008	2705
CERVERA_SDHB_TARGETS_1_UP	69	-0.614058	-2.13465	0	0.00019148	0.008	3781
CROONQUIST_STROMAL_STIMULATION_UP	44	-0.670512	-2.13051	0	0.00018844	0.008	1394
BENPORATH_SUZ12_TARGETS	413	-0.485301	-2.12688	0	0.000185496	0.008	3472
RIGGI_EWING_SARCOMA_PROGENITOR_UP	266	-0.502105	-2.1228	0	0.000205618	0.009	4135
VECCHI_GASTRIC_CANCER_EARLY_DN	193	-0.520657	-2.12208	0	0.000202503	0.009	3653
CHARAFE_BREAST_CANCER_LUMINAL_VS_BASAL_DN	349	-0.486059	-2.11951	0	0.00019948	0.009	2574
CHEN_LVAD_SUPPORT_OF_FAILING_HEART_UP	81	-0.591032	-2.11723	0	0.000196547	0.009	2413
GERY_CEBP_TARGETS	97	-0.581955	-2.11531	0	0.000193698	0.009	1928
VERHAAK_GLIOBLASTOMA_MESENCHYMAL	191	-0.522372	-2.11383	0	0.000190931	0.009	4095
LIU_VAV3_PROSTATE_CARCINOGENESIS_UP	63	-0.613073	-2.1111	0	0.000188242	0.009	1821
ONDER_CDH1_TARGETS_2_UP	191	-0.51696	-2.10551	0	0.000226482	0.011	2285
PETRETTO_CARDIAC_HYPERTROPHY	26	-0.730422	-2.10413	0	0.000223379	0.011	1182
SABATES_COLORECTAL_ADENOMA_DN	131	-0.53986	-2.10062	0	0.000220361	0.011	2782
NAKAYAMA_SOFT_TISSUE_TUMORS_PCA2_DN	37	-0.685651	-2.09674	0	0.000217423	0.011	1730
PID_IL12_STAT4_PATHWAY	28	-0.722004	-2.09387	0	0.000214562	0.011	2258
DELASERNA_MYOD_TARGETS_DN	42	-0.652245	-2.09044	0	0.000269128	0.014	1928
NABA_MATRISOME_ASSOCIATED	313	-0.491918	-2.09009	0	0.000265678	0.014	2808
KEGG_GRAFT_VERSUS_HOST_DISEASE	28	-0.714058	-2.08934	0	0.000262315	0.014	1871
LEIN_ASTROCYTE_MARKERS	26	-0.743004	-2.08875	0	0.000259036	0.014	2773
ZHENG_IL22_SIGNALING_UP	34	-0.686683	-2.0865	0	0.000274099	0.015	3451
ZHAN_MULTIPLE_MYELOMA_HP_DN	43	-0.660249	-2.0861	0	0.000270756	0.015	3288
BIOCARTA_INFLAM_PATHWAY	19	-0.780046	-2.08133	0	0.00033871	0.019	1841
WIERENGA_STAT5A_TARGETS_UP	170	-0.518722	-2.07785	0	0.000389867	0.022	2966
SCHAEFFER_PROSTATE_DEVELOPMENT_48HR_DN	262	-0.492361	-2.07662	0	0.00038528	0.022	2491
ZHU_CMV_ALL_DN	94	-0.568687	-2.07644	0	0.0003808	0.022	2588
WIERENGA_STAT5A_TARGETS_GROUP1	105	-0.558587	-2.07588	0	0.000376423	0.022	1291
CHICAS_RB1_TARGETS_CONFLUENT	401	-0.472637	-2.0757	0	0.000372146	0.022	2771
KEGG_ECM_RECEPTOR_INTERACTION	49	-0.626228	-2.07424	0	0.000401013	0.024	2075
WESTON_VEGFA_TARGETS_12HR	18	-0.784479	-2.07294	0	0.000396557	0.024	2670
VALK_AML_CLUSTER_10	25	-0.712837	-2.07167	0	0.0003922	0.024	3034
MARKEY_RB1_ACUTE_LOF_DN	194	-0.502705	-2.0663	0	0.000420675	0.026	3269
TAKEDA_TARGETS_OF_NUP98_HOXA9_FUSION_16D_DN	106	-0.545492	-2.06528	0	0.00044781	0.028	4543
WIELAND_UP_BY_HBV_INFECTION	92	-0.564386	-2.06412	0	0.000443046	0.028	2632
REACTOME_G_ALPHA_I_SIGNALLING_EVENTS	80	-0.574259	-2.06243	0	0.000454268	0.029	2901
PID_SYNDECAN_4_PATHWAY	25	-0.724147	-2.06212	0	0.000449536	0.029	1892
ZHU_CMV_24_HR_DN	67	-0.598801	-2.05613	0	0.000521038	0.034	2430
HUANG_FOXA2_TARGETS_DN	27	-0.701688	-2.05275	0	0.000560356	0.037	732
MARTORIATI_MDM4_TARGETS_NEUROEPITHELIUM_DN	95	-0.560416	-2.05125	0	0.000569688	0.038	3831
GRAHAM_CML_QUIESCENT_VS_NORMAL_QUIESCENT_DN	37	-0.665092	-2.05086	0	0.00057837	0.039	1394
TARTE_PLASMA_CELL_VS_B_LYMPHOCYTE_DN	36	-0.664259	-2.05046	0	0.000572643	0.039	4440
ABRAHAM_ALPC_VS_MULTIPLE_MYELOMA_UP	24	-0.719325	-2.04376	0	0.000624921	0.042	1871
HESS_TARGETS_OF_HOXA9_AND_MEIS1_DN	72	-0.576345	-2.0436	0	0.000618854	0.042	4934
RUIZ_TNC_TARGETS_UP	120	-0.535706	-2.04259	0	0.000612903	0.042	1324
SERVITJA_ISLET_HNF1A_TARGETS_UP	111	-0.544836	-2.04196	0	0.000607066	0.042	2761
HOLLERN_EMT_BREAST_TUMOR_UP	77	-0.563081	-2.04144	0	0.000601339	0.042	2551
HUPER_BREAST_BASAL_VS_LUMINAL_DN	40	-0.640433	-2.04049	0	0.000595719	0.042	2339
GILDEA_METASTASIS	24	-0.715144	-2.03993	0	0.000590203	0.042	1396
PAPASPYRIDONOS_UNSTABLE_ATEROSCLEROTIC_PLAQUE_UP	48	-0.618226	-2.03762	0	0.00063934	0.046	3510
IGLESIAS_E2F_TARGETS_UP	128	-0.520759	-2.02958	0	0.000754142	0.055	1827
JOHNSTONE_PARVB_TARGETS_3_UP	362	-0.462665	-2.02674	0	0.000760242	0.056	3675
BOQUEST_STEM_CELL_CULTURED_VS_FRESH_UP	308	-0.472	-2.02647	0	0.000753454	0.056	2890
ICHIBA_GRAFT_VERSUS_HOST_DISEASE_D7_UP	95	-0.54773	-2.0233	0	0.000812393	0.06	2448
BURTON_ADIPOGENESIS_7	38	-0.642615	-2.02123	0	0.000805267	0.06	2741
GRAHAM_NORMAL_QUIESCENT_VS_NORMAL_DIVIDING_UP	56	-0.596028	-2.02068	0	0.000810801	0.061	1481
RUTELLA_RESPONSE_TO_CSF2RB_AND_IL4_DN	285	-0.476846	-2.01988	0	0.000803811	0.061	3400
SENGUPTA_NASOPHARYNGEAL_CARCINOMA_WITH_LMP1_DN	81	-0.559405	-2.01851	0	0.000796941	0.061	3102
OSADA_ASCL1_TARGETS_DN	18	-0.770395	-2.01524	0	0.000815476	0.063	1085
CHEBOTAEV_GR_TARGETS_DN	72	-0.571547	-2.01238	0	0.000808623	0.063	1900
LIU_PROSTATE_CANCER_DN	297	-0.471077	-2.01202	0	0.000801884	0.063	2988
HENDRICKS_SMARCA4_TARGETS_UP	39	-0.63546	-2.00906	0	0.000820249	0.065	3971
GRAHAM_CML_QUIESCENT_VS_CML_DIVIDING_UP	18	-0.768313	-2.00904	0	0.000813525	0.065	2028
REACTOME_CHEMOKINE_RECEPTORS_BIND_CHEMOKINES	28	-0.691077	-2.00842	0	0.000806911	0.065	3189
WEINMANN_ADAPTATION_TO_HYPOXIA_DN	32	-0.668342	-2.00661	0	0.000800404	0.065	1413
WEST_ADRENOCORTICAL_CARCINOMA_VS_ADENOMA_DN	19	-0.748645	-2.00439	0	0.000829797	0.067	1317
WALLACE_PROSTATE_CANCER_RACE_UP	232	-0.481859	-2.00385	0	0.000823211	0.067	3673
ZHANG_ANTIVIRAL_RESPONSE_TO_RIBAVIRIN_DN	43	-0.628875	-2.0011	0	0.000864249	0.071	2588
CROMER_TUMORIGENESIS_UP	40	-0.62824	-1.99941	0	0.000880587	0.073	3869
RUTELLA_RESPONSE_TO_HGF_VS_CSF2RB_AND_IL4_UP	367	-0.459712	-1.99941	0	0.00087376	0.073	3400
ZWANG_CLASS_3_TRANSIENTLY_INDUCED_BY_EGF	181	-0.490108	-1.99911	0	0.000900704	0.076	3817
REN_ALVEOLAR_RHABDOMYOSARCOMA_DN	358	-0.460987	-1.99523	0	0.000916349	0.078	3340
CHARAFE_BREAST_CANCER_BASAL_VS_MESENCHYMAL_DN	35	-0.653414	-1.99444	0	0.000909408	0.078	2097
DAVICIONI_TARGETS_OF_PAX_FOXO1_FUSIONS_UP	199	-0.486533	-1.99402	0	0.00090257	0.078	3288
PETROVA_ENDOTHELIUM_LYMPHATIC_VS_BLOOD_DN	127	-0.513736	-1.99026	0	0.000962297	0.084	2036
ZHENG_GLIOBLASTOMA_PLASTICITY_DN	39	-0.62901	-1.9847	0	0.00110921	0.097	1669
TURASHVILI_BREAST_LOBULAR_CARCINOMA_VS_DUCTAL_NORMAL_UP	37	-0.638466	-1.98464	0	0.00110106	0.097	1963
MCBRYAN_PUBERTAL_BREAST_3_4WK_UP	142	-0.506588	-1.98233	0	0.00114761	0.102	3005
SMID_BREAST_CANCER_LUMINAL_B_DN	334	-0.457053	-1.98098	0	0.00117108	0.105	3768
PID_IL12_2PATHWAY	53	-0.587865	-1.97804	0	0.00123811	0.112	3982
CHIARADONNA_NEOPLASTIC_TRANSFORMATION_KRAS_DN	118	-0.516959	-1.97515	0	0.00131425	0.12	2522
PICCALUGA_ANGIOIMMUNOBLASTIC_LYMPHOMA_DN	129	-0.507325	-1.97503	0	0.00130493	0.12	4696
VERRECCHIA_EARLY_RESPONSE_TO_TGFB1	47	-0.596899	-1.97482	0	0.00130645	0.121	2522
BIDUS_METASTASIS_DN	132	-0.506654	-1.97343	0	0.00130779	0.122	2997
BOSCO_TH1_CYTOTOXIC_MODULE	82	-0.54309	-1.97245	0	0.00129871	0.122	2574
DAZARD_UV_RESPONSE_CLUSTER_G28	17	-0.756317	-1.96732	0	0.00138137	0.13	947
TONKS_TARGETS_OF_RUNX1_RUNX1T1_FUSION_ERYTHROCYTE_UP	124	-0.507114	-1.96523	0	0.00138217	0.13	3600
KEGG_TYPE_I_DIABETES_MELLITUS	32	-0.654347	-1.9643	0	0.00139315	0.132	1871
KUROZUMI_RESPONSE_TO_ONCOCYTIC_VIRUS	33	-0.659178	-1.96315	0	0.00144358	0.138	2060
ABBUD_LIF_SIGNALING_1_UP	34	-0.657493	-1.96151	0	0.00148371	0.143	2863
COLDREN_GEFITINIB_RESISTANCE_DN	158	-0.495987	-1.96117	0	0.00147381	0.143	2887
SERVITJA_ISLET_HNF1A_TARGETS_DN	44	-0.607446	-1.95612	0	0.00163196	0.155	1747
TURASHVILI_BREAST_LOBULAR_CARCINOMA_VS_DUCTAL_NORMAL_DN	48	-0.604419	-1.9561	0	0.00162123	0.155	1595
BOYLAN_MULTIPLE_MYELOMA_C_D_DN	203	-0.478251	-1.95354	0	0.00164	0.158	4873
WONG_ENDMETRIUM_CANCER_DN	34	-0.651833	-1.95152	0	0.00168727	0.164	1864
FRIDMAN_IMMORTALIZATION_DN	26	-0.679215	-1.94953	0	0.00178158	0.173	423
ROY_WOUND_BLOOD_VESSEL_UP	31	-0.673247	-1.94742	0	0.00185599	0.179	2083
SHETH_LIVER_CANCER_VS_TXNIP_LOSS_PAM3	51	-0.587255	-1.94499	0	0.00191909	0.185	2530
MEISSNER_NPC_HCP_WITH_H3K4ME3_AND_H3K27ME3	63	-0.564795	-1.94083	0	0.00202068	0.194	3465
YU_MYC_TARGETS_DN	49	-0.592678	-1.9376	0	0.00213789	0.203	3040
LINDVALL_IMMORTALIZED_BY_TERT_DN	51	-0.585995	-1.93695	0	0.00215214	0.206	1394
MANALO_HYPOXIA_UP	157	-0.492706	-1.9368	0	0.00214773	0.207	1728
SCHAEFFER_PROSTATE_DEVELOPMENT_12HR_UP	82	-0.532939	-1.93639	0	0.00214362	0.207	2797
QI_PLASMACYTOMA_UP	225	-0.464283	-1.93636	0	0.00213961	0.208	3337
WOO_LIVER_CANCER_RECURRENCE_UP	79	-0.537099	-1.93361	0	0.00218068	0.214	2036
LEIN_CHOROID_PLEXUS_MARKERS	55	-0.57703	-1.93329	0	0.00218595	0.216	2779
HOSHIDA_LIVER_CANCER_SUBCLASS_S1	216	-0.47322	-1.93239	0	0.00219955	0.218	3854
ALONSO_METASTASIS_EMT_UP	30	-0.650453	-1.93153	0	0.00224053	0.222	2159
SMID_BREAST_CANCER_NORMAL_LIKE_UP	325	-0.452157	-1.93014	0	0.00225322	0.224	3748
NAKAMURA_ADIPOGENESIS_LATE_DN	25	-0.675498	-1.9296	0	0.0022749	0.228	2317
ZHANG_ANTIVIRAL_RESPONSE_TO_RIBAVIRIN_UP	23	-0.697188	-1.92828	0.00208768	0.00229644	0.231	1887
HELLER_HDAC_TARGETS_UP	269	-0.456895	-1.92797	0	0.00229172	0.232	3584
RHEIN_ALL_GLUCOCORTICOID_THERAPY_UP	72	-0.545675	-1.92797	0	0.0022784	0.232	5039
WORSCHECH_TUMOR_REJECTION_UP	41	-0.612051	-1.92786	0	0.00226523	0.232	2786
CORRE_MULTIPLE_MYELOMA_DN	41	-0.617572	-1.92779	0	0.00225221	0.232	2771
ZHOU_INFLAMMATORY_RESPONSE_LIVE_UP	313	-0.447112	-1.92671	0	0.00230744	0.24	4161
NAKAMURA_ADIPOGENESIS_EARLY_DN	24	-0.690328	-1.92505	0	0.00235327	0.245	2317
NABA_ECM_REGULATORS	97	-0.515005	-1.92304	0	0.00244792	0.256	2911
LEE_NEURAL_CREST_STEM_CELL_UP	77	-0.537539	-1.92302	0	0.00243417	0.256	3971
TIAN_TNF_SIGNALING_VIA_NFKB	24	-0.685087	-1.92216	0	0.00243697	0.258	4531
SHIPP_DLBCL_CURED_VS_FATAL_UP	19	-0.738034	-1.92198	0	0.00243985	0.259	1610
PID_SYNDECAN_1_PATHWAY	29	-0.648025	-1.92173	0	0.00243444	0.26	1467
VALK_AML_CLUSTER_5	30	-0.650183	-1.92164	0	0.00242106	0.26	3040
MCBRYAN_PUBERTAL_BREAST_4_5WK_UP	179	-0.476115	-1.92136	0	0.00240783	0.26	3185
PID_AVB3_INTEGRIN_PATHWAY	53	-0.572638	-1.91949	0	0.00251546	0.27	4855
PASINI_SUZ12_TARGETS_DN	246	-0.46176	-1.91937	0	0.00251772	0.272	2986
CHIANG_LIVER_CANCER_SUBCLASS_CTNNB1_DN	120	-0.499036	-1.91584	0	0.00268819	0.288	1599
TONKS_TARGETS_OF_RUNX1_RUNX1T1_FUSION_HSC_UP	153	-0.489635	-1.91492	0	0.00274556	0.295	3347
BENPORATH_ES_WITH_H3K27ME3	434	-0.435873	-1.91412	0	0.00277843	0.3	2577
DURAND_STROMA_S_UP	185	-0.472846	-1.91384	0	0.00276373	0.3	3318
DAVICIONI_PAX_FOXO1_SIGNATURE_IN_ARMS_DN	16	-0.753957	-1.91318	0	0.00276472	0.302	2731
MIYAGAWA_TARGETS_OF_EWSR1_ETS_FUSIONS_UP	180	-0.463948	-1.91273	0	0.00278152	0.305	4275
RADMACHER_AML_PROGNOSIS	61	-0.552754	-1.91237	0	0.00277492	0.305	4118
NIELSEN_GIST_AND_SYNOVIAL_SARCOMA_DN	17	-0.728104	-1.91155	0.00219298	0.00280755	0.309	1841
LI_WILMS_TUMOR_VS_FETAL_KIDNEY_1_UP	147	-0.486764	-1.91022	0	0.00285495	0.315	1516
YAO_TEMPORAL_RESPONSE_TO_PROGESTERONE_CLUSTER_6	56	-0.556735	-1.91016	0	0.00284031	0.315	2972
KANG_IMMORTALIZED_BY_TERT_DN	59	-0.557704	-1.90928	0	0.00284882	0.318	3120
DORN_ADENOVIRUS_INFECTION_24HR_DN	39	-0.607674	-1.90864	0	0.00288009	0.321	4161
DELYS_THYROID_CANCER_DN	151	-0.481625	-1.90777	0	0.00289534	0.324	2839
BERTUCCI_MEDULLARY_VS_DUCTAL_BREAST_CANCER_DN	113	-0.504679	-1.90726	0	0.00289586	0.326	2274
MOREAUX_MULTIPLE_MYELOMA_BY_TACI_UP	245	-0.462178	-1.90683	0	0.00289613	0.328	3339
SENESE_HDAC2_TARGETS_DN	73	-0.538989	-1.90607	0.00242718	0.00289641	0.328	1485
SASAI_RESISTANCE_TO_NEOPLASTIC_TRANSFROMATION	39	-0.603808	-1.90498	0	0.00293321	0.332	1467
SENESE_HDAC1_AND_HDAC2_TARGETS_DN	144	-0.486716	-1.90395	0	0.00297008	0.337	1487
RODRIGUES_NTN1_AND_DCC_TARGETS	29	-0.655384	-1.90325	0	0.0029701	0.338	2424
BOYLAN_MULTIPLE_MYELOMA_PCA1_UP	79	-0.534813	-1.89685	0	0.00324569	0.361	4873
FRASOR_TAMOXIFEN_RESPONSE_UP	47	-0.57972	-1.89546	0	0.00330817	0.365	3815
KEEN_RESPONSE_TO_ROSIGLITAZONE_DN	90	-0.519086	-1.89357	0	0.00337778	0.37	1858
SCHRAETS_MLL_TARGETS_UP	26	-0.665857	-1.89164	0	0.00339709	0.373	3794
ZIRN_TRETINOIN_RESPONSE_WT1_UP	16	-0.745385	-1.89117	0.0021097	0.00340211	0.376	1611
GOLUB_ALL_VS_AML_DN	22	-0.666115	-1.89003	0	0.00344976	0.382	1327
WANG_MLL_TARGETS	162	-0.467297	-1.88899	0	0.00346827	0.384	3474
GAUSSMANN_MLL_AF4_FUSION_TARGETS_G_DN	29	-0.652099	-1.88793	0	0.00352946	0.392	3628
HINATA_NFKB_TARGETS_KERATINOCYTE_UP	66	-0.542204	-1.88744	0	0.00355384	0.396	4802
BERENJENO_ROCK_SIGNALING_NOT_VIA_RHOA_DN	38	-0.603067	-1.88607	0.00449438	0.00359956	0.401	2817
BENPORATH_PRC2_TARGETS	222	-0.461044	-1.88572	0	0.00361085	0.405	2572
ALONSO_METASTASIS_NEURAL_UP	16	-0.732964	-1.88406	0.00441501	0.00366314	0.41	1067
PID_INTEGRIN2_PATHWAY	17	-0.717697	-1.88281	0	0.00371432	0.418	4053
BANDRES_RESPONSE_TO_CARMUSTIN_MGMT_24HR_DN	23	-0.682849	-1.8816	0	0.00377224	0.419	2818
LIEN_BREAST_CARCINOMA_METAPLASTIC	16	-0.7356	-1.88039	0	0.00381605	0.423	1586
RUTELLA_RESPONSE_TO_HGF_UP	357	-0.435286	-1.88006	0	0.00383919	0.427	3067
KEGG_HEMATOPOIETIC_CELL_LINEAGE	58	-0.554515	-1.88003	0	0.00382864	0.428	2234
ZHAN_MULTIPLE_MYELOMA_PR_DN	44	-0.59442	-1.87892	0.00225225	0.00385827	0.432	4492
HOELZEL_NF1_TARGETS_UP	88	-0.516736	-1.87865	0	0.0038543	0.433	2202
PID_IL23_PATHWAY	30	-0.645113	-1.87812	0.00220751	0.00388311	0.437	2670
BIOCARTA_IL10_PATHWAY	17	-0.720312	-1.87725	0	0.00391202	0.441	2380
PID_IL27_PATHWAY	22	-0.687663	-1.8759	0.00211864	0.00398799	0.449	1708
DELYS_THYROID_CANCER_UP	316	-0.43574	-1.87519	0	0.0039903	0.45	3585
RIGGI_EWING_SARCOMA_PROGENITOR_DN	108	-0.493409	-1.87519	0	0.0039728	0.45	1805
APPEL_IMATINIB_RESPONSE	28	-0.644364	-1.8751	0	0.00396834	0.452	2339
REACTOME_YAP1_AND_WWTR1_TAZ_STIMULATED_GENE_EXPRESSION	18	-0.7075	-1.87486	0	0.00396404	0.454	2961
LEE_LIVER_CANCER_ACOX1_DN	37	-0.60651	-1.87467	0	0.00394688	0.454	2524
VERRECCHIA_RESPONSE_TO_TGFB1_C2	20	-0.697898	-1.87456	0	0.00392987	0.454	4053
PHONG_TNF_RESPONSE_VIA_P38_PARTIAL	133	-0.48881	-1.87441	0	0.00393847	0.456	2311
SCHRAETS_MLL_TARGETS_DN	20	-0.697407	-1.87435	0	0.00392164	0.456	3474
GAUSSMANN_MLL_AF4_FUSION_TARGETS_F_UP	122	-0.479773	-1.87368	0	0.00391742	0.458	4086
SAKAI_CHRONIC_HEPATITIS_VS_LIVER_CANCER_DN	25	-0.649754	-1.87337	0	0.00395128	0.462	2448
TAKEDA_TARGETS_OF_NUP98_HOXA9_FUSION_10D_UP	129	-0.483837	-1.8725	0	0.00399124	0.469	2755
FULCHER_INFLAMMATORY_RESPONSE_LECTIN_VS_LPS_DN	409	-0.427241	-1.87165	0	0.00404939	0.475	3547
FERRARI_RESPONSE_TO_FENRETINIDE_UP	16	-0.73507	-1.87147	0	0.00403903	0.476	1928
GRATIAS_RETINOBLASTOMA_16Q24	15	-0.740744	-1.87105	0	0.00404709	0.479	2781
REACTOME_COLLAGEN_FORMATION	27	-0.648205	-1.87102	0.00224215	0.0040303	0.479	1467
MIKKELSEN_ES_ICP_WITH_H3K4ME3_AND_H3K27ME3	57	-0.545365	-1.86989	0	0.00406266	0.485	3833
WIERENGA_STAT5A_TARGETS_DN	158	-0.472289	-1.86978	0	0.00405205	0.485	4978
TAKEDA_TARGETS_OF_NUP98_HOXA9_FUSION_8D_UP	108	-0.495698	-1.86877	0	0.00409621	0.492	3911
TING_SILENCED_BY_DICER	20	-0.699086	-1.86857	0.00429185	0.00408541	0.493	3157
BEIER_GLIOMA_STEM_CELL_DN	57	-0.553825	-1.86837	0	0.0040688	0.493	4468
SMIRNOV_CIRCULATING_ENDOTHELIOCYTES_IN_CANCER_UP	134	-0.480767	-1.86811	0	0.00408245	0.495	3747
KANG_CISPLATIN_RESISTANCE_UP	17	-0.731818	-1.86601	0.00218818	0.00419837	0.505	1442
DUNNE_TARGETS_OF_AML1_MTG8_FUSION_UP	47	-0.568994	-1.86594	0	0.00419342	0.506	5859
KAAB_HEART_ATRIUM_VS_VENTRICLE_UP	174	-0.46007	-1.86477	0	0.00427211	0.514	2770
DUTERTRE_ESTRADIOL_RESPONSE_6HR_DN	72	-0.52208	-1.86455	0	0.00425509	0.514	3330
KEGG_FOCAL_ADHESION	137	-0.473795	-1.86447	0	0.00424411	0.514	4291
REACTOME_HS_GAG_DEGRADATION	15	-0.760063	-1.86361	0	0.00426752	0.519	1094
PID_FRA_PATHWAY	28	-0.6392	-1.86218	0	0.00430901	0.524	3947
LU_AGING_BRAIN_UP	207	-0.45566	-1.8615	0	0.00430404	0.525	3107
TURASHVILI_BREAST_DUCTAL_CARCINOMA_VS_DUCTAL_NORMAL_DN	103	-0.483063	-1.86143	0	0.00429298	0.525	3102
KEGG_LEISHMANIA_INFECTION	65	-0.535845	-1.86142	0.00238663	0.00427628	0.525	1309
JOHANSSON_BRAIN_CANCER_EARLY_VS_LATE_DN	37	-0.594128	-1.86096	0	0.00431732	0.531	2301
BORLAK_LIVER_CANCER_EGF_UP	49	-0.562808	-1.86067	0	0.00432373	0.533	2450
ONDER_CDH1_TARGETS_3_DN	28	-0.642287	-1.86051	0	0.00431858	0.534	2059
REACTOME_INTERFERON_GAMMA_SIGNALING	54	-0.555242	-1.85966	0	0.00436549	0.541	2554
REACTOME_TRANSMISSION_ACROSS_CHEMICAL_SYNAPSES	98	-0.500016	-1.85885	0	0.0043832	0.545	4870
ZHAN_MULTIPLE_MYELOMA_CD1_VS_CD2_UP	58	-0.543952	-1.85799	0	0.00443982	0.548	4976
FRIDMAN_SENESCENCE_UP	60	-0.550023	-1.85728	0	0.00447399	0.55	2781
ZHOU_INFLAMMATORY_RESPONSE_LPS_UP	251	-0.446904	-1.85721	0	0.0044627	0.55	4053
PARK_TRETINOIN_RESPONSE_AND_RARA_PLZF_FUSION	20	-0.681161	-1.85709	0.00217391	0.00444592	0.55	2471
DELACROIX_RAR_TARGETS_DN	15	-0.739812	-1.85674	0	0.00445697	0.552	805
MATTIOLI_MULTIPLE_MYELOMA_WITH_14Q32_TRANSLOCATIONS	35	-0.601002	-1.85653	0.00224719	0.00446217	0.552	1933
DACOSTA_ERCC3_ALLELE_XPCS_VS_TTD_UP	16	-0.717933	-1.85565	0.00211864	0.00447286	0.554	924
VART_KSHV_INFECTION_ANGIOGENIC_MARKERS_DN	81	-0.519802	-1.85477	0	0.00448888	0.557	2033
LINDSTEDT_DENDRITIC_CELL_MATURATION_C	59	-0.549107	-1.85458	0	0.0044888	0.557	5814
ZHENG_FOXP3_TARGETS_UP	22	-0.68047	-1.85395	0	0.00449978	0.56	4088
LABBE_TARGETS_OF_TGFB1_AND_WNT3A_DN	70	-0.524301	-1.85325	0	0.004543	0.567	2524
LABBE_WNT3A_TARGETS_UP	88	-0.501873	-1.85084	0	0.00465079	0.581	3981
BIOCARTA_IL12_PATHWAY	18	-0.73368	-1.84828	0	0.00475835	0.586	1655
REACTOME_GABA_RECEPTOR_ACTIVATION	28	-0.634879	-1.84422	0	0.0049616	0.605	4256
FUJII_YBX1_TARGETS_UP	32	-0.618774	-1.84286	0	0.00505593	0.614	1871
BROWNE_HCMV_INFECTION_48HR_DN	352	-0.420813	-1.8398	0	0.00523013	0.625	4061
REACTOME_RESPONSE_TO_ELEVATED_PLATELET_CYTOSOLIC_CA2_	61	-0.538517	-1.83933	0	0.00523292	0.627	3185
TAKEDA_TARGETS_OF_NUP98_HOXA9_FUSION_16D_UP	112	-0.483472	-1.83844	0	0.00525728	0.629	2755
CHEN_LVAD_SUPPORT_OF_FAILING_HEART_DN	28	-0.632962	-1.83713	0	0.00534926	0.639	3552
ST_ADRENERGIC	28	-0.611036	-1.83594	0.00219298	0.0054357	0.645	2426
GALINDO_IMMUNE_RESPONSE_TO_ENTEROTOXIN	78	-0.510678	-1.8343	0	0.00557459	0.654	4741
DORN_ADENOVIRUS_INFECTION_48HR_DN	35	-0.59559	-1.83417	0.00227273	0.00557561	0.655	443
BANDRES_RESPONSE_TO_CARMUSTIN_MGMT_48HR_DN	103	-0.485753	-1.83013	0	0.00591672	0.678	3265
YAMASHITA_METHYLATED_IN_PROSTATE_CANCER	25	-0.634938	-1.82982	0	0.00593262	0.681	3058
LENAOUR_DENDRITIC_CELL_MATURATION_DN	118	-0.475324	-1.8291	0	0.00597978	0.686	4741
CREIGHTON_ENDOCRINE_THERAPY_RESISTANCE_5	366	-0.421533	-1.82869	0	0.00599991	0.689	3593
UZONYI_RESPONSE_TO_LEUKOTRIENE_AND_THROMBIN	34	-0.599516	-1.82856	0	0.00599457	0.689	1483
CHIARADONNA_NEOPLASTIC_TRANSFORMATION_CDC25_UP	86	-0.503612	-1.82846	0	0.00598408	0.689	1731
REACTOME_EXTRACELLULAR_MATRIX_ORGANIZATION	40	-0.583332	-1.82756	0.00228833	0.0060343	0.693	4164
DEURIG_T_CELL_PROLYMPHOCYTIC_LEUKEMIA_DN	285	-0.428844	-1.8274	0	0.00602394	0.694	3547
ZHAN_MULTIPLE_MYELOMA_CD1_UP	39	-0.572297	-1.82558	0	0.0061811	0.703	6413
WU_SILENCED_BY_METHYLATION_IN_BLADDER_CANCER	39	-0.587011	-1.82534	0	0.00619086	0.704	4692
REACTOME_GABA_B_RECEPTOR_ACTIVATION	21	-0.662359	-1.82474	0.00213675	0.00620506	0.707	4256
HADDAD_T_LYMPHOCYTE_AND_NK_PROGENITOR_DN	55	-0.54146	-1.82444	0	0.0062142	0.709	3058
HAHTOLA_MYCOSIS_FUNGOIDES_CD4_UP	60	-0.528585	-1.82386	0	0.00624325	0.709	1877
CROONQUIST_IL6_DEPRIVATION_UP	15	-0.741882	-1.82256	0.00201207	0.00634225	0.713	2536
HOELZEL_NF1_TARGETS_DN	61	-0.52707	-1.82188	0	0.00637086	0.715	2969
BREDEMEYER_RAG_SIGNALING_VIA_ATM_NOT_VIA_NFKB_UP	37	-0.586622	-1.82163	0.00223214	0.00636455	0.716	4184
MEISSNER_BRAIN_HCP_WITH_H3K4ME2_AND_H3K27ME3	25	-0.63739	-1.82068	0.00212314	0.00640248	0.717	5246
PEDRIOLI_MIR31_TARGETS_UP	114	-0.47703	-1.81672	0	0.0067454	0.741	2476
NABA_COLLAGENS	16	-0.708634	-1.81416	0.00650759	0.00697344	0.752	1467
ODONNELL_TFRC_TARGETS_UP	281	-0.423865	-1.81272	0	0.00709282	0.757	3159
REACTOME_ACTIVATION_OF_KAINATE_RECEPTORS_UPON_GLUTAMATE_BINDING	22	-0.656466	-1.81231	0.00212314	0.00711825	0.759	3703
HALMOS_CEBPA_TARGETS_DN	27	-0.625038	-1.81084	0.00431035	0.00727024	0.767	3020
WANG_CLASSIC_ADIPOGENIC_TARGETS_OF_PPARG	23	-0.636772	-1.81046	0	0.00729431	0.771	3151
REACTOME_DEVELOPMENTAL_BIOLOGY	273	-0.425878	-1.80889	0	0.0074003	0.778	3501
LEE_TARGETS_OF_PTCH1_AND_SUFU_DN	48	-0.55356	-1.80783	0	0.0074384	0.781	3465
MARTENS_TRETINOIN_RESPONSE_UP	313	-0.419222	-1.80729	0	0.00745732	0.783	3206
RICKMAN_HEAD_AND_NECK_CANCER_A	47	-0.557121	-1.8068	0	0.0074956	0.786	1471
DUTERTRE_ESTRADIOL_RESPONSE_24HR_DN	406	-0.40855	-1.80624	0	0.00752886	0.788	2844
TURASHVILI_BREAST_LOBULAR_CARCINOMA_VS_LOBULAR_NORMAL_UP	59	-0.523371	-1.80571	0	0.00757109	0.794	2817
REACTOME_A_TETRASACCHARIDE_LINKER_SEQUENCE_IS_REQUIRED_FOR_GAG_SYNTHESIS	15	-0.713791	-1.804	0.00434783	0.00772736	0.806	1094
REACTOME_AXON_GUIDANCE	172	-0.448482	-1.80297	0	0.00776848	0.809	4902
WANG_RESPONSE_TO_BEXAROTENE_DN	19	-0.663556	-1.80271	0	0.00775803	0.81	2664
GHANDHI_DIRECT_IRRADIATION_UP	72	-0.514906	-1.80263	0	0.00774299	0.81	2700
KEGG_ANTIGEN_PROCESSING_AND_PRESENTATION	53	-0.541409	-1.80063	0.00239234	0.00797643	0.819	1850
TAKEDA_TARGETS_OF_NUP98_HOXA9_FUSION_3D_DN	23	-0.652842	-1.8006	0.00217865	0.0079702	0.82	4517
BERNARD_PPAPDC1B_TARGETS_DN	41	-0.56548	-1.79751	0	0.00827517	0.836	2524
KAN_RESPONSE_TO_ARSENIC_TRIOXIDE	92	-0.492495	-1.79648	0	0.00835163	0.84	1356
WANG_ESOPHAGUS_CANCER_VS_NORMAL_UP	92	-0.489719	-1.79632	0	0.0083304	0.84	2697
IZADPANAH_STEM_CELL_ADIPOSE_VS_BONE_DN	64	-0.521306	-1.79302	0	0.00869088	0.855	1252
REACTOME_HEPARAN_SULFATE_HEPARIN_HS_GAG_METABOLISM	31	-0.608916	-1.79263	0	0.00872363	0.858	1456
WAMUNYOKOLI_OVARIAN_CANCER_GRADES_1_2_DN	52	-0.531539	-1.79233	0	0.00873375	0.859	3192
CHNG_MULTIPLE_MYELOMA_HYPERPLOID_DN	27	-0.61422	-1.79186	0	0.00876605	0.861	4301
RICKMAN_TUMOR_DIFFERENTIATED_WELL_VS_MODERATELY_UP	90	-0.488598	-1.79104	0	0.00879817	0.862	4107
SEITZ_NEOPLASTIC_TRANSFORMATION_BY_8P_DELETION_UP	56	-0.522848	-1.79	0	0.00886662	0.864	3481
REACTOME_PLATELET_ACTIVATION_SIGNALING_AND_AGGREGATION	150	-0.457422	-1.78988	0	0.00884855	0.865	2992
LI_INDUCED_T_TO_NATURAL_KILLER_UP	267	-0.420932	-1.78978	0	0.0088352	0.865	2799
ISSAEVA_MLL2_TARGETS	39	-0.578648	-1.78869	0	0.00894241	0.87	2705
CROONQUIST_NRAS_SIGNALING_UP	39	-0.588388	-1.78833	0	0.00895597	0.872	3659
LINDSTEDT_DENDRITIC_CELL_MATURATION_D	58	-0.528004	-1.78788	0	0.00899166	0.875	2702
HELLER_HDAC_TARGETS_SILENCED_BY_METHYLATION_UP	353	-0.414246	-1.78765	0	0.008978	0.875	3677
PHONG_TNF_TARGETS_UP	51	-0.545319	-1.78742	0	0.0089821	0.877	2863
REACTOME_GLYCOSAMINOGLYCAN_METABOLISM	69	-0.51498	-1.78646	0.00251256	0.00905729	0.881	1552
SHIPP_DLBCL_VS_FOLLICULAR_LYMPHOMA_DN	33	-0.575983	-1.78592	0.00221729	0.00912307	0.883	4819
KIM_MYCL1_AMPLIFICATION_TARGETS_DN	17	-0.682627	-1.78587	0.00206612	0.00910471	0.884	1569
REACTOME_CHONDROITIN_SULFATE_DERMATAN_SULFATE_METABOLISM	33	-0.590646	-1.78479	0	0.0092008	0.888	1094
FERRANDO_TAL1_NEIGHBORS	19	-0.671306	-1.78459	0.00421053	0.00919974	0.888	2631
HOSHIDA_LIVER_CANCER_SURVIVAL_UP	46	-0.550741	-1.78315	0	0.00928603	0.888	4910
BENPORATH_EED_TARGETS	466	-0.399012	-1.78275	0	0.00930225	0.891	2681
LI_CISPLATIN_RESISTANCE_DN	18	-0.682763	-1.7826	0	0.00930095	0.891	477
JAEGER_METASTASIS_DN	136	-0.457093	-1.78201	0	0.00933913	0.892	3016
MOREAUX_B_LYMPHOCYTE_MATURATION_BY_TACI_UP	63	-0.515339	-1.78177	0	0.00935102	0.892	4343
JOHNSTONE_PARVB_TARGETS_1_DN	49	-0.536598	-1.7814	0	0.00936251	0.893	2811
KEGG_ARRHYTHMOGENIC_RIGHT_VENTRICULAR_CARDIOMYOPATHY_ARVC	42	-0.557167	-1.78093	0	0.00936121	0.895	3808
REACTOME_PD1_SIGNALING	15	-0.717421	-1.7808	0.00217865	0.00936406	0.895	1841
HOFMANN_MYELODYSPLASTIC_SYNDROM_LOW_RISK_UP	17	-0.680284	-1.78043	0	0.00938834	0.897	271
RASHI_RESPONSE_TO_IONIZING_RADIATION_2	106	-0.477959	-1.77962	0	0.00946808	0.898	1990
SENESE_HDAC1_TARGETS_DN	166	-0.44104	-1.77935	0	0.00947489	0.899	3714
FLECHNER_BIOPSY_KIDNEY_TRANSPLANT_REJECTED_VS_OK_UP	82	-0.500513	-1.77916	0	0.00947298	0.899	2808
VANHARANTA_UTERINE_FIBROID_UP	32	-0.592644	-1.77797	0.00215054	0.00956413	0.905	1467
VALK_AML_CLUSTER_9	26	-0.622655	-1.77695	0.00222222	0.00965021	0.908	3005
HASLINGER_B_CLL_WITH_MUTATED_VH_GENES	17	-0.695959	-1.77492	0.00817996	0.00984922	0.914	1519
MIKKELSEN_IPS_ICP_WITH_H3K4ME3_AND_H327ME3	58	-0.522362	-1.77432	0	0.00987157	0.917	3833
PEDRIOLI_MIR31_TARGETS_DN	285	-0.416936	-1.77352	0	0.00996859	0.92	3771
PEREZ_TP63_TARGETS	221	-0.422085	-1.77321	0	0.00996146	0.92	4055
SANA_TNF_SIGNALING_UP	67	-0.510452	-1.77235	0	0.0100947	0.922	2697
DAVIES_MULTIPLE_MYELOMA_VS_MGUS_DN	28	-0.609062	-1.77146	0	0.0101409	0.923	3533
HALMOS_CEBPA_TARGETS_UP	40	-0.561832	-1.77052	0	0.0102035	0.923	3302
KEGG_CHEMOKINE_SIGNALING_PATHWAY	140	-0.454945	-1.77016	0	0.0102204	0.923	3316
NABA_SECRETED_FACTORS	144	-0.445886	-1.76916	0	0.010344	0.925	1629
KEGG_GLYCOSAMINOGLYCAN_DEGRADATION	16	-0.688963	-1.76842	0.00618557	0.0103973	0.928	931
ROSS_ACUTE_MYELOID_LEUKEMIA_CBF	62	-0.510726	-1.76799	0	0.0104456	0.929	2897
PHONG_TNF_RESPONSE_NOT_VIA_P38	278	-0.413619	-1.76711	0	0.0105436	0.931	5590
DEMAGALHAES_AGING_UP	47	-0.542194	-1.76663	0	0.0105877	0.933	3772
KIM_WT1_TARGETS_12HR_UP	117	-0.459915	-1.76649	0	0.0105873	0.933	3944
CEBALLOS_TARGETS_OF_TP53_AND_MYC_DN	34	-0.581844	-1.76607	0.00424628	0.010615	0.934	2770
REACTOME_NCAM1_INTERACTIONS	22	-0.642405	-1.76583	0.0021978	0.0106266	0.935	2437
LEE_AGING_MUSCLE_DN	38	-0.568018	-1.7647	0.00239234	0.010758	0.937	1467
KOKKINAKIS_METHIONINE_DEPRIVATION_96HR_UP	102	-0.47798	-1.76439	0	0.0107773	0.938	2149
DAZARD_UV_RESPONSE_CLUSTER_G2	25	-0.608693	-1.76359	0	0.0108519	0.941	1326
BACOLOD_RESISTANCE_TO_ALKYLATING_AGENTS_UP	18	-0.674776	-1.76226	0	0.0109296	0.942	2760
MAHADEVAN_RESPONSE_TO_MP470_UP	16	-0.680759	-1.76021	0.00828157	0.0111433	0.946	1394
WAMUNYOKOLI_OVARIAN_CANCER_LMP_DN	155	-0.446953	-1.75966	0	0.0111804	0.948	3086
KIM_WT1_TARGETS_UP	167	-0.438852	-1.75963	0	0.0111508	0.948	3315
CHYLA_CBFA2T3_TARGETS_UP	285	-0.420903	-1.75856	0	0.0112433	0.951	2717
BROWNE_HCMV_INFECTION_12HR_DN	73	-0.500587	-1.75828	0	0.0112573	0.951	1727
BOQUEST_STEM_CELL_DN	150	-0.446001	-1.75691	0	0.0114076	0.954	3535
ADDYA_ERYTHROID_DIFFERENTIATION_BY_HEMIN	65	-0.50691	-1.75665	0.00234742	0.0113974	0.954	2760
LUCAS_HNF4A_TARGETS_UP	43	-0.535769	-1.75571	0	0.0114922	0.955	2256
BROWNE_HCMV_INFECTION_2HR_UP	28	-0.605057	-1.75364	0.00221729	0.0117407	0.96	4161
THEILGAARD_NEUTROPHIL_AT_SKIN_WOUND_UP	73	-0.503728	-1.75129	0	0.01195	0.963	3115
JECHLINGER_EPITHELIAL_TO_MESENCHYMAL_TRANSITION_DN	57	-0.518977	-1.75034	0.00232558	0.012027	0.963	3421
PLASARI_TGFB1_TARGETS_10HR_DN	184	-0.434364	-1.75	0	0.0120533	0.963	3638
CHICAS_RB1_TARGETS_SENESCENT	453	-0.393047	-1.74928	0	0.0121219	0.965	3701
ULE_SPLICING_VIA_NOVA2	34	-0.560871	-1.74928	0.00683371	0.0120906	0.965	3397
PETROVA_PROX1_TARGETS_DN	51	-0.530599	-1.74813	0	0.0122436	0.967	1662
HECKER_IFNB1_TARGETS	85	-0.477608	-1.74789	0	0.0122311	0.967	4433
TONKS_TARGETS_OF_RUNX1_RUNX1T1_FUSION_MONOCYTE_DN	42	-0.558494	-1.74711	0.00222717	0.0122763	0.967	3330
THUM_SYSTOLIC_HEART_FAILURE_UP	344	-0.405315	-1.74707	0	0.0122488	0.967	3024
ROZANOV_MMP14_TARGETS_SUBSET	21	-0.640292	-1.74701	0.00440529	0.0122441	0.967	1077
LIU_CMYB_TARGETS_UP	136	-0.451769	-1.7463	0	0.0123036	0.967	4154
BROWN_MYELOID_CELL_DEVELOPMENT_UP	131	-0.448888	-1.7456	0	0.0123473	0.968	5162
DANG_REGULATED_BY_MYC_DN	211	-0.428509	-1.74488	0	0.0123917	0.97	1957
LINDGREN_BLADDER_CANCER_CLUSTER_2A_DN	128	-0.460092	-1.74371	0	0.0125217	0.972	2159
SANSOM_APC_TARGETS_DN	267	-0.415249	-1.74343	0	0.0125463	0.972	3401
LABBE_TGFB1_TARGETS_DN	59	-0.507011	-1.74302	0	0.0125926	0.972	3302
CUI_TCF21_TARGETS_UP	23	-0.6308	-1.74259	0.00441501	0.0126129	0.972	1324
KANG_GIST_WITH_PDGFRA_UP	35	-0.569924	-1.74223	0.00217865	0.0126368	0.972	2083
LINDGREN_BLADDER_CANCER_HIGH_RECURRENCE	39	-0.549033	-1.74213	0.00465116	0.012631	0.972	4007
ZWANG_CLASS_1_TRANSIENTLY_INDUCED_BY_EGF	371	-0.3976	-1.7419	0	0.0126401	0.972	2830
JEON_SMAD6_TARGETS_UP	17	-0.675308	-1.74174	0.00625	0.0126454	0.972	1871
BURTON_ADIPOGENESIS_8	72	-0.495696	-1.74154	0	0.0126398	0.972	3541
IVANOVSKA_MIR106B_TARGETS	79	-0.48503	-1.74025	0	0.0128279	0.972	3681
CHANG_IMMORTALIZED_BY_HPV31_UP	66	-0.495975	-1.73994	0	0.0128327	0.972	3971
PODAR_RESPONSE_TO_ADAPHOSTIN_UP	139	-0.446738	-1.73977	0	0.012823	0.972	3143
CROONQUIST_NRAS_VS_STROMAL_STIMULATION_DN	83	-0.477871	-1.73866	0	0.0129513	0.972	1226
BRUECKNER_TARGETS_OF_MIRLET7A3_DN	54	-0.50708	-1.73837	0	0.012956	0.972	2631
REACTOME_GROWTH_HORMONE_RECEPTOR_SIGNALING	19	-0.658507	-1.73793	0.00215517	0.0129892	0.973	2839
UDAYAKUMAR_MED1_TARGETS_DN	212	-0.418327	-1.73719	0	0.0130734	0.973	3731
PEDERSEN_METASTASIS_BY_ERBB2_ISOFORM_1	34	-0.564643	-1.73706	0.00453515	0.0130635	0.973	1728
HOFFMANN_IMMATURE_TO_MATURE_B_LYMPHOCYTE_UP	37	-0.552664	-1.73437	0	0.0134102	0.975	1902
SASSON_RESPONSE_TO_GONADOTROPHINS_DN	77	-0.479899	-1.73407	0	0.0134244	0.975	2817
SANA_RESPONSE_TO_IFNG_UP	65	-0.503621	-1.73401	0.00245098	0.0134063	0.975	4110
REACTOME_ION_CHANNEL_TRANSPORT	27	-0.599927	-1.73363	0.00440529	0.0134381	0.975	983
PAPASPYRIDONOS_UNSTABLE_ATEROSCLEROTIC_PLAQUE_DN	27	-0.607137	-1.73352	0.00445434	0.0134274	0.975	1481
SHEDDEN_LUNG_CANCER_GOOD_SURVIVAL_A4	148	-0.437441	-1.73222	0	0.013623	0.976	4335
REACTOME_SEMA4D_INDUCED_CELL_MIGRATION_AND_GROWTH_CONE_COLLAPSE	23	-0.625914	-1.73162	0.00453515	0.0136863	0.976	4000
AMIT_SERUM_RESPONSE_40_MCF10A	28	-0.588837	-1.73125	0.00865801	0.0136962	0.976	2159
LABBE_TARGETS_OF_TGFB1_AND_WNT3A_UP	79	-0.484431	-1.73111	0	0.0136781	0.976	3700
KEGG_DILATED_CARDIOMYOPATHY	49	-0.522793	-1.73079	0	0.0136843	0.976	3667
NEWMAN_ERCC6_TARGETS_UP	20	-0.649724	-1.72979	0.00217865	0.013792	0.976	2530
GU_PDEF_TARGETS_UP	55	-0.518772	-1.72949	0	0.0137844	0.976	63
RAGHAVACHARI_PLATELET_SPECIFIC_GENES	65	-0.499015	-1.72864	0	0.0138605	0.977	3636
KEGG_GAP_JUNCTION	62	-0.508884	-1.72772	0.00257732	0.0139745	0.978	3251
DORN_ADENOVIRUS_INFECTION_32HR_DN	34	-0.561028	-1.72707	0.00448431	0.0140556	0.979	443
CHICAS_RB1_TARGETS_GROWING	187	-0.429984	-1.72608	0	0.0141859	0.98	3768
SCHLESINGER_METHYLATED_DE_NOVO_IN_CANCER	48	-0.524895	-1.72506	0.00464037	0.0143187	0.981	2572
PLASARI_TGFB1_SIGNALING_VIA_NFIC_10HR_UP	36	-0.550797	-1.72289	0	0.0146626	0.986	1871
RODWELL_AGING_KIDNEY_UP	391	-0.390074	-1.72163	0	0.0148358	0.986	2818
LI_WILMS_TUMOR_VS_FETAL_KIDNEY_2_DN	34	-0.55445	-1.72049	0.00220751	0.0150073	0.987	1824
TONKS_TARGETS_OF_RUNX1_RUNX1T1_FUSION_SUSTAINDED_IN_ERYTHROCYTE_UP	33	-0.553294	-1.71904	0	0.0152502	0.99	3474
MIKKELSEN_ES_ICP_WITH_H3K27ME3	19	-0.663349	-1.71879	0.00851064	0.0152493	0.99	5368
TONKS_TARGETS_OF_RUNX1_RUNX1T1_FUSION_GRANULOCYTE_UP	44	-0.531883	-1.71874	0.00229885	0.0152381	0.99	3271
VALK_AML_CLUSTER_3	28	-0.583672	-1.71834	0.00656455	0.0152847	0.99	4434
BILD_HRAS_ONCOGENIC_SIGNATURE	192	-0.423193	-1.71764	0	0.015402	0.99	4069
TAKEDA_TARGETS_OF_NUP98_HOXA9_FUSION_3D_UP	131	-0.438263	-1.71751	0	0.015384	0.99	3975
PID_AMB2_NEUTROPHILS_PATHWAY	31	-0.568957	-1.71558	0.00222222	0.0156635	0.99	4814
ODONNELL_METASTASIS_UP	47	-0.521691	-1.71412	0	0.0158504	0.991	4385
BERENJENO_TRANSFORMED_BY_RHOA_FOREVER_DN	26	-0.602865	-1.71398	0	0.0158446	0.991	2050
LUI_THYROID_CANCER_CLUSTER_1	47	-0.523541	-1.71286	0.004329	0.0159839	0.991	3353
ZHAN_MULTIPLE_MYELOMA_LB_DN	38	-0.542889	-1.71279	0.00461894	0.015961	0.991	4755
YAGI_AML_FAB_MARKERS	168	-0.431371	-1.71241	0	0.0159918	0.991	2141
TURASHVILI_BREAST_LOBULAR_CARCINOMA_VS_LOBULAR_NORMAL_DN	46	-0.526611	-1.71175	0.00505051	0.0160497	0.991	1963
HOLLERN_SOLID_NODULAR_BREAST_TUMOR_DN	22	-0.618997	-1.71149	0.00416667	0.016047	0.991	1435
WATANABE_ULCERATIVE_COLITIS_WITH_CANCER_UP	15	-0.678948	-1.71074	0.00840336	0.0161304	0.992	2743
MCLACHLAN_DENTAL_CARIES_DN	53	-0.498386	-1.71038	0.00234742	0.0161835	0.993	3179
IZADPANAH_STEM_CELL_ADIPOSE_VS_BONE_UP	99	-0.455953	-1.71036	0	0.0161541	0.993	2283
HIRSCH_CELLULAR_TRANSFORMATION_SIGNATURE_UP	213	-0.416414	-1.71021	0	0.0161382	0.993	3143
HERNANDEZ_ABERRANT_MITOSIS_BY_DOCETACEL_2NM_DN	20	-0.63766	-1.71013	0.00218818	0.0161155	0.993	1382
ALCALAY_AML_BY_NPM1_LOCALIZATION_UP	106	-0.457456	-1.70872	0	0.0163297	0.993	2843
YAO_HOXA10_TARGETS_VIA_PROGESTERONE_UP	53	-0.505447	-1.70622	0.00502513	0.0167545	0.994	3386
REACTOME_G_PROTEIN_BETA_GAMMA_SIGNALLING	21	-0.630941	-1.70621	0.0021978	0.0167209	0.994	1514
PID_HES_HEY_PATHWAY	40	-0.538751	-1.70563	0	0.0168144	0.994	2721
INGRAM_SHH_TARGETS_DN	44	-0.52777	-1.70492	0	0.0169166	0.994	1467
KIM_MYCN_AMPLIFICATION_TARGETS_DN	84	-0.466721	-1.70449	0	0.0169703	0.994	3636
DAWSON_METHYLATED_IN_LYMPHOMA_TCL1	28	-0.584607	-1.70417	0.0021978	0.0170141	0.994	2636
SCHAEFFER_PROSTATE_DEVELOPMENT_48HR_UP	307	-0.399513	-1.704	0	0.0169933	0.994	3876
SATO_SILENCED_BY_DEACETYLATION_IN_PANCREATIC_CANCER	30	-0.574279	-1.70349	0.00892857	0.0170437	0.994	1790
KEGG_PRION_DISEASES	28	-0.575793	-1.70077	0.00215517	0.0175399	0.994	1309
SASSON_RESPONSE_TO_FORSKOLIN_DN	78	-0.473649	-1.70075	0	0.0175051	0.994	2817
GAL_LEUKEMIC_STEM_CELL_DN	205	-0.420268	-1.70016	0	0.0176182	0.994	4858
MOHANKUMAR_HOXA1_TARGETS_DN	101	-0.458161	-1.70008	0	0.0176184	0.994	1928
FLORIO_NEOCORTEX_BASAL_RADIAL_GLIA_UP	163	-0.431061	-1.69979	0.00295858	0.0176193	0.994	2697
HELLER_SILENCED_BY_METHYLATION_UP	236	-0.409363	-1.69625	0	0.0182747	0.994	3516
REACTOME_NEUROTRANSMITTER_RECEPTOR_BINDING_AND_DOWNSTREAM_TRANSMISSION_IN_THE_POSTSYNAPTIC_CELL	75	-0.482249	-1.69573	0	0.0183119	0.995	4870
MASSARWEH_TAMOXIFEN_RESISTANCE_UP	451	-0.381863	-1.69563	0	0.0182857	0.995	3330
TOMLINS_PROSTATE_CANCER_DN	34	-0.552401	-1.69465	0.00652174	0.0184515	0.995	3700
HUANG_DASATINIB_RESISTANCE_UP	65	-0.493676	-1.69199	0	0.0189177	0.996	1909
MISHRA_CARCINOMA_ASSOCIATED_FIBROBLAST_UP	18	-0.644969	-1.69194	0.00205761	0.0188839	0.996	3673
MANTOVANI_NFKB_TARGETS_UP	28	-0.578229	-1.69184	0.00470588	0.0188596	0.996	2670
VERHAAK_AML_WITH_NPM1_MUTATED_DN	198	-0.410149	-1.69162	0	0.0188608	0.996	2675
YORDY_RECIPROCAL_REGULATION_BY_ETS1_AND_SP100_UP	16	-0.68179	-1.69004	0.00636943	0.0191831	0.996	2246
REACTOME_NEURONAL_SYSTEM	138	-0.433542	-1.68977	0	0.0191834	0.996	4870
REACTOME_SMOOTH_MUSCLE_CONTRACTION	17	-0.654485	-1.68957	0.00842105	0.0191992	0.997	5139
ODONNELL_TARGETS_OF_MYC_AND_TFRC_UP	74	-0.476051	-1.68879	0.00238095	0.0193513	0.997	1537
DOANE_RESPONSE_TO_ANDROGEN_DN	198	-0.416549	-1.68845	0	0.0193914	0.997	3577
BOYLAN_MULTIPLE_MYELOMA_PCA3_UP	59	-0.496905	-1.6883	0	0.0193884	0.997	1859
LEE_LIVER_CANCER_DENA_UP	42	-0.526798	-1.68736	0.00235849	0.0195651	0.998	2779
PILON_KLF1_TARGETS_UP	372	-0.386407	-1.68699	0	0.0196015	0.998	3667
GAVIN_FOXP3_TARGETS_CLUSTER_P7	70	-0.479693	-1.68455	0	0.0200866	0.999	2476
REACTOME_MUSCLE_CONTRACTION	28	-0.589085	-1.68306	0.00441501	0.0204381	0.999	4000
REACTOME_NCAM_SIGNALING_FOR_NEURITE_OUT_GROWTH	46	-0.520694	-1.68222	0.00225734	0.0205706	0.999	4289
TONKS_TARGETS_OF_RUNX1_RUNX1T1_FUSION_HSC_DN	156	-0.425559	-1.68128	0	0.0206838	0.999	2755
REACTOME_INTEGRIN_CELL_SURFACE_INTERACTIONS	59	-0.489239	-1.68104	0.00479616	0.0206869	0.999	4053
KANNAN_TP53_TARGETS_UP	48	-0.510301	-1.68075	0	0.0206996	0.999	2876
MCBRYAN_PUBERTAL_TGFB1_TARGETS_UP	139	-0.432316	-1.68044	0	0.0207305	0.999	3675
CERVERA_SDHB_TARGETS_1_DN	19	-0.629946	-1.67995	0.00840336	0.0208194	0.999	2931
LIM_MAMMARY_LUMINAL_PROGENITOR_UP	30	-0.560148	-1.67955	0.00452489	0.0208653	0.999	3243
SENGUPTA_NASOPHARYNGEAL_CARCINOMA_DN	161	-0.420139	-1.6784	0	0.0210685	0.999	5028
COWLING_MYCN_TARGETS	21	-0.611695	-1.67637	0.0113122	0.0214301	0.999	3095
SCHLINGEMANN_SKIN_CARCINOGENESIS_TPA_DN	20	-0.614076	-1.67627	0.0042735	0.0214018	0.999	1467
RAMASWAMY_METASTASIS_DN	35	-0.54184	-1.67572	0.00228311	0.0214911	0.999	4284
OSWALD_HEMATOPOIETIC_STEM_CELL_IN_COLLAGEN_GEL_UP	201	-0.412011	-1.67564	0	0.0214568	0.999	3714
WILCOX_RESPONSE_TO_PROGESTERONE_DN	36	-0.548074	-1.67561	0.0111857	0.0214257	0.999	2159
STEARMAN_TUMOR_FIELD_EFFECT_UP	29	-0.573067	-1.67511	0.00446429	0.0214752	0.999	6139
HOLLERN_SQUAMOUS_BREAST_TUMOR	48	-0.511149	-1.67445	0.00226757	0.0215626	0.999	2817
KONDO_EZH2_TARGETS	158	-0.420185	-1.67428	0	0.0215522	0.999	2936
REACTOME_PEPTIDE_LIGAND_BINDING_RECEPTORS	61	-0.486859	-1.67415	0.00485437	0.0215388	0.999	2786
HADDAD_T_LYMPHOCYTE_AND_NK_PROGENITOR_UP	60	-0.48809	-1.67331	0	0.0217358	0.999	2488
SUNG_METASTASIS_STROMA_UP	92	-0.457019	-1.67297	0	0.0218111	0.999	1881
AZARE_NEOPLASTIC_TRANSFORMATION_BY_STAT3_UP	86	-0.456621	-1.67269	0	0.0218151	0.999	3683
REACTOME_GPCR_DOWNSTREAM_SIGNALING	226	-0.401228	-1.67227	0	0.0218433	0.999	4256
DAVICIONI_MOLECULAR_ARMS_VS_ERMS_DN	128	-0.433768	-1.66925	0	0.0224918	0.999	3301
VERHAAK_GLIOBLASTOMA_PRONEURAL	111	-0.440069	-1.66911	0	0.0224998	0.999	4132
CHEN_PDGF_TARGETS	15	-0.680739	-1.66813	0.0147992	0.0226781	0.999	2875
MIKKELSEN_IPS_ICP_WITH_H3K27ME3	21	-0.614539	-1.66747	0.0151188	0.0227765	0.999	3940
EPPERT_CE_HSC_LSC	32	-0.555735	-1.66692	0.00671141	0.0228832	0.999	2280
PEREZ_TP53_AND_TP63_TARGETS	124	-0.435389	-1.66658	0	0.0229168	1	1566
WESTON_VEGFA_TARGETS_6HR	33	-0.553432	-1.66573	0.00659341	0.0230491	1	2670
SMID_BREAST_CANCER_BASAL_DN	446	-0.375951	-1.66516	0	0.0230967	1	4515
REACTOME_INHIBITION_OF_INSULIN_SECRETION_BY_ADRENALINE_NORADRENALINE	16	-0.645859	-1.66421	0.00628931	0.0232799	1	3703
SMID_BREAST_CANCER_RELAPSE_IN_BONE_UP	56	-0.490225	-1.66419	0.00224719	0.0232347	1	2271
LANDIS_BREAST_CANCER_PROGRESSION_DN	54	-0.49112	-1.66407	0.00223714	0.0232244	1	1467
BASSO_CD40_SIGNALING_DN	59	-0.490273	-1.66376	0.00476191	0.0232601	1	3738
PID_ATF2_PATHWAY	50	-0.511077	-1.66095	0.00492611	0.0239325	1	3663
FOSTER_TOLERANT_MACROPHAGE_DN	358	-0.38085	-1.66049	0	0.0240064	1	2448
PID_KIT_PATHWAY	47	-0.502123	-1.66046	0.00444444	0.0239689	1	4508
GAUSSMANN_MLL_AF4_FUSION_TARGETS_F_DN	27	-0.567826	-1.65973	0.0108696	0.0241075	1	3949
RODWELL_AGING_KIDNEY_NO_BLOOD_UP	152	-0.421566	-1.65973	0	0.0240613	1	2675
KANG_DOXORUBICIN_RESISTANCE_DN	18	-0.632862	-1.65947	0.0152838	0.0240838	1	3615
KEGG_REGULATION_OF_ACTIN_CYTOSKELETON	156	-0.420891	-1.65883	0	0.0242089	1	5396
BERENJENO_TRANSFORMED_BY_RHOA_DN	320	-0.388809	-1.65835	0	0.0242789	1	3052
ZHANG_RESPONSE_TO_IKK_INHIBITOR_AND_TNF_UP	182	-0.404903	-1.65816	0	0.0242779	1	4683
ST_G_ALPHA_I_PATHWAY	29	-0.568357	-1.6579	0.00671141	0.0242996	1	4440
REACTOME_HEMOSTASIS	335	-0.380923	-1.65677	0	0.024546	1	3120
ZWANG_CLASS_2_TRANSIENTLY_INDUCED_BY_EGF	31	-0.549815	-1.65636	0.0110375	0.0246061	1	3294
PEPPER_CHRONIC_LYMPHOCYTIC_LEUKEMIA_UP	24	-0.582561	-1.65546	0.00413223	0.0247747	1	2808
PID_IL8_CXCR1_PATHWAY	23	-0.592975	-1.65525	0.00422833	0.0247756	1	2799
SHEPARD_BMYB_MORPHOLINO_DN	139	-0.417246	-1.65278	0	0.0253202	1	3831
PID_WNT_SIGNALING_PATHWAY	18	-0.622578	-1.65199	0.0110375	0.0254349	1	2033
BIOCARTA_ETS_PATHWAY	18	-0.623252	-1.64953	0.0223214	0.0261029	1	4517
RODRIGUES_NTN1_TARGETS_DN	113	-0.432317	-1.64951	0	0.0260569	1	2698
ZHANG_TLX_TARGETS_60HR_UP	221	-0.398024	-1.64708	0	0.0266456	1	3109
KEGG_LEUKOCYTE_TRANSENDOTHELIAL_MIGRATION	88	-0.444731	-1.64684	0.00238663	0.0266601	1	4877
LUI_THYROID_CANCER_PAX8_PPARG_UP	39	-0.526958	-1.64586	0.00232019	0.026856	1	3361
MIKKELSEN_IPS_WITH_HCP_H3K27ME3	25	-0.582211	-1.64579	0.00674157	0.0268254	1	553
KEGG_COMPLEMENT_AND_COAGULATION_CASCADES	36	-0.535	-1.64563	0.00635593	0.0268173	1	2675
TSAI_RESPONSE_TO_RADIATION_THERAPY	26	-0.581494	-1.64519	0.010989	0.0269046	1	944
HOEGERKORP_CD44_TARGETS_DIRECT_UP	21	-0.606921	-1.64466	0.0136054	0.027014	1	2804
ZHU_CMV_8_HR_DN	41	-0.513719	-1.64372	0.00692841	0.0271856	1	3533
BRUINS_UVC_RESPONSE_VIA_TP53_GROUP_D	178	-0.403887	-1.64372	0	0.0271356	1	2972
WINNEPENNINCKX_MELANOMA_METASTASIS_DN	25	-0.573401	-1.64328	0.00898876	0.0271952	1	4597
LI_CISPLATIN_RESISTANCE_UP	20	-0.61248	-1.64204	0.0114155	0.0274986	1	4911
KANG_FLUOROURACIL_RESISTANCE_UP	17	-0.62768	-1.64115	0.0163599	0.0277143	1	2565
ROYLANCE_BREAST_CANCER_16Q_COPY_NUMBER_UP	41	-0.512553	-1.64039	0.00869565	0.0278693	1	5172
REACTOME_INWARDLY_RECTIFYING_K_CHANNELS	15	-0.653223	-1.63971	0.0162272	0.0280234	1	4256
KHETCHOUMIAN_TRIM24_TARGETS_UP	38	-0.519367	-1.63938	0.00704225	0.0280613	1	2632
CHEN_ETV5_TARGETS_SERTOLI	16	-0.649812	-1.63936	0.021692	0.0280184	1	1911
GAJATE_RESPONSE_TO_TRABECTEDIN_UP	56	-0.481324	-1.63906	0.00229358	0.0280434	1	2609
HANN_RESISTANCE_TO_BCL2_INHIBITOR_UP	16	-0.655287	-1.63856	0.0130152	0.0280894	1	2799
BORCZUK_MALIGNANT_MESOTHELIOMA_DN	68	-0.469894	-1.63824	0.00246914	0.0281247	1	4020
PLASARI_TGFB1_SIGNALING_VIA_NFIC_1HR_DN	78	-0.462915	-1.63798	0	0.0281572	1	2215
FINAK_BREAST_CANCER_SDPP_SIGNATURE	17	-0.620808	-1.63792	0.0242291	0.0281173	1	2579
BIOCARTA_BIOPEPTIDES_PATHWAY	34	-0.541998	-1.63758	0.00652174	0.028171	1	5343
SCHEIDEREIT_IKK_TARGETS	17	-0.648364	-1.63724	0.0130152	0.0281926	1	4161
ONO_FOXP3_TARGETS_UP	20	-0.604239	-1.63566	0.0046083	0.0285115	1	1241
IIZUKA_LIVER_CANCER_PROGRESSION_L1_G1_UP	19	-0.623458	-1.63434	0.0121704	0.0288217	1	361
VALK_AML_WITH_EVI1	18	-0.620782	-1.63315	0.0262626	0.0290989	1	2817
RICKMAN_HEAD_AND_NECK_CANCER_D	17	-0.641603	-1.6329	0.0151844	0.0291317	1	1262
ROSS_AML_WITH_PML_RARA_FUSION	60	-0.478804	-1.63077	0	0.0296895	1	4585
TSENG_ADIPOGENIC_POTENTIAL_DN	31	-0.5467	-1.63019	0.0215054	0.0297819	1	4061
YAN_ESCAPE_FROM_ANOIKIS	18	-0.632469	-1.62998	0.0191489	0.0297608	1	1928
VANHARANTA_UTERINE_FIBROID_DN	50	-0.486995	-1.62996	0	0.0297161	1	5214
JACKSON_DNMT1_TARGETS_UP	68	-0.464676	-1.62872	0.00239234	0.0299644	1	1394
REACTOME_SIGNALING_BY_HIPPO	18	-0.622695	-1.62868	0.017094	0.0299195	1	3008
CAIRO_LIVER_DEVELOPMENT_UP	125	-0.422247	-1.62848	0	0.0299194	1	1989
KEGG_TASTE_TRANSDUCTION	17	-0.633778	-1.62822	0.0125	0.0299424	1	1682
KEGG_VASCULAR_SMOOTH_MUSCLE_CONTRACTION	69	-0.455677	-1.6278	0.00228311	0.0300464	1	4867
RAMALHO_STEMNESS_DN	64	-0.467436	-1.62687	0	0.0302599	1	2258
DELASERNA_MYOD_TARGETS_UP	66	-0.465847	-1.6259	0.00236967	0.0304857	1	1698
MIKKELSEN_MEF_LCP_WITH_H3K4ME3	84	-0.449187	-1.62566	0	0.0304977	1	3720
HUANG_FOXA2_TARGETS_UP	35	-0.518527	-1.62518	0.0206422	0.0305453	1	4531
WANG_ESOPHAGUS_CANCER_VS_NORMAL_DN	88	-0.442862	-1.625	0	0.0305437	1	3683
PID_IL4_2PATHWAY	47	-0.491961	-1.62484	0.00733496	0.0305422	1	3706
ST_DIFFERENTIATION_PATHWAY_IN_PC12_CELLS	39	-0.518932	-1.62452	0.00227273	0.0305745	1	4253
PID_THROMBIN_PAR1_PATHWAY	36	-0.533532	-1.62348	0.00669643	0.0308094	1	3316
WANG_IMMORTALIZED_BY_HOXA9_AND_MEIS1_DN	19	-0.605317	-1.62333	0.0123711	0.0308027	1	2654
REACTOME_BMAL1_CLOCK_NPAS2_ACTIVATES_CIRCADIAN_EXPRESSION	32	-0.541192	-1.62306	0.00420168	0.0308394	1	2961
KIM_ALL_DISORDERS_OLIGODENDROCYTE_NUMBER_CORR_DN	22	-0.595196	-1.62192	0.02079	0.0311539	1	3131
DOANE_BREAST_CANCER_ESR1_UP	68	-0.471219	-1.62158	0.00712589	0.0311816	1	2513
POOLA_INVASIVE_BREAST_CANCER_DN	82	-0.445916	-1.62102	0.00240964	0.0312783	1	3005
FRASOR_RESPONSE_TO_ESTRADIOL_UP	24	-0.588254	-1.62012	0.0201794	0.0314663	1	924
HOOI_ST7_TARGETS_DN	75	-0.453991	-1.61995	0	0.0314663	1	1839
COULOUARN_TEMPORAL_TGFB1_SIGNATURE_UP	90	-0.445161	-1.6198	0	0.0314588	1	3720
REACTOME_CLASS_A1_RHODOPSIN_LIKE_RECEPTORS	100	-0.432615	-1.61919	0.0023753	0.0316127	1	2901
BIOCARTA_FMLP_PATHWAY	32	-0.528592	-1.61906	0.00950119	0.0315868	1	5150
BROWNE_HCMV_INFECTION_30MIN_UP	35	-0.531007	-1.61838	0.0108696	0.0317421	1	3481
GARGALOVIC_RESPONSE_TO_OXIDIZED_PHOSPHOLIPIDS_YELLOW_UP	24	-0.582573	-1.61747	0.00417537	0.0319525	1	3712
REACTOME_GPCR_LIGAND_BINDING	150	-0.406702	-1.61691	0	0.0320816	1	2901
WANG_LSD1_TARGETS_UP	17	-0.621914	-1.61658	0.021978	0.0321176	1	1698
BROWNE_HCMV_INFECTION_24HR_DN	108	-0.433104	-1.6165	0	0.0320838	1	2036
NADLER_OBESITY_UP	52	-0.485527	-1.61601	0	0.0321748	1	3794
BIOCARTA_IL7_PATHWAY	16	-0.636923	-1.61539	0.0215686	0.0322854	1	3669
SENESE_HDAC3_TARGETS_UP	402	-0.368877	-1.61479	0	0.0324236	1	3122
BIOCARTA_CCR3_PATHWAY	19	-0.621623	-1.61447	0.010917	0.0324557	1	4867
GRADE_COLON_AND_RECTAL_CANCER_DN	76	-0.449024	-1.61426	0.00232558	0.0324511	1	2641
HOWLIN_CITED1_TARGETS_1_UP	26	-0.556361	-1.61324	0.0185185	0.0326928	1	1969
EPPERT_HSC_R	98	-0.433456	-1.61316	0.00249377	0.0326558	1	3748
EBAUER_MYOGENIC_TARGETS_OF_PAX3_FOXO1_FUSION	35	-0.530588	-1.61274	0.0091954	0.0327374	1	3359
RUTELLA_RESPONSE_TO_HGF_DN	220	-0.388752	-1.61258	0	0.0327321	1	3355
HOEBEKE_LYMPHOID_STEM_CELL_UP	82	-0.443841	-1.61151	0.00479616	0.0329762	1	4531
BROWNE_HCMV_INFECTION_16HR_DN	63	-0.461306	-1.61145	0	0.0329486	1	1985
REACTOME_G_ALPHA_Z_SIGNALLING_EVENTS	28	-0.536137	-1.61059	0.0114679	0.0331272	1	2799
ACEVEDO_FGFR1_TARGETS_IN_PROSTATE_CANCER_MODEL_DN	174	-0.392999	-1.61049	0	0.0330997	1	2578
PETROVA_ENDOTHELIUM_LYMPHATIC_VS_BLOOD_UP	97	-0.433039	-1.60896	0	0.0335368	1	3563
REACTOME_SEMA4D_IN_SEMAPHORIN_SIGNALING	28	-0.560745	-1.60839	0.0154525	0.0336425	1	4000
LIU_TARGETS_OF_VMYB_VS_CMYB_DN	28	-0.544743	-1.60831	0.0195228	0.033607	1	2972
REACTOME_DOWNSTREAM_TCR_SIGNALING	30	-0.534488	-1.60781	0.0181406	0.0337129	1	1841
GAVIN_FOXP3_TARGETS_CLUSTER_P4	77	-0.448891	-1.60699	0	0.0338999	1	2954
COLIN_PILOCYTIC_ASTROCYTOMA_VS_GLIOBLASTOMA_UP	20	-0.593456	-1.60657	0.0121655	0.0339733	1	2707
KOKKINAKIS_METHIONINE_DEPRIVATION_48HR_UP	110	-0.433528	-1.60613	0	0.0340586	1	2149
LIAN_NEUTROPHIL_GRANULE_CONSTITUENTS	20	-0.592727	-1.60495	0.0190678	0.0343455	1	4858
REACTOME_COMPLEMENT_CASCADE	16	-0.628625	-1.60452	0.022	0.0344083	1	1131
SATO_SILENCED_BY_METHYLATION_IN_PANCREATIC_CANCER_1	261	-0.382158	-1.6044	0	0.0343914	1	3005
GAUSSMANN_MLL_AF4_FUSION_TARGETS_E_UP	59	-0.46628	-1.60433	0.00448431	0.0343577	1	1209
REACTOME_GENERATION_OF_SECOND_MESSENGER_MOLECULES	21	-0.595235	-1.60255	0.00447427	0.0348721	1	3318
MARSON_FOXP3_TARGETS_UP	60	-0.470091	-1.60234	0.0046729	0.0348613	1	5630
KIM_MYC_AMPLIFICATION_TARGETS_DN	77	-0.45173	-1.60101	0	0.0352197	1	2806
WANG_BARRETTS_ESOPHAGUS_AND_ESOPHAGUS_CANCER_DN	22	-0.576479	-1.59978	0.0244989	0.0355415	1	1397
BOYLAN_MULTIPLE_MYELOMA_C_DN	46	-0.500375	-1.59902	0.0124688	0.0357459	1	3393
PRAMOONJAGO_SOX4_TARGETS_UP	47	-0.486849	-1.59895	0.00232019	0.0357263	1	5824
CLASPER_LYMPHATIC_VESSELS_DURING_METASTASIS_UP	15	-0.636081	-1.59751	0.0199115	0.0361254	1	1843
HARRIS_BRAIN_CANCER_PROGENITORS	25	-0.551449	-1.59529	0.01566	0.036769	1	1646
KEGG_HYPERTROPHIC_CARDIOMYOPATHY_HCM	46	-0.484231	-1.59503	0.0071599	0.0368105	1	3667
CREIGHTON_ENDOCRINE_THERAPY_RESISTANCE_2	277	-0.376465	-1.59489	0	0.0368017	1	3027
CROMER_TUMORIGENESIS_DN	28	-0.556845	-1.59469	0.00930233	0.0367999	1	1526
REACTOME_THROMBIN_SIGNALLING_THROUGH_PROTEINASE_ACTIVATED_RECEPTORS_PARS	23	-0.567743	-1.59464	0.0173913	0.0367462	1	5157
WEST_ADRENOCORTICAL_TUMOR_DN	388	-0.363022	-1.59295	0	0.0372034	1	3309
BERENJENO_TRANSFORMED_BY_RHOA_REVERSIBLY_DN	24	-0.567888	-1.59254	0.0181818	0.0372851	1	1462
COATES_MACROPHAGE_M1_VS_M2_DN	53	-0.478308	-1.59251	0.0115741	0.0372405	1	3393
BURTON_ADIPOGENESIS_9	78	-0.443255	-1.59188	0.00496278	0.0373669	1	2009
COATES_MACROPHAGE_M1_VS_M2_UP	67	-0.451904	-1.58858	0.00238663	0.0384347	1	2542
SMID_BREAST_CANCER_RELAPSE_IN_BRAIN_DN	60	-0.464365	-1.58747	0.00232019	0.0387558	1	3552
TENEDINI_MEGAKARYOCYTE_MARKERS	56	-0.472614	-1.58731	0.00232019	0.0387508	1	2772
BERENJENO_ROCK_SIGNALING_NOT_VIA_RHOA_UP	16	-0.610134	-1.58631	0.0305677	0.0390559	1	3064
REACTOME_CIRCADIAN_REPRESSION_OF_EXPRESSION_BY_REV_ERBA	21	-0.577282	-1.58576	0.00835073	0.0391998	1	2961
KEGG_NOD_LIKE_RECEPTOR_SIGNALING_PATHWAY	56	-0.467544	-1.58308	0.00483092	0.0400701	1	1602
ST_TUMOR_NECROSIS_FACTOR_PATHWAY	29	-0.531741	-1.5828	0.0162037	0.0400884	1	5010
GUO_HEX_TARGETS_UP	69	-0.448621	-1.58271	0.00909091	0.0400651	1	1887
YAMASHITA_LIVER_CANCER_STEM_CELL_DN	44	-0.488199	-1.5824	0.0145278	0.0401415	1	3151
SAKAI_TUMOR_INFILTRATING_MONOCYTES_UP	18	-0.601124	-1.58135	0.034632	0.0404097	1	5300
BAELDE_DIABETIC_NEPHROPATHY_DN	370	-0.360527	-1.58038	0	0.0406771	1	2566
SU_PANCREAS	27	-0.553858	-1.57924	0.00833333	0.0410446	1	1283
NIKOLSKY_BREAST_CANCER_20Q11_AMPLICON	25	-0.552816	-1.57915	0.0147679	0.0410088	1	4119
GARGALOVIC_RESPONSE_TO_OXIDIZED_PHOSPHOLIPIDS_GREY_DN	45	-0.48903	-1.579	0.0133333	0.0410049	1	2822
LEE_LIVER_CANCER	21	-0.57885	-1.57836	0.0205761	0.0411833	1	3435
ACEVEDO_LIVER_TUMOR_VS_NORMAL_ADJACENT_TISSUE_DN	195	-0.388657	-1.57813	0	0.0412045	1	3236
FOSTER_TOLERANT_MACROPHAGE_UP	123	-0.408077	-1.57759	0	0.0413373	1	3713
REN_ALVEOLAR_RHABDOMYOSARCOMA_UP	65	-0.448672	-1.57639	0.00740741	0.0417103	1	3714
LA_MEN1_TARGETS	20	-0.591212	-1.57636	0.0213675	0.0416533	1	1306
YAGI_AML_WITH_T_8_21_TRANSLOCATION	314	-0.369574	-1.57628	0	0.0416236	1	3850
GEORGANTAS_HSC_MARKERS	57	-0.471571	-1.57562	0.00943396	0.0417782	1	2068
SERVITJA_LIVER_HNF1A_TARGETS_UP	101	-0.417192	-1.57531	0.00263158	0.0418213	1	2779
DURAND_STROMA_NS_UP	118	-0.410129	-1.57461	0	0.0420426	1	3195
WEINMANN_ADAPTATION_TO_HYPOXIA_UP	22	-0.573784	-1.57428	0.0196507	0.0421029	1	3533
PID_ANTHRAX_PATHWAY	16	-0.62135	-1.57327	0.027451	0.0423985	1	1655
ELVIDGE_HYPOXIA_UP	133	-0.410256	-1.57308	0	0.0424134	1	947
ZHENG_FOXP3_TARGETS_IN_T_LYMPHOCYTE_DN	29	-0.530902	-1.57281	0.0236052	0.0424613	1	3330
ZHAN_MULTIPLE_MYELOMA_MF_UP	43	-0.491449	-1.57059	0.0110375	0.0431677	1	1611
KEGG_CELL_ADHESION_MOLECULES_CAMS	92	-0.430188	-1.5699	0.00806452	0.0433946	1	2075
REACTOME_G_BETA_GAMMA_SIGNALLING_THROUGH_PI3KGAMMA	18	-0.59182	-1.56951	0.0284464	0.0435173	1	1514
LEE_DOUBLE_POLAR_THYMOCYTE	18	-0.597734	-1.5679	0.0297619	0.0440904	1	1278
ROSS_LEUKEMIA_WITH_MLL_FUSIONS	61	-0.460883	-1.56655	0	0.0444952	1	2945
BOYAULT_LIVER_CANCER_SUBCLASS_G5_DN	25	-0.555089	-1.56634	0.0178971	0.0445134	1	4877
REACTOME_THROMBOXANE_SIGNALLING_THROUGH_TP_RECEPTOR	15	-0.621795	-1.56602	0.0326087	0.0445961	1	3703
PID_ER_NONGENOMIC_PATHWAY	38	-0.50822	-1.5659	0.0232558	0.0445764	1	3706
VANASSE_BCL2_TARGETS_DN	56	-0.460713	-1.56583	0.0168269	0.0445231	1	2959
REACTOME_TRANSCRIPTIONAL_REGULATION_OF_WHITE_ADIPOCYTE_DIFFERENTIATION	63	-0.451744	-1.56569	0.00490196	0.0445056	1	3343
HERNANDEZ_MITOTIC_ARREST_BY_DOCETAXEL_1_DN	32	-0.519425	-1.56547	0.016129	0.0445277	1	1209
LEE_TARGETS_OF_PTCH1_AND_SUFU_UP	43	-0.489931	-1.56522	0.0178571	0.0445415	1	2883
LIN_SILENCED_BY_TUMOR_MICROENVIRONMENT	58	-0.466055	-1.5619	0.00496278	0.0456949	1	5072
REACTOME_GLUCAGON_TYPE_LIGAND_RECEPTORS	15	-0.630475	-1.56146	0.0286885	0.0458217	1	3703
REACTOME_SIGNALING_BY_GPCR	295	-0.363753	-1.56117	0	0.0458904	1	4291
REACTOME_G_PROTEIN_ACTIVATION	17	-0.592534	-1.55996	0.048218	0.0463548	1	3703
KUNINGER_IGF1_VS_PDGFB_TARGETS_DN	30	-0.529241	-1.55958	0.0412844	0.046458	1	2491
ZHENG_GLIOBLASTOMA_PLASTICITY_UP	201	-0.380369	-1.55933	0	0.046475	1	3900
KEGG_AXON_GUIDANCE	87	-0.42744	-1.55908	0.00544959	0.0465116	1	3660
KEGG_PHOSPHATIDYLINOSITOL_SIGNALING_SYSTEM	66	-0.44886	-1.55829	0.00987654	0.04675	1	4902
CASORELLI_APL_SECONDARY_VS_DE_NOVO_UP	36	-0.50873	-1.55775	0.0187354	0.0468976	1	2259
BROWNE_HCMV_INFECTION_20HR_DN	83	-0.430738	-1.55722	0.00262467	0.0470166	1	2162
PID_IFNG_PATHWAY	38	-0.502344	-1.5567	0.0234192	0.0471673	1	4253
SCHAEFFER_SOX9_TARGETS_IN_PROSTATE_DEVELOPMENT_DN	33	-0.520399	-1.55637	0.0152174	0.0472241	1	4586
REACTOME_SYNTHESIS_OF_PC	15	-0.618666	-1.5563	0.0382883	0.0471964	1	3887
KAMIKUBO_MYELOID_CEBPA_NETWORK	25	-0.558539	-1.55584	0.0347072	0.0472941	1	5160
RUAN_RESPONSE_TO_TNF_TROGLITAZONE_DN	35	-0.497497	-1.55444	0.0183908	0.0477933	1	3366
RIZ_ERYTHROID_DIFFERENTIATION_HEMGN	17	-0.601008	-1.5532	0.031185	0.0482045	1	1839
STOSSI_RESPONSE_TO_ESTRADIOL	30	-0.514551	-1.55261	0.0221729	0.0483889	1	751
PHONG_TNF_RESPONSE_VIA_P38_COMPLETE	203	-0.380394	-1.55253	0	0.0483467	1	4190
REACTOME_SEMAPHORIN_INTERACTIONS	54	-0.469615	-1.55171	0.00717703	0.0486248	1	4000
RAY_TUMORIGENESIS_BY_ERBB2_CDC25A_DN	128	-0.399113	-1.55156	0.00290698	0.048619	1	4095
LIM_MAMMARY_LUMINAL_MATURE_UP	75	-0.43948	-1.5508	0.00508906	0.0488798	1	3347
REACTOME_ION_TRANSPORT_BY_P_TYPE_ATPASES	20	-0.568953	-1.54981	0.0413943	0.0492155	1	983
MEISSNER_NPC_HCP_WITH_H3K4ME2	262	-0.369105	-1.54895	0	0.0494849	1	3748
MAHAJAN_RESPONSE_TO_IL1A_UP	55	-0.46064	-1.54887	0.0136364	0.0494522	1	1690
GOZGIT_ESR1_TARGETS_UP	91	-0.41081	-1.54883	0.00493827	0.0493942	1	2988
HORIUCHI_WTAP_TARGETS_UP	235	-0.372701	-1.54753	0	0.049875	1	4624
SIG_IL4RECEPTOR_IN_B_LYPHOCYTES	27	-0.534977	-1.54749	0.0261438	0.0498163	1	4289
SMID_BREAST_CANCER_LUMINAL_A_UP	34	-0.496746	-1.54717	0.0260304	0.0498962	1	3154
ONO_FOXP3_TARGETS_DN	34	-0.51776	-1.5468	0.0200893	0.0499969	1	4038
RIGGINS_TAMOXIFEN_RESISTANCE_UP	42	-0.489868	-1.54639	0.0137615	0.0500971	1	3872
BANDRES_RESPONSE_TO_CARMUSTIN_WITHOUT_MGMT_48HR_DN	24	-0.560658	-1.54581	0.0269663	0.0502842	1	2988
NUTT_GBM_VS_AO_GLIOMA_UP	40	-0.481378	-1.54496	0.0117096	0.0505571	1	2705
KEGG_LONG_TERM_POTENTIATION	49	-0.471755	-1.54489	0.0144231	0.0505066	1	4440
AMIT_DELAYED_EARLY_GENES	18	-0.597498	-1.5434	0.0306122	0.0511027	1	3909
SAFFORD_T_LYMPHOCYTE_ANERGY	71	-0.438277	-1.54338	0.0163551	0.0510434	1	3808
NEMETH_INFLAMMATORY_RESPONSE_LPS_UP	85	-0.419747	-1.54316	0.00486618	0.0510679	1	5331
REACTOME_O_LINKED_GLYCOSYLATION_OF_MUCINS	27	-0.530885	-1.54175	0.0214133	0.0515905	1	1132
KEGG_GNRH_SIGNALING_PATHWAY	70	-0.433777	-1.53995	0.0125313	0.0522842	1	2702
WILENSKY_RESPONSE_TO_DARAPLADIB	28	-0.537743	-1.53959	0.025641	0.0523523	1	3673
GAZDA_DIAMOND_BLACKFAN_ANEMIA_PROGENITOR_UP	35	-0.508534	-1.53903	0.016092	0.0525328	1	3051
REACTOME_IRON_UPTAKE_AND_TRANSPORT	30	-0.520188	-1.53888	0.0277136	0.052528	1	1108
CARD_MIR302A_TARGETS	62	-0.453209	-1.53702	0.0198511	0.0532237	1	2473
BAELDE_DIABETIC_NEPHROPATHY_UP	56	-0.456541	-1.53625	0.00451467	0.0535017	1	1327
ZHOU_INFLAMMATORY_RESPONSE_FIMA_UP	308	-0.3569	-1.53603	0	0.0535396	1	2242
POOLA_INVASIVE_BREAST_CANCER_UP	217	-0.367485	-1.53601	0	0.0534692	1	1662
YAO_TEMPORAL_RESPONSE_TO_PROGESTERONE_CLUSTER_0	59	-0.453931	-1.53577	0.0078534	0.0534794	1	3192
SMIRNOV_RESPONSE_TO_IR_6HR_UP	147	-0.393656	-1.53552	0.0052356	0.0535126	1	2986
MARCHINI_TRABECTEDIN_RESISTANCE_DN	39	-0.500652	-1.53497	0.0295455	0.0536975	1	2188
BIOCARTA_MYOSIN_PATHWAY	26	-0.519195	-1.53437	0.013245	0.0539366	1	4903
KARLSSON_TGFB1_TARGETS_DN	182	-0.37331	-1.5338	0	0.0541179	1	4014
BOYLAN_MULTIPLE_MYELOMA_C_CLUSTER_DN	26	-0.528771	-1.53318	0.0293454	0.054288	1	1918
KEGG_TIGHT_JUNCTION	97	-0.406981	-1.533	0	0.0543257	1	2141
ROZANOV_MMP14_TARGETS_DN	21	-0.563615	-1.53265	0.0282609	0.0544329	1	3534
LIU_SMARCA4_TARGETS	38	-0.495982	-1.53111	0.0136674	0.055123	1	3638
WAGNER_APO2_SENSITIVITY	15	-0.620053	-1.53007	0.033543	0.0554353	1	1210
LINDSTEDT_DENDRITIC_CELL_MATURATION_A	58	-0.452036	-1.52789	0.00966184	0.056349	1	1738
MEISSNER_BRAIN_HCP_WITH_H3K27ME3	69	-0.439999	-1.5272	0.0112613	0.0565749	1	2307
FARDIN_HYPOXIA_11	27	-0.531979	-1.52717	0.0177384	0.0565098	1	2873
ELVIDGE_HYPOXIA_BY_DMOG_UP	104	-0.413371	-1.52593	0.00260417	0.0569845	1	798
ONO_AML1_TARGETS_DN	35	-0.504557	-1.52546	0.0176991	0.0571305	1	4038
PAL_PRMT5_TARGETS_DN	23	-0.550108	-1.52524	0.0345622	0.0571539	1	2863
JIANG_AGING_HYPOTHALAMUS_DN	34	-0.500113	-1.52482	0.0237581	0.0572805	1	1494
REACTOME_IL1_SIGNALING	37	-0.484799	-1.52481	0.0154867	0.0572086	1	1889
NAKAMURA_ADIPOGENESIS_EARLY_UP	49	-0.466316	-1.52462	0.0163934	0.0572263	1	3527
PID_AR_NONGENOMIC_PATHWAY	28	-0.505746	-1.52422	0.0391705	0.0573135	1	5696
KEGG_LYSOSOME	108	-0.403624	-1.52281	0.00510204	0.0578716	1	3040
BOYLAN_MULTIPLE_MYELOMA_D_CLUSTER_DN	38	-0.495368	-1.52182	0.0173913	0.0582207	1	4632
MUELLER_COMMON_TARGETS_OF_AML_FUSIONS_DN	25	-0.540043	-1.52142	0.028436	0.058345	1	3776
BLALOCK_ALZHEIMERS_DISEASE_INCIPIENT_UP	323	-0.348926	-1.52112	0	0.0583944	1	2789
AZARE_STAT3_TARGETS	18	-0.59664	-1.51982	0.0234043	0.0588791	1	2159
OLSSON_E2F3_TARGETS_DN	42	-0.470552	-1.51908	0.0252874	0.0592029	1	3370
PID_NFAT_TFPATHWAY	37	-0.489018	-1.51835	0.0272727	0.0594907	1	2310
RUTELLA_RESPONSE_TO_CSF2RB_AND_IL4_UP	292	-0.354654	-1.51778	0	0.0596682	1	2295
MCBRYAN_PUBERTAL_BREAST_6_7WK_DN	61	-0.43729	-1.51735	0.0212766	0.0598029	1	974
LABBE_TGFB1_TARGETS_UP	67	-0.438898	-1.51652	0.00470588	0.0600855	1	2918
CHUNG_BLISTER_CYTOTOXICITY_DN	39	-0.488355	-1.51562	0.0160183	0.060414	1	2162
FONTAINE_THYROID_TUMOR_UNCERTAIN_MALIGNANCY_DN	20	-0.563288	-1.51466	0.0292135	0.0607933	1	6256
REACTOME_SPHINGOLIPID_DE_NOVO_BIOSYNTHESIS	26	-0.531911	-1.51405	0.0417582	0.0609879	1	3038
WEIGEL_OXIDATIVE_STRESS_BY_HNE_AND_TBH	51	-0.463619	-1.51404	0.010101	0.0609108	1	4944
SUNG_METASTASIS_STROMA_DN	47	-0.462952	-1.5138	0.018018	0.0609385	1	2429
ZUCCHI_METASTASIS_DN	34	-0.50926	-1.51368	0.0163551	0.0609287	1	2818
BIOCARTA_IL22BP_PATHWAY	15	-0.602714	-1.51328	0.0400802	0.0610134	1	2759
LEE_AGING_CEREBELLUM_UP	65	-0.430878	-1.51212	0.00700935	0.0615861	1	1131
BROWNE_HCMV_INFECTION_6HR_DN	130	-0.398793	-1.51146	0	0.0618291	1	3797
KEGG_NEUROACTIVE_LIGAND_RECEPTOR_INTERACTION	82	-0.415481	-1.51053	0.00980392	0.0622165	1	4256
LIANG_SILENCED_BY_METHYLATION_UP	18	-0.568998	-1.51042	0.0359408	0.062201	1	3768
ST_GA13_PATHWAY	32	-0.500875	-1.50891	0.0219298	0.0628072	1	5010
WENG_POR_DOSAGE	15	-0.600277	-1.50827	0.0509554	0.0630565	1	1361
CHIANG_LIVER_CANCER_SUBCLASS_POLYSOMY7_DN	21	-0.551552	-1.50774	0.0390456	0.0632758	1	2472
HANN_RESISTANCE_TO_BCL2_INHIBITOR_DN	31	-0.513536	-1.50748	0.029661	0.0632729	1	1934
MCGARVEY_SILENCED_BY_METHYLATION_IN_COLON_CANCER	20	-0.561984	-1.50697	0.0350877	0.0634472	1	2504
PID_FAK_PATHWAY	55	-0.44734	-1.50609	0.0186916	0.063804	1	5010
SAGIV_CD24_TARGETS_DN	35	-0.495104	-1.50596	0.02407	0.0637753	1	3071
MCBRYAN_PUBERTAL_TGFB1_TARGETS_DN	46	-0.464043	-1.5053	0.0217391	0.0640294	1	4948
SMID_BREAST_CANCER_RELAPSE_IN_PLEURA_DN	16	-0.588813	-1.50456	0.0565217	0.0643252	1	4496
BIOCARTA_EGF_PATHWAY	29	-0.510376	-1.50441	0.0371179	0.0643358	1	5343
MEISSNER_NPC_HCP_WITH_H3_UNMETHYLATED	259	-0.359451	-1.50431	0	0.0643097	1	3101
PID_S1P_S1P3_PATHWAY	22	-0.551112	-1.50429	0.0338983	0.0642281	1	1849
WINTER_HYPOXIA_DN	46	-0.467211	-1.50245	0.0238095	0.0650905	1	2760
HINATA_NFKB_TARGETS_FIBROBLAST_UP	62	-0.440815	-1.50228	0.0292135	0.0650719	1	4531
WANG_METHYLATED_IN_BREAST_CANCER	30	-0.508491	-1.50143	0.0264228	0.0654496	1	1588
PECE_MAMMARY_STEM_CELL_DN	121	-0.393728	-1.50122	0.00527705	0.0654765	1	3794
KEGG_PROSTATE_CANCER	73	-0.425485	-1.50064	0.0102564	0.0656528	1	2609
HERNANDEZ_ABERRANT_MITOSIS_BY_DOCETACEL_2NM_UP	55	-0.443063	-1.49946	0.0163934	0.0661861	1	2815
CHANG_CORE_SERUM_RESPONSE_DN	174	-0.375565	-1.49873	0	0.06648	1	4497
VALK_AML_CLUSTER_15	27	-0.516413	-1.49825	0.0324074	0.0666739	1	2202
LEE_LIVER_CANCER_ACOX1_UP	46	-0.458594	-1.49816	0.0238612	0.0666343	1	3075
DELPUECH_FOXO3_TARGETS_UP	59	-0.428106	-1.49804	0.00737101	0.0666134	1	1635
HELLER_SILENCED_BY_METHYLATION_DN	95	-0.406966	-1.49665	0.0193705	0.0672224	1	2844
RODRIGUES_THYROID_CARCINOMA_DN	65	-0.429835	-1.49529	0.00697674	0.0678918	1	6059
PYEON_CANCER_HEAD_AND_NECK_VS_CERVICAL_UP	166	-0.377737	-1.49514	0	0.0678848	1	3980
ENK_UV_RESPONSE_EPIDERMIS_DN	426	-0.339931	-1.49475	0	0.0680294	1	3660
AMIT_EGF_RESPONSE_60_HELA	42	-0.470156	-1.49401	0.0250569	0.0684084	1	3315
ENGELMANN_CANCER_PROGENITORS_DN	41	-0.469891	-1.49372	0.0196937	0.0684855	1	4597
LEE_LIVER_CANCER_CIPROFIBRATE_DN	29	-0.516154	-1.49298	0.058296	0.0687482	1	551
WENG_POR_TARGETS_LIVER_UP	32	-0.495489	-1.49274	0.0256959	0.0687893	1	1730
STEGER_ADIPOGENESIS_UP	15	-0.586751	-1.49074	0.0508475	0.0697926	1	1983
MCDOWELL_ACUTE_LUNG_INJURY_DN	33	-0.491275	-1.48984	0.0328947	0.0701902	1	2771
FIGUEROA_AML_METHYLATION_CLUSTER_3_DN	26	-0.507374	-1.48933	0.0264317	0.070349	1	1378
KEGG_MELANOMA	48	-0.456119	-1.48924	0.0224215	0.0703052	1	1309
KIM_LIVER_CANCER_POOR_SURVIVAL_UP	19	-0.573501	-1.48887	0.0672451	0.0704173	1	1588
DURCHDEWALD_SKIN_CARCINOGENESIS_DN	220	-0.362312	-1.48872	0	0.0704092	1	3902
ACOSTA_PROLIFERATION_INDEPENDENT_MYC_TARGETS_DN	98	-0.40192	-1.48746	0.00479616	0.0709795	1	4346
TAVAZOIE_METASTASIS	61	-0.434113	-1.48693	0.0209302	0.0711589	1	4219
HAN_SATB1_TARGETS_UP	299	-0.347813	-1.48653	0	0.0713083	1	3648
SCHLOSSER_SERUM_RESPONSE_UP	111	-0.394186	-1.4863	0.00531915	0.0713589	1	3956
WILLIAMS_ESR1_TARGETS_UP	19	-0.554567	-1.486	0.0378151	0.0714461	1	6676
REACTOME_CREB_PHOSPHORYLATION_THROUGH_THE_ACTIVATION_OF_RAS	18	-0.58189	-1.48494	0.0333333	0.0719606	1	4289
KANG_IMMORTALIZED_BY_TERT_UP	59	-0.438746	-1.48414	0.0171149	0.0723634	1	2779
ST_GRANULE_CELL_SURVIVAL_PATHWAY	25	-0.520393	-1.48376	0.0327511	0.0724884	1	4363
LIU_VMYB_TARGETS_UP	105	-0.399148	-1.4834	0.0104167	0.0725834	1	2329
RASHI_RESPONSE_TO_IONIZING_RADIATION_6	71	-0.415561	-1.48275	0.0122549	0.0728399	1	3112
ONDER_CDH1_TARGETS_1_UP	116	-0.382931	-1.48226	0	0.0730284	1	4833
GARCIA_TARGETS_OF_FLI1_AND_DAX1_UP	43	-0.459597	-1.47986	0.0350109	0.0742429	1	4228
GUTIERREZ_CHRONIC_LYMPHOCYTIC_LEUKEMIA_DN	47	-0.45426	-1.47881	0.0264901	0.0747687	1	3684
PID_AP1_PATHWAY	57	-0.437415	-1.47842	0.0210773	0.074922	1	3947
VERRECCHIA_RESPONSE_TO_TGFB1_C1	16	-0.576721	-1.47822	0.044586	0.0749451	1	582
SMIRNOV_RESPONSE_TO_IR_2HR_UP	47	-0.462809	-1.478	0.0181406	0.0749972	1	2844
REACTOME_PPARA_ACTIVATES_GENE_EXPRESSION	84	-0.412023	-1.47701	0.0169082	0.0755666	1	3343
REACTOME_HS_GAG_BIOSYNTHESIS	17	-0.583245	-1.47636	0.052521	0.0758341	1	2273
CONCANNON_APOPTOSIS_BY_EPOXOMICIN_UP	205	-0.361761	-1.47616	0	0.0758665	1	1928
BREUHAHN_GROWTH_FACTOR_SIGNALING_IN_LIVER_CANCER	19	-0.556051	-1.47506	0.0545073	0.0763822	1	3476
AMBROSINI_FLAVOPIRIDOL_TREATMENT_TP53	95	-0.403072	-1.475	0.00534759	0.0763344	1	3708
WILSON_PROTEASES_AT_TUMOR_BONE_INTERFACE_UP	18	-0.558748	-1.47444	0.05074	0.0765288	1	2717
BOYLAN_MULTIPLE_MYELOMA_C_UP	36	-0.476523	-1.47397	0.027957	0.0766898	1	1393
LEE_LIVER_CANCER_MYC_TGFA_UP	48	-0.447881	-1.47205	0.0250569	0.0777363	1	2705
BIOCARTA_INTEGRIN_PATHWAY	34	-0.476077	-1.47194	0.0307018	0.0777269	1	6173
KEGG_DORSO_VENTRAL_AXIS_FORMATION	15	-0.586542	-1.47178	0.0453564	0.0777117	1	1309
KEGG_JAK_STAT_SIGNALING_PATHWAY	100	-0.399528	-1.47103	0.0103627	0.0780572	1	2779
DAVICIONI_TARGETS_OF_PAX_FOXO1_FUSIONS_DN	45	-0.454866	-1.47098	0.0284464	0.0779858	1	3533
PID_INTEGRIN_CS_PATHWAY	19	-0.549374	-1.47057	0.0503145	0.0781449	1	4001
HUTTMANN_B_CLL_POOR_SURVIVAL_UP	227	-0.353764	-1.47024	0	0.0782012	1	3200
REACTOME_KERATAN_SULFATE_KERATIN_METABOLISM	18	-0.561078	-1.46902	0.0652174	0.0788216	1	3040
PID_SMAD2_3NUCLEAR_PATHWAY	70	-0.419978	-1.46652	0.0168269	0.0802625	1	3527
CADWELL_ATG16L1_TARGETS_UP	51	-0.440305	-1.46579	0.0178971	0.0806073	1	1982
GAVIN_FOXP3_TARGETS_CLUSTER_P3	130	-0.384176	-1.46544	0.0147783	0.0807252	1	3112
GROSS_HYPOXIA_VIA_ELK3_AND_HIF1A_UP	130	-0.378674	-1.46531	0.00271739	0.080687	1	1592
TORCHIA_TARGETS_OF_EWSR1_FLI1_FUSION_DN	272	-0.346636	-1.46501	0.0030303	0.0807685	1	2654
LENAOUR_DENDRITIC_CELL_MATURATION_UP	92	-0.39834	-1.46303	0.005	0.0818577	1	2234
WIERENGA_STAT5A_TARGETS_GROUP2	49	-0.441215	-1.46253	0.0240964	0.082015	1	2862
LEE_AGING_CEREBELLUM_DN	58	-0.429688	-1.46181	0.0294118	0.0823691	1	1046
IWANAGA_CARCINOGENESIS_BY_KRAS_PTEN_UP	120	-0.378621	-1.46177	0.0025641	0.0822919	1	1952
REACTOME_SIGNAL_AMPLIFICATION	21	-0.528633	-1.46171	0.0468432	0.0822306	1	3703
LANDIS_BREAST_CANCER_PROGRESSION_UP	41	-0.458189	-1.46168	0.0322581	0.0821448	1	2499
BHAT_ESR1_TARGETS_VIA_AKT1_DN	62	-0.42522	-1.46114	0.0167064	0.0823891	1	2969
LI_LUNG_CANCER	33	-0.486557	-1.46085	0.0503282	0.0824415	1	4419
YANG_BCL3_TARGETS_UP	274	-0.343611	-1.46058	0	0.0825278	1	3460
HAN_JNK_SINGALING_DN	26	-0.510049	-1.46053	0.037037	0.0824578	1	3900
GAVIN_FOXP3_TARGETS_CLUSTER_P2	58	-0.42941	-1.45959	0.0302326	0.0829263	1	2287
LIEN_BREAST_CARCINOMA_METAPLASTIC_VS_DUCTAL_UP	49	-0.444945	-1.45799	0.0427553	0.0838948	1	3408
FIGUEROA_AML_METHYLATION_CLUSTER_1_UP	78	-0.406019	-1.45742	0.00795756	0.0841563	1	3562
JOSEPH_RESPONSE_TO_SODIUM_BUTYRATE_DN	48	-0.448861	-1.45698	0.0115207	0.0843225	1	3552
MASSARWEH_TAMOXIFEN_RESISTANCE_DN	174	-0.359016	-1.45617	0	0.0847022	1	4032
MIKKELSEN_NPC_HCP_WITH_H3K4ME3_AND_H3K27ME3	90	-0.400175	-1.45549	0.0239362	0.0850165	1	3465
PID_LYSOPHOSPHOLIPID_PATHWAY	53	-0.438095	-1.45521	0.0233645	0.0850955	1	4855
BURTON_ADIPOGENESIS_PEAK_AT_0HR	47	-0.45173	-1.45466	0.0275229	0.0853101	1	3725
QI_HYPOXIA	110	-0.384608	-1.45455	0.00505051	0.0852636	1	1728
KEGG_O_GLYCAN_BIOSYNTHESIS	19	-0.539002	-1.45419	0.059867	0.0854305	1	2121
REACTOME_SIGNALING_BY_PDGF	96	-0.389771	-1.45385	0.00271739	0.0855298	1	3843
RICKMAN_HEAD_AND_NECK_CANCER_F	26	-0.508555	-1.45367	0.0579065	0.0855567	1	2274
URS_ADIPOCYTE_DIFFERENTIATION_DN	17	-0.554282	-1.45203	0.0572687	0.0864919	1	1324
GROSS_HYPOXIA_VIA_HIF1A_DN	90	-0.396217	-1.45121	0.0172414	0.0869187	1	1728
RICKMAN_HEAD_AND_NECK_CANCER_B	25	-0.505499	-1.45072	0.0478261	0.087114	1	3254
MANTOVANI_VIRAL_GPCR_SIGNALING_DN	37	-0.464682	-1.45067	0.0366133	0.0870349	1	633
KIM_HYPOXIA	23	-0.524005	-1.45052	0.0464602	0.087029	1	1026
BEGUM_TARGETS_OF_PAX3_FOXO1_FUSION_UP	43	-0.447139	-1.45029	0.0273349	0.0871008	1	4869
REACTOME_MHC_CLASS_II_ANTIGEN_PRESENTATION	79	-0.40458	-1.44957	0.0118483	0.0874554	1	3398
VANASSE_BCL2_TARGETS_UP	28	-0.496454	-1.44902	0.0475113	0.0877026	1	3765
DIAZ_CHRONIC_MEYLOGENOUS_LEUKEMIA_DN	106	-0.382752	-1.44866	0.00717703	0.0878128	1	1768
FEVR_CTNNB1_TARGETS_UP	477	-0.325252	-1.44846	0	0.0878418	1	3143
REACTOME_SIGNALING_BY_ILS	97	-0.395065	-1.44824	0.0125313	0.0878845	1	3771
LANDIS_ERBB2_BREAST_PRENEOPLASTIC_UP	18	-0.551936	-1.44811	0.0688172	0.0878565	1	1731
KIM_RESPONSE_TO_TSA_AND_DECITABINE_UP	83	-0.400236	-1.44636	0.0172839	0.0889129	1	3481
NIKOLSKY_BREAST_CANCER_20Q12_Q13_AMPLICON	92	-0.38914	-1.44591	0.0126263	0.0891041	1	3873
REACTOME_SIGNALING_BY_RHO_GTPASES	84	-0.401042	-1.44531	0.00733496	0.0894328	1	4356
CHEOK_RESPONSE_TO_HD_MTX_UP	20	-0.537211	-1.44427	0.059322	0.0900144	1	4723
ROZANOV_MMP14_TARGETS_UP	195	-0.355852	-1.44389	0	0.0901972	1	2426
NOUZOVA_METHYLATED_IN_APL	40	-0.460762	-1.44335	0.0498915	0.0904723	1	2926
HOFFMANN_PRE_BI_TO_LARGE_PRE_BII_LYMPHOCYTE_DN	64	-0.417853	-1.44169	0.0258216	0.0915041	1	3865
COLIN_PILOCYTIC_ASTROCYTOMA_VS_GLIOBLASTOMA_DN	25	-0.504959	-1.44128	0.0477223	0.0916712	1	3476
PID_CD8_TCR_DOWNSTREAM_PATHWAY	46	-0.440679	-1.4406	0.0162037	0.0920135	1	4289
BRUINS_UVC_RESPONSE_VIA_TP53_GROUP_B	394	-0.331774	-1.44007	0	0.0922606	1	3771
STREICHER_LSM1_TARGETS_UP	34	-0.479351	-1.43921	0.0415755	0.092736	1	3636
BIOCARTA_CCR5_PATHWAY	17	-0.552192	-1.43897	0.0584416	0.0927932	1	7048
NAGASHIMA_NRG1_SIGNALING_DN	46	-0.446417	-1.43798	0.0238663	0.0933217	1	4545
CHIBA_RESPONSE_TO_TSA_UP	40	-0.458633	-1.43756	0.038835	0.0934899	1	1833
AMIT_EGF_RESPONSE_240_HELA	51	-0.431075	-1.43723	0.0300752	0.0936082	1	2566
PID_SYNDECAN_2_PATHWAY	25	-0.501321	-1.4352	0.0461538	0.0948182	1	3052
ACEVEDO_FGFR1_TARGETS_IN_PROSTATE_CANCER_MODEL_UP	197	-0.349268	-1.43493	0	0.0949352	1	3876
MA_MYELOID_DIFFERENTIATION_DN	35	-0.455299	-1.43492	0.0261905	0.0948395	1	1267
ZHANG_RESPONSE_TO_CANTHARIDIN_UP	17	-0.555103	-1.4344	0.0814196	0.0950976	1	2430
EBAUER_TARGETS_OF_PAX3_FOXO1_FUSION_UP	142	-0.367883	-1.43269	0.0105541	0.096189	1	1978
NABA_BASEMENT_MEMBRANES	22	-0.516452	-1.43246	0.0597701	0.0962197	1	1731
CHIARADONNA_NEOPLASTIC_TRANSFORMATION_CDC25_DN	122	-0.372884	-1.43213	0.0117647	0.0963323	1	2822
BIOCARTA_ECM_PATHWAY	23	-0.503496	-1.42976	0.049896	0.0978212	1	4814
GENTILE_UV_RESPONSE_CLUSTER_D2	37	-0.455026	-1.4291	0.0411255	0.0981624	1	3712
REACTOME_NUCLEAR_SIGNALING_BY_ERBB4	27	-0.493161	-1.42906	0.050885	0.098084	1	1402
LANDIS_ERBB2_BREAST_TUMORS_65_DN	25	-0.510775	-1.42841	0.0614407	0.0984469	1	3533
GENTILE_UV_RESPONSE_CLUSTER_D8	38	-0.446834	-1.42805	0.05	0.0985947	1	3904
AMIT_EGF_RESPONSE_120_MCF10A	35	-0.468508	-1.428	0.0510441	0.0985225	1	1650
PID_WNT_NONCANONICAL_PATHWAY	31	-0.480657	-1.42747	0.0694143	0.098748	1	2033
LEE_EARLY_T_LYMPHOCYTE_DN	51	-0.434063	-1.42736	0.036036	0.0987155	1	4086
QI_HYPOXIA_TARGETS_OF_HIF1A_AND_FOXA2	30	-0.485216	-1.42734	0.039823	0.0986187	1	886
CAIRO_HEPATOBLASTOMA_UP	184	-0.349424	-1.42697	0.00277008	0.0987694	1	2212
PEDERSEN_TARGETS_OF_611CTF_ISOFORM_OF_ERBB2	53	-0.431106	-1.426	0.0502283	0.0993293	1	4706
REACTOME_SYNTHESIS_OF_PIPS_AT_THE_PLASMA_MEMBRANE	26	-0.492811	-1.42586	0.0611814	0.0993063	1	3026
PENG_LEUCINE_DEPRIVATION_UP	123	-0.374808	-1.42549	0.00543478	0.0994533	1	3303
NAKAJIMA_MAST_CELL	28	-0.491534	-1.42547	0.0413625	0.0993578	1	5572
REACTOME_RORA_ACTIVATES_CIRCADIAN_EXPRESSION	22	-0.5169	-1.42546	0.0686071	0.0992542	1	2961
REACTOME_PLATELET_HOMEOSTASIS	50	-0.434248	-1.42503	0.0358852	0.0994144	1	2905
NIKOLSKY_BREAST_CANCER_16Q24_AMPLICON	41	-0.446554	-1.42473	0.0462555	0.0994889	1	2781
VANDESLUIS_COMMD1_TARGETS_GROUP_3_UP	57	-0.414004	-1.42467	0.0270936	0.0994084	1	2705
VALK_AML_CLUSTER_8	21	-0.517274	-1.42437	0.0619469	0.0995093	1	5009
PID_TXA2PATHWAY	46	-0.442154	-1.42432	0.0390805	0.0994274	1	5157
HAHTOLA_SEZARY_SYNDROM_DN	32	-0.478885	-1.4241	0.0475059	0.09948	1	4388
REACTOME_G_ALPHA1213_SIGNALLING_EVENTS	56	-0.425694	-1.42381	0.0518018	0.0995586	1	4903
MIKKELSEN_MCV6_HCP_WITH_H3K27ME3	125	-0.369303	-1.42378	0.0129199	0.0994687	1	4417
BIOCARTA_CALCINEURIN_PATHWAY	18	-0.55137	-1.42285	0.0656455	0.10001	1	5416
CHIANG_LIVER_CANCER_SUBCLASS_INTERFERON_UP	19	-0.538696	-1.4217	0.0672098	0.100777	1	536
CHIARETTI_ACUTE_LYMPHOBLASTIC_LEUKEMIA_ZAP70	55	-0.418488	-1.42047	0.0258216	0.101499	1	3741
REACTOME_PHOSPHOLIPID_METABOLISM	161	-0.358684	-1.42003	0.00821918	0.101678	1	3306
REACTOME_BOTULINUM_NEUROTOXICITY	16	-0.56823	-1.41938	0.0626305	0.101999	1	5122
RAY_TARGETS_OF_P210_BCR_ABL_FUSION_UP	15	-0.575312	-1.41865	0.0614407	0.102407	1	7498
PID_CXCR4_PATHWAY	91	-0.385075	-1.4186	0.0198511	0.102325	1	3705
HUMMERICH_SKIN_CANCER_PROGRESSION_DN	81	-0.388729	-1.41814	0.0187793	0.102552	1	2393
BIOCARTA_CSK_PATHWAY	17	-0.551093	-1.41728	0.0813704	0.103095	1	1841
IVANOVA_HEMATOPOIESIS_MATURE_CELL	248	-0.33846	-1.41722	0	0.103023	1	3170
KUNINGER_IGF1_VS_PDGFB_TARGETS_UP	44	-0.443111	-1.4157	0.0431965	0.104063	1	3386
MIKKELSEN_MEF_LCP_WITH_H3K27ME3	20	-0.529938	-1.41552	0.0660981	0.104068	1	3940
REACTOME_METABOLISM_OF_LIPIDS_AND_LIPOPROTEINS	365	-0.325379	-1.41463	0	0.104551	1	3222
STARK_PREFRONTAL_CORTEX_22Q11_DELETION_UP	157	-0.357063	-1.41439	0.00813008	0.104609	1	2913
SENESE_HDAC3_TARGETS_DN	423	-0.319147	-1.41424	0	0.104587	1	3823
REACTOME_SPHINGOLIPID_METABOLISM	54	-0.419624	-1.41422	0.0478589	0.104492	1	3038
HOFFMANN_PRE_BI_TO_LARGE_PRE_BII_LYMPHOCYTE_UP	31	-0.48971	-1.41344	0.0682819	0.104941	1	4291
BALDWIN_PRKCI_TARGETS_UP	30	-0.466358	-1.41287	0.0465632	0.105249	1	1267
DAUER_STAT3_TARGETS_UP	36	-0.458195	-1.41158	0.0416667	0.106131	1	2670
SHEN_SMARCA2_TARGETS_DN	154	-0.356477	-1.41126	0.0164835	0.106246	1	3720
PID_TCR_CALCIUM_PATHWAY	21	-0.514124	-1.41121	0.0540541	0.106169	1	2258
ONO_AML1_TARGETS_UP	19	-0.534496	-1.40981	0.0868597	0.107159	1	2310
LEE_LIVER_CANCER_MYC_E2F1_DN	36	-0.454488	-1.40979	0.0681818	0.107064	1	4335
LEONARD_HYPOXIA	40	-0.451374	-1.40976	0.0528736	0.10698	1	2822
PID_NCADHERIN_PATHWAY	30	-0.47535	-1.40867	0.0606061	0.107632	1	1179
DORN_ADENOVIRUS_INFECTION_12HR_DN	32	-0.466543	-1.40851	0.0519751	0.107639	1	1844
FLORIO_NEOCORTEX_BASAL_RADIAL_GLIA_DN	167	-0.351007	-1.40829	0.0027027	0.107662	1	2435
JAATINEN_HEMATOPOIETIC_STEM_CELL_UP	243	-0.337402	-1.40827	0	0.107565	1	2001
BURTON_ADIPOGENESIS_11	48	-0.431236	-1.40823	0.0496278	0.107474	1	3734
INGRAM_SHH_TARGETS_UP	86	-0.391113	-1.40813	0.0197044	0.107427	1	2863
REACTOME_STRIATED_MUSCLE_CONTRACTION	15	-0.564355	-1.4078	0.0948454	0.107544	1	3359
BECKER_TAMOXIFEN_RESISTANCE_DN	40	-0.437502	-1.40725	0.0511628	0.107872	1	1453
PID_EPO_PATHWAY	32	-0.457653	-1.40633	0.0615385	0.108399	1	5441
YANG_BREAST_CANCER_ESR1_UP	28	-0.491161	-1.40255	0.0654008	0.111172	1	1085
KYNG_WERNER_SYNDROM_UP	17	-0.549656	-1.40142	0.0840336	0.111887	1	2939
WUNDER_INFLAMMATORY_RESPONSE_AND_CHOLESTEROL_UP	46	-0.432945	-1.39808	0.0539906	0.114243	1	946
CHEBOTAEV_GR_TARGETS_UP	53	-0.418403	-1.39806	0.0385488	0.114144	1	2530
MATSUDA_NATURAL_KILLER_DIFFERENTIATION	386	-0.319827	-1.39793	0	0.114107	1	2111
REACTOME_SIGNALING_BY_ROBO_RECEPTOR	24	-0.485467	-1.39759	0.0656109	0.114285	1	4812
DASU_IL6_SIGNALING_SCAR_UP	28	-0.478328	-1.39684	0.0669546	0.114743	1	3504
FURUKAWA_DUSP6_TARGETS_PCI35_UP	49	-0.424782	-1.39659	0.0474041	0.114812	1	4110
QI_PLASMACYTOMA_DN	77	-0.3891	-1.39653	0.0310881	0.114762	1	2017
HOUSTIS_ROS	29	-0.464054	-1.39562	0.0608696	0.115376	1	1798
GAUSSMANN_MLL_AF4_FUSION_TARGETS_A_UP	141	-0.35565	-1.39483	0.00769231	0.115877	1	3746
APPIERTO_RESPONSE_TO_FENRETINIDE_UP	29	-0.472304	-1.39435	0.0692641	0.116129	1	3827
SUBTIL_PROGESTIN_TARGETS	32	-0.466901	-1.39412	0.0573951	0.116183	1	1460
BEGUM_TARGETS_OF_PAX3_FOXO1_FUSION_DN	30	-0.473912	-1.39324	0.0777538	0.116713	1	1233
DAZARD_RESPONSE_TO_UV_NHEK_DN	282	-0.329809	-1.39289	0	0.116856	1	3982
BIOCARTA_BCR_PATHWAY	34	-0.459094	-1.39209	0.0586957	0.117371	1	5276
YIH_RESPONSE_TO_ARSENITE_C4	17	-0.533605	-1.39092	0.104478	0.118178	1	1483
PID_CDC42_PATHWAY	65	-0.399629	-1.3895	0.0469136	0.119209	1	6818
FOSTER_KDM1A_TARGETS_UP	142	-0.358912	-1.3892	0.0133333	0.119322	1	3481
SHEPARD_BMYB_TARGETS	49	-0.424762	-1.3888	0.0362473	0.119517	1	2373
PID_IL8_CXCR2_PATHWAY	30	-0.476538	-1.38877	0.0627706	0.119417	1	3123
KATSANOU_ELAVL1_TARGETS_UP	109	-0.373395	-1.38803	0.0390625	0.119837	1	3857
YAGI_AML_WITH_11Q23_REARRANGED	282	-0.326554	-1.38796	0.00304878	0.119795	1	4297
PID_RAC1_PATHWAY	51	-0.424532	-1.38795	0.0594966	0.11968	1	5648
RIZ_ERYTHROID_DIFFERENTIATION_CCNE1	36	-0.447989	-1.38701	0.0688172	0.120354	1	5920
PATTERSON_DOCETAXEL_RESISTANCE	24	-0.493488	-1.3869	0.0643015	0.120326	1	3421
PID_UPA_UPAR_PATHWAY	26	-0.478454	-1.38592	0.0712644	0.120971	1	4858
BIOCARTA_TCR_PATHWAY	41	-0.436901	-1.38517	0.0478261	0.121515	1	5276
LU_EZH2_TARGETS_DN	316	-0.322444	-1.38483	0	0.12167	1	2561
KEGG_INOSITOL_PHOSPHATE_METABOLISM	50	-0.416074	-1.38347	0.0423529	0.122613	1	3936
PEDERSEN_METASTASIS_BY_ERBB2_ISOFORM_7	318	-0.320365	-1.38248	0.00607903	0.123274	1	2945
PASQUALUCCI_LYMPHOMA_BY_GC_STAGE_DN	145	-0.350236	-1.38226	0.00828729	0.123333	1	4982
BIOCARTA_GH_PATHWAY	24	-0.49228	-1.38161	0.0835118	0.123761	1	5343
STREICHER_LSM1_TARGETS_DN	16	-0.540966	-1.38143	0.0940171	0.123785	1	451
RIGGINS_TAMOXIFEN_RESISTANCE_DN	182	-0.340768	-1.38127	0.00824176	0.123779	1	4777
KEGG_CYTOKINE_CYTOKINE_RECEPTOR_INTERACTION	151	-0.351045	-1.38123	0.00797872	0.123693	1	2786
PID_HIF1_TFPATHWAY	55	-0.406852	-1.3809	0.0552885	0.123813	1	2873
LI_INDUCED_T_TO_NATURAL_KILLER_DN	87	-0.37649	-1.37973	0.0239234	0.12464	1	4928
MIKKELSEN_NPC_LCP_WITH_H3K4ME3	27	-0.475072	-1.37948	0.0669643	0.124733	1	756
PLASARI_TGFB1_SIGNALING_VIA_NFIC_10HR_DN	22	-0.497998	-1.37892	0.0914894	0.125073	1	2400
AMUNDSON_POOR_SURVIVAL_AFTER_GAMMA_RADIATION_8G	86	-0.380179	-1.3786	0.0300752	0.125239	1	3023
LE_EGR2_TARGETS_DN	78	-0.382787	-1.37839	0.0268949	0.125258	1	3655
PYEON_HPV_POSITIVE_TUMORS_UP	81	-0.386648	-1.37823	0.0476191	0.125266	1	4082
PID_ERBB4_PATHWAY	33	-0.451645	-1.37691	0.0463576	0.126312	1	4253
LEE_INTRATHYMIC_T_PROGENITOR	16	-0.540775	-1.37666	0.1125	0.126345	1	3538
LINDVALL_IMMORTALIZED_BY_TERT_UP	65	-0.392303	-1.37651	0.0311005	0.126328	1	3954
PID_S1P_S1P2_PATHWAY	21	-0.49347	-1.37555	0.0810235	0.127064	1	4253
CHYLA_CBFA2T3_TARGETS_DN	160	-0.342489	-1.37487	0.0145349	0.127555	1	3364
DORN_ADENOVIRUS_INFECTION_12HR_UP	22	-0.502939	-1.37458	0.0811966	0.127694	1	3771
VALK_AML_CLUSTER_4	24	-0.490862	-1.37421	0.0820734	0.127859	1	3667
MELLMAN_TUT1_TARGETS_DN	41	-0.441659	-1.37378	0.0687204	0.128152	1	3023
OHGUCHI_LIVER_HNF4A_TARGETS_UP	31	-0.455103	-1.37367	0.0746606	0.128125	1	3551
HENDRICKS_SMARCA4_TARGETS_DN	36	-0.447273	-1.37357	0.0692641	0.128074	1	1822
LABBE_WNT3A_TARGETS_DN	57	-0.411911	-1.37315	0.0439024	0.128315	1	4919
MARKEY_RB1_CHRONIC_LOF_UP	89	-0.37678	-1.37278	0.0225	0.128499	1	6626
PID_FGF_PATHWAY	41	-0.440293	-1.37172	0.0617849	0.129342	1	7057
LEE_LIVER_CANCER_CIPROFIBRATE_UP	41	-0.435655	-1.37139	0.0573395	0.129515	1	2997
PANGAS_TUMOR_SUPPRESSION_BY_SMAD1_AND_SMAD5_UP	90	-0.378362	-1.37068	0.0334129	0.130034	1	3669
LANDIS_ERBB2_BREAST_TUMORS_324_UP	134	-0.352812	-1.36984	0.0176768	0.130602	1	5011
PID_MYC_REPRESS_PATHWAY	57	-0.404925	-1.3695	0.0605327	0.130753	1	3475
SCHAEFFER_PROSTATE_DEVELOPMENT_12HR_DN	23	-0.496772	-1.36806	0.087156	0.13184	1	6022
BROWNE_HCMV_INFECTION_14HR_DN	232	-0.326278	-1.36761	0.00615385	0.132139	1	3361
YAUCH_HEDGEHOG_SIGNALING_PARACRINE_UP	83	-0.376845	-1.36648	0.0477454	0.132993	1	4445
GROSS_HYPOXIA_VIA_ELK3_DN	135	-0.349512	-1.36611	0.0101523	0.133188	1	2238
BIOCARTA_CXCR4_PATHWAY	22	-0.495344	-1.36522	0.102941	0.133892	1	4867
TCGA_GLIOBLASTOMA_COPY_NUMBER_UP	58	-0.404363	-1.36514	0.0409639	0.133831	1	2390
PID_RAS_PATHWAY	23	-0.492423	-1.36513	0.0784708	0.133707	1	3971
BIOCARTA_IL2_PATHWAY	20	-0.516305	-1.36434	0.0935412	0.134278	1	4289
XU_HGF_TARGETS_INDUCED_BY_AKT1_6HR	19	-0.502829	-1.36424	0.0865801	0.134238	1	1628
ONDER_CDH1_TARGETS_3_UP	16	-0.533522	-1.36384	0.080786	0.134478	1	2907
KEGG_B_CELL_RECEPTOR_SIGNALING_PATHWAY	69	-0.390552	-1.36373	0.0562061	0.134432	1	4867
FLOTHO_PEDIATRIC_ALL_THERAPY_RESPONSE_DN	21	-0.497267	-1.36302	0.102345	0.13496	1	3355
PID_INTEGRIN_A9B1_PATHWAY	16	-0.545021	-1.36273	0.0877551	0.135083	1	5846
HOLLERN_EMT_BREAST_TUMOR_DN	63	-0.398196	-1.36266	0.0404494	0.135009	1	4656
BIOCARTA_PAR1_PATHWAY	31	-0.461944	-1.36231	0.0840909	0.135192	1	4903
YAO_TEMPORAL_RESPONSE_TO_PROGESTERONE_CLUSTER_16	59	-0.396838	-1.36174	0.0488432	0.135581	1	2071
PID_RETINOIC_ACID_PATHWAY	27	-0.461406	-1.36125	0.0788913	0.135862	1	2766
KANG_AR_TARGETS_DN	15	-0.543259	-1.36118	0.0916844	0.135788	1	3075
POMEROY_MEDULLOBLASTOMA_PROGNOSIS_UP	30	-0.457784	-1.36105	0.0793651	0.135765	1	4387
VILIMAS_NOTCH1_TARGETS_DN	15	-0.541234	-1.3609	0.108742	0.135778	1	5602
AMUNDSON_RESPONSE_TO_ARSENITE	203	-0.329633	-1.36086	0.00265252	0.135679	1	1928
VANLOO_SP3_TARGETS_DN	69	-0.391551	-1.36022	0.0363636	0.136194	1	2950
GOTZMANN_EPITHELIAL_TO_MESENCHYMAL_TRANSITION_UP	54	-0.40637	-1.36014	0.0550661	0.136165	1	4020
SARTIPY_BLUNTED_BY_INSULIN_RESISTANCE_UP	18	-0.517101	-1.35938	0.111562	0.136643	1	1394
FISCHER_G1_S_CELL_CYCLE	181	-0.332758	-1.35914	0.0146199	0.136737	1	4885
OSWALD_HEMATOPOIETIC_STEM_CELL_IN_COLLAGEN_GEL_DN	241	-0.325706	-1.35875	0.00342466	0.13691	1	2454
HOWLIN_PUBERTAL_MAMMARY_GLAND	47	-0.423295	-1.35844	0.0542986	0.137083	1	2114
SCHUETZ_BREAST_CANCER_DUCTAL_INVASIVE_DN	63	-0.388627	-1.3583	0.039261	0.137064	1	4873
KEGG_MELANOGENESIS	73	-0.386045	-1.35813	0.0344828	0.13709	1	2702
HERNANDEZ_MITOTIC_ARREST_BY_DOCETAXEL_2_UP	45	-0.416767	-1.35806	0.062069	0.137023	1	3044
RODRIGUES_THYROID_CARCINOMA_ANAPLASTIC_DN	420	-0.307228	-1.35801	0	0.136928	1	2803
ROSS_AML_WITH_AML1_ETO_FUSION	60	-0.397432	-1.35777	0.0454545	0.137018	1	2632
MIKKELSEN_MEF_HCP_WITH_H3K27ME3	157	-0.342993	-1.35653	0.0131926	0.138049	1	2536
GAVIN_PDE3B_TARGETS	19	-0.514104	-1.35423	0.111111	0.139966	1	410
PID_ANGIOPOIETIN_RECEPTOR_PATHWAY	40	-0.429357	-1.35388	0.0642857	0.14015	1	4767
PID_INTEGRIN_A4B1_PATHWAY	29	-0.45911	-1.35226	0.0942982	0.141469	1	1104
GYORFFY_MITOXANTRONE_RESISTANCE	40	-0.424695	-1.35217	0.0827423	0.141414	1	1619
WESTON_VEGFA_TARGETS	69	-0.387728	-1.35183	0.0522565	0.141579	1	2760
LU_IL4_SIGNALING	84	-0.372935	-1.35147	0.0257069	0.141764	1	3212
KIM_GERMINAL_CENTER_T_HELPER_DN	19	-0.49999	-1.35138	0.092511	0.141704	1	2030
KEGG_PANCREATIC_CANCER	64	-0.394249	-1.35011	0.0583756	0.142702	1	2609
REACTOME_NRAGE_SIGNALS_DEATH_THROUGH_JNK	34	-0.441252	-1.34977	0.0541176	0.142894	1	5276
REACTOME_PRE_NOTCH_TRANSCRIPTION_AND_TRANSLATION	20	-0.503511	-1.34959	0.115942	0.142938	1	2310
HADDAD_B_LYMPHOCYTE_PROGENITOR	243	-0.323054	-1.34946	0.00306748	0.142942	1	3660
PLASARI_NFIC_TARGETS_BASAL_UP	15	-0.537999	-1.34842	0.104072	0.143775	1	1839
FIGUEROA_AML_METHYLATION_CLUSTER_7_UP	81	-0.375979	-1.34797	0.0494792	0.14404	1	3048
REACTOME_SIGNALING_BY_BMP	17	-0.524522	-1.34732	0.104603	0.144455	1	3506
BROWNE_HCMV_INFECTION_10HR_UP	84	-0.371148	-1.34722	0.0405063	0.144396	1	4515
MARIADASON_RESPONSE_TO_BUTYRATE_SULINDAC_6	44	-0.42549	-1.34687	0.0697168	0.144611	1	2676
TAKEDA_TARGETS_OF_NUP98_HOXA9_FUSION_6HR_UP	55	-0.397618	-1.34675	0.0513393	0.144597	1	3386
KEGG_TYPE_II_DIABETES_MELLITUS	29	-0.451916	-1.34649	0.0951374	0.144694	1	4253
CHEMELLO_SOLEUS_VS_EDL_MYOFIBERS_UP	20	-0.504462	-1.34563	0.0880361	0.145384	1	2274
HEIDENBLAD_AMPLICON_8Q24_DN	38	-0.431597	-1.34494	0.0824295	0.145908	1	3741
HERNANDEZ_MITOTIC_ARREST_BY_DOCETAXEL_1_UP	22	-0.490201	-1.34448	0.10084	0.146226	1	1318
PID_SHP2_PATHWAY	45	-0.422429	-1.34382	0.0769231	0.146648	1	4499
PID_CXCR3_PATHWAY	37	-0.433549	-1.34234	0.0718954	0.147876	1	2799
OHM_METHYLATED_IN_ADULT_CANCERS	19	-0.506011	-1.34125	0.0942184	0.1487	1	2448
BROWNE_HCMV_INFECTION_18HR_DN	132	-0.346657	-1.34088	0.0192308	0.148903	1	3450
YORDY_RECIPROCAL_REGULATION_BY_ETS1_AND_SP100_DN	57	-0.398928	-1.3405	0.0674419	0.14911	1	1264
BREDEMEYER_RAG_SIGNALING_NOT_VIA_ATM_DN	43	-0.417675	-1.33877	0.0909091	0.150591	1	2830
SUH_COEXPRESSED_WITH_ID1_AND_ID2_UP	16	-0.519796	-1.33869	0.12043	0.150532	1	3580
RUTELLA_RESPONSE_TO_HGF_VS_CSF2RB_AND_IL4_DN	210	-0.325677	-1.33859	0.0112994	0.150493	1	3675
DAZARD_UV_RESPONSE_CLUSTER_G24	15	-0.539061	-1.33858	0.140351	0.150361	1	4202
REACTOME_GPVI_MEDIATED_ACTIVATION_CASCADE	28	-0.463339	-1.33799	0.0827741	0.15077	1	1467
TARTE_PLASMA_CELL_VS_PLASMABLAST_UP	273	-0.317946	-1.33716	0.00684931	0.151409	1	2992
BYSTRYKH_HEMATOPOIESIS_STEM_CELL_SCP2_QTL_TRANS	16	-0.516565	-1.33641	0.105495	0.152005	1	4597
GROSS_ELK3_TARGETS_DN	28	-0.458351	-1.33638	0.090703	0.151891	1	1728
IGARASHI_ATF4_TARGETS_DN	77	-0.374426	-1.33637	0.0658228	0.151762	1	3393
ST_P38_MAPK_PATHWAY	36	-0.437161	-1.33569	0.103865	0.152288	1	1655
MATZUK_EMBRYONIC_GERM_CELL	15	-0.528657	-1.33518	0.112245	0.152667	1	363
PID_FCER1_PATHWAY	56	-0.396127	-1.33488	0.0712695	0.152791	1	5010
PID_S1P_S1P1_PATHWAY	16	-0.527092	-1.33483	0.125265	0.152679	1	4754
GUENTHER_GROWTH_SPHERICAL_VS_ADHERENT_DN	23	-0.477569	-1.33463	0.101293	0.152741	1	1104
VALK_AML_CLUSTER_7	21	-0.48305	-1.3341	0.0905077	0.153098	1	4982
NAKAYAMA_FRA2_TARGETS	38	-0.425663	-1.33378	0.0799087	0.153255	1	2019
LUI_THYROID_CANCER_CLUSTER_2	36	-0.43248	-1.3334	0.100656	0.153502	1	2036
NIELSEN_LEIOMYOSARCOMA_UP	15	-0.533654	-1.33268	0.125969	0.15398	1	1985
DAIRKEE_TERT_TARGETS_DN	86	-0.370301	-1.33238	0.0391198	0.154106	1	5191
RICKMAN_HEAD_AND_NECK_CANCER_C	36	-0.428478	-1.33213	0.0837004	0.154222	1	3339
HARRIS_HYPOXIA	57	-0.391228	-1.33015	0.0608272	0.156011	1	2670
GRAHAM_CML_DIVIDING_VS_NORMAL_QUIESCENT_DN	78	-0.369103	-1.33001	0.0504808	0.156021	1	1008
KORKOLA_CORRELATED_WITH_POU5F1	16	-0.537768	-1.32992	0.134956	0.155939	1	1769
SIMBULAN_UV_RESPONSE_IMMORTALIZED_DN	24	-0.469081	-1.32966	0.107527	0.156036	1	1911
STAMBOLSKY_RESPONSE_TO_VITAMIN_D3_UP	56	-0.394323	-1.32961	0.0692841	0.155938	1	3245
GRUETZMANN_PANCREATIC_CANCER_UP	314	-0.311044	-1.32894	0.00304878	0.156431	1	2846
HIRSCH_CELLULAR_TRANSFORMATION_SIGNATURE_DN	88	-0.366202	-1.32879	0.05	0.156446	1	2565
ABE_VEGFA_TARGETS_2HR	26	-0.467103	-1.32871	0.107383	0.156355	1	2230
REACTOME_POST_NMDA_RECEPTOR_ACTIVATION_EVENTS	21	-0.490935	-1.32848	0.105485	0.156432	1	4289
PID_S1P_META_PATHWAY	17	-0.512225	-1.3276	0.111332	0.157177	1	3038
JOHNSTONE_PARVB_TARGETS_2_UP	120	-0.344983	-1.32716	0.0318302	0.15749	1	3900
GENTILE_UV_HIGH_DOSE_UP	19	-0.492556	-1.32715	0.139583	0.157358	1	1004
BIOCARTA_RHO_PATHWAY	30	-0.452171	-1.3267	0.123348	0.157703	1	5696
HUMMERICH_SKIN_CANCER_PROGRESSION_UP	67	-0.380319	-1.32661	0.0514019	0.157677	1	3673
MYLLYKANGAS_AMPLIFICATION_HOT_SPOT_17	17	-0.515586	-1.32647	0.109442	0.157656	1	4887
PLASARI_TGFB1_TARGETS_10HR_UP	132	-0.338794	-1.3263	0.0271003	0.157676	1	3677
REACTOME_ADP_SIGNALLING_THROUGH_P2RY1	17	-0.515429	-1.32605	0.134066	0.157797	1	3703
MANTOVANI_VIRAL_GPCR_SIGNALING_UP	51	-0.403303	-1.32585	0.0858469	0.157843	1	2816
BROWNE_HCMV_INFECTION_2HR_DN	41	-0.423134	-1.32467	0.078125	0.158835	1	858
PARK_TRETINOIN_RESPONSE_AND_PML_RARA_FUSION	29	-0.448426	-1.32455	0.106383	0.158795	1	5331
REACTOME_RAP1_SIGNALLING	15	-0.543042	-1.32441	0.136069	0.158808	1	4289
WATANABE_COLON_CANCER_MSI_VS_MSS_UP	18	-0.514197	-1.32397	0.128821	0.159053	1	2435
SA_PTEN_PATHWAY	15	-0.531359	-1.32325	0.141612	0.159673	1	4852
GAUSSMANN_MLL_AF4_FUSION_TARGETS_A_DN	64	-0.373059	-1.32321	0.0595855	0.15956	1	2780
WIEDERSCHAIN_TARGETS_OF_BMI1_AND_PCGF2	36	-0.430151	-1.3224	0.0840708	0.160238	1	2075
REACTOME_LIPOPROTEIN_METABOLISM	19	-0.488978	-1.32235	0.114035	0.160151	1	2876
MCDOWELL_ACUTE_LUNG_INJURY_UP	37	-0.429382	-1.32213	0.0893246	0.160231	1	672
GRAESSMANN_RESPONSE_TO_MC_AND_SERUM_DEPRIVATION_UP	159	-0.330034	-1.32182	0.0191781	0.160371	1	3243
SIG_BCR_SIGNALING_PATHWAY	44	-0.401925	-1.32139	0.0744921	0.16066	1	5441
GERHOLD_ADIPOGENESIS_DN	52	-0.396354	-1.32105	0.087156	0.160852	1	1072
ENK_UV_RESPONSE_EPIDERMIS_UP	246	-0.318265	-1.31905	0.0189873	0.162831	1	2271
NAKAJIMA_EOSINOPHIL	23	-0.467172	-1.31754	0.112108	0.164188	1	2721
TAVOR_CEBPA_TARGETS_UP	44	-0.415874	-1.31722	0.0822943	0.164371	1	4316
GROSS_HYPOXIA_VIA_ELK3_ONLY_UP	28	-0.447651	-1.31718	0.0991379	0.164256	1	3075
SERVITJA_LIVER_HNF1A_TARGETS_DN	82	-0.366256	-1.31689	0.060241	0.164406	1	2675
PID_HNF3B_PATHWAY	22	-0.483097	-1.31555	0.104575	0.165626	1	2424
KATSANOU_ELAVL1_TARGETS_DN	104	-0.350003	-1.31505	0.045	0.165956	1	1977
LEIN_MEDULLA_MARKERS	52	-0.397504	-1.31482	0.0623557	0.166034	1	1552
KIM_WT1_TARGETS_8HR_UP	134	-0.341472	-1.3147	0.04	0.166016	1	3506
GYORFFY_DOXORUBICIN_RESISTANCE	33	-0.425264	-1.31461	0.10596	0.16596	1	6252
VERHAAK_GLIOBLASTOMA_NEURAL	101	-0.35658	-1.31308	0.0401002	0.167314	1	3157
ASTON_MAJOR_DEPRESSIVE_DISORDER_DN	115	-0.341582	-1.31268	0.0213333	0.167537	1	3713
REACTOME_PROTEOLYTIC_CLEAVAGE_OF_SNARE_COMPLEX_PROTEINS	15	-0.51915	-1.31266	0.163347	0.167406	1	5122
GESERICK_TERT_TARGETS_DN	20	-0.488517	-1.31221	0.132924	0.167758	1	7428
BOYAULT_LIVER_CANCER_SUBCLASS_G1_UP	98	-0.347472	-1.30942	0.0434783	0.170545	1	3660
JIANG_TIP30_TARGETS_UP	40	-0.422718	-1.30938	0.0986239	0.17043	1	901
YAMAZAKI_TCEB3_TARGETS_UP	134	-0.330918	-1.30926	0.03125	0.170445	1	3900
SMID_BREAST_CANCER_LUMINAL_B_UP	100	-0.350137	-1.30923	0.039801	0.170307	1	2513
YANAGIHARA_ESX1_TARGETS	20	-0.49699	-1.30857	0.132479	0.170873	1	4264
FIGUEROA_AML_METHYLATION_CLUSTER_5_DN	27	-0.454121	-1.30852	0.11674	0.170778	1	3761
ZHANG_TARGETS_OF_EWSR1_FLI1_FUSION	74	-0.36832	-1.30842	0.0660592	0.170718	1	4146
MARKS_HDAC_TARGETS_DN	15	-0.530121	-1.30786	0.157025	0.171149	1	1658
LANDIS_ERBB2_BREAST_TUMORS_324_DN	120	-0.344623	-1.30735	0.0377834	0.171527	1	2009
NIKOLSKY_OVERCONNECTED_IN_BREAST_CANCER	16	-0.508992	-1.30661	0.152542	0.172136	1	1588
BOYLAN_MULTIPLE_MYELOMA_PCA3_DN	55	-0.390658	-1.30622	0.0820399	0.17242	1	1712
JISON_SICKLE_CELL_DISEASE_UP	164	-0.326211	-1.30604	0.0306407	0.172455	1	2755
SENESE_HDAC1_AND_HDAC2_TARGETS_UP	168	-0.323776	-1.3059	0.0257069	0.172438	1	3122
TOOKER_GEMCITABINE_RESISTANCE_DN	113	-0.343803	-1.30538	0.035533	0.172828	1	2274
REACTOME_KINESINS	19	-0.496079	-1.30467	0.151261	0.173481	1	723
FERREIRA_EWINGS_SARCOMA_UNSTABLE_VS_STABLE_DN	78	-0.365669	-1.30447	0.0447761	0.173532	1	3234
BIOCARTA_PDGF_PATHWAY	31	-0.442058	-1.30421	0.115124	0.173676	1	5343
REACTOME_CYTOKINE_SIGNALING_IN_IMMUNE_SYSTEM	231	-0.312478	-1.30319	0.0165016	0.174569	1	2610
MISSIAGLIA_REGULATED_BY_METHYLATION_UP	108	-0.345619	-1.30272	0.0391645	0.174893	1	2040
LEE_NEURAL_CREST_STEM_CELL_DN	77	-0.368642	-1.30265	0.0652681	0.174806	1	2419
SHETH_LIVER_CANCER_VS_TXNIP_LOSS_PAM1	182	-0.317872	-1.30094	0.0322581	0.176553	1	3459
DACOSTA_UV_RESPONSE_VIA_ERCC3_COMMON_DN	446	-0.294998	-1.30085	0.00396825	0.176494	1	3589
CHANDRAN_METASTASIS_DN	207	-0.316272	-1.30066	0.0267062	0.176558	1	2757
LOPES_METHYLATED_IN_COLON_CANCER_UP	15	-0.525294	-1.30041	0.150943	0.17668	1	4955
CROMER_METASTASIS_UP	72	-0.365156	-1.30023	0.0651629	0.1767	1	4819
GRUETZMANN_PANCREATIC_CANCER_DN	152	-0.331341	-1.29818	0.0423729	0.17879	1	1643
RAO_BOUND_BY_SALL4	173	-0.324354	-1.2978	0.039267	0.179035	1	3348
DACOSTA_UV_RESPONSE_VIA_ERCC3_XPCS_DN	79	-0.363036	-1.29694	0.0590909	0.17981	1	4586
BIOCARTA_CARM_ER_PATHWAY	32	-0.439601	-1.29633	0.121429	0.180308	1	2213
MULLIGHAN_MLL_SIGNATURE_2_DN	219	-0.314641	-1.29479	0.0217391	0.181839	1	2329
OSADA_ASCL1_TARGETS_UP	25	-0.459153	-1.29475	0.130719	0.18173	1	3714
XU_CREBBP_TARGETS_DN	39	-0.40914	-1.29408	0.107226	0.182255	1	2609
BIOCARTA_HDAC_PATHWAY	24	-0.473332	-1.29398	0.12931	0.182226	1	4499
MARIADASON_REGULATED_BY_HISTONE_ACETYLATION_UP	71	-0.364776	-1.29397	0.0709046	0.18208	1	3961
ZHENG_BOUND_BY_FOXP3	408	-0.295014	-1.29397	0.00680272	0.181924	1	4095
BHAT_ESR1_TARGETS_NOT_VIA_AKT1_DN	70	-0.369986	-1.2937	0.0673077	0.182068	1	1749
KORKOLA_YOLK_SAC_TUMOR	30	-0.431497	-1.29353	0.113978	0.182116	1	792
GERHOLD_ADIPOGENESIS_UP	43	-0.404085	-1.29317	0.0973451	0.182357	1	1928
PID_ECADHERIN_STABILIZATION_PATHWAY	38	-0.413359	-1.29315	0.10917	0.182226	1	4912
HAMAI_APOPTOSIS_VIA_TRAIL_DN	139	-0.330007	-1.29169	0.043956	0.183574	1	3453
CHUANG_OXIDATIVE_STRESS_RESPONSE_UP	22	-0.470695	-1.28947	0.12963	0.185866	1	2641
NIELSEN_SYNOVIAL_SARCOMA_DN	19	-0.484208	-1.28887	0.152174	0.186389	1	4714
SMID_BREAST_CANCER_BASAL_UP	423	-0.292624	-1.28848	0	0.186652	1	3102
GREENBAUM_E2A_TARGETS_DN	20	-0.482056	-1.288	0.140044	0.187046	1	1973
LEI_MYB_TARGETS	264	-0.307301	-1.28691	0.0216718	0.188107	1	1895
NIKOLSKY_BREAST_CANCER_6P24_P22_AMPLICON	15	-0.520224	-1.2863	0.178197	0.188641	1	2491
DOANE_BREAST_CANCER_ESR1_DN	19	-0.493955	-1.28537	0.150515	0.189592	1	1384
HOLLERN_MICROACINAR_BREAST_TUMOR_UP	23	-0.464479	-1.28525	0.135076	0.189567	1	1934
KYNG_DNA_DAMAGE_UP	172	-0.317921	-1.28452	0.0351351	0.190243	1	4134
CASORELLI_ACUTE_PROMYELOCYTIC_LEUKEMIA_UP	154	-0.325622	-1.28432	0.0408719	0.190302	1	3675
CAIRO_LIVER_DEVELOPMENT_DN	142	-0.330413	-1.28341	0.0558824	0.191202	1	3551
SIMBULAN_PARP1_TARGETS_UP	22	-0.458753	-1.2823	0.125532	0.192283	1	1528
IKEDA_MIR30_TARGETS_UP	107	-0.340779	-1.28223	0.0671835	0.192205	1	3904
IWANAGA_CARCINOGENESIS_BY_KRAS_PTEN_DN	240	-0.307081	-1.28109	0.0277778	0.193375	1	3705
PID_BCR_5PATHWAY	64	-0.367847	-1.28051	0.0785714	0.193881	1	4760
GRAHAM_CML_QUIESCENT_VS_NORMAL_QUIESCENT_UP	75	-0.358065	-1.28013	0.0874705	0.194132	1	2779
MATZUK_SPERMATOGONIA	16	-0.504396	-1.28011	0.152263	0.193991	1	2688
CHIBA_RESPONSE_TO_TSA	41	-0.400176	-1.27945	0.111905	0.194606	1	2506
SUZUKI_RESPONSE_TO_TSA	16	-0.498823	-1.27935	0.169851	0.194566	1	1494
ELVIDGE_HIF1A_AND_HIF2A_TARGETS_DN	76	-0.360819	-1.27914	0.0763547	0.194629	1	647
MARTIN_INTERACT_WITH_HDAC	39	-0.402209	-1.27907	0.126866	0.194539	1	4253
SARTIPY_NORMAL_AT_INSULIN_RESISTANCE_UP	29	-0.429645	-1.27848	0.126949	0.195075	1	2110
PID_RXR_VDR_PATHWAY	22	-0.469111	-1.2783	0.129464	0.195112	1	1732
HUPER_BREAST_BASAL_VS_LUMINAL_UP	24	-0.453636	-1.27665	0.133188	0.196896	1	2911
TSAI_RESPONSE_TO_IONIZING_RADIATION	127	-0.330598	-1.27595	0.0455764	0.197517	1	2844
BERTUCCI_INVASIVE_CARCINOMA_DUCTAL_VS_LOBULAR_DN	25	-0.454266	-1.27595	0.151188	0.197352	1	2426
TORCHIA_TARGETS_OF_EWSR1_FLI1_FUSION_UP	200	-0.313777	-1.2759	0.0286533	0.197243	1	4255
RUAN_RESPONSE_TO_TROGLITAZONE_DN	16	-0.506095	-1.2753	0.178645	0.197785	1	1833
PID_DELTA_NP63_PATHWAY	34	-0.415464	-1.27526	0.154195	0.197669	1	1267
GRAESSMANN_APOPTOSIS_BY_SERUM_DEPRIVATION_DN	171	-0.318384	-1.27485	0.0235988	0.198014	1	3748
LASTOWSKA_COAMPLIFIED_WITH_MYCN	32	-0.423301	-1.27441	0.121086	0.198381	1	3700
JIANG_HYPOXIA_NORMAL	263	-0.302085	-1.27329	0.0289017	0.199511	1	3143
RASHI_NFKB1_TARGETS	18	-0.489864	-1.27239	0.162162	0.200372	1	4531
SHEDDEN_LUNG_CANCER_GOOD_SURVIVAL_A5	54	-0.389626	-1.27149	0.113208	0.201307	1	2387
RUAN_RESPONSE_TO_TNF_DN	67	-0.368448	-1.27138	0.0767327	0.201273	1	3366
TSENG_ADIPOGENIC_POTENTIAL_UP	19	-0.464359	-1.2702	0.156463	0.202461	1	2274
BILBAN_B_CLL_LPL_DN	40	-0.403279	-1.27016	0.12357	0.202338	1	4696
FARMER_BREAST_CANCER_APOCRINE_VS_LUMINAL	253	-0.304384	-1.26972	0.0294985	0.202685	1	3684
PID_ARF6_PATHWAY	26	-0.441742	-1.2694	0.146497	0.202877	1	2329
HERNANDEZ_ABERRANT_MITOSIS_BY_DOCETACEL_4NM_UP	17	-0.490108	-1.26845	0.178022	0.203883	1	2205
SHIN_B_CELL_LYMPHOMA_CLUSTER_8	31	-0.424675	-1.26772	0.12809	0.204587	1	4508
LINDGREN_BLADDER_CANCER_CLUSTER_1_DN	319	-0.296741	-1.2672	0.0191693	0.205087	1	4082
KYNG_NORMAL_AGING_DN	25	-0.435003	-1.26693	0.146444	0.205241	1	1994
PID_AR_PATHWAY	54	-0.382742	-1.26583	0.116705	0.206339	1	4320
BIOCARTA_TNFR1_PATHWAY	29	-0.429632	-1.26554	0.15914	0.206496	1	5010
REACTOME_TCR_SIGNALING	44	-0.400032	-1.26455	0.123318	0.20758	1	3318
MCMURRAY_TP53_HRAS_COOPERATION_RESPONSE_DN	42	-0.399835	-1.26423	0.110619	0.207808	1	2037
HOLLEMAN_VINCRISTINE_RESISTANCE_B_ALL_UP	30	-0.422844	-1.26396	0.133333	0.207965	1	2566
NIKOLSKY_BREAST_CANCER_1Q21_AMPLICON	31	-0.423501	-1.26318	0.131004	0.208693	1	4558
WANG_RESPONSE_TO_GSK3_INHIBITOR_SB216763_UP	313	-0.296488	-1.26303	0.0192926	0.208685	1	3843
HAN_SATB1_TARGETS_DN	366	-0.291615	-1.26276	0.016835	0.208849	1	2824
DELACROIX_RARG_BOUND_MEF	284	-0.293571	-1.26212	0.0162866	0.209435	1	3320
SARRIO_EPITHELIAL_MESENCHYMAL_TRANSITION_DN	118	-0.329477	-1.26179	0.0463918	0.20964	1	2111
CONRAD_STEM_CELL	23	-0.459748	-1.26159	0.167373	0.209701	1	887
MAGRANGEAS_MULTIPLE_MYELOMA_IGG_VS_IGA_UP	15	-0.499594	-1.26151	0.15914	0.20963	1	2773
KAYO_AGING_MUSCLE_UP	167	-0.315708	-1.25994	0.0558659	0.211455	1	3361
KEGG_GLIOMA	51	-0.385079	-1.25991	0.110092	0.211334	1	4499
BIOCARTA_RARRXR_PATHWAY	15	-0.50655	-1.25812	0.176211	0.21336	1	2766
GARGALOVIC_RESPONSE_TO_OXIDIZED_PHOSPHOLIPIDS_BLACK_UP	32	-0.421116	-1.25777	0.15625	0.213618	1	6067
PID_GMCSF_PATHWAY	35	-0.413168	-1.25738	0.137079	0.213951	1	5343
COULOUARN_TEMPORAL_TGFB1_SIGNATURE_DN	109	-0.333063	-1.25736	0.0780488	0.213798	1	4982
WEIGEL_OXIDATIVE_STRESS_BY_HNE_AND_H2O2	37	-0.405478	-1.25664	0.145455	0.214548	1	2061
MARSHALL_VIRAL_INFECTION_RESPONSE_DN	29	-0.424367	-1.25575	0.121896	0.215509	1	2829
BOYLAN_MULTIPLE_MYELOMA_D_DN	65	-0.369726	-1.25525	0.103896	0.215987	1	4632
GHANDHI_DIRECT_IRRADIATION_DN	24	-0.437116	-1.25392	0.172018	0.217472	1	2970
WANG_BARRETTS_ESOPHAGUS_DN	19	-0.475146	-1.2527	0.171548	0.218864	1	6631
PID_ILK_PATHWAY	40	-0.394406	-1.25231	0.125	0.219188	1	1545
KEGG_FC_GAMMA_R_MEDIATED_PHAGOCYTOSIS	83	-0.342567	-1.25211	0.0883838	0.219264	1	5648
BILANGES_SERUM_SENSITIVE_VIA_TSC2	35	-0.412403	-1.25188	0.135135	0.219366	1	2010
KUMAR_TARGETS_OF_MLL_AF9_FUSION	306	-0.293739	-1.25128	0.0252366	0.219983	1	4057
HOSHIDA_LIVER_CANCER_LATE_RECURRENCE_UP	48	-0.382047	-1.25091	0.134571	0.220293	1	3351
MORI_EMU_MYC_LYMPHOMA_BY_ONSET_TIME_DN	16	-0.493934	-1.25012	0.188285	0.221123	1	4175
SCIBETTA_KDM5B_TARGETS_UP	17	-0.480975	-1.24993	0.191398	0.221188	1	2658
KEGG_ALANINE_ASPARTATE_AND_GLUTAMATE_METABOLISM	25	-0.441543	-1.24925	0.167028	0.22185	1	1818
GAVIN_FOXP3_TARGETS_CLUSTER_T4	84	-0.345685	-1.24887	0.108374	0.222147	1	3161
CROONQUIST_NRAS_VS_STROMAL_STIMULATION_UP	38	-0.405346	-1.24795	0.127803	0.223073	1	1761
WINTER_HYPOXIA_METAGENE	187	-0.308777	-1.24754	0.0241935	0.223408	1	2347
HUANG_GATA2_TARGETS_UP	134	-0.320818	-1.24704	0.0486486	0.223872	1	4057
KRASNOSELSKAYA_ILF3_TARGETS_DN	33	-0.411313	-1.24672	0.123288	0.224108	1	828
REACTOME_PI_METABOLISM	42	-0.397549	-1.24614	0.158129	0.224693	1	3306
NELSON_RESPONSE_TO_ANDROGEN_DN	15	-0.497341	-1.24557	0.207709	0.225294	1	1586
TURASHVILI_BREAST_DUCTAL_CARCINOMA_VS_DUCTAL_NORMAL_UP	32	-0.413154	-1.24538	0.164414	0.225349	1	2196
REACTOME_ACTIVATION_OF_NMDA_RECEPTOR_UPON_GLUTAMATE_BINDING_AND_POSTSYNAPTIC_EVENTS	22	-0.453227	-1.24521	0.16122	0.225414	1	4289
ELVIDGE_HIF1A_TARGETS_DN	64	-0.360638	-1.24333	0.116505	0.227738	1	600
REACTOME_CELL_SURFACE_INTERACTIONS_AT_THE_VASCULAR_WALL	64	-0.36317	-1.24317	0.0980392	0.227767	1	3302
KEGG_SPHINGOLIPID_METABOLISM	31	-0.416538	-1.24295	0.168246	0.227865	1	3541
VALK_AML_WITH_CEBPA	30	-0.421493	-1.24224	0.143488	0.228636	1	4706
JACKSON_DNMT1_TARGETS_DN	18	-0.465471	-1.24183	0.169197	0.228998	1	3741
MARZEC_IL2_SIGNALING_DN	33	-0.421511	-1.24137	0.173516	0.229403	1	3575
KOYAMA_SEMA3B_TARGETS_UP	203	-0.300022	-1.24071	0.0514286	0.230081	1	3081
KEGG_VEGF_SIGNALING_PATHWAY	58	-0.361078	-1.23962	0.111111	0.231356	1	3382
WANG_LSD1_TARGETS_DN	24	-0.437614	-1.23925	0.179431	0.231709	1	1738
SWEET_LUNG_CANCER_KRAS_UP	405	-0.281416	-1.23888	0.0179856	0.23201	1	1895
BOSCO_ALLERGEN_INDUCED_TH2_ASSOCIATED_MODULE	122	-0.323254	-1.23791	0.0740741	0.233117	1	3159
ZHAN_EARLY_DIFFERENTIATION_GENES_DN	40	-0.403991	-1.23776	0.159193	0.233146	1	4984
PID_EPHB_FWD_PATHWAY	33	-0.405634	-1.23613	0.169935	0.235149	1	4814
FERRANDO_T_ALL_WITH_MLL_ENL_FUSION_UP	77	-0.341963	-1.2361	0.107692	0.235005	1	3127
GNATENKO_PLATELET_SIGNATURE	44	-0.378766	-1.2353	0.10596	0.235893	1	3171
SYED_ESTRADIOL_RESPONSE	18	-0.473031	-1.23503	0.194631	0.236091	1	3232
ABE_VEGFA_TARGETS_30MIN	20	-0.46516	-1.23481	0.185897	0.236211	1	218
PID_IL6_7_PATHWAY	43	-0.387033	-1.23407	0.152425	0.237029	1	2465
MAGRANGEAS_MULTIPLE_MYELOMA_IGLL_VS_IGLK_UP	33	-0.402713	-1.23295	0.189252	0.23834	1	1871
PID_IL2_1PATHWAY	53	-0.376108	-1.23225	0.140811	0.239078	1	4867
WOOD_EBV_EBNA1_TARGETS_DN	41	-0.384471	-1.23121	0.155702	0.240367	1	1978
MCBRYAN_PUBERTAL_BREAST_6_7WK_UP	159	-0.310648	-1.23078	0.0391566	0.240756	1	5272
PID_RHOA_REG_PATHWAY	35	-0.399925	-1.23043	0.147392	0.241033	1	7029
GENTLES_LEUKEMIC_STEM_CELL_DN	15	-0.487105	-1.23039	0.213389	0.240888	1	2519
ROSS_AML_WITH_MLL_FUSIONS	65	-0.352496	-1.23032	0.128788	0.240789	1	4008
HE_PTEN_TARGETS_UP	15	-0.508031	-1.23014	0.213675	0.240878	1	3043
IKEDA_MIR1_TARGETS_UP	49	-0.378261	-1.22937	0.134293	0.241774	1	3770
KIM_LRRC3B_TARGETS	29	-0.418382	-1.2288	0.199074	0.242376	1	2524
BIOCARTA_NKT_PATHWAY	22	-0.451759	-1.22807	0.189474	0.243176	1	1841
KEGG_ERBB_SIGNALING_PATHWAY	72	-0.348896	-1.22802	0.121065	0.243089	1	3788
VALK_AML_CLUSTER_1	20	-0.46218	-1.22789	0.188764	0.243091	1	4658
MARTINEZ_RB1_AND_TP53_TARGETS_UP	452	-0.277874	-1.22787	0.0145985	0.242914	1	2997
PID_HEDGEHOG_GLI_PATHWAY	41	-0.385463	-1.2276	0.149897	0.243125	1	2799
SHEPARD_CRUSH_AND_BURN_MUTANT_DN	128	-0.319808	-1.22677	0.096	0.244058	1	3962
ST_INTEGRIN_SIGNALING_PATHWAY	66	-0.352791	-1.22656	0.111639	0.244135	1	5016
REACTOME_CIRCADIAN_CLOCK	48	-0.379214	-1.22574	0.143187	0.245065	1	3077
YE_METASTATIC_LIVER_CANCER	19	-0.462187	-1.22568	0.209746	0.244947	1	2460
RIZKI_TUMOR_INVASIVENESS_2D_DN	49	-0.370873	-1.22557	0.136585	0.244909	1	739
REACTOME_L1CAM_INTERACTIONS	59	-0.356826	-1.22551	0.139269	0.244805	1	1882
GUO_HEX_TARGETS_DN	52	-0.363612	-1.22434	0.146453	0.24621	1	3898
GABRIELY_MIR21_TARGETS	259	-0.292576	-1.22385	0.0529801	0.246743	1	4232
DALESSIO_TSA_RESPONSE	17	-0.472537	-1.22329	0.224444	0.247284	1	3971
VALK_AML_CLUSTER_11	33	-0.400252	-1.22322	0.158371	0.247189	1	4774
BIOCARTA_PYK2_PATHWAY	28	-0.421695	-1.22174	0.188341	0.249115	1	7591
LEIN_OLIGODENDROCYTE_MARKERS	51	-0.374659	-1.22087	0.152993	0.25018	1	3551
LIU_CDX2_TARGETS_UP	15	-0.485504	-1.22037	0.204641	0.250742	1	7198
PID_TAP63_PATHWAY	44	-0.380991	-1.21825	0.166302	0.253558	1	2565
DAZARD_RESPONSE_TO_UV_SCC_DN	112	-0.323107	-1.21786	0.10804	0.253915	1	3807
WELCSH_BRCA1_TARGETS_UP	176	-0.299392	-1.21771	0.056	0.253942	1	2512
HELLER_HDAC_TARGETS_SILENCED_BY_METHYLATION_DN	263	-0.289786	-1.21765	0.0431035	0.25384	1	2905
REACTOME_TRANSFERRIN_ENDOCYTOSIS_AND_RECYCLING	21	-0.439915	-1.21744	0.210177	0.253947	1	1108
RASHI_RESPONSE_TO_IONIZING_RADIATION_3	41	-0.385835	-1.21701	0.150985	0.254408	1	2658
ST_GAQ_PATHWAY	25	-0.427335	-1.21652	0.194196	0.254923	1	4440
XU_HGF_SIGNALING_NOT_VIA_AKT1_48HR_UP	28	-0.418524	-1.21562	0.197727	0.255961	1	2988
REACTOME_FRS2_MEDIATED_CASCADE	19	-0.466984	-1.21515	0.218107	0.256455	1	4515
BURTON_ADIPOGENESIS_10	28	-0.416792	-1.21479	0.165548	0.256824	1	1377
LIN_NPAS4_TARGETS_UP	127	-0.316436	-1.21468	0.0789474	0.256769	1	1532
FULCHER_INFLAMMATORY_RESPONSE_LECTIN_VS_LPS_UP	470	-0.275782	-1.21387	0.0160643	0.257721	1	3309
THEILGAARD_NEUTROPHIL_AT_SKIN_WOUND_DN	223	-0.293902	-1.21345	0.0600601	0.258069	1	4884
PASINI_SUZ12_TARGETS_UP	74	-0.34645	-1.21325	0.141148	0.25817	1	2632
BIOCARTA_SPRY_PATHWAY	16	-0.47998	-1.21292	0.206972	0.25846	1	5696
CHEN_LIVER_METABOLISM_QTL_CIS	68	-0.34408	-1.2126	0.149254	0.258697	1	4561
BEIER_GLIOMA_STEM_CELL_UP	25	-0.431921	-1.21202	0.197802	0.259333	1	4833
CHEOK_RESPONSE_TO_HD_MTX_DN	23	-0.43367	-1.21132	0.202198	0.260178	1	1211
KOHOUTEK_CCNT2_TARGETS	35	-0.394223	-1.21081	0.167059	0.260706	1	3438
HOFMANN_MYELODYSPLASTIC_SYNDROM_RISK_UP	19	-0.45176	-1.21056	0.213808	0.260849	1	5331
WORSCHECH_TUMOR_EVASION_AND_TOLEROGENICITY_UP	20	-0.445123	-1.21052	0.214118	0.260705	1	683
KEGG_FC_EPSILON_RI_SIGNALING_PATHWAY	60	-0.356058	-1.21037	0.139759	0.260707	1	5590
KYNG_DNA_DAMAGE_BY_UV	52	-0.359235	-1.20876	0.173077	0.262927	1	4524
FONTAINE_THYROID_TUMOR_UNCERTAIN_MALIGNANCY_UP	27	-0.42496	-1.2083	0.186253	0.263415	1	2016
SA_B_CELL_RECEPTOR_COMPLEXES	23	-0.438392	-1.20799	0.216518	0.263652	1	7591
KEGG_WNT_SIGNALING_PATHWAY	116	-0.316325	-1.20745	0.115	0.264283	1	2396
PID_CMYB_PATHWAY	74	-0.339964	-1.20742	0.128954	0.264129	1	4858
SMID_BREAST_CANCER_ERBB2_UP	92	-0.328502	-1.20731	0.106599	0.26408	1	4777
REACTOME_PI3K_EVENTS_IN_ERBB2_SIGNALING	38	-0.386607	-1.20729	0.172414	0.263909	1	2061
BRUNO_HEMATOPOIESIS	58	-0.361077	-1.20719	0.15122	0.263839	1	1728
BOYAULT_LIVER_CANCER_SUBCLASS_G2	23	-0.426096	-1.2071	0.196429	0.263767	1	2301
REACTOME_GASTRIN_CREB_SIGNALLING_PATHWAY_VIA_PKC_AND_MAPK	99	-0.326969	-1.20689	0.130982	0.263893	1	3076
DITTMER_PTHLH_TARGETS_DN	64	-0.349728	-1.20682	0.159524	0.263782	1	1545
BROCKE_APOPTOSIS_REVERSED_BY_IL6	139	-0.308468	-1.20674	0.0879121	0.26372	1	2792
STEIN_ESR1_TARGETS	65	-0.34694	-1.20636	0.144254	0.26408	1	5824
BASAKI_YBX1_TARGETS_DN	309	-0.281274	-1.20629	0.0416667	0.263981	1	3163
KEGG_ALDOSTERONE_REGULATED_SODIUM_REABSORPTION	30	-0.404212	-1.20621	0.188544	0.263894	1	1309
ST_MYOCYTE_AD_PATHWAY	17	-0.465138	-1.20581	0.215517	0.264234	1	4440
ABE_VEGFA_TARGETS	16	-0.476939	-1.20531	0.233546	0.264786	1	1911
PID_GLYPICAN_1PATHWAY	21	-0.439745	-1.20407	0.227876	0.266418	1	4586
NAKAYAMA_SOFT_TISSUE_TUMORS_PCA1_DN	35	-0.392539	-1.20231	0.174107	0.268845	1	3037
PID_P38_ALPHA_BETA_PATHWAY	30	-0.402861	-1.20224	0.196429	0.268748	1	6818
BIOCARTA_P53_PATHWAY	16	-0.463842	-1.2012	0.230608	0.270086	1	2534
SMITH_LIVER_CANCER	39	-0.386014	-1.20081	0.172867	0.270473	1	1326
ZHAN_V1_LATE_DIFFERENTIATION_GENES_UP	32	-0.401307	-1.20052	0.203426	0.270677	1	3593
SHETH_LIVER_CANCER_VS_TXNIP_LOSS_PAM6	35	-0.393967	-1.19956	0.18022	0.271836	1	3868
REACTOME_NEF_MEDIATES_DOWN_MODULATION_OF_CELL_SURFACE_RECEPTORS_BY_RECRUITING_THEM_TO_CLATHRIN_ADAPTERS	20	-0.439069	-1.1992	0.222222	0.27215	1	1841
FLECHNER_PBL_KIDNEY_TRANSPLANT_OK_VS_DONOR_DN	41	-0.372604	-1.19824	0.178174	0.273368	1	1432
XU_GH1_AUTOCRINE_TARGETS_DN	105	-0.317548	-1.19786	0.113861	0.273751	1	1413
REACTOME_SHC1_EVENTS_IN_ERBB4_SIGNALING	19	-0.451493	-1.19744	0.214592	0.274206	1	4289
REACTOME_GRB2_EVENTS_IN_ERBB2_SIGNALING	19	-0.461089	-1.19737	0.209607	0.274114	1	3160
BROWNE_HCMV_INFECTION_1HR_DN	167	-0.296491	-1.19699	0.103448	0.274475	1	4654
LI_WILMS_TUMOR_VS_FETAL_KIDNEY_2_UP	22	-0.433832	-1.19597	0.225108	0.275805	1	582
CASTELLANO_NRAS_TARGETS_UP	53	-0.362333	-1.19592	0.145238	0.275672	1	1528
REACTOME_ANTIGEN_ACTIVATES_B_CELL_RECEPTOR_LEADING_TO_GENERATION_OF_SECOND_MESSENGERS	29	-0.408656	-1.19536	0.193694	0.276293	1	6901
KENNY_CTNNB1_TARGETS_UP	43	-0.371605	-1.19509	0.161663	0.276507	1	4560
CAIRO_HEPATOBLASTOMA_DN	174	-0.301865	-1.19445	0.0828877	0.277243	1	3159
BIOCARTA_PTEN_PATHWAY	16	-0.476258	-1.19437	0.247748	0.277182	1	6860
BIOCARTA_MEF2D_PATHWAY	18	-0.455163	-1.19427	0.223913	0.277135	1	6024
BROWNE_HCMV_INFECTION_1HR_UP	41	-0.381579	-1.19376	0.20362	0.277717	1	2271
RICKMAN_TUMOR_DIFFERENTIATED_WELL_VS_POORLY_UP	205	-0.289345	-1.19353	0.0538922	0.277854	1	3831
REACTOME_THE_ROLE_OF_NEF_IN_HIV1_REPLICATION_AND_DISEASE_PATHOGENESIS	26	-0.418756	-1.19329	0.21663	0.278029	1	3577
FIGUEROA_AML_METHYLATION_CLUSTER_6_UP	92	-0.32312	-1.19308	0.131507	0.278151	1	2959
IVANOVA_HEMATOPOIESIS_STEM_CELL	191	-0.289962	-1.19083	0.081571	0.281453	1	3906
OUELLET_CULTURED_OVARIAN_CANCER_INVASIVE_VS_LMP_DN	16	-0.464153	-1.19051	0.220588	0.281718	1	3784
MODY_HIPPOCAMPUS_NEONATAL	26	-0.417638	-1.19017	0.210989	0.28201	1	1072
NATSUME_RESPONSE_TO_INTERFERON_BETA_UP	61	-0.353178	-1.18982	0.172249	0.282325	1	1985
JI_RESPONSE_TO_FSH_UP	63	-0.342729	-1.1898	0.163415	0.282143	1	4919
GARGALOVIC_RESPONSE_TO_OXIDIZED_PHOSPHOLIPIDS_TURQUOISE_UP	67	-0.340323	-1.18969	0.168269	0.282116	1	3046
YAGI_AML_WITH_T_9_11_TRANSLOCATION	105	-0.316963	-1.18961	0.107317	0.282031	1	2176
MATZUK_SPERMATOZOA	71	-0.337637	-1.18827	0.168342	0.283965	1	2751
CHARAFE_BREAST_CANCER_LUMINAL_VS_BASAL_UP	290	-0.277213	-1.18827	0.0610933	0.283759	1	4870
LIAO_METASTASIS	436	-0.26981	-1.187	0.0350877	0.285443	1	3814
IKEDA_MIR30_TARGETS_DN	21	-0.437478	-1.1864	0.237179	0.286161	1	2466
URS_ADIPOCYTE_DIFFERENTIATION_UP	44	-0.373575	-1.18591	0.207207	0.286747	1	3151
KYNG_DNA_DAMAGE_BY_GAMMA_AND_UV_RADIATION	72	-0.3387	-1.18582	0.152582	0.286698	1	3076
MCBRYAN_PUBERTAL_BREAST_5_6WK_UP	86	-0.32408	-1.18562	0.150538	0.286795	1	2989
KEGG_ASTHMA	19	-0.449953	-1.18549	0.232104	0.286776	1	1129
REACTOME_PHASE1_FUNCTIONALIZATION_OF_COMPOUNDS	25	-0.41169	-1.18544	0.202532	0.286662	1	2826
CHIARETTI_T_ALL_REFRACTORY_TO_THERAPY	25	-0.423394	-1.18539	0.210162	0.28653	1	4573
ICHIBA_GRAFT_VERSUS_HOST_DISEASE_35D_DN	31	-0.398625	-1.18509	0.206009	0.286747	1	3506
ST_ERK1_ERK2_MAPK_PATHWAY	30	-0.399723	-1.18457	0.189542	0.287337	1	4253
PID_REG_GR_PATHWAY	65	-0.340568	-1.18277	0.164352	0.289859	1	1702
ZHANG_TLX_TARGETS_36HR_UP	184	-0.288458	-1.18197	0.105978	0.290923	1	4162
LI_PROSTATE_CANCER_EPIGENETIC	20	-0.430193	-1.18183	0.223158	0.290944	1	276
HAHTOLA_MYCOSIS_FUNGOIDES_SKIN_UP	157	-0.298462	-1.18148	0.107692	0.291277	1	1709
BIOCARTA_ALK_PATHWAY	25	-0.412017	-1.18091	0.234783	0.291963	1	3506
PID_RET_PATHWAY	34	-0.394461	-1.18067	0.220957	0.29212	1	5087
GAUSSMANN_MLL_AF4_FUSION_TARGETS_E_DN	16	-0.464315	-1.18033	0.253247	0.292426	1	4756
LUND_SILENCED_BY_METHYLATION	16	-0.460202	-1.17896	0.251131	0.29433	1	2721
MOLENAAR_TARGETS_OF_CCND1_AND_CDK4_UP	50	-0.362737	-1.17734	0.183908	0.296714	1	3330
MEISSNER_NPC_HCP_WITH_H3K4ME2_AND_H3K27ME3	96	-0.317523	-1.17698	0.164589	0.297064	1	2242
BUCKANOVICH_T_LYMPHOCYTE_HOMING_ON_TUMOR_DN	17	-0.461445	-1.17697	0.247423	0.296859	1	2747
LEE_LIVER_CANCER_E2F1_DN	38	-0.386683	-1.17694	0.217391	0.296697	1	1614
PID_HDAC_CLASSIII_PATHWAY	22	-0.433521	-1.17636	0.193833	0.297404	1	5212
NIELSEN_LIPOSARCOMA_DN	15	-0.470575	-1.17617	0.261702	0.297501	1	1338
LEE_LIVER_CANCER_MYC_DN	35	-0.384091	-1.17611	0.220721	0.297377	1	4263
GUILLAUMOND_KLF10_TARGETS_UP	34	-0.392189	-1.17585	0.198113	0.297594	1	2060
BIOCARTA_P53HYPOXIA_PATHWAY	20	-0.432763	-1.17584	0.237473	0.297391	1	2720
ROME_INSULIN_TARGETS_IN_MUSCLE_DN	130	-0.30343	-1.17581	0.134409	0.297221	1	2919
OXFORD_RALA_OR_RALB_TARGETS_DN	16	-0.461495	-1.17571	0.25462	0.297175	1	663
MONNIER_POSTRADIATION_TUMOR_ESCAPE_DN	314	-0.276773	-1.17547	0.0876623	0.297314	1	3326
NIELSEN_MALIGNAT_FIBROUS_HISTIOCYTOMA_DN	15	-0.454837	-1.17472	0.224742	0.298237	1	1682
ZHOU_INFLAMMATORY_RESPONSE_FIMA_DN	201	-0.289371	-1.17461	0.107143	0.298185	1	3144
KRASNOSELSKAYA_ILF3_TARGETS_UP	30	-0.391794	-1.17374	0.215457	0.299437	1	2205
KEGG_LONG_TERM_DEPRESSION	46	-0.363987	-1.17369	0.193023	0.299309	1	5135
BRIDEAU_IMPRINTED_GENES	35	-0.385862	-1.17301	0.207763	0.300169	1	3130
HAHTOLA_CTCL_CUTANEOUS	25	-0.41446	-1.17291	0.233853	0.300111	1	2111
SOTIRIOU_BREAST_CANCER_GRADE_1_VS_3_DN	41	-0.373072	-1.17217	0.208989	0.301071	1	2609
FAELT_B_CLL_WITH_VH_REARRANGEMENTS_DN	46	-0.358438	-1.1713	0.199041	0.302174	1	2371
VANDESLUIS_COMMD1_TARGETS_GROUP_3_DN	16	-0.461065	-1.17039	0.248322	0.303454	1	2071
HASLINGER_B_CLL_WITH_13Q14_DELETION	19	-0.440966	-1.17003	0.251572	0.303818	1	2522
REACTOME_GLYCOGEN_BREAKDOWN_GLYCOGENOLYSIS	15	-0.462424	-1.1694	0.276956	0.304598	1	3520
BILD_E2F3_ONCOGENIC_SIGNATURE	190	-0.288944	-1.16879	0.109375	0.305342	1	2097
FARMER_BREAST_CANCER_BASAL_VS_LULMINAL	261	-0.278307	-1.16876	0.0776397	0.305169	1	3130
CONCANNON_APOPTOSIS_BY_EPOXOMICIN_DN	132	-0.300585	-1.16865	0.137931	0.305124	1	1969
PID_RHOA_PATHWAY	42	-0.365061	-1.16807	0.193995	0.305853	1	5046
KIM_BIPOLAR_DISORDER_OLIGODENDROCYTE_DENSITY_CORR_DN	35	-0.383094	-1.16803	0.221053	0.305682	1	3451
RATTENBACHER_BOUND_BY_CELF1	317	-0.270282	-1.16666	0.0841751	0.307715	1	3776
NAGASHIMA_NRG1_SIGNALING_UP	148	-0.297012	-1.16632	0.132275	0.308051	1	2721
KEGG_TGF_BETA_SIGNALING_PATHWAY	64	-0.342923	-1.1659	0.195604	0.308522	1	3527
TSENG_IRS1_TARGETS_DN	98	-0.316703	-1.16526	0.15601	0.309315	1	3408
ACEVEDO_LIVER_CANCER_DN	402	-0.267003	-1.1646	0.040293	0.310192	1	2421
KEGG_VASOPRESSIN_REGULATED_WATER_REABSORPTION	37	-0.379997	-1.16455	0.23341	0.310057	1	6481
RIZ_ERYTHROID_DIFFERENTIATION_12HR	29	-0.396893	-1.16427	0.23516	0.31026	1	1646
SATO_SILENCED_EPIGENETICALLY_IN_PANCREATIC_CANCER	29	-0.405902	-1.16411	0.209402	0.310291	1	1962
SESTO_RESPONSE_TO_UV_C8	64	-0.334672	-1.16385	0.19202	0.310501	1	2274
ACEVEDO_LIVER_CANCER_WITH_H3K27ME3_UP	144	-0.297465	-1.16168	0.126344	0.31388	1	1435
KEGG_ADIPOCYTOKINE_SIGNALING_PATHWAY	53	-0.350056	-1.16161	0.189815	0.313757	1	4161
PID_NETRIN_PATHWAY	26	-0.405998	-1.16138	0.232143	0.31391	1	4855
WATTEL_AUTONOMOUS_THYROID_ADENOMA_DN	37	-0.371632	-1.16135	0.195599	0.313748	1	4110
REACTOME_TRANS_GOLGI_NETWORK_VESICLE_BUDDING	55	-0.340383	-1.16095	0.198044	0.314164	1	4695
KEGG_NITROGEN_METABOLISM	17	-0.447526	-1.15898	0.25641	0.317164	1	4727
WEI_MIR34A_TARGETS	124	-0.304965	-1.15861	0.166667	0.317577	1	3349
RAO_BOUND_BY_SALL4_ISOFORM_A	111	-0.304357	-1.15838	0.141304	0.317701	1	2035
FONTAINE_PAPILLARY_THYROID_CARCINOMA_UP	45	-0.360419	-1.15818	0.2287	0.317826	1	4706
KEGG_NEUROTROPHIN_SIGNALING_PATHWAY	110	-0.306817	-1.15796	0.175487	0.31799	1	4412
SMID_BREAST_CANCER_RELAPSE_IN_BRAIN_UP	18	-0.444714	-1.15735	0.266385	0.318762	1	3763
KEGG_SYSTEMIC_LUPUS_ERYTHEMATOSUS	105	-0.309328	-1.15696	0.162907	0.319169	1	1449
STEARMAN_LUNG_CANCER_EARLY_VS_LATE_DN	50	-0.347513	-1.15686	0.210989	0.319101	1	3827
OKUMURA_INFLAMMATORY_RESPONSE_LPS	147	-0.296826	-1.15597	0.159091	0.320425	1	2083
KEGG_GLYCEROPHOSPHOLIPID_METABOLISM	58	-0.34467	-1.15483	0.210784	0.322062	1	3193
PID_RAC1_REG_PATHWAY	29	-0.383389	-1.15437	0.234649	0.322591	1	6945
FINETTI_BREAST_CANCERS_KINOME_BLUE	16	-0.442362	-1.1538	0.287912	0.323303	1	4914
GRESHOCK_CANCER_COPY_NUMBER_UP	266	-0.273339	-1.15352	0.0851064	0.323558	1	2332
BIOCARTA_IL6_PATHWAY	22	-0.422123	-1.15331	0.271335	0.32368	1	4289
PID_LYMPH_ANGIOGENESIS_PATHWAY	20	-0.427752	-1.15328	0.247899	0.323508	1	4253
REACTOME_POTASSIUM_CHANNELS	38	-0.369845	-1.15216	0.229358	0.325184	1	4256
BUCKANOVICH_T_LYMPHOCYTE_HOMING_ON_TUMOR_UP	18	-0.442145	-1.15105	0.273504	0.326832	1	2913
ST_INTERLEUKIN_4_PATHWAY	23	-0.410123	-1.1509	0.253061	0.326834	1	3706
FIGUEROA_AML_METHYLATION_CLUSTER_1_DN	33	-0.379976	-1.15086	0.233115	0.326666	1	2579
ENGELMANN_CANCER_PROGENITORS_UP	39	-0.365565	-1.15082	0.218818	0.326508	1	2373
DAVICIONI_PAX_FOXO1_SIGNATURE_IN_ARMS_UP	48	-0.350521	-1.15064	0.213303	0.326541	1	1519
BIOCARTA_MAL_PATHWAY	18	-0.44416	-1.15045	0.273486	0.326597	1	6548
MITSIADES_RESPONSE_TO_APLIDIN_UP	389	-0.264217	-1.1503	0.0662021	0.326637	1	4819
GARGALOVIC_RESPONSE_TO_OXIDIZED_PHOSPHOLIPIDS_BLUE_UP	113	-0.303555	-1.15017	0.150852	0.32666	1	2599
WANG_HCP_PROSTATE_CANCER	91	-0.317615	-1.14927	0.184834	0.327958	1	2332
CHANGOLKAR_H2AFY_TARGETS_DN	28	-0.393423	-1.14878	0.268623	0.328605	1	1525
BIOCARTA_FCER1_PATHWAY	37	-0.378861	-1.14827	0.261538	0.329244	1	5276
CHARAFE_BREAST_CANCER_LUMINAL_VS_MESENCHYMAL_UP	336	-0.262692	-1.14823	0.0778443	0.329083	1	4492
KEGG_BIOSYNTHESIS_OF_UNSATURATED_FATTY_ACIDS	19	-0.436345	-1.14791	0.282378	0.32939	1	2009
SESTO_RESPONSE_TO_UV_C6	36	-0.369434	-1.14761	0.247881	0.329661	1	3673
KOINUMA_COLON_CANCER_MSI_UP	15	-0.467318	-1.14757	0.289583	0.329492	1	332
PIONTEK_PKD1_TARGETS_UP	27	-0.400973	-1.14528	0.270968	0.333198	1	3222
PARENT_MTOR_SIGNALING_DN	31	-0.388407	-1.14464	0.27027	0.334015	1	1571
CHIN_BREAST_CANCER_COPY_NUMBER_UP	20	-0.427341	-1.14392	0.278723	0.335035	1	1824
SEKI_INFLAMMATORY_RESPONSE_LPS_UP	60	-0.332261	-1.14391	0.213942	0.334823	1	2040
HOSHIDA_LIVER_CANCER_SUBCLASS_S3	183	-0.279679	-1.14295	0.155367	0.336214	1	3265
GOLDRATH_IMMUNE_MEMORY	56	-0.338809	-1.14193	0.217918	0.337729	1	2622
LY_AGING_MIDDLE_DN	16	-0.444736	-1.14164	0.304348	0.337992	1	6770
CHIANG_LIVER_CANCER_SUBCLASS_CTNNB1_UP	102	-0.304004	-1.14135	0.187654	0.338264	1	2913
EBAUER_TARGETS_OF_PAX3_FOXO1_FUSION_DN	32	-0.377278	-1.14104	0.25	0.338615	1	3714
BIOCARTA_SPPA_PATHWAY	19	-0.434486	-1.14095	0.300885	0.338538	1	4867
GEORGES_CELL_CYCLE_MIR192_TARGETS	59	-0.340499	-1.14093	0.201456	0.338335	1	3475
SEITZ_NEOPLASTIC_TRANSFORMATION_BY_8P_DELETION_DN	22	-0.417256	-1.14021	0.283262	0.339385	1	2426
BRUECKNER_TARGETS_OF_MIRLET7A3_UP	86	-0.314561	-1.13983	0.20892	0.339823	1	2972
KEGG_ENDOCYTOSIS	154	-0.289909	-1.1395	0.157303	0.340132	1	5696
REACTOME_DIABETES_PATHWAYS	108	-0.305322	-1.13833	0.18883	0.341988	1	2717
ST_JNK_MAPK_PATHWAY	36	-0.369449	-1.13743	0.232506	0.343328	1	4174
YAO_TEMPORAL_RESPONSE_TO_PROGESTERONE_CLUSTER_8	42	-0.36044	-1.13715	0.223005	0.343596	1	2389
RIZKI_TUMOR_INVASIVENESS_3D_UP	158	-0.281103	-1.13676	0.151515	0.34409	1	2114
FAELT_B_CLL_WITH_VH_REARRANGEMENTS_UP	45	-0.351681	-1.13661	0.255981	0.344139	1	4731
CHUNG_BLISTER_CYTOTOXICITY_UP	123	-0.294512	-1.13657	0.188264	0.343965	1	1738
MCCABE_HOXC6_TARGETS_CANCER_DN	19	-0.431698	-1.13647	0.259825	0.343901	1	8
BIOCARTA_RELA_PATHWAY	16	-0.445652	-1.13623	0.27044	0.344076	1	4944
MIKKELSEN_ES_ICP_WITH_H3K4ME3	462	-0.25614	-1.13584	0.0981818	0.344524	1	2919
GAVIN_IL2_RESPONSIVE_FOXP3_TARGETS_UP	16	-0.442267	-1.13563	0.293362	0.344675	1	2060
RASHI_RESPONSE_TO_IONIZING_RADIATION_1	36	-0.361917	-1.13563	0.227477	0.344447	1	193
ST_B_CELL_ANTIGEN_RECEPTOR	38	-0.371198	-1.13519	0.264637	0.34499	1	4508
ZHANG_GATA6_TARGETS_DN	45	-0.346751	-1.13388	0.223744	0.347074	1	3393
SATO_SILENCED_BY_METHYLATION_IN_PANCREATIC_CANCER_2	24	-0.403678	-1.13355	0.263948	0.347404	1	2053
BASSO_CD40_SIGNALING_UP	93	-0.309405	-1.13351	0.21875	0.347215	1	2632
HOWLIN_CITED1_TARGETS_1_DN	25	-0.401472	-1.13324	0.266219	0.34744	1	1442
VERRECCHIA_DELAYED_RESPONSE_TO_TGFB1	25	-0.401781	-1.13268	0.280899	0.348186	1	3900
ACEVEDO_LIVER_CANCER_WITH_H3K27ME3_DN	133	-0.293215	-1.13256	0.2	0.348147	1	2843
DORSEY_GAB2_TARGETS	18	-0.435741	-1.13224	0.277273	0.348446	1	3975
REACTOME_G_ALPHA_S_SIGNALLING_EVENTS	54	-0.343057	-1.13222	0.236726	0.348239	1	4449
BURTON_ADIPOGENESIS_PEAK_AT_2HR	46	-0.343275	-1.1321	0.232227	0.348212	1	3271
BOHN_PRIMARY_IMMUNODEFICIENCY_SYNDROM_DN	39	-0.359381	-1.13191	0.261072	0.348325	1	2721
LEIN_PONS_MARKERS	56	-0.336977	-1.13132	0.251748	0.349184	1	3193
VERNELL_RETINOBLASTOMA_PATHWAY_DN	19	-0.41878	-1.13039	0.285417	0.350679	1	2345
DACOSTA_UV_RESPONSE_VIA_ERCC3_TTD_DN	68	-0.323787	-1.12997	0.245192	0.351195	1	3515
XU_GH1_EXOGENOUS_TARGETS_UP	43	-0.35507	-1.12928	0.238979	0.35223	1	3072
PETRETTO_HEART_MASS_QTL_CIS_DN	21	-0.417457	-1.12831	0.316667	0.353742	1	880
BROWNE_HCMV_INFECTION_24HR_UP	118	-0.296898	-1.12826	0.213918	0.353591	1	2033
AFFAR_YY1_TARGETS_DN	164	-0.284398	-1.12798	0.19726	0.353877	1	3816
RICKMAN_HEAD_AND_NECK_CANCER_E	25	-0.404696	-1.12795	0.270925	0.353705	1	2309
LY_AGING_PREMATURE_DN	27	-0.382458	-1.12758	0.2625	0.354114	1	3353
TURASHVILI_BREAST_NORMAL_DUCTAL_VS_LOBULAR_UP	54	-0.335524	-1.12723	0.247807	0.354503	1	651
NAKAMURA_METASTASIS_MODEL_UP	32	-0.367532	-1.12711	0.263043	0.354518	1	2694
MILI_PSEUDOPODIA_CHEMOTAXIS_DN	406	-0.256169	-1.1265	0.0814815	0.355383	1	3112
CHIANG_LIVER_CANCER_SUBCLASS_UNANNOTATED_UP	55	-0.336335	-1.12524	0.260047	0.357472	1	3608
MCCLUNG_COCAIN_REWARD_4WK	53	-0.337475	-1.12497	0.227991	0.35771	1	3826
STAMBOLSKY_RESPONSE_TO_VITAMIN_D3_DN	16	-0.441258	-1.12479	0.30989	0.357789	1	2220
GOLDRATH_ANTIGEN_RESPONSE	317	-0.264433	-1.12476	0.121311	0.357603	1	5589
CHEMNITZ_RESPONSE_TO_PROSTAGLANDIN_E2_DN	276	-0.268557	-1.1234	0.159322	0.359832	1	2825
LIU_LIVER_CANCER	28	-0.38623	-1.12229	0.277899	0.361638	1	2642
PID_EPHA2_FWD_PATHWAY	18	-0.433297	-1.12195	0.282222	0.362025	1	6695
WANG_BARRETTS_ESOPHAGUS_UP	38	-0.354494	-1.12062	0.28341	0.364164	1	3309
BURTON_ADIPOGENESIS_1	31	-0.377865	-1.12006	0.279176	0.364949	1	2149
AIGNER_ZEB1_TARGETS	21	-0.416311	-1.11912	0.299559	0.366462	1	1518
MARTINEZ_TP53_TARGETS_UP	458	-0.252046	-1.11909	0.08	0.366261	1	2997
WHITEHURST_PACLITAXEL_SENSITIVITY	27	-0.390549	-1.11904	0.306889	0.366106	1	470
BOYLAN_MULTIPLE_MYELOMA_D_UP	71	-0.319168	-1.11853	0.225806	0.366819	1	2380
KEGG_ABC_TRANSPORTERS	27	-0.386571	-1.11828	0.282427	0.366999	1	473
KEGG_METABOLISM_OF_XENOBIOTICS_BY_CYTOCHROME_P450	26	-0.398423	-1.11804	0.311659	0.367209	1	2816
REACTOME_SIGNALING_BY_ERBB4	73	-0.317052	-1.11796	0.228365	0.36715	1	2250
SIG_PIP3_SIGNALING_IN_B_LYMPHOCYTES	33	-0.374236	-1.11764	0.283482	0.367492	1	5441
ZHAN_MULTIPLE_MYELOMA_SPIKED	19	-0.420701	-1.11716	0.304802	0.368129	1	413
WEIGEL_OXIDATIVE_STRESS_BY_TBH_AND_H2O2	32	-0.370096	-1.1167	0.292237	0.368747	1	3013
RAY_TARGETS_OF_P210_BCR_ABL_FUSION_DN	16	-0.431921	-1.11668	0.322245	0.36853	1	1471
GUO_TARGETS_OF_IRS1_AND_IRS2	78	-0.311581	-1.1163	0.220624	0.369031	1	3641
HSIAO_LIVER_SPECIFIC_GENES	118	-0.296184	-1.11564	0.20155	0.369963	1	3241
REACTOME_G_ALPHA_Q_SIGNALLING_EVENTS	80	-0.313061	-1.11562	0.241645	0.369771	1	2901
REACTOME_PI3K_EVENTS_IN_ERBB4_SIGNALING	35	-0.356282	-1.11397	0.272517	0.372636	1	2061
STAMBOLSKY_TARGETS_OF_MUTATED_TP53_DN	40	-0.353184	-1.11332	0.266355	0.373614	1	5446
RIZ_ERYTHROID_DIFFERENTIATION	69	-0.316431	-1.11321	0.227041	0.373546	1	6017
REACTOME_GOLGI_ASSOCIATED_VESICLE_BIOGENESIS	48	-0.338778	-1.11318	0.260465	0.373372	1	5147
NOUSHMEHR_GBM_SILENCED_BY_METHYLATION	29	-0.381803	-1.11242	0.304762	0.374621	1	3673
ZHANG_RESPONSE_TO_IKK_INHIBITOR_AND_TNF_DN	82	-0.308675	-1.11141	0.25	0.376267	1	3326
PID_P38_ALPHA_BETA_DOWNSTREAM_PATHWAY	36	-0.360362	-1.11055	0.266515	0.377723	1	3077
KEGG_MAPK_SIGNALING_PATHWAY	188	-0.270798	-1.10989	0.197015	0.378705	1	3077
GROSS_HYPOXIA_VIA_ELK3_UP	183	-0.273621	-1.10864	0.181564	0.380864	1	3593
REACTOME_CLASS_B_2_SECRETIN_FAMILY_RECEPTORS	46	-0.339076	-1.10703	0.270784	0.383644	1	4449
BIOCARTA_CELLCYCLE_PATHWAY	22	-0.405043	-1.10536	0.303769	0.386499	1	3366
SENGUPTA_NASOPHARYNGEAL_CARCINOMA_UP	245	-0.26316	-1.10391	0.189274	0.389036	1	3052
DOANE_RESPONSE_TO_ANDROGEN_UP	140	-0.281095	-1.10307	0.225275	0.390403	1	2239
DOANE_BREAST_CANCER_CLASSES_DN	27	-0.379632	-1.10255	0.30837	0.391156	1	2804
GEISS_RESPONSE_TO_DSRNA_UP	34	-0.358727	-1.10147	0.289238	0.393009	1	4531
REACTOME_ACTIVATION_OF_CHAPERONE_GENES_BY_XBP1S	43	-0.346517	-1.10122	0.296552	0.393245	1	2402
REACTOME_INNATE_IMMUNE_SYSTEM	193	-0.269513	-1.10066	0.198925	0.394054	1	2213
PROVENZANI_METASTASIS_DN	110	-0.285543	-1.09929	0.227041	0.396413	1	1119
GRADE_COLON_CANCER_DN	27	-0.384483	-1.09921	0.299776	0.396323	1	3003
MIKKELSEN_NPC_HCP_WITH_H3K27ME3	92	-0.299426	-1.09902	0.248139	0.39643	1	2317
VARELA_ZMPSTE24_TARGETS_DN	29	-0.367883	-1.09892	0.291577	0.396378	1	1127
NAKAMURA_METASTASIS_MODEL_DN	29	-0.377608	-1.09876	0.314856	0.396447	1	2301
KEGG_ADHERENS_JUNCTION	67	-0.315553	-1.09818	0.285714	0.397368	1	5696
REACTOME_NETRIN1_SIGNALING	23	-0.397946	-1.09677	0.316397	0.39982	1	4877
MIKKELSEN_MEF_HCP_WITH_H3_UNMETHYLATED	87	-0.298689	-1.09663	0.25	0.399842	1	3252
KEGG_ETHER_LIPID_METABOLISM	21	-0.400323	-1.09661	0.334702	0.399632	1	2211
HUI_MAPK14_TARGETS_UP	15	-0.430616	-1.09635	0.329876	0.399873	1	2274
REACTOME_BIOLOGICAL_OXIDATIONS	61	-0.322207	-1.09537	0.291469	0.401506	1	1939
BIOCARTA_EDG1_PATHWAY	22	-0.390299	-1.09512	0.32538	0.401755	1	4867
TAVOR_CEBPA_TARGETS_DN	26	-0.382458	-1.0946	0.321508	0.402538	1	3869
KEGG_DRUG_METABOLISM_CYTOCHROME_P450	27	-0.388046	-1.09445	0.326797	0.402593	1	4083
LOPES_METHYLATED_IN_COLON_CANCER_DN	21	-0.40085	-1.09442	0.306488	0.402383	1	3078
MAHADEVAN_RESPONSE_TO_MP470_DN	17	-0.41807	-1.09431	0.331887	0.402363	1	1928
TSUNODA_CISPLATIN_RESISTANCE_DN	38	-0.349713	-1.09363	0.303688	0.40348	1	4440
HOFFMANN_SMALL_PRE_BII_TO_IMMATURE_B_LYMPHOCYTE_UP	55	-0.32443	-1.09362	0.28436	0.403233	1	3234
REACTOME_LIPID_DIGESTION_MOBILIZATION_AND_TRANSPORT	29	-0.373376	-1.09361	0.302108	0.402999	1	2305
PEDERSEN_METASTASIS_BY_ERBB2_ISOFORM_6	15	-0.43508	-1.09324	0.356688	0.403453	1	4098
YOSHIOKA_LIVER_CANCER_EARLY_RECURRENCE_DN	48	-0.337711	-1.093	0.275229	0.403675	1	1936
WATANABE_RECTAL_CANCER_RADIOTHERAPY_RESPONSIVE_DN	83	-0.302263	-1.09256	0.271394	0.40429	1	1706
TRAYNOR_RETT_SYNDROM_UP	22	-0.403622	-1.09217	0.322	0.404751	1	3472
GU_PDEF_TARGETS_DN	21	-0.401264	-1.09178	0.33853	0.405303	1	2584
VANTVEER_BREAST_CANCER_POOR_PROGNOSIS	42	-0.343525	-1.0911	0.29646	0.406385	1	3942
REACTOME_NUCLEAR_RECEPTOR_TRANSCRIPTION_PATHWAY	33	-0.35963	-1.09064	0.351351	0.40701	1	591
KEGG_PATHWAYS_IN_CANCER	249	-0.257972	-1.0906	0.207756	0.406827	1	2685
VANTVEER_BREAST_CANCER_BRCA1_DN	31	-0.364961	-1.09002	0.352809	0.407673	1	2836
CLIMENT_BREAST_CANCER_COPY_NUMBER_UP	17	-0.424836	-1.08956	0.342733	0.408324	1	1824
WATANABE_COLON_CANCER_MSI_VS_MSS_DN	41	-0.345419	-1.08897	0.292842	0.409211	1	1969
BIOCARTA_HER2_PATHWAY	20	-0.404142	-1.08868	0.325726	0.409562	1	4289
PID_AR_TF_PATHWAY	43	-0.342294	-1.08836	0.311321	0.409907	1	5696
HUMMEL_BURKITTS_LYMPHOMA_UP	33	-0.359583	-1.08797	0.32981	0.410434	1	1582
KEGG_PATHOGENIC_ESCHERICHIA_COLI_INFECTION	48	-0.337495	-1.08794	0.310811	0.410232	1	5425
GRAESSMANN_RESPONSE_TO_MC_AND_DOXORUBICIN_UP	491	-0.243119	-1.08782	0.142857	0.410175	1	3730
STEIN_ESRRA_TARGETS_RESPONSIVE_TO_ESTROGEN_DN	35	-0.349828	-1.08734	0.294118	0.41091	1	5824
PARK_HSC_MARKERS	41	-0.341036	-1.08595	0.324201	0.413366	1	4508
MULLIGHAN_MLL_SIGNATURE_1_DN	178	-0.270619	-1.08576	0.241573	0.4135	1	2488
BIOCARTA_HCMV_PATHWAY	17	-0.426229	-1.08511	0.357447	0.414564	1	1655
KEGG_NATURAL_KILLER_CELL_MEDIATED_CYTOTOXICITY	86	-0.29949	-1.08493	0.274882	0.414677	1	4289
REACTOME_SIGNALING_BY_SCF_KIT	69	-0.306425	-1.08437	0.276486	0.415584	1	4508
BOGNI_TREATMENT_RELATED_MYELOID_LEUKEMIA_UP	24	-0.386155	-1.08413	0.345708	0.41584	1	1798
ZHANG_BREAST_CANCER_PROGENITORS_DN	124	-0.282489	-1.08344	0.247396	0.417013	1	2720
JAZAERI_BREAST_CANCER_BRCA1_VS_BRCA2_DN	30	-0.363056	-1.08341	0.319911	0.416814	1	1976
WARTERS_IR_RESPONSE_5GY	38	-0.346245	-1.08308	0.326134	0.417238	1	1871
ANDERSEN_CHOLANGIOCARCINOMA_CLASS2	91	-0.298802	-1.08226	0.258794	0.418624	1	3385
ST_FAS_SIGNALING_PATHWAY	58	-0.320549	-1.08157	0.31358	0.419769	1	4253
WIKMAN_ASBESTOS_LUNG_CANCER_DN	25	-0.379797	-1.08011	0.328605	0.422589	1	1317
BROWNE_HCMV_INFECTION_20HR_UP	206	-0.261081	-1.0801	0.227564	0.42235	1	4540
REACTOME_AMINO_ACID_AND_OLIGOPEPTIDE_SLC_TRANSPORTERS	24	-0.386863	-1.07865	0.324649	0.424995	1	333
HAHTOLA_MYCOSIS_FUNGOIDES_UP	18	-0.412715	-1.07864	0.352052	0.424731	1	3981
KERLEY_RESPONSE_TO_CISPLATIN_UP	37	-0.349543	-1.0786	0.349537	0.424546	1	2202
PID_HDAC_CLASSI_PATHWAY	62	-0.313613	-1.07813	0.299335	0.425221	1	5300
BIOCARTA_GPCR_PATHWAY	31	-0.362139	-1.07775	0.32816	0.425728	1	4289
VERHAAK_GLIOBLASTOMA_CLASSICAL	117	-0.285969	-1.07751	0.293478	0.42596	1	3675
JOSEPH_RESPONSE_TO_SODIUM_BUTYRATE_UP	26	-0.381181	-1.07745	0.344978	0.425831	1	2456
XU_HGF_SIGNALING_NOT_VIA_AKT1_6HR	21	-0.394014	-1.07727	0.343612	0.425942	1	2533
BIOCARTA_EPO_PATHWAY	18	-0.416487	-1.07705	0.348115	0.426107	1	4289
BENPORATH_ES_CORE_NINE_CORRELATED	79	-0.299107	-1.07696	0.308458	0.426022	1	3748
BENPORATH_NOS_TARGETS	132	-0.279396	-1.07443	0.276536	0.431022	1	2536
BROWNE_HCMV_INFECTION_10HR_DN	44	-0.329536	-1.07424	0.320186	0.431137	1	2839
OUILLETTE_CLL_13Q14_DELETION_UP	65	-0.314233	-1.07316	0.33012	0.433146	1	4850
CHEOK_RESPONSE_TO_MERCAPTOPURINE_DN	20	-0.396339	-1.07156	0.344371	0.436241	1	4560
MULLIGHAN_MLL_SIGNATURE_2_UP	365	-0.246099	-1.07109	0.185455	0.436952	1	4099
CHIBA_RESPONSE_TO_TSA_DN	17	-0.419117	-1.06989	0.361798	0.439188	1	5041
LEE_LIVER_CANCER_MYC_TGFA_DN	41	-0.342233	-1.06963	0.358242	0.439449	1	4352
VALK_AML_CLUSTER_12	24	-0.377126	-1.06961	0.354626	0.439219	1	911
PID_ECADHERIN_KERATINOCYTE_PATHWAY	18	-0.40491	-1.06947	0.373737	0.439275	1	3476
BIOCARTA_FAS_PATHWAY	29	-0.371764	-1.06947	0.344468	0.439014	1	5010
VERNELL_RETINOBLASTOMA_PATHWAY_UP	66	-0.307511	-1.06912	0.323741	0.439437	1	3373
LEE_LIVER_CANCER_DENA_DN	40	-0.338372	-1.06906	0.327473	0.439324	1	1264
MORI_MATURE_B_LYMPHOCYTE_UP	84	-0.294405	-1.06887	0.293671	0.439446	1	2234
GARGALOVIC_RESPONSE_TO_OXIDIZED_PHOSPHOLIPIDS_GREEN_DN	22	-0.387868	-1.06857	0.338747	0.439837	1	4614
NIKOLSKY_MUTATED_AND_AMPLIFIED_IN_BREAST_CANCER	72	-0.30889	-1.06837	0.317647	0.440001	1	2854
REACTOME_POST_CHAPERONIN_TUBULIN_FOLDING_PATHWAY	16	-0.419919	-1.06719	0.378882	0.442139	1	3251
BARRIER_COLON_CANCER_RECURRENCE_UP	38	-0.3466	-1.06698	0.344907	0.442306	1	2739
PID_TCPTP_PATHWAY	35	-0.342116	-1.06676	0.331808	0.442478	1	2918
KEGG_CALCIUM_SIGNALING_PATHWAY	89	-0.293822	-1.06641	0.339853	0.442971	1	3637
WANG_BARRETTS_ESOPHAGUS_AND_ESOPHAGUS_CANCER_UP	17	-0.408562	-1.06616	0.376321	0.443242	1	1327
GAL_LEUKEMIC_STEM_CELL_UP	99	-0.283415	-1.06584	0.312977	0.443652	1	4586
DUAN_PRDM5_TARGETS	53	-0.317713	-1.06451	0.319654	0.446194	1	5130
DAVICIONI_MOLECULAR_ARMS_VS_ERMS_UP	270	-0.254407	-1.06428	0.259819	0.446397	1	3748
GROSS_HYPOXIA_VIA_ELK3_AND_HIF1A_DN	94	-0.286205	-1.06323	0.320197	0.448307	1	1871
PID_FOXM1_PATHWAY	36	-0.349701	-1.06317	0.386473	0.448131	1	2213
YAUCH_HEDGEHOG_SIGNALING_PARACRINE_DN	138	-0.275444	-1.06275	0.312	0.448772	1	5771
CHARAFE_BREAST_CANCER_BASAL_VS_MESENCHYMAL_UP	74	-0.299069	-1.06024	0.332506	0.453834	1	4961
REACTOME_REGULATION_OF_KIT_SIGNALING	15	-0.419895	-1.06011	0.385809	0.453862	1	4508
REACTOME_G0_AND_EARLY_G1	22	-0.389594	-1.0597	0.37581	0.454433	1	4452
UEDA_CENTRAL_CLOCK	76	-0.291725	-1.05873	0.319809	0.456188	1	1895
KEGG_INSULIN_SIGNALING_PATHWAY	114	-0.282299	-1.05855	0.322997	0.456304	1	3706
CORRE_MULTIPLE_MYELOMA_UP	34	-0.346841	-1.05834	0.356989	0.456481	1	1906
KRIGE_AMINO_ACID_DEPRIVATION	29	-0.353076	-1.05773	0.384279	0.457458	1	3677
BIOCARTA_AT1R_PATHWAY	29	-0.358155	-1.05681	0.376147	0.459199	1	5010
DOANE_BREAST_CANCER_CLASSES_UP	46	-0.319916	-1.05679	0.352273	0.458948	1	3147
IWANAGA_CARCINOGENESIS_BY_KRAS_UP	115	-0.276594	-1.05628	0.314861	0.459731	1	3463
GARGALOVIC_RESPONSE_TO_OXIDIZED_PHOSPHOLIPIDS_RED_DN	20	-0.392335	-1.05534	0.373333	0.461478	1	4597
XU_HGF_TARGETS_REPRESSED_BY_AKT1_DN	53	-0.311718	-1.05515	0.358242	0.46162	1	3741
WANG_TARGETS_OF_MLL_CBP_FUSION_UP	36	-0.337987	-1.05461	0.357942	0.462473	1	2632
TURASHVILI_BREAST_DUCTAL_CARCINOMA_VS_LOBULAR_NORMAL_DN	32	-0.350186	-1.05402	0.363844	0.463477	1	2509
DEBIASI_APOPTOSIS_BY_REOVIRUS_INFECTION_DN	255	-0.25196	-1.05399	0.295031	0.463253	1	4722
YIH_RESPONSE_TO_ARSENITE_C1	21	-0.390597	-1.05393	0.367033	0.463076	1	2844
MA_PITUITARY_FETAL_VS_ADULT_DN	17	-0.413292	-1.0534	0.391304	0.464019	1	3509
DELLA_RESPONSE_TO_TSA_AND_BUTYRATE	19	-0.401265	-1.05328	0.379877	0.463999	1	1326
GRAESSMANN_RESPONSE_TO_MC_AND_SERUM_DEPRIVATION_DN	66	-0.302693	-1.05259	0.347291	0.465224	1	4443
FONTAINE_PAPILLARY_THYROID_CARCINOMA_DN	45	-0.32216	-1.05257	0.371681	0.464984	1	6874
TURASHVILI_BREAST_DUCTAL_CARCINOMA_VS_LOBULAR_NORMAL_UP	61	-0.307268	-1.05212	0.340659	0.465652	1	2263
PID_SMAD2_3PATHWAY	17	-0.416793	-1.05178	0.39112	0.466144	1	5465
BIOCARTA_AGR_PATHWAY	24	-0.375461	-1.05106	0.391111	0.467399	1	6561
FIGUEROA_AML_METHYLATION_CLUSTER_3_UP	112	-0.280038	-1.05094	0.330166	0.467386	1	3169
TANG_SENESCENCE_TP53_TARGETS_DN	54	-0.31252	-1.05074	0.352941	0.467523	1	3677
LIEN_BREAST_CARCINOMA_METAPLASTIC_VS_DUCTAL_DN	68	-0.301098	-1.04995	0.324009	0.468929	1	2665
PID_RB_1PATHWAY	57	-0.308858	-1.04951	0.368675	0.469565	1	4414
PETROVA_PROX1_TARGETS_UP	20	-0.389536	-1.04951	0.382932	0.469298	1	3122
RORIE_TARGETS_OF_EWSR1_FLI1_FUSION_UP	25	-0.369488	-1.04883	0.395492	0.470503	1	2817
REACTOME_SIGNALING_BY_FGFR1_MUTANTS	20	-0.387637	-1.04754	0.394572	0.472998	1	3730
KEGG_NON_SMALL_CELL_LUNG_CANCER	48	-0.320031	-1.04753	0.371981	0.472734	1	2609
REACTOME_TRANSMEMBRANE_TRANSPORT_OF_SMALL_MOLECULES	243	-0.251567	-1.04752	0.311953	0.472458	1	1752
PID_NFKAPPAB_ATYPICAL_PATHWAY	16	-0.411205	-1.04685	0.391949	0.47368	1	6830
VALK_AML_CLUSTER_2	21	-0.385656	-1.04648	0.374194	0.474217	1	4877
REACTOME_GLYCEROPHOSPHOLIPID_BIOSYNTHESIS	66	-0.30536	-1.04644	0.357477	0.474023	1	3193
KEGG_P53_SIGNALING_PATHWAY	64	-0.30037	-1.04617	0.362222	0.474342	1	2609
NIKOLSKY_BREAST_CANCER_12Q13_Q21_AMPLICON	37	-0.332738	-1.04537	0.381862	0.475845	1	4668
REACTOME_SIGNALING_BY_FGFR_MUTANTS	29	-0.359394	-1.04536	0.369515	0.475579	1	6321
YAO_TEMPORAL_RESPONSE_TO_PROGESTERONE_CLUSTER_15	28	-0.359688	-1.04514	0.383648	0.475743	1	1973
ZWANG_EGF_INTERVAL_DN	160	-0.259377	-1.04475	0.319328	0.476303	1	3981
BONCI_TARGETS_OF_MIR15A_AND_MIR16_1	70	-0.303235	-1.04441	0.35049	0.476772	1	3591
MAHAJAN_RESPONSE_TO_IL1A_DN	64	-0.303366	-1.04438	0.369347	0.476536	1	2522
MIKKELSEN_NPC_ICP_WITH_H3K4ME3	318	-0.244437	-1.04383	0.286174	0.477467	1	3637
HAHTOLA_SEZARY_SYNDROM_UP	87	-0.287729	-1.04366	0.387409	0.477556	1	2794
DAVICIONI_RHABDOMYOSARCOMA_PAX_FOXO1_FUSION_UP	50	-0.321112	-1.04334	0.389908	0.477982	1	3107
LIN_APC_TARGETS	66	-0.29733	-1.04333	0.379227	0.477716	1	1887
AMIT_SERUM_RESPONSE_240_MCF10A	43	-0.322718	-1.04279	0.372998	0.478656	1	1132
ACEVEDO_METHYLATED_IN_LIVER_CANCER_DN	404	-0.238085	-1.04275	0.262238	0.478487	1	3386
JIANG_TIP30_TARGETS_DN	19	-0.389658	-1.04227	0.379237	0.479226	1	482
BAE_BRCA1_TARGETS_DN	29	-0.3487	-1.04218	0.393518	0.479135	1	2112
CHANGOLKAR_H2AFY_TARGETS_UP	40	-0.335135	-1.04211	0.362105	0.478994	1	2748
CAVARD_LIVER_CANCER_MALIGNANT_VS_BENIGN	18	-0.392548	-1.04149	0.376782	0.480054	1	679
SMID_BREAST_CANCER_RELAPSE_IN_BONE_DN	192	-0.254434	-1.04135	0.304094	0.480073	1	3171
BIOCARTA_PPARA_PATHWAY	47	-0.314097	-1.04038	0.371429	0.48192	1	1732
ST_T_CELL_SIGNAL_TRANSDUCTION	37	-0.337567	-1.04008	0.370293	0.482346	1	4289
BOSCO_EPITHELIAL_DIFFERENTIATION_MODULE	25	-0.366855	-1.03965	0.398287	0.482968	1	4556
BIOCARTA_P38MAPK_PATHWAY	38	-0.33028	-1.03826	0.409091	0.485851	1	3225
WHITFIELD_CELL_CYCLE_G2	165	-0.260135	-1.03802	0.34104	0.486064	1	2435
DACOSTA_ERCC3_ALLELE_XPCS_VS_TTD_DN	26	-0.361387	-1.03733	0.395699	0.487256	1	673
SIG_REGULATION_OF_THE_ACTIN_CYTOSKELETON_BY_RHO_GTPASES	27	-0.354864	-1.03727	0.373444	0.487118	1	6884
PASQUALUCCI_LYMPHOMA_BY_GC_STAGE_UP	243	-0.246066	-1.0361	0.322289	0.489485	1	1634
BROWNE_HCMV_INFECTION_6HR_UP	47	-0.318675	-1.03572	0.379863	0.490016	1	167
BIOCARTA_TGFB_PATHWAY	19	-0.392785	-1.03545	0.402806	0.49034	1	2213
PID_IL1_PATHWAY	32	-0.342349	-1.03453	0.377528	0.492137	1	344
KEGG_THYROID_CANCER	26	-0.354564	-1.03396	0.411255	0.493096	1	1309
PID_PRL_SIGNALING_EVENTS_PATHWAY	21	-0.37841	-1.03382	0.389006	0.493097	1	3013
NAKAYAMA_FGF2_TARGETS	16	-0.408133	-1.03368	0.419831	0.493091	1	1467
MARTENS_BOUND_BY_PML_RARA_FUSION	392	-0.235733	-1.03335	0.322917	0.493555	1	3290
STAMBOLSKY_TARGETS_OF_MUTATED_TP53_UP	39	-0.329131	-1.03264	0.396226	0.49488	1	3520
PID_HDAC_CLASSII_PATHWAY	31	-0.33904	-1.03252	0.374459	0.494875	1	3013
LIAO_HAVE_SOX4_BINDING_SITES	28	-0.35271	-1.03089	0.436681	0.498127	1	3454
REACTOME_NEGATIVE_REGULATION_OF_FGFR_SIGNALING	19	-0.382055	-1.02875	0.430704	0.502728	1	1432
PID_BMP_PATHWAY	30	-0.347798	-1.02738	0.414687	0.505465	1	4527
REACTOME_PI_3K_CASCADE	37	-0.330607	-1.02566	0.418919	0.509197	1	2609
ROSS_AML_OF_FAB_M7_TYPE	55	-0.301104	-1.02477	0.401891	0.510998	1	752
VISALA_AGING_LYMPHOCYTE_DN	19	-0.385747	-1.02271	0.422222	0.515488	1	3393
VANTVEER_BREAST_CANCER_ESR1_DN	187	-0.255276	-1.0227	0.378238	0.515221	1	2645
LEE_METASTASIS_AND_ALTERNATIVE_SPLICING_UP	56	-0.298848	-1.02139	0.420925	0.518046	1	3971
NGUYEN_NOTCH1_TARGETS_DN	78	-0.285903	-1.01974	0.418886	0.521525	1	4167
LAIHO_COLORECTAL_CANCER_SERRATED_DN	73	-0.289001	-1.01953	0.407059	0.521706	1	4760
REACTOME_SIGNALING_BY_NOTCH	85	-0.281611	-1.01947	0.416058	0.521531	1	3024
KEGG_T_CELL_RECEPTOR_SIGNALING_PATHWAY	88	-0.281816	-1.01917	0.420147	0.521894	1	2426
SCHAEFFER_PROSTATE_DEVELOPMENT_6HR_DN	429	-0.232634	-1.01891	0.377224	0.52222	1	4520
PURBEY_TARGETS_OF_CTBP1_NOT_SATB1_DN	311	-0.236859	-1.0186	0.354305	0.522645	1	2988
BROWNE_HCMV_INFECTION_14HR_UP	139	-0.261386	-1.01729	0.409794	0.52533	1	3077
MULLIGHAN_MLL_SIGNATURE_1_UP	333	-0.23663	-1.01643	0.389078	0.527042	1	3342
MULLIGHAN_NPM1_SIGNATURE_3_UP	266	-0.241458	-1.01622	0.363914	0.527226	1	2204
REACTOME_INTERFERON_ALPHA_BETA_SIGNALING	50	-0.309722	-1.016	0.427553	0.527401	1	2554
PID_IGF1_PATHWAY	29	-0.345445	-1.01583	0.426374	0.52755	1	4855
ROESSLER_LIVER_CANCER_METASTASIS_UP	88	-0.278308	-1.0153	0.414216	0.528514	1	4072
KIM_MYCN_AMPLIFICATION_TARGETS_UP	61	-0.293019	-1.01415	0.393285	0.530837	1	3160
PID_MAPK_TRK_PATHWAY	31	-0.339785	-1.01393	0.426229	0.531088	1	4289
SEMENZA_HIF1_TARGETS	26	-0.356235	-1.01266	0.411111	0.533824	1	673
CHIANG_LIVER_CANCER_SUBCLASS_PROLIFERATION_UP	153	-0.256481	-1.01256	0.41779	0.533766	1	3733
OLSSON_E2F3_TARGETS_UP	21	-0.365647	-1.0118	0.418502	0.535295	1	798
KEGG_PPAR_SIGNALING_PATHWAY	42	-0.31798	-1.01165	0.456422	0.535364	1	3222
REACTOME_MAPK_TARGETS_NUCLEAR_EVENTS_MEDIATED_BY_MAP_KINASES	30	-0.343257	-1.01159	0.438865	0.535184	1	3663
GOTTWEIN_TARGETS_OF_KSHV_MIR_K12_11	55	-0.302098	-1.01082	0.424821	0.536711	1	2571
STARK_HYPPOCAMPUS_22Q11_DELETION_UP	43	-0.322645	-1.01025	0.432494	0.537718	1	3379
SENGUPTA_EBNA1_ANTICORRELATED	118	-0.263257	-1.01025	0.421446	0.53742	1	5395
LE_NEURONAL_DIFFERENTIATION_DN	17	-0.388157	-1.01005	0.433921	0.537602	1	451
PROVENZANI_METASTASIS_UP	167	-0.254349	-1.00955	0.419619	0.53849	1	3248
YAGI_AML_SURVIVAL	117	-0.264292	-1.00893	0.421751	0.539686	1	3563
FRASOR_RESPONSE_TO_ESTRADIOL_DN	62	-0.289503	-1.00881	0.418052	0.539638	1	4352
REACTOME_REGULATION_OF_INSULIN_SECRETION	56	-0.296991	-1.00786	0.448441	0.541535	1	3703
FLECHNER_PBL_KIDNEY_TRANSPLANT_REJECTED_VS_OK_UP	61	-0.289533	-1.00721	0.436937	0.54269	1	2696
CHIANG_LIVER_CANCER_SUBCLASS_INTERFERON_DN	33	-0.328788	-1.00652	0.439252	0.544001	1	2771
SESTO_RESPONSE_TO_UV_C5	45	-0.310172	-1.00517	0.422274	0.546952	1	3807
NEWMAN_ERCC6_TARGETS_DN	19	-0.371742	-1.00476	0.434043	0.547609	1	414
PID_EPHRINB_REV_PATHWAY	23	-0.36014	-1.00475	0.440789	0.547305	1	5696
TOMLINS_METASTASIS_DN	18	-0.387714	-1.00448	0.442765	0.547573	1	2794
OHGUCHI_LIVER_HNF4A_TARGETS_DN	66	-0.289897	-1.00435	0.429257	0.547523	1	3195
CAMPS_COLON_CANCER_COPY_NUMBER_DN	30	-0.338512	-1.00431	0.448661	0.547311	1	7414
REACTOME_TRANSPORT_OF_INORGANIC_CATIONS_ANIONS_AND_AMINO_ACIDS_OLIGOPEPTIDES	47	-0.306203	-1.00274	0.440789	0.550833	1	757
PID_FOXO_PATHWAY	47	-0.305736	-1.0026	0.449275	0.550841	1	3770
KEGG_GLYCEROLIPID_METABOLISM	38	-0.322435	-1.00219	0.457921	0.551498	1	2122
RUIZ_TNC_TARGETS_DN	124	-0.261842	-1.00198	0.418605	0.551659	1	1756
SARRIO_EPITHELIAL_MESENCHYMAL_TRANSITION_UP	156	-0.252943	-1.00183	0.441926	0.551702	1	2429
HOFFMANN_LARGE_TO_SMALL_PRE_BII_LYMPHOCYTE_DN	53	-0.298747	-1.0018	0.438202	0.55145	1	2626
HOFMANN_MYELODYSPLASTIC_SYNDROM_RISK_DN	20	-0.36682	-1.00171	0.446352	0.551363	1	4614
GENTILE_UV_HIGH_DOSE_DN	280	-0.237392	-1.00157	0.424138	0.551372	1	3712
REACTOME_CELL_DEATH_SIGNALLING_VIA_NRAGE_NRIF_AND_NADE	49	-0.303145	-1.0014	0.469248	0.551441	1	4356
JOHANSSON_GLIOMAGENESIS_BY_PDGFB_UP	54	-0.305185	-1.00127	0.425882	0.551417	1	673
GENTILE_UV_RESPONSE_CLUSTER_D4	51	-0.306494	-1.00063	0.436937	0.552625	1	2863
GAUSSMANN_MLL_AF4_FUSION_TARGETS_D_UP	21	-0.364418	-1.00036	0.462025	0.552973	1	4317
SENESE_HDAC1_TARGETS_UP	371	-0.229093	-1.00018	0.469091	0.553078	1	2932
SANA_TNF_SIGNALING_DN	61	-0.292431	-0.999877	0.445676	0.55348	1	2565
REACTOME_FATTY_ACID_TRIACYLGLYCEROL_AND_KETONE_BODY_METABOLISM	142	-0.258186	-0.999537	0.461333	0.553969	1	3343
BILBAN_B_CLL_LPL_UP	53	-0.304424	-0.998609	0.464623	0.555809	1	2234
SIG_PIP3_SIGNALING_IN_CARDIAC_MYOCTES	60	-0.291138	-0.997625	0.459641	0.557886	1	3770
RIZ_ERYTHROID_DIFFERENTIATION_HBZ	26	-0.350485	-0.996847	0.453961	0.559462	1	5544
IVANOVA_HEMATOPOIESIS_STEM_CELL_LONG_TERM	210	-0.242136	-0.996674	0.464832	0.559568	1	3624
REACTOME_SIGNALING_BY_NOTCH1	60	-0.289976	-0.995703	0.460465	0.561594	1	2961
ZHU_CMV_8_HR_UP	42	-0.314362	-0.994326	0.467742	0.564645	1	5267
HOFMANN_MYELODYSPLASTIC_SYNDROM_HIGH_RISK_DN	15	-0.401348	-0.994091	0.473029	0.564919	1	3158
BIOCARTA_IL2RB_PATHWAY	36	-0.323223	-0.993305	0.455157	0.566507	1	4289
SIMBULAN_UV_RESPONSE_NORMAL_DN	28	-0.34151	-0.99293	0.461025	0.567054	1	3533
DORSAM_HOXA9_TARGETS_DN	29	-0.335272	-0.991784	0.461707	0.569529	1	5045
XU_GH1_EXOGENOUS_TARGETS_DN	79	-0.279998	-0.991633	0.451219	0.569602	1	1987
ENK_UV_RESPONSE_KERATINOCYTE_UP	439	-0.22431	-0.991355	0.483108	0.569961	1	2022
DAZARD_UV_RESPONSE_CLUSTER_G6	133	-0.256402	-0.990479	0.462141	0.571739	1	4338
ALCALAY_AML_BY_NPM1_LOCALIZATION_DN	166	-0.247967	-0.990315	0.497126	0.571778	1	3031
LIANG_SILENCED_BY_METHYLATION_2	38	-0.314214	-0.989387	0.453744	0.573779	1	4647
NIELSEN_GIST	77	-0.2741	-0.989341	0.478261	0.573554	1	1618
REACTOME_SYNTHESIS_OF_PIPS_AT_THE_GOLGI_MEMBRANE	16	-0.381224	-0.989247	0.45929	0.573454	1	4249
MENSE_HYPOXIA_UP	84	-0.277309	-0.98893	0.483951	0.573889	1	2347
ZHOU_CELL_CYCLE_GENES_IN_IR_RESPONSE_6HR	78	-0.274491	-0.988483	0.482233	0.574645	1	5723
KEGG_OLFACTORY_TRANSDUCTION	22	-0.355837	-0.987616	0.485961	0.576387	1	4149
MCBRYAN_PUBERTAL_BREAST_5_6WK_DN	113	-0.258838	-0.986998	0.467532	0.57757	1	2430
JEPSEN_SMRT_TARGETS	25	-0.351118	-0.986908	0.467269	0.577452	1	673
FIGUEROA_AML_METHYLATION_CLUSTER_4_UP	77	-0.271744	-0.986819	0.480676	0.577339	1	3282
SA_TRKA_RECEPTOR	15	-0.400324	-0.986787	0.463519	0.577098	1	3706
PID_ERBB2_ERBB3_PATHWAY	41	-0.314875	-0.986574	0.476395	0.577306	1	4289
BIOCARTA_IGF1_PATHWAY	21	-0.35954	-0.986138	0.488048	0.578045	1	4499
ONDER_CDH1_TARGETS_1_DN	131	-0.252955	-0.984431	0.481579	0.581914	1	4527
SHETH_LIVER_CANCER_VS_TXNIP_LOSS_PAM4	170	-0.250904	-0.98423	0.488372	0.582098	1	3151
TERAMOTO_OPN_TARGETS_CLUSTER_6	18	-0.370189	-0.98387	0.462203	0.582644	1	4409
CHIANG_LIVER_CANCER_SUBCLASS_PROLIFERATION_DN	87	-0.266359	-0.983571	0.517327	0.583055	1	3031
NIKOLSKY_BREAST_CANCER_8P12_P11_AMPLICON	34	-0.324318	-0.983017	0.464758	0.584114	1	4755
LANDIS_ERBB2_BREAST_PRENEOPLASTIC_DN	48	-0.299501	-0.982441	0.477833	0.585165	1	680
BRACHAT_RESPONSE_TO_METHOTREXATE_UP	22	-0.360515	-0.981584	0.478747	0.586929	1	4879
CUI_TCF21_TARGETS_DN	21	-0.359111	-0.981568	0.488798	0.586638	1	1217
SHEDDEN_LUNG_CANCER_GOOD_SURVIVAL_A12	199	-0.239597	-0.98119	0.522523	0.587231	1	4485
GRADE_COLON_VS_RECTAL_CANCER_DN	42	-0.309919	-0.978893	0.463736	0.592686	1	2039
KEGG_ARACHIDONIC_ACID_METABOLISM	27	-0.344427	-0.977092	0.476695	0.596834	1	2000
KYNG_ENVIRONMENTAL_STRESS_RESPONSE_NOT_BY_4NQO_IN_WS	36	-0.31452	-0.977071	0.498861	0.596557	1	2887
MORI_PRE_BI_LYMPHOCYTE_DN	72	-0.277409	-0.976968	0.483291	0.596494	1	4155
VALK_AML_CLUSTER_16	15	-0.393718	-0.975243	0.485294	0.600364	1	6132
REACTOME_METABOLISM_OF_CARBOHYDRATES	173	-0.244249	-0.974296	0.533666	0.602383	1	1552
DELACROIX_RAR_BOUND_ES	334	-0.224622	-0.973831	0.55102	0.603209	1	3192
BIOCARTA_RACCYCD_PATHWAY	26	-0.348024	-0.973541	0.469484	0.60358	1	4289
KYNG_ENVIRONMENTAL_STRESS_RESPONSE_UP	51	-0.301464	-0.973333	0.510158	0.603772	1	1324
REACTOME_TOLL_RECEPTOR_CASCADES	106	-0.261783	-0.973301	0.507205	0.603507	1	1903
REACTOME_APOPTOTIC_CLEAVAGE_OF_CELLULAR_PROTEINS	32	-0.317894	-0.971577	0.489888	0.607306	1	4814
REACTOME_INTERFERON_SIGNALING	135	-0.25137	-0.971458	0.501393	0.607261	1	2554
KAMIKUBO_MYELOID_MN1_NETWORK	19	-0.359604	-0.971207	0.492693	0.607505	1	231
ST_GA12_PATHWAY	17	-0.376783	-0.971028	0.488017	0.607627	1	5696
MA_PITUITARY_FETAL_VS_ADULT_UP	24	-0.349438	-0.970332	0.481319	0.609048	1	3476
BOYAULT_LIVER_CANCER_SUBCLASS_G3_DN	30	-0.317625	-0.970208	0.507559	0.608988	1	551
PID_ERBB1_RECEPTOR_PROXIMAL_PATHWAY	32	-0.324609	-0.969106	0.495495	0.611397	1	4902
REACTOME_DOWNSTREAM_SIGNALING_OF_ACTIVATED_FGFR	72	-0.27277	-0.968939	0.491443	0.611449	1	4289
REACTOME_SIGNALLING_TO_ERKS	32	-0.324031	-0.968282	0.472222	0.612802	1	4289
LINSLEY_MIR16_TARGETS	189	-0.239318	-0.968084	0.545714	0.612983	1	3216
GARGALOVIC_RESPONSE_TO_OXIDIZED_PHOSPHOLIPIDS_MAGENTA_UP	25	-0.339664	-0.968028	0.490486	0.612788	1	3852
TIEN_INTESTINE_PROBIOTICS_6HR_DN	148	-0.245489	-0.967913	0.523161	0.61272	1	2263
GINESTIER_BREAST_CANCER_20Q13_AMPLIFICATION_DN	156	-0.241526	-0.967718	0.529412	0.612864	1	5290
GAUSSMANN_MLL_AF4_FUSION_TARGETS_B_UP	17	-0.366848	-0.967466	0.489796	0.613132	1	5736
ZHAN_MULTIPLE_MYELOMA_LB_UP	39	-0.314359	-0.967367	0.502416	0.613034	1	5799
CHIARADONNA_NEOPLASTIC_TRANSFORMATION_KRAS_UP	111	-0.252625	-0.966862	0.522959	0.613911	1	2110
GENTILE_UV_LOW_DOSE_DN	56	-0.285773	-0.966157	0.498771	0.615298	1	5369
PID_ALK1_PATHWAY	21	-0.34404	-0.964781	0.469933	0.618367	1	5157
REACTOME_FACTORS_INVOLVED_IN_MEGAKARYOCYTE_DEVELOPMENT_AND_PLATELET_PRODUCTION	99	-0.260595	-0.963064	0.560724	0.622248	1	2755
KEGG_ENDOMETRIAL_CANCER	46	-0.294724	-0.962774	0.528255	0.622659	1	2609
DANG_MYC_TARGETS_DN	28	-0.329904	-0.962038	0.509709	0.624202	1	1824
SARTIPY_NORMAL_AT_INSULIN_RESISTANCE_DN	16	-0.385065	-0.961653	0.480932	0.624837	1	2676
DASU_IL6_SIGNALING_UP	48	-0.302357	-0.960863	0.506024	0.6265	1	4171
OUILLETTE_CLL_13Q14_DELETION_DN	48	-0.296755	-0.960459	0.536408	0.627187	1	2099
LEE_DIFFERENTIATING_T_LYMPHOCYTE	168	-0.239377	-0.960428	0.535135	0.626914	1	3364
VANTVEER_BREAST_CANCER_ESR1_UP	141	-0.244593	-0.959968	0.532086	0.62766	1	2434
WANG_PROSTATE_CANCER_ANDROGEN_INDEPENDENT	47	-0.293618	-0.959967	0.538283	0.627317	1	2594
RICKMAN_METASTASIS_DN	199	-0.236804	-0.959713	0.570622	0.627618	1	2713
KYNG_DNA_DAMAGE_BY_4NQO_OR_UV	51	-0.288285	-0.959496	0.542334	0.627827	1	2918
CUI_GLUCOSE_DEPRIVATION	49	-0.293179	-0.959108	0.542141	0.628424	1	2364
BECKER_TAMOXIFEN_RESISTANCE_UP	43	-0.300743	-0.95877	0.502315	0.628925	1	3481
CHIARADONNA_NEOPLASTIC_TRANSFORMATION_KRAS_CDC25_UP	50	-0.288971	-0.958332	0.552036	0.629652	1	2713
KASLER_HDAC7_TARGETS_1_DN	15	-0.385494	-0.958313	0.473233	0.629361	1	4597
COLLIS_PRKDC_SUBSTRATES	19	-0.353677	-0.957774	0.529536	0.630373	1	2176
ZHENG_FOXP3_TARGETS_IN_THYMUS_UP	172	-0.238322	-0.95715	0.583562	0.631603	1	2766
MARTINEZ_RESPONSE_TO_TRABECTEDIN	45	-0.289323	-0.956125	0.519906	0.633851	1	4536
RICKMAN_METASTASIS_UP	298	-0.223197	-0.955266	0.637931	0.635597	1	3874
PID_HNF3A_PATHWAY	26	-0.334452	-0.953737	0.540359	0.639034	1	2766
DING_LUNG_CANCER_MUTATED_SIGNIFICANTLY	18	-0.357336	-0.953081	0.538117	0.640279	1	2424
REACTOME_GLYCOSPHINGOLIPID_METABOLISM	28	-0.326035	-0.951862	0.513636	0.643021	1	3541
AMUNDSON_POOR_SURVIVAL_AFTER_GAMMA_RADIATION_2G	155	-0.240305	-0.950805	0.605714	0.645226	1	2350
BROWNE_HCMV_INFECTION_18HR_UP	154	-0.240949	-0.950072	0.598214	0.646664	1	4193
REACTOME_DNA_STRAND_ELONGATION	30	-0.323126	-0.950029	0.512876	0.646421	1	4396
NAKAYAMA_SOFT_TISSUE_TUMORS_PCA2_UP	61	-0.276351	-0.94964	0.557971	0.647021	1	663
KEGG_RIG_I_LIKE_RECEPTOR_SIGNALING_PATHWAY	53	-0.282863	-0.949628	0.550725	0.646698	1	4161
GINESTIER_BREAST_CANCER_20Q13_AMPLIFICATION_UP	100	-0.255884	-0.94918	0.556728	0.647454	1	4264
DAZARD_UV_RESPONSE_CLUSTER_G4	16	-0.361163	-0.947949	0.51828	0.650185	1	3200
WANG_CISPLATIN_RESPONSE_AND_XPC_DN	198	-0.230972	-0.947559	0.625749	0.650832	1	4903
REACTOME_MEMBRANE_TRAFFICKING	105	-0.251443	-0.94729	0.551546	0.651163	1	3973
YANG_BREAST_CANCER_ESR1_BULK_DN	19	-0.35393	-0.946495	0.525316	0.652787	1	3037
FRASOR_RESPONSE_TO_SERM_OR_FULVESTRANT_DN	47	-0.290234	-0.946124	0.549763	0.653369	1	4560
HUANG_DASATINIB_RESISTANCE_DN	48	-0.283083	-0.945765	0.540094	0.653924	1	4410
BYSTROEM_CORRELATED_WITH_IL5_DN	62	-0.278103	-0.944091	0.582697	0.657717	1	5001
RICKMAN_TUMOR_DIFFERENTIATED_MODERATELY_VS_POORLY_DN	15	-0.378759	-0.943747	0.538302	0.658223	1	20
BROWNE_HCMV_INFECTION_8HR_UP	86	-0.262707	-0.943158	0.572581	0.659336	1	796
KYNG_WERNER_SYNDROM_AND_NORMAL_AGING_DN	189	-0.23198	-0.942808	0.626062	0.65983	1	4678
BIOCARTA_PGC1A_PATHWAY	16	-0.376673	-0.942106	0.547917	0.661213	1	4483
KOBAYASHI_RESPONSE_TO_ROMIDEPSIN	16	-0.375956	-0.941188	0.546185	0.663189	1	4993
SIG_CHEMOTAXIS	38	-0.300413	-0.94068	0.554779	0.664105	1	4003
MCCLUNG_CREB1_TARGETS_UP	65	-0.270646	-0.940404	0.569048	0.664415	1	3765
LIU_SOX4_TARGETS_UP	113	-0.249752	-0.939639	0.616162	0.665929	1	4026
MULLIGHAN_NPM1_MUTATED_SIGNATURE_1_UP	206	-0.228221	-0.939363	0.65896	0.666269	1	2019
BIOCARTA_G1_PATHWAY	27	-0.330705	-0.938168	0.528217	0.668841	1	999
GOBERT_CORE_OLIGODENDROCYTE_DIFFERENTIATION	33	-0.309267	-0.937778	0.546512	0.669416	1	1203
BIOCARTA_ERK5_PATHWAY	17	-0.36545	-0.937509	0.547672	0.669706	1	4483
PID_CDC42_REG_PATHWAY	28	-0.325309	-0.936496	0.548596	0.671869	1	671
AMIT_EGF_RESPONSE_480_HELA	136	-0.239527	-0.935274	0.639344	0.67451	1	2021
HUTTMANN_B_CLL_POOR_SURVIVAL_DN	53	-0.278156	-0.934475	0.617977	0.676022	1	4457
PENG_GLUTAMINE_DEPRIVATION_UP	33	-0.31124	-0.93442	0.564626	0.675793	1	3585
BHATI_G2M_ARREST_BY_2METHOXYESTRADIOL_UP	97	-0.248996	-0.933777	0.635897	0.677052	1	2342
REACTOME_PLATELET_AGGREGATION_PLUG_FORMATION	23	-0.339283	-0.933352	0.551579	0.67773	1	4855
REACTOME_SIGNALING_BY_ERBB2	84	-0.256707	-0.932853	0.600962	0.678578	1	4289
KEGG_PORPHYRIN_AND_CHLOROPHYLL_METABOLISM	24	-0.329062	-0.93225	0.54382	0.679672	1	883
REACTOME_PRE_NOTCH_EXPRESSION_AND_PROCESSING	34	-0.302546	-0.931774	0.550107	0.680466	1	2310
PID_PI3KCI_PATHWAY	43	-0.28784	-0.931618	0.562212	0.680482	1	4760
MARTORIATI_MDM4_TARGETS_FETAL_LIVER_DN	436	-0.211828	-0.931555	0.792254	0.680258	1	4264
DACOSTA_UV_RESPONSE_VIA_ERCC3_COMMON_UP	67	-0.266172	-0.93145	0.629213	0.680149	1	3563
DORSAM_HOXA9_TARGETS_UP	32	-0.311077	-0.930944	0.595843	0.681065	1	3776
WESTON_VEGFA_TARGETS_3HR	49	-0.282327	-0.930318	0.577465	0.68222	1	2760
PLASARI_TGFB1_SIGNALING_VIA_NFIC_1HR_UP	22	-0.345952	-0.929913	0.564655	0.682871	1	4612
BIOCARTA_GSK3_PATHWAY	26	-0.320704	-0.929587	0.581776	0.683293	1	1338
BRACHAT_RESPONSE_TO_CAMPTOTHECIN_UP	23	-0.337423	-0.928403	0.541053	0.685837	1	4879
JUBAN_TARGETS_OF_SPI1_AND_FLI1_UP	99	-0.249567	-0.927798	0.65099	0.686946	1	2610
BARRIER_COLON_CANCER_RECURRENCE_DN	17	-0.363128	-0.926797	0.537155	0.688993	1	2661
MURATA_VIRULENCE_OF_H_PILORI	16	-0.364956	-0.925741	0.562105	0.691169	1	26
AMIT_EGF_RESPONSE_40_HELA	39	-0.291174	-0.925296	0.598655	0.691869	1	3271
REACTOME_METABOLISM_OF_STEROID_HORMONES_AND_VITAMINS_A_AND_D	15	-0.376226	-0.924685	0.560825	0.693023	1	1850
NAGASHIMA_EGF_SIGNALING_UP	52	-0.272639	-0.924322	0.6	0.693599	1	3271
REACTOME_JNK_C_JUN_KINASES_PHOSPHORYLATION_AND_ACTIVATION_MEDIATED_BY_ACTIVATED_HUMAN_TAK1	16	-0.360088	-0.923716	0.580247	0.694773	1	422
ELLWOOD_MYC_TARGETS_DN	30	-0.303622	-0.922561	0.583333	0.697214	1	4877
PID_E2F_PATHWAY	67	-0.264424	-0.922144	0.586698	0.697869	1	3527
REACTOME_PI3K_AKT_ACTIVATION	34	-0.30276	-0.921622	0.601896	0.698745	1	2839
WATTEL_AUTONOMOUS_THYROID_ADENOMA_UP	44	-0.289499	-0.921578	0.626761	0.698493	1	3196
FAELT_B_CLL_WITH_VH3_21_DN	49	-0.277312	-0.920965	0.582969	0.699619	1	3713
VILLANUEVA_LIVER_CANCER_KRT19_UP	153	-0.232888	-0.92031	0.664122	0.700781	1	3387
DOUGLAS_BMI1_TARGETS_DN	280	-0.214251	-0.919101	0.754491	0.703306	1	3624
LEE_CALORIE_RESTRICTION_MUSCLE_UP	30	-0.309208	-0.918919	0.563441	0.703383	1	2822
REACTOME_SIGNAL_TRANSDUCTION_BY_L1	29	-0.308354	-0.917663	0.606897	0.706131	1	1309
COLLIS_PRKDC_REGULATORS	15	-0.366877	-0.91645	0.567797	0.70872	1	1454
NOJIMA_SFRP2_TARGETS_DN	19	-0.346144	-0.915294	0.597826	0.711124	1	413
KEGG_GLUTATHIONE_METABOLISM	41	-0.290898	-0.915277	0.563559	0.710785	1	2890
PID_EPHA_FWDPATHWAY	25	-0.328075	-0.914834	0.590618	0.711506	1	4814
HOLLMANN_APOPTOSIS_VIA_CD40_UP	187	-0.224793	-0.913911	0.723404	0.713375	1	3437
SANSOM_APC_TARGETS_UP	89	-0.248596	-0.912361	0.654028	0.716643	1	4200
BOYAULT_LIVER_CANCER_SUBCLASS_G6_UP	52	-0.273312	-0.912116	0.630233	0.716878	1	4048
SETLUR_PROSTATE_CANCER_TMPRSS2_ERG_FUSION_UP	56	-0.269678	-0.911856	0.627854	0.717141	1	3388
TRACEY_RESISTANCE_TO_IFNA2_DN	27	-0.31363	-0.910695	0.589011	0.719512	1	2794
OKAMOTO_LIVER_CANCER_MULTICENTRIC_OCCURRENCE_UP	23	-0.320062	-0.910293	0.603037	0.720114	1	3971
IKEDA_MIR133_TARGETS_UP	41	-0.285833	-0.910118	0.598234	0.720154	1	2074
KYNG_ENVIRONMENTAL_STRESS_RESPONSE_NOT_BY_GAMMA_IN_OLD	27	-0.318767	-0.910092	0.594655	0.719833	1	3315
ANDERSEN_LIVER_CANCER_KRT19_DN	47	-0.281653	-0.910022	0.635965	0.719623	1	4263
MARCHINI_TRABECTEDIN_RESISTANCE_UP	16	-0.353235	-0.909967	0.584444	0.719404	1	2456
REACTOME_AMYLOIDS	60	-0.268468	-0.909479	0.622172	0.72017	1	6318
KEGG_BASAL_CELL_CARCINOMA	37	-0.293593	-0.907045	0.612756	0.725441	1	2396
DURCHDEWALD_SKIN_CARCINOGENESIS_UP	62	-0.266434	-0.905686	0.648193	0.728306	1	560
REACTOME_MEIOTIC_SYNAPSIS	60	-0.269371	-0.904858	0.65625	0.729899	1	6318
ZHANG_TLX_TARGETS_UP	85	-0.245323	-0.904766	0.692488	0.729745	1	3038
AMUNDSON_DNA_DAMAGE_RESPONSE_TP53	15	-0.367281	-0.904163	0.576923	0.7308	1	1092
REACTOME_TRAF6_MEDIATED_INDUCTION_OF_NFKB_AND_MAP_KINASES_UPON_TLR7_8_OR_9_ACTIVATION	71	-0.257485	-0.9039	0.656818	0.731043	1	1903
MAGRANGEAS_MULTIPLE_MYELOMA_IGLL_VS_IGLK_DN	21	-0.336909	-0.903864	0.597826	0.730761	1	1882
BARRIER_CANCER_RELAPSE_NORMAL_SAMPLE_DN	28	-0.308188	-0.903759	0.605096	0.730646	1	3315
PID_PTP1B_PATHWAY	39	-0.288473	-0.903414	0.630197	0.731073	1	2988
GENTILE_UV_RESPONSE_CLUSTER_D5	33	-0.293756	-0.903106	0.610417	0.731455	1	4452
REACTOME_LYSOSOME_VESICLE_BIOGENESIS	21	-0.333209	-0.902982	0.619369	0.731377	1	4534
PID_PDGFRB_PATHWAY	120	-0.235789	-0.902833	0.699468	0.731343	1	5396
MCCLUNG_DELTA_FOSB_TARGETS_8WK	35	-0.294184	-0.900687	0.614699	0.735971	1	5001
REACTOME_PEROXISOMAL_LIPID_METABOLISM	19	-0.340286	-0.900415	0.613108	0.736258	1	2513
MASSARWEH_RESPONSE_TO_ESTRADIOL	49	-0.27504	-0.89931	0.632184	0.738395	1	3102
REACTOME_CTLA4_INHIBITORY_SIGNALING	19	-0.335881	-0.899248	0.570231	0.738137	1	628
SIG_INSULIN_RECEPTOR_PATHWAY_IN_CARDIAC_MYOCYTES	46	-0.280758	-0.899237	0.676471	0.737779	1	5139
PARK_APL_PATHOGENESIS_DN	42	-0.281848	-0.897645	0.632159	0.741033	1	3727
KORKOLA_TERATOMA	26	-0.312051	-0.897053	0.635535	0.741965	1	1881
CHANG_IMMORTALIZED_BY_HPV31_DN	43	-0.277932	-0.896056	0.650224	0.743915	1	5048
YANG_BREAST_CANCER_ESR1_BULK_UP	23	-0.316785	-0.894022	0.633333	0.748293	1	1839
BROWNE_INTERFERON_RESPONSIVE_GENES	62	-0.256601	-0.893193	0.669082	0.749768	1	4731
MAYBURD_RESPONSE_TO_L663536_UP	26	-0.308174	-0.89317	0.631818	0.749432	1	3649
REACTOME_PHASE_II_CONJUGATION	36	-0.29126	-0.892824	0.637363	0.749892	1	1939
REACTOME_IL_3_5_AND_GM_CSF_SIGNALING	37	-0.29072	-0.892555	0.663136	0.750123	1	3770
JI_METASTASIS_REPRESSED_BY_STK11	16	-0.348104	-0.892298	0.612288	0.750297	1	2825
MISHRA_CARCINOMA_ASSOCIATED_FIBROBLAST_DN	17	-0.344992	-0.891084	0.610309	0.752692	1	6326
REACTOME_CYTOCHROME_P450_ARRANGED_BY_SUBSTRATE_TYPE	16	-0.357748	-0.890816	0.635789	0.752916	1	2826
REACTOME_SIGNALING_BY_FGFR	82	-0.245808	-0.888621	0.728814	0.757503	1	4289
REACTOME_ACTIVATED_TLR4_SIGNALLING	87	-0.242207	-0.886679	0.71934	0.761587	1	4412
HOLLEMAN_VINCRISTINE_RESISTANCE_ALL_UP	24	-0.314527	-0.886207	0.633554	0.762234	1	3040
BIOCARTA_MTA3_PATHWAY	16	-0.343498	-0.885464	0.608315	0.763522	1	1710
BIOCARTA_CREB_PATHWAY	23	-0.31091	-0.885402	0.638889	0.763267	1	2215
BIOCARTA_TPO_PATHWAY	22	-0.314414	-0.882938	0.635021	0.768362	1	5343
MORI_PRE_BI_LYMPHOCYTE_UP	75	-0.247287	-0.882111	0.753659	0.769842	1	4671
LU_AGING_BRAIN_DN	112	-0.232733	-0.882041	0.721228	0.769608	1	3842
REACTOME_SIGNALING_BY_FGFR_IN_DISEASE	96	-0.237348	-0.881648	0.754902	0.770072	1	4289
LAU_APOPTOSIS_CDKN2A_UP	53	-0.268039	-0.881626	0.673709	0.769718	1	2817
KAPOSI_LIVER_CANCER_MET_UP	15	-0.350911	-0.881241	0.63655	0.770162	1	1309
NELSON_RESPONSE_TO_ANDROGEN_UP	74	-0.248911	-0.881056	0.699758	0.770199	1	1914
GENTILE_UV_RESPONSE_CLUSTER_D7	38	-0.280829	-0.881037	0.681128	0.769855	1	2566
SCIAN_INVERSED_TARGETS_OF_TP53_AND_TP73_DN	28	-0.302955	-0.8791	0.671329	0.773689	1	3911
GUILLAUMOND_KLF10_TARGETS_DN	24	-0.314495	-0.879021	0.63871	0.773492	1	2677
PID_BETA_CATENIN_NUC_PATHWAY	56	-0.259674	-0.878621	0.690867	0.773959	1	3770
REACTOME_PHOSPHOLIPASE_C_MEDIATED_CASCADE	28	-0.29734	-0.878233	0.668817	0.77441	1	3843
PUJANA_BREAST_CANCER_LIT_INT_NETWORK	97	-0.23637	-0.878151	0.744417	0.774208	1	1460
MORI_SMALL_PRE_BII_LYMPHOCYTE_DN	74	-0.248379	-0.877453	0.727273	0.775321	1	3981
PID_ENDOTHELIN_PATHWAY	50	-0.266635	-0.872604	0.680952	0.785403	1	2702
REACTOME_ACTIVATION_OF_THE_PRE_REPLICATIVE_COMPLEX	29	-0.296388	-0.871209	0.667442	0.787999	1	4396
UEDA_PERIFERAL_CLOCK	144	-0.224053	-0.870248	0.814136	0.789703	1	1738
ST_WNT_BETA_CATENIN_PATHWAY	25	-0.305746	-0.86934	0.655629	0.791224	1	2396
CERIBELLI_PROMOTERS_INACTIVE_AND_BOUND_BY_NFY	16	-0.343133	-0.869267	0.647658	0.790977	1	5087
PID_ERBB1_INTERNALIZATION_PATHWAY	35	-0.282189	-0.869072	0.694268	0.791003	1	6741
SUZUKI_RESPONSE_TO_TSA_AND_DECITABINE_1B	15	-0.351264	-0.868964	0.636761	0.790858	1	156
BIOCARTA_MCALPAIN_PATHWAY	21	-0.316609	-0.867667	0.668803	0.793174	1	6031
REACTOME_APOPTOTIC_EXECUTION_PHASE	45	-0.26789	-0.867585	0.722488	0.792932	1	4814
LEE_AGING_MUSCLE_UP	35	-0.283997	-0.866672	0.688196	0.794493	1	1480
RICKMAN_TUMOR_DIFFERENTIATED_MODERATELY_VS_POORLY_UP	93	-0.235635	-0.866656	0.778325	0.794127	1	2225
WHITFIELD_CELL_CYCLE_S	142	-0.221523	-0.866607	0.821429	0.793831	1	4975
BROWNE_HCMV_INFECTION_4HR_UP	38	-0.278133	-0.866109	0.717647	0.794482	1	4683
ONGUSAHA_TP53_TARGETS	29	-0.294979	-0.865694	0.68815	0.794977	1	2565
REACTOME_REGULATION_OF_INSULIN_SECRETION_BY_GLUCAGON_LIKE_PEPTIDE1	29	-0.298415	-0.865259	0.681034	0.795477	1	3703
REACTOME_NEUROTRANSMITTER_RELEASE_CYCLE	15	-0.348219	-0.864978	0.650424	0.795659	1	3824
REACTOME_PROLONGED_ERK_ACTIVATION_EVENTS	18	-0.330284	-0.864724	0.672131	0.795768	1	4289
KEGG_NOTCH_SIGNALING_PATHWAY	36	-0.280707	-0.862754	0.714286	0.799461	1	4092
NIKOLSKY_BREAST_CANCER_17Q21_Q25_AMPLICON	239	-0.205212	-0.86275	0.880368	0.799067	1	3764
MCCLUNG_DELTA_FOSB_TARGETS_2WK	25	-0.302101	-0.862425	0.683652	0.799337	1	1368
SHAFFER_IRF4_TARGETS_IN_PLASMA_CELL_VS_MATURE_B_LYMPHOCYTE	65	-0.247648	-0.862374	0.744186	0.799031	1	3958
BROWNE_HCMV_INFECTION_12HR_UP	86	-0.237794	-0.862325	0.782609	0.79874	1	5250
BOYLAN_MULTIPLE_MYELOMA_D_CLUSTER_UP	22	-0.314584	-0.862011	0.658643	0.798932	1	1026
TANG_SENESCENCE_TP53_TARGETS_UP	21	-0.312934	-0.861958	0.667411	0.798625	1	3421
KEGG_ACUTE_MYELOID_LEUKEMIA	52	-0.267827	-0.861253	0.742788	0.799559	1	1309
SESTO_RESPONSE_TO_UV_C2	49	-0.258784	-0.86082	0.71267	0.800041	1	2489
BILD_SRC_ONCOGENIC_SIGNATURE	51	-0.259597	-0.860614	0.718137	0.800067	1	593
REACTOME_AMINO_ACID_TRANSPORT_ACROSS_THE_PLASMA_MEMBRANE	17	-0.330574	-0.859603	0.675615	0.8018	1	188
MCMURRAY_TP53_HRAS_COOPERATION_RESPONSE_UP	15	-0.345053	-0.859289	0.63655	0.802034	1	1394
ANDERSEN_CHOLANGIOCARCINOMA_CLASS1	32	-0.290835	-0.859182	0.694143	0.801836	1	1511
CHO_NR4A1_TARGETS	21	-0.310717	-0.858717	0.663717	0.802381	1	4002
REACTOME_MAP_KINASE_ACTIVATION_IN_TLR_CASCADE	49	-0.26284	-0.85842	0.759259	0.802577	1	1655
KORKOLA_SEMINOMA_UP	34	-0.280106	-0.857832	0.721983	0.803379	1	2881
LEIN_MIDBRAIN_MARKERS	42	-0.272779	-0.857577	0.705637	0.803493	1	2419
LEE_LIVER_CANCER_SURVIVAL_UP	101	-0.229651	-0.857257	0.796875	0.803769	1	3151
[truncated: 165 more rows]
