# Supplementary material for: Multiple myeloma immunoglobulin lambda translocations portend poor prognosis
Source: Nat Commun. 2019 Apr 23;10:1911. doi: 10.1038/s41467-019-09555-6 (PMC6478743; doi:10.1038/s41467-019-09555-6)
Supplement: Supplementary file 8 — Supplementary Data 6 [file 41467_2019_9555_MOESM8_ESM.xlsx]

## Sheet: anomalous regions
chr	start	end	notes
1	109494000	109496500	control has one-way translocations
1	119400000	119402000	control has one-way translocations
1	31127000	31130000	non-unique
1	86397500	86400000
1	119400000	119402000	half mappable
2	3930000	3933000	control has one-way translocations
2	33140000	33142500	half mappable / repeat
2	105440000	105442000	half mappable / repeat
2	107741498	107743942
2	141851000	141855000	control has one-way translocations
3	49440000	49443000	mappability
3	66334000	66337000	control has one-way translocations
3	109750000	109753000	mappability / control has one-way translocations
3	110411000	110415000	control has one-way translocations
3	111274000	111276500	mappability
4	9703000	9706000	mappability / sequence anomolies
4	95517500	95520000
5	54864000	54868000	control has one-way translocations
5	135113000	135116000	mappability / sequence anomolies
6	78648500	78651000	control has one-way translocations
6	123170000	123173000	control has one-way translocations
6	26624500	26626500	control has one-way translocations
7	20707000	20711000	mappability / sequence anomolies
7	26250000	26253000	mappability / sequence anomolies
7	46903000	46906500
7	68757000	68760000	mappability / sequence anomolies
7	92975000	92979000	mappability
7	135791000	135793500
7	150605500	150608000	mappability / sequence anomolies
8	30144000	30147000	control has one-way translocations
8	112081000	112085000	mappability / control has one-way translocations
9	38242500	38245000	mappability / sequence anomolies
9	100674000	100677000	mappability / sequence anomolies
10	75488000	75491000	mappability / control has one-way translocations
10	112177000	112180000	mappability / control has one-way translocations
11	37428000	37431000
11	120746000	120749000	mappability / sequence anomolies
12	124494000	124498000
15	40853000	40856000	mappability / sequence anomolies
15	63769000	63773000	mappability / sequence anomolies
16	74843000	74847000	mappability / sequence anomolies
16	59211000	59214000
17	7166000	7169000	mappability / sequence anomolies
17	10137000	10141000	mappability / sequence anomolies
18	30667000	30670000	mappability / sequence anomolies
18	57070000	57072000	mappability / sequence anomolies
18	71710000	71713000	mappability / sequence anomolies
19	18834000	18836000
20	54913500	54916000
22	19896000	19899000	mappability / sequence anomolies
22	16345000	16348000	mappability / sequence anomolies
X	97206000	97209000	mappability / sequence anomolies
